# Supplementary material for: ﻿A revision of the parasitoid wasp genus Dolichogenidea Viereck (Hymenoptera, Braconidae) in the Neotropical region, with the description of 102 new species
Source: Zookeys. 2025 May 7;1237:1–250. doi: 10.3897/zookeys.1237.141007 (PMC12079117; doi:10.3897/zookeys.1237.141007)
Supplement: ﻿Supplementary material 3 — All sequences as fasta files [file zookeys-1237-001_article-141007__-s003.fas]

>LEFIJ15157-21|Bracon_kopelkei|ZMUO.041479|Euura_aquilonis|BOLD:ACA2092
???tttatattttttatttggaatatgagctgggatattaggtttatcaataagtttaattattcgtttagaattaggaataccaggaagtttattaggaaatgatcaaatttataatagaatagttactgctcatgcttttgttataattttttttatagtaatacctgttatagttggaggatttggaaattgattattacctttaatattaggagctccagatatagctttccctcgtttaaataatataagattttgattaattattccttcattaattttattacttataagaagaattttaaatgttggggttggtactggatgaacagtttatcctcctttatcttcatctttaggacatagagggttatcagttgatttagctattttttctttacatatagctggagtttcttcaattttaggtgctattaattttattacaacaatttttaatatacatttatttattttaaaattagatcaattaactttgttaatttgatcaatttttattacagctgtattattattattatctttgccagttttagcaggtgcaattactatattattaactgatcgaaatttaaatacttctttttttgatttttcagggggaggggatcctattttgtttcaacatttattt
>BIOUG07411-C03|Bracon_crassicornis|GMGRF597-13||BOLD:AAF8725
agttttatattttttatttggtatatgagctggaataatgggtttatcaataagtttgattattcgtttagaattaggaataccgggtagtttattaggaaatgatcaaatttataatagaatagttacagcacatgcttttgttataattttttttatagtaataccagtaatagtaggaggatttggtaattgattattacctttaatattaggatctcctgatatagctttccctcgtttaaataatataagtttttggttacttattccttcattattattattattaataagaagaattttaaatgtaggtgttggaactggttgaacagtttatcctcctttatcatcttctttaggacatagaggtttatctgttgatttagctattttttctttacatattgctggaatttcatcaattttaggggctattaattttattactactatttttaatatacatttatttattttaaaattagatcaattaactttattaatttggtcaatttttattactgctgtattattattattatctttacctgtgttagcaggtgctattacaatattattaactgatcgaaatctaaatacatctttttttgatttttcaggaggaggtgatccaattttatttcaacatttattt
>AUMIC545-19|Cotesia_glomerata|Extraction815|Australia
aattttatattttatatttggtttatgatcaggaatattaggattttctataagattattaattcgtttagaattaggaatacctggaagattaattggtaatgatcagatttataatagaattgtaacttctcatgcttttattataattttttttatagttatacctgtaataattggcggttttgggaattgattaattcctttgatattaggatctccagatatatcttttcctcgaataaataatataagtttttgattattgattccttctttaatattattaattataagaagatttattaatgtaggagttggaactggttgaactgtttatcctcctttatcattaattttaggtcatgggggaatatcagttgatttaggaattttttctttacatttagctggtgcatcttcaattataggtgctgtaaattttattactactattataaatatacgttcaaatttatttaatatagataaaatatctttattttcttgatctgtatttattactgcaattttattattattatctttacctgttttagcaggtgctattactatattattaactgatcgaaatataaatacaagattttttgatccatcaggtggaggggatccaattctttatcaacatttattt
>ASBR506-06|Parapanteles_mariae|DHJPAR0004540
?atattatattttttatttggtttatgatcaggaatattaggattttcaataagattattaattcgtttagaattaggaatgccaggaagattaattggtaatgatcaaatttataatagaattgttacttctcatgcttttattataattttttttatagtaatacctgtaataattggtggttttggaaattgattaattcctttaatattaggatcaccagatatatcttttcctcgaataaataatataagtttttggttattaattccttcattattattattgattttaagaagatttattaatgtaggagttggtactggttgaactgtttatccacctttatctttaattttaggtcatggtggaatatctgttgatttaggaattttttctttacatttagctggagcatcttcaattatgggtgctgtaaattttattactactattataaatatacgttcaaatttatttaatatagataaaatgtctttattttcttgatctgtatttattactgcaattttattattattatctttacctgttttagctggtgctattactatattattaactgatcgtaatataaatacaagattttttgatccttcaggtggtggtgatcctattctttatcaacatttattt
>HYCNE863-11|Dolichogenidea_homoeosomae|CNCHYM_01052||
????????????????????????????????????????????????????????????????????????????????????????????????????????????????????????????????????????????????????????????????????????????????????????????????????????????????????????????????????????????ctcgtataaataatataagtttttgattattaattccttctttatttttattaattttaagaggatttattaatactggtgttgggacaggttgaacagtttatcctccattgtcattaatttcaggacatggtgggatatcagttgatttaggaattttttctttacatttagctggtgcttcatcaattataggagctgtaaattttattacaacaattttaaatatacgaacaaatttatttttaatagataagatatctttattttcttgatcagtttttattactgcaattttattattattatctttgcctgttttagcaggagctattactatattattaactgatcgtaatttaaatacaagattttttgatccttctggaggtggagatccaattttatatcaacatttattt
>ACGBA4742-15|Dolichogenidea_Janzen14|DHJPAR0056865|same_as_06-1583|BOLD:AAD8952
???????????????????????????????????????????????????????????????????????????????atacctggtagattaattggtaatgatcaaatttataatagaatggtaacttctcatgcatttattataattttttttatagttatacctgtaataattggaggatttggaaattgattaattccattaatattaggttcacctgatatatcttttcctcgtataaataatataagattttgattatt?attccttctttatttttattaattttaagaggatttattaatattggtgttggtacaggttgaacagtttatcctcctttatctttaattttaggtcatgggggtatatcagttgatttaggaattttttctttacatttagctggtgcatcttcaattataggtgctgttaattttattactacaattttaaatatacgaacaaatttatttataatagataaaatatctttattttcatgatcagtatttattactgcaattttattattattgtctttacctgttttagctggtgcaattacaatattgttgactgatcgtaatttaaatacaagattttttgatccttctggaggaggagatccaattttatatcaacatttattt
>ACGAZ1402-12|Dolichogenidea_Janzen14|DHJPAR0050088|Antaeotricha_Janzen146|BOLD:AAD8952
aatattatattttatatttggtttatgatctgggatattaggattttcaatgagattaattattcgtttggaattaggtatacctggtagattaattggtaatgatcaaatttataatagaatggtaacttctcatgcatttattataattttttttatagttatacctgtaataattggaggatttggaaattgattaattccattaatattaggttcacctgatatatcttttcctcgtataaataatataagattttgattattgattccttctttatttttattaattttaagaggatttattaatattggtgttggtacaggttgaacagtttatcctcctttatctttaattttaggtcatgggggtatatcagttgatttaggaattttttctttacatttagctggtgcatcttcaattataggtgctgttaattttattactacaattttaaatatacgaacaaatttatttataatagataaaatatctttattttcatgatcagtatttattactgcaattttattattattgtctttacctgttttagctggtgcaattacaatattgttgactgatcgtaatttaaatacaagattttttgatccttctggaggaggagatccaattttatatcaacatttattt
>ACGBA4745-15|Dolichogenidea_Janzen14|DHJPAR0056868|same_as_06-1583|BOLD:AAD8952
???????????????????????????????????????????????????????????????????????????????atacctggtagattaattggtaatgatcaaatttataatagaatggtaacttctcatgcatttattataattttttttatagttatacctgtaataattggaggatttggaaattgattaattccattaatattaggttcacctgatatatcttt?cctcgtataaataatataagattttgattattgattccttctttatttttattaattttaagaggatttattaatattggtgttggtacaggttgaac?gt?tatcctcctttatctttaattttaggtcatgggggtatatcagttgatttaggaattttttctttacatttagctggtgcatcttcaattataggtgctgttaattttattactac?attttaaatatacgaacaaatttatttataatagataaaatatctttattttcatgatcagtatttattactgcaattttattattattgtctttacctgttttagctggtgcaattacaatattgttgactgatcgtaatttaaatacaagattttttgatccttctggaggaggagatccaattttatatcaacatttattt
>ASHYD2605-10|Dolichogenidea_Janzen14|DHJPAR0039032|Antaeotricha_BioLep46|BOLD:AAD8952
aatattatattttatatttggtttatgatctgggatattaggattttcaatgagattaattattcgtttggaattaggtatacctggtagattaattggtaatgatcaaatttataatagaatggtaacttctcatgcatttattataattttttttatagttatacctgtaataattggaggatttggaaattgattaattccattaatattaggttcacctgatatatctttccctcgtataaataatataagattttgattattgattccttctttatttttattaattttaagaggatttattaatattggtgttggtacaggttgaacagtttatcctcctttatctttaattttaggtcatgggggtatatcagttgatttaggaattttttctttgcatttagctggtgcatcttcaattataggtgctgttaattttattactacaattttaaatatacgaacaaatttatttataatagataaaatatctttattttcatgatcagtatttattactgcaattttattattattgtctttacctgttttagctggtgcaattacaatattgttgactgatcgtaatttaaatacaagattttttgatccttctggaggaggagatccaattttatatcaacatttattt
>ACGBA4737-15|Dolichogenidea_Janzen14|DHJPAR0056860|same_as_06-1583|BOLD:AAD8952
????????????????????????????????????????????????????agattaattattcgtttggaattaggtatacctggtagattaattggtaatgatcaaatttataatagaatggtaacttctcatgcatttattataattttttttatagttatacctgtaataattggaggatttggaaattgattaattccattaatattaggttcacctgatatatcttt?cctcgtataaataatataagattttgattattgattccttctttatttttattaattttaagaggatttattaatattggtgttggtacaggttgaac?gt?tatcctcctttatctttaattttaggtcatgggggtatatcagttgatttaggaattttttctttacatttagctggtgcatcttcaattataggtgctgttaattttattactac?attttaaatatacgaacaaatttatttataatagataaaatatctttattttcatgatcagtatttattactgcaattttattattattgtctttacctgttttagctggtgcaattacaatattgttgactgatcgtaat?taaatacaagattttttgatccttctggaggaggaga?????????????????????????
>ACGBA10372-19|Dolichogenidea_Janzen14|DHJPAR0064120|Omiodes_humeralisDHJ07|BOLD:AAD8952
aatattatattttatatttggtttatgatctgggatattaggattttcaatgagattaattattcgtttggaattaggtatacctggtagattaattggtaatgatcaaatttataatagaatggtaacttctcatgcatttattataattttttttatagttatacctgtaataattggaggatttggaaattgattaattccattaatattaggttcacctgatatatctttccctcgtataaataatataagattttgattattgattccttctttatttttattaattttaagaggatttattaatattggtgttggtacaggttgaacggtctatcctcctttatctttaattttaggtcatgggggtatatcagttgatttaggaattttttctttacatttagctggtgcatcttcaattataggtgctgttaattttattactacgattttaaatatacgaacaaatttatttataatagataaaatatctttattttcatgatcagtatttattactgcaattttattattattgtctttacctgttttagctggtgcaattacaatattgttgactgatcgtaatctaaatacaagattttttgatccttctggaggaggagatccaattttatatcaacatttattt
>ACGBA10350-19|Dolichogenidea_Janzen14|DHJPAR0064098|Omiodes_humeralisDHJ07|BOLD:AAD8952
aatattatattttatatttggtttatgatctgggatattaggattttcattgagattaattattcgtttggaattaggtatacctggtagattaattggtaatgatcaaatttataatagaatggtaacttctcatgcatttattataattttttttatagttatacctgtaataattggaggatttggaaattgattaattccattaatattaggttcacctgatatatctttccctcgtataaataatataagattttgattattgattccttctttatttttattaattttaagaggatttattaatattggtgttggtacaggttgaacggtctatcctcctttatctttaattttaggtcatgggggtatatcagttgatttaggaattttttctttacatttagctggtgcatcttcaattataggtgctgttaattttattactacgattttaaatatacgaacaaatttatttataatagataaaatatctttattttcatgatcagtatttattactgcaattttattattattgtctttacctgttttagctggtgcaattacaatattgttgactgatcgtaatctaaatacaagattttttgatccttctggaggaggagatccaattttatatcaacatttattt
>ASHYB680-08|Dolichogenidea_Janzen14|DHJPAR0020793|Antaeotricha_similisEPR02|BOLD:AAD8952
?atattatattttatatttggtttatgatctgggatattaggattttcaatgagattaattattcgtttggaattaggtatacctggtagattaattggtaatgatcaaatttataatagaatggtaacttctcatgcatttattataattttttttatagttatacctgtaataattggaggatttggaaattgattaattccattaatattaggttcacctgatatatctttccctcgtataaataatataagattttgattattgattccttctttatttttattaattttaagaggatttattaatattggtgttggtacaggttgaacggtctatcctcctttatctttaattttaggtcatgggggtatatcagttgatttaggaattttttctttacatttagctggtgcatcttcaattataggtgctgttaattttattactacaattttaaatatacgaacaaatttatttataatagataaaatatctttattttcatgatcagtatttattactgcaattttattattattgtctttacctgttttagctggtgcaattacaatattgttgactgatcgtaatttaaatacaagattttttgatccttctggaggaggggatccaattttatatcaacatttattt
>ASBA1545-08|Dolichogenidea_Janzen14|DHJPAR0020465|Antaeotricha_BioLep46|BOLD:AAD8952
?atattatattttatatttggtttatgatc????atattaggattttcaatgagattaattattcgtttggaattaggtatacctggtagattaattggtaatgatcaaatttataatagaatggtaacttctcatgcatttattataattttttttatagttatacctgtaataattggaggatttggaaattgattaattccattaatattaggttcacctgatatatctttccctcgtataaataatataagattttgattattgattccttctttatttttattaattttaagaggatttattaatattggtgttggtacaggttgaacggtctatcctcctttatctttaattttaggtcatgggggtatatcagttgatttaggaattttttctttacatttagctggtgcatcttcaattataggtgctgttaattttattactacaattttaaatatacgaacaaatttatttataatagataaaatatctttattttcatgatcagtatttattactgcaattttattattattgtctttacctgttttagctggtgcaattacaatattgttgactgatcgtaatttaaatacaagattttttg?tccttc?ggaggag?????????????????????????????
>ASHYE2656-11|Dolichogenidea_Janzen14|DHJPAR0040520|Antaeotricha_Janzen292DHJ02|BOLD:AAD8952
aatattatattttatatttggtttatgatctgggatattaggattttcaatgagattaattattcgtttggaattaggtatacctggtagattaattggtaatgatcaaatttataatagaatggtaacttctcatgcatttattataattttttttatagttatacctgtaataattggaggatttggaaattgattaattccattaatattaggttcacctgatatatctttccctcgtataaataatataagattttgattattgattccttctttatttttattaattttaagaggatttattaatattggtgttggtacaggttgaacggtctatcctcctttatctttaattttaggtcatgggggtatatcagttgatttaggaattttttctttacatttagctggtgcatcttcaattataggtgctgttaattttattactacaattttaaatatacgaacaaatttatttataatagataaaatatctttattttcatgatcagtatttattactgcaattttattattattgtctttacctgttttagctggtgcaattacaatattgttgactgatcgtaatttaaatacaagattttttgatccttctggaggaggggatccaatttt????????????????
>ACGBA10443-19|Dolichogenidea_Janzen14|DHJPAR0064191|Omiodes_humeralis|BOLD:AAD8952
aatattatattttatatttggtttatgatctgggatattaggattttcaatgagattaattattcgtttggaattaggtatacctggtagattaattggtaatgatcaaatttataatagaatggtaacttctcatgcatttattataattttttttatagttatacctgtaataattggaggatttggaaattgattaattccattaatattaggttcacctgatatatcttttcctcgtataaataatataagattttgattattgattccttctttatttttattaattttaagaggatttattaatattggtgttggtacaggttgaacagtttaccctcctttatctttaattttaggtcatgggggtatatcagttgatttaggaattttttctttacatttagctggtgcatcttcaattataggtgctgttaattttattactacaattttaaatatacgaacaaatttatttataatagataaaatgtctttattttcatgatcagtatttattactgcaattttattattattgtctttacctgttttagctggtgcaattacaatattgttgactgatcgtaatttaaatacaagattttttgatccttctggaggaggagatccaattttatatcagcatttattt
>ASBC136-06|Dolichogenidea_Janzen14|DHJPAR0005015|Antaeotricha_Janzen31|BOLD:AAD8952
?atattatattttatatttggtttatgatctgggatattaggattttcaatgagattaattattcgtttggaattaggtatacctggtagattaattggtaatgatcaaatttataatagaatggtaacttctcatgcatttattataattttttttatagttatacctgtaataattggaggatttggaaattgattaattccattaatattaggttcacctgatatatcttttcctcgtataaataatataagattttgattattgattccttctttatttttattaattttaagaggatttattaatattggtgttggtacaggttgaacagtttaccctcctttatctttaattttaggtcatgggggtatatcagttgatttaggaattttttctttacatttagctggtgcatcttcaattataggtgctgttaattttattactacaattttaaatatacgaacaaatttatttataatagataaaatgtctttattttcatgatcagtatttattactgcaattttattattattgtctttacctgttttagctggtgcaattacaatattgttgactgatcgtaatttaaatacaagattttttgatccttctggaggaggaga?ccaattttatatcagcatttattt
>ASHYB593-08|Dolichogenidea_Janzen14|DHJPAR0020706|Antaeotricha_Janzen77|BOLD:AAD8952
?atattatattttatatttggtttatgatctgggatattaggattttcaatgagattaattattcgtttggaattaggtatacctggtagattaattggtaatgatcaaatttataatagaatggtaacttctcatgcatttattataattttttttatagttatacctgtaataattggaggatttggaaattgattaattccattaatattaggttcacctgatatatctttccctcgtataaataatataagattttgattattgattccttctttatttttattaattttaagaggatttattaatattggtgttggtacaggttgaacagtttaccctcctttatctttaattttaggtcatgggggtatatcagttgatttaggaattttttctttacatttagctggtgcatcttcaattataggtgctgttaattttattactacaattttaaatatacgaacaaatttatttataatagataaaatgtctttattttcatgatcagtatttattactgcaattttattattattgtctttacctgttttagctggtgcaattacaatattgttgactgatcgtaatttaaatacaagattttttgatccttctggaggaggagatccaattttatatcagcatttatt?
>ASHYF1899-11|Dolichogenidea_Janzen50|DHJPAR0041993|Antaeotricha_Janzen31|BOLD:AAD8952
??????????????????????ttatgatctggaatattaggattttcaatagatttaattattcgtttggaattaggaatacctggtagattaattggtaatgatcaaatttataatagaatggtaacttctcatgcatttattataattttttttatagttatacctgtaataattggaggatttggaaattgattaattccattaatattaggttcacctgatatatcttttcctcgtataaataatataaggttttgattattaattccttctttatttttattaattttaagaggatttattaatactggtgttggtacaggttgaacagtttatcctcctttatctttaattttaggtcatgggggtatatcagttgatttaggaattttttctttacatttagctggtgcatc?tcaattataggtgctgttaattttattactacaattttaaatatacgaacaaatttatttataatagataaaatatctttattttcatgatcagtatttattactgcaattttattattattatctttacctgttttagctggtgcaattacaatattgttgac?????????????????????????????????????????????????????????????????????????
>ASHYG560-10|Dolichogenidea_Janzen50|DHJPAR0031299|malaise-trapped|BOLD:AAD8952
aatattatattttatatttggtttatgatctggaatattaggattttcaataagattaattattcgtttagaattaggaatacctggtagattaattggtaatgatcaaatttataatagaatggtaacttctcatgcatttattataattttttttatagttatacctgtaataattggaggatttggaaattgattaattccattaatattaggctcacctgatatatcttttcctcgtataaataatataaggttttgattattaattccttctttatttttattaattttaagaggatttattaatactggtgttggtacaggttgaacagtttatcctcctttatctttaattttaggtcatgggggtatatcagttgatttaggaattttttctttacatttagctggtgcatcatcaattataggtgctgttaattttattactacaattttaaatatacgaacaaatttatttataatagataaaatatctttattttcatgatcagtatttattactgcaattttattattattatctttacctgttttagctggtgcaattacaatattgttgactgatcgtaatttaaatacaagattttttgatccttctggaggaggagatccaattttatatcaacatttattt
>ASHYF1519-11|Dolichogenidea_Janzen50|DHJPAR0041613|Antaeotricha_Janzen31|BOLD:AAD8952
aatattatattttatatttggtttatgatctggaatattaggattttcaataagattaattattcgtttggaattaggaatacctggtagattaattggtaatgatcaaatttataatagaatggtaacttctcatgcatttattataattttttttatagttatacctgtaataattggaggatttggaaattgattaattccattaatattaggttcacctgatatatcttttcctcgtataaataatataaggttttgattattaattccttctttatttttattaattttaagaggatttattaatactggtgttggtacaggttgaacagtttatcctcctttatctttaattttaggtcatgggggtatatcagttgatttaggaattttttctttacatttagctggtgcatcatcaattataggtgctgttaattttattactacaattttaaatatacgaacaaatttatttataatagataaaatatctttattttcatgatcagtatttattactgcaattttattattattatctttacctgttttagctggtgcaattacaatattgttgactgatcgtaatttaaatacaagattttttgatccttctggaggaggagatccaattttatatcaacatttattt
>ACGBA1341-12|Dolichogenidea_Janzen50|DHJPAR0047198|elachbiolep01_biolep46|BOLD:AAD8952
aatattatattttatatttggtttatgatctggaatattaggattttcaataagattaattattcgtttggaattaggaatacctggtagattaattggtaatgatcaaatttataatagaatggtaacttctcatgcatttattataattttttttatagttatacctgtaataattgggggatttggaaattgattaattccattaatattaggttcacctgatatatcttttcctcgtataaataatataaggttttgattattaattccttctttatttttattaattttaagaggatttattaatactggtgttggtacaggttgaacagtttatcctcctttatctttaattttaggtcatgggggtatatcagttgatttaggaattttttctttacatttagctggtgcatcatcaattataggtgctgttaattttattactacaattttaaatatacgaacaaatttatttataatagataaaatatctttattttcatgatcagtatttattactgcaattttattattattatctttacctgttttagctggtgcaattacaatattgttgactgatcgtaatttaaatacaagattttttgatccttctggaggaggagatccaattttatatcaacatttattt
>ASBA1544-08|Dolichogenidea_Janzen50|DHJPAR0020464|Antaeotricha_Phillips01|BOLD:AAD8952
?atattatattttatatttggtttatgatctggaatattaggattttcaataagattaattattcgtttggaattaggaatacctggtagattaattggtaatgatcaaatttataatagaatggtaacttctcatgcatttattataattttttttatagttatacctgtaataattgggggatttggaaattgattaattccattaatattaggttcacctgatatatcttttcctcgtataaataatataaggttttgattattaattccttctttatttttattaattttaagaggatttattaatactggtgttggtacaggttgaacagtttatcctcctttatctttaattttaggtcatgggggtatatcagttgatttaggaattttttctttacatttagctggtgcatcatcaattataggtgctgttaattttattactacaattttaaatatacgaacaaatttatttataatagataaaatatctttattttcatgatcagtatttattactgcaattttattattattatctttacctgttttagctggtgcaattacaatattgttgactgatcgtaatttaaatacaagattttttgatccttctggaggaggagatccaatttta?atcaacattta?tt
>ASHYH1844-14|Dolichogenidea_Janzen50|DHJPAR0055297|Antaeotricha_incrassata|BOLD:AAD8952
aatattatattttatatttggtttatgatctggaatattaggattttcaataagatcaattattcgtttggaattaggaatacctggtagattaattggtaatgatcaaatttataatagaatggtaacttctcatgcatttattataattttttttatagttatacctgtaataattggaggatttggaaattgattaattccattaatattaggttcacctgatatatcttttcctcgtataaataatataaggttttgattattaattccttctttatttttattaattttaagaggatttattaatactggtgttggtacaggttgaacagtttatcctcctttatctttaattttaggtcatgggggtatatcagttgatttaggaattttttctttacatttagctggtgcatcatcaattataggtgctgttaattttattactacaattttaaatatacgaacaaatttatttataatagataaaatatctttattttcatgatcagtatttattactgcaattttattattattatctttacctgttttagctggtgcaattacaatattgttgactgatcgtaatttaaatacaagattttttgatccttctggaggaggagatccaattttatatcaacatttattt
>JICCN519-16|Dolichogenidea_Janzen5847|BIOUG29681-F04|Malaise_trap_PL12-3A|BOLD:AAM5847
?atattatattttatatttggtttatggtctggtatattaggattttcaataagattaattattcgtttagaattaggaatgcctgggagtttaattggtaatgatcaaatttataatagaatagtaacttctcatgcatttattataattttttttatagttatacctgtaataattggaggatttggaaattgattaattccattaatattaggatcgcctgatatatcatttcctcgtataaataatataagattttgattattaattccttcattatttttattaattttaagaggatttattaatactggtgttggtacaggttgaactgtttatccacctttatctttaattttaggtcatggaggtatatcagttgatttaggaattttttccttacatttagctggtgcatcatcaattataggtgctgttaattttattacaacaattttgaatatacgaacaaatttatttattatagataaaatatctttattttcatgatcagtatttattactgcaattttattattattgtctttacctgttttagcaggtgcaattactatattattgactgatcgtaatttaaat?????????????????????????????????????????????????????????
>ASHYG639-10|Dolichogenidea_Janzen5847|DHJPAR0031378|malaise-trapped|BOLD:AAM5847
aatattatattttatatttggtttatggtctggtatattaggattttcaataagattaattattcgtttagaattaggaatgcctgggagtttaattggtaatgatcaaatttataatagaatagtaacttctcatgcatttattataattttttttatagttatacctgtaataattggaggatttggaaattgattaattccattaatattaggatcacctgatatatcatttcctcgtataaataatataagattttgattattaattccttcattatttttattaattttaagaggatttattaatactggtgttggtacaggttgaactgtttatccacctttatctttaattttaggtcatggaggtatatcagttgatttaggaattttttccttacatttagctggtgcatcatcaattataggtgctgttaattttattacaacaattttgaatatacgaacaaatttatttattatagataaaatatctttattttcatgatcagtatttattactgcaattttattattattgtctttacctgttttagcaggtgcaattactatattattgactgatcgtaatttaaatacgagtttttttgatccatctggaggaggagatccaattttatatcaacatttattt
>PLDAL160-19|Dolichogenidea_Janzen5847|BIOUG46544-F07|Malaise_trap_PL12-6B|BOLD:AAM5847
???????????????atttggtttatggtctggtatattaggattttcaataagattaattattcgtttagaattaggaatgcctgggagtttaattggtaatgatcaaatttataatagaatagtaacttctcatgcatttattataattttttttatagttatacctgtaataattggaggatttggaaattgattaattccattaatattaggatcgcctgatatattatttcctcgtataaataatataagattttgattattaattccttcattatttttattaattttaagaggatttattaatactggtgttggtacaggttgaactgtttatccacctttatctttaattttaggtcatggaggtatatcagttgatttaggaattttttccttacatttagctggtgcatcatcaattataggtgctgttaattttattacaacaattttgaatatacgaacaaatttatttattatagataaaatatctttattttcatgatcagtatttattactgcaattttattattattgtctttacctgttttagcaggtgcaattactatattattgactgatcgtaatttaaatacgagtttttttgatccatctggaggaggagatccaattttatatcaacattta???
>PLLAO508-20|Dolichogenidea_Janzen5847|BIOUG52094-E10|Malaise_trap_PL12-3C|BOLD:AAM5847
??tattatattttatatttggtttatggtctggtatattaggattttcaataagattaattattcgtttagaattaggaatgcctgggagtttaattggtaatgatcaaatttataatagaatagtaacttctcatgcatttattataattttttttatagttatacctgtaataattggaggatttggaaattgattaattccattaatattaggatcgcctgatatatcatttcctcgtataaataatataagattttgattattaattccttcattatttttattaattttaagaggatttattaatactggtgttggtacaggttgaactgtttatccacctttatctttaattttaggtcatggaggtatatcagttgatttaggaattttttccttacatttagctggtgcatcatcaattataggtgctgttaattttattacaacaattttgaatatacgaacaaatttatttattatagataaaatatctttattttcatgatcagtatttattactgcaattttattattattgtctttacctgttttagcaggtgcaattactatattattgactgatcgtaatttaaatacgagtttttttgatccatctggaggaggagatccaattttatatcaacatttatt?
>PLAAT495-18|Dolichogenidea_Janzen5847|BIOUG44706-H04|Malaise_trap_PL12-3B|BOLD:AAM5847
???attatattttatatttggtttatggtctggtatattaggattttcaataagattaattattcgtttagaattaggaatgcctgggagtttaattggtaatgatcaaatttataatagaatagtaacttctcatgcatttattataattttttttatagttatacctgtaataattggaggatttggaaattgattaattccattaatattaggatcacctgatatatcatttcctcgtataaataatataagattttgattattaattccttcattatttttattaattttaagaggatttattaatactggtgttggtacaggttgaactgtttatccacctttatctttaattttaggtcatggaggtatatcagttgatttaggaattttttccttacatttagctggtgcatcatcaattataggtgctgttaattttattacaacaattttgaatatacgaacaaatttatttattatagataaaatatctttattttcatgatcagtatttattactgcaattttattattattgtctttacctgttttagcaggtgcaattactatattattgactgatcgtaatttaaatacgagtttttttgatccatctggaggaggagatccaattttatatcaacatctatt?
>PLLAJ1044-20|Dolichogenidea_Janzen5847|BIOUG52311-A10|Malaise_trap_PL12-3C|BOLD:AAM5847
???attatattttatatttggtttatggtctggtatattaggattttcaataagattaattattcgtttagaattaggaatgcctgggagtttaattggtaatgatcaaatttataatagaatagtaacttctcatgcatttattataattttttttatagttatacctgtaataattggaggatttggaaattgattaattccattaatattaggatcacctgatatatcatttcctcgtataaataatataagattttgattattaattccttcattatttttattaattttaagaggatttattaatactggtgttggtacaggttgaactgtttatccacctttatctttaattttaggtcatggaggtatatcagttgatttaggaattttttccttacatttagctggtgcatcatcaattataggtgctgttaattttattacaacaattttgaatatacgaataaatttatttattatagataaaatatctttattttcatgatcagtatttattactgcaattttattattattgtctttacctgttttagcaggtgcaattactatattattgactgatcgtaatttaaatacgagtttttttgatccatctggaggaggagatccaattttatatcaacatttattt
>ACGBA10373-19|Dolichogenidea_Janzen13|DHJPAR0064121|Gonionota_Janzen22|BOLD:AAI9755
aatattatattttatatttggtttatgatctggtatattaggattttcaataaggttaattattcgtttagagttaggaatacctgggaggttaattggaaatgatcaaatttataatagaatagtaacttctcatgcatttattataattttttttatagttatacctgtgataattggaggatttggaaattgattaattccattaatattaggatctcctgatatatcatttcctcgtataaataatataagattttgattattaattccctcattatttttattaattttaagaggatttattaatactggtgttggtacaggttgaacagtttatccacctttatctttaattttagggcattcaggtatatcagttgatttaggaattttttctttacatttagctggtgcatcatcaattataggtgctgttaattttattacaacaattttaaatatacgaacaaatttatttataatagataaaatatctttattttcatgatcagtatttattactgcaattttattattattatctttacctgttttagcaggtgcaattactatattattgactgatcgtaatttaaatacaagattttttgatccttctggaggtggagatccaattttatatcaacatttattt
>ASBA755-06|Dolichogenidea_Janzen13|DHJPAR0004087|Gonionota_Janzen22|BOLD:AAI9755
???????????????????????????????ggtatattaggattttcaataaggttaattattcgtttagagttaggaatacctgggaggttaattggaaatgatcaaatttataatagaatagtaacttctcatgcatttattataattttttttatagttatacctgtgataattggaggatttggaaattgattaattccattaatattaggatctcctgatatatcatttcctcgtataaataatataagattttgattattaattccctcattatttttattaattttaagaggatttattaatactggtgttggtacaggttgaacagtttatccacctttatctttaattttagggcattcaggtatatcagttgatttaggaattttttctttacatttagctggtgcatcatcaattataggtgctgttaattttattacaacaattttaaatatacgaacaaatttatttataatagataaaatatctttattttcatgatcagtatttattactgcaattttattattattatctttacctgttttagcaggtgcaattactatattattgactgatcgtaatttaaatacaagattttttgatccttctggaggtggagatccaattttatatcaacatttattt
>CRSRA20078-22|Dolichogenidea_Janzen13|BIOUG86129-D01|Malaise_trap_Sirena-2A|BOLD:AAI9755
???attatattttatatttggtttatgatctggtatattaggattttcaataaggttaattattcgtttagagttaggcatacctgggaggttaattggaaatgatcaaatttataatagaatagtaacttctcatgcatttattataattttttttatagttatacctgtgataattggagggtttggaaattgattaattccattaatattaggatctcctgatatatcatttcctcgtataaataatataagattttgattattaattccctcattatttttattaattttaagaggatttattaatactggtgttggtacaggttgaacagtttatccacctttatctttaattttagggcattcaggtatatcagttgatttaggaattttttctttacatttagctggtgcatcatcaattataggtgctgttaattttattacaacaattttaaatatacgaacaaatttatttataatagataaaatatctttattttcatgatcagtatttattactgcaattttattattattatctttacctgttttagcaggtgcaattactatattattgactgatcgtaatttaaatacaagattttttgatccttctggaggtggagatccaattttatatcaacatttatt?
>ASHYH1442-13|Dolichogenidea_Janzen70|DHJPAR0052330|same_as_13-2043|BOLD:ACI3397
aatattatattttatatttggtttatgatctggtatattaggattttcaataaggttaattattcgtttagagttaggaatacctggaaggttaattggaaatgatcaaatttataatagaatagtaacttctcatgcatttattataattttttttatagttatacctgtgataattggaggatttggaaattgattaattccattaatattaggatcacctgatatatcatttcctcgtataaataatataagattttgattattaattccctcattatttttattaattttaagaggatttattaatactggtgttggtacagggtgaacagtttatccacctttatctttaattttaggacatggaggtatgtcagttgatttaggaattttttctttacatttagctggtgcatcatcaattatgggtgctgttaattttattacaacaattttaattatacgaacaaatttatttataatagataaaatatctttattttcatgatcagtatttattactgcaattttattattattatctttacctgttttagcaggtgcaattactatattattaactgatcgtaatttaaatacaagattttttgatccttctggaggtggggatccaattttatatcaacatttattt
>ASHYF1887-11|Dolichogenidea_Janzen49|DHJPAR0041981|elachJanzen01_Janzen409|BOLD:AAC5949
aatattatattttatatttggtttatgatctggtatattaggattttcaataagattaattattcgtttagagttaggaatacctggaaggttaattggaaatgatcaaatttataatagaatagtaacttctcatgcatttattataattttttttatagttatacctgtgataattggaggatttggaaattgattaattccattgatattaggatcacctgatatatcatttcctcgtataaataatataagattttggttattaattccttcattatttttattaattttaagaggatttattaatactggtgttggtacaggttgaacagtttatccacctttatctttaattttaggtcacgggggtatatcagttgatttaggaattttttctttacatttagctggtgcatcatcaattataggtgctgttaattttattacaacaattttaaatatacgaacaaatttatttataatagataaaatatctttattttcatgatcagtatttattactgcaattttattattattatctttgcctgttttagcgggtgctattactatattattgactgatcgtaacttaaatacaagattttttgatccatctggaggtggagatccaattttatatcaacatttattt
>CRBLC54966-22|Dolichogenidea_Janzen49|BIOUG93201-F03|Malaise_trap_BARB-2A|BOLD:AAC5949
aatattatattttatatttggtttatgatctggtatattaggattttcaataagattaattattcgtttagagttaggaatacctggaaggttaattggaaatgatcaaatttataatagaatagtaacttctcatgcatttattataattttttttatagttatacctgtgataattggaggatttggaaattgattaattccattgatattaggatcacctgatatatcatttcctcgtataaataatataagattttggttattaattccttcattatttttattaattttaagaggatttattaatactggtgttggtacaggttgaacagtttatccacctttatctttaattttaggtcacgggggtatatcagttgatttaggaattttttctttacatttagctggtgcatcatcaattataggtgctgttaattttattacaacaattttaaatatacgaacaaatttatttataatagataaaatatctttattttcatgatcagtatttattactgcaattttattattattatctttgcctgttttagcgggtgctattactatattattgactgatcgtaacttaaatacaagattttttgatccatctggaggtggagatccaattttatatcaacatttact?
>CRBOA23502-23|Dolichogenidea_Janzen49|BIOUG97062-B10|Boconera-1AD|BOLD:AAC5949
???attatattttatatttggtttatgatctggtatattaggattttcaataagattaattattcgtttagagttaggaatacctggaaggttaattggaaatgatcaaatttataatagaatagtaacttctcatgcatttattataattttttttatagttatacctgtgataattggaggatttggaaattgattaattccattgatattaggatcacctgatatatcatttcctcgtataaataatataagattttggttattaattccttcattatttttattaattttaagaggatttattaatactggtgttggtacaggttgaacagtttatccacctttatctttaattttaggtcacgggggtatatcagttgatttaggaattttttctttacatttagctggtgcatcatcaattataggtgctgttaattttattacaacaattttaaatatacgaacaaatttgtttataatagataaaatatctttattttcatgatcagtatttattactgcaattttattattattatctttgcctgttttagcgggtgctattactatattattgactgatcgtaacttaaatacaagattttttgatccatctggaggtggagatccaattttatatcaacatttat??
>ASHYF1802-11|Dolichogenidea_Janzen120|DHJPAR0041896|Megalota_spinulosa|BOLD:AAY4690
aatattatattttatatttggtttatgatctggtatattaggattttcaataagattaattattcgtttagaattaggaataccaggaaggttaattggtaatgatcaaatttataatagaatagtaacttctcatgcatttattataattttttttatagttatacctgtaataattgggggatttggaaattgattaattccattaatattaggatctcctgatatatcatttcctcgtataaataatataagattttgattattaattccttcattatttttattaattttaagaggctttattaatactggtgttggtacaggttgaacagtttatcctcctttatctttaattttaggtcatggaggaatatcagttgatttaggaattttttctttacatttagcaggcgcatcatcaattataggtgctgttaattttattacaacaattttaaatatacgaataaatttatttttaatagataagatttctttattttcatgatcagtatttattacggcaattttattattattatctttgcctgttttagcaggtgcaattactatattattgactgatcgtaatttaaatacaagattttttgacccttcagggggaggagatccaattttgtatcaacatttattt
>ACGBA10360-19|Dolichogenidea_Janzen120|DHJPAR0064108|same_as_12-SRNP-2552|BOLD:AAY4690
aatattatattttatatttggtttatgatctggtatattaggattttcaataagattaattattcgtttagaattaggaataccaggaaggttaattggtaatgatcaaatttataatagtatagtaacttctcatgcatttattataattttttttatagttatacctgtaataattgggggatttggaaattgattaattccattaatattaggatctcctgatatatcatttcctcgtataaataatataagattttgattattaattccttcattatttttattaattttaagaggatttattaatactggtgttggtacaggttgaacagtttatcctcctttatctttgattttaggtcatggaggaatatcagttgatttaggaattttttctttacatttagcaggtgcatcatcaattataggtgctattaattttattacaacaattttaaatatacgaataaatttatttttaatagataagatttctttattttcatgatcagtatttattacggcaattttattattattatctttgcctgttttagcaggtgcaattactatattattgactgatcgtaatttaaatacaagattttttgatccttcagggggaggagatccaattttgtatcaacatttattt
>ASHYD3968-14|Dolichogenidea_Janzen72|DHJPAR0054803|elachBioLep01_BioLep286|BOLD:ACM2280
aatattatattttatatttggtttatgatctggtatattaggattttcaataagtttaattattcgtttagaattaggaatacctggtagattaattggtaatgatcaaatttataatagaatagtaacttctcatgcatttattataattttttttatagtaatacctgtaataattggaggttttggaaattgattaattccattaatattaggatctcctgatatatcatttcctcgaataaataatataagattttgattattaattccttctttatttttattaatcttaagaggatttattaatataggtgttggtacaggttgaacagtttatcctcctttatctttagttttagggcatggaggtatatcagttgatttaggaattttttctttacatttagctggtgcttcatcaattataggtgctgtaaattttattactacaattttaaatatacgaacaaatttatttataatagataaaatatctttattttcatgatcagtatttattactgcaattttattattattatctttacctgttttggctggtgcaattactatattattaactgatcgtaatttaaatacaagattttttgatccttcaggaggaggt???????????????????????????
>ACGBA2679-12|Dolichogenidea_Janzen09|DHJPAR0049137|Eadmuna_Janzen01|BOLD:AAB4946
???????????????????????????????????????????????????????????????????????????????atacctggaagattaattggcaatgatcaaatttataatagaatagtaacttctcatgcatttattataatt?ttt?tatagtaatacc?gtaataattggaggttttggaaat?gattaattccattaatattaggatctcctgatatatcatttcctcgtataaataatataagattttgattattaattccttctttatttttattaattttaagaggatttattaat?caggtgttggtacaggttgaacagtttatcctcctttatctttaattttaggacatgggggcatatctgttgatttaggaattttttctttacatttagctggttcttcatcaattataggtgctgttaattttattactacaattttaaatatacgaacaaatttatttataatagataaaatatctttattttcatgatcagtatttattactgcaattttattattattatctttgccagttttagctggagctattaccatattattaactgatcgtaatttaaatacaagattttttgacccttcaggaggaggtgat????????????????????????
>ASBA561-06|Dolichogenidea_Janzen09|DHJPAR0003987|Eadmuna_Janzen01|BOLD:AAB4946
???????????????????????????????ggaatgttaggattttcaataagtttaattattcgtttagaattaggcatacctggaagattaattggcaatgatcaaatttataatagaatagtaacttctcatgcatttattataattttttttatagtaatacctgtaataattggaggttttggaaattgattaattccattaatattaggatctcctgatatatcatttcctcgtataaataatataagattttgattattaattccttctttatttttattaattttaagaggttttattaatacaggtgttggtacaggttg?acagtttatcctcctttatctttaattttaggacatgggggcatatctgttgatttaggaattttttctttacatttagctggttcttcatcaattataggtgctgttaattttattactacaattttaaatatacgaacaaatttatttataatagataaaatatctttattttcatgatcagtatttattactgcaattttattattattatctttgccagttttagctggagctattaccatattattaactgatcgtaatttaaatacaagattttttgacccttcaggaggaggtgatccaattttatatcaacatttattt
>ASHYD1871-10|Dolichogenidea_Janzen09|DHJPAR0038298|Eadmuna_Janzen01|BOLD:AAB4946
aatattatattttatatttggtctatggtctggaatgttaggattttcaataagtttaattattcgtttagaattaggcatacctggaagattaattggcaatgatcaaatttataatagaatagtaacttctcatgcatttattataattttttttatagtaatacctgtaataattggaggttttggaaattgattaattccattaatattaggatctcctgatatatcatttcctcgtataaataatataagattttgattattaattccttctttatttttattaattttaagaggttttattaatacaggtgttggtacaggttgaacagtttatcctcctttatctttaattttaggacatgggggcatatctgttgatttaggaattttttctttacatttagctggttcttcatcaattataggtgctgttaattttattactacaattttaaatatacgaacaaatttatttataatagataaaatatctttattttcatgatcagtatttattactgcaattttattattattatctttgccagttttagctggagctattaccatattattaactgatcgtaatttaaatacaagattttttgacccttcaggaggaggtgatccaattttatatcaacatttattt
>ASBA363-06|Dolichogenidea_Janzen09|DHJPAR0002943|Eadmuna_Janzen01|BOLD:AAB4946
??????????????????????????ggtctggaatgttaggattttcaataagtttaattattcgtttagaattaggcatacctggaagattaattggcaatgatcaaatttataatagaatagtaacttctcatgcatttattataattttttttatagtaatacctgtaataattggaggttttggaaattgattaattccattaatattaggatctcctgatatatcatttcctcgtataaataatataagattttgattattaattccttctttatttttattaattttaagaggttttattaatacaggtgttggtacaggttgaacagtttatcctcctttatctttaattttaggacatgggggcatatctgttgatttaggaattttttctttacatttagctggttcttcatcaattataggtgctgttaattttattactacaattttaaatatacgaacaaatttatttataatagataaaatatctttattttcatgatcagtatttattactgcaattttattattattatctttgccagttttagctggagctattaccatattattaactgatcgtaatttaaatacaagattttttgacccttcaggaggaggtgatccaattttatatcaacatttattt
>ASBA543-06|Dolichogenidea_Janzen09|DHJPAR0003969|Eadmuna_Janzen01|BOLD:AAB4946
???????????????????????????????ggaatgttaggattttcaataagtttaattattcgtttagaattaggcatacctggaagattaattggcaatgatcaaatttataatagaatagtaacttctcatgcatttattataattttttttatagtaatacctgtaataattggaggttttggaaattgattaattccattaatattaggatctcctgatatatcatttcctcgtataaataatataagattttgattattaattccttctttatttttattaattttaagaggttttattaatacaggtgttggtacaggttgaacagtttatcctcctttatctttaattttaggacatgggggcatatctgttgatttaggaattttttctttacatttagctggttcttcatcaattataggtgctgttaattttattactacaattttaaatatacgaacaaatttatttataatagataaaatatctttattttcatgatcagtatttattactgcaattttattattattatctttgccagttttagctggagctattaccatattattaactgatcgtaatttaaatacaagattttttgacccttcaggaggaggtgatccaattttatatcaacatttattt
>ASBA828-06|Dolichogenidea_Janzen09|DHJPAR0004254|Eadmuna_Janzen01|BOLD:AAB4946
???????????????????????????????ggaatgttaggattttcaataagtttaattattcgtttagaattaggcatacctggaagattaattggcaatgatcaaatttataatagaatagtaacttctcatgcatttattataattttttttatagtaatacctgtaataattggaggttttggaaattgattaattccattaatattaggatctcctgatatatcatttcctcgtataaataatataagattttgattattaattccttctttatttttattaattttaagaggttttattaatacaggtgttggtacaggttgaacagtttatcctcctttatctttaattttaggacatgggggcatatc?gttgatttaggaattttttctttacatttagctggttcttcatcaattataggtgctgttaattttattactacaattttaaatatacgaacaaatttatttataatagataaaatatctttattttcatgatcagtatttattactgcaattttattattattatctttgccagttttagctggagctattaccatattattaactgatcgtaatttaaatacaagattttttgacccttcaggaggaggtgatccaattttatatcaacatttattt
>ASBA830-06|Dolichogenidea_Janzen09|DHJPAR0004256|Eadmuna_Janzen01|BOLD:AAB4946
???????????????????????????????ggaatgttaggattttcaataagtttaattattcgtttagaattaggcatacctggaagattaattggcaatgatcaaatttataatagaatagtaacttctcatgcatttattataattttttttatagtaatacctgtaataattggaggttttggaaattgattaattccattaatattaggatctcctgatatatcatttcctcgtataaataatataagattttgattattaattccttctttatttttattaattttaagaggttttattaatacaggtgttggtacaggttgaacagtttatcctcctttatctttaattttaggaca?gggggcatatc?gttgatttaggaattttttctttacatttagctggttcttcatcaattataggtgctgttaattttattactacaattttaaatatacgaacaaatttatttataatagataaaatatctttattttcatgatcagtatttattactgcaattttattattattatctttgccagttttagctggagctattaccatattattaactgatcgtaatttaaatacaagattttttgacccttcaggaggaggtgatccaattttatatcaacatttattt
>ASBA739-06|Dolichogenidea_Janzen09|DHJPAR0004071|Eadmuna_Janzen01|BOLD:AAB4946
?????????????????????????????????????????????????????????????????????????????????acctggaagattaattggcaatgatcaaatttataatagaatagtaacttctcatgcatttattataattttttttatagtaatacctgtaataattggaggttttggaaattgattaattccattaatattaggatctcctgatatatcatttcctcgtataaataatataagattttgattattaattccttctttatttttattaattttaagaggttttattaatacaggtgttggtacaggttgaacagtttatcctcctttatctttaattttaggaca?gggggcatatctgttgatttaggaattttttctttacatttagctggttcttcatcaattataggtgctgttaattttattactacaattttaaatatacg?acaaatttatttataatagataaaatatctttattttcatgatcagtatttattactgcaattttattattattatctttgc???????????????????????????????????????????????????????????????????????????????????????????????????????????
>ASBRD603-07|Dolichogenidea_Janzen09|DHJPAR0012968|Eadmuna_Janzen01|BOLD:AAB4946
?atattatattttatatttggtctatggtctggaatgttaggattttcaataagtttaattattcgtttagaattaggcatacctggaagattaattggcaatgatcaaatttataatagaatagtaacttctcatgcatttattataattttttttatagtaatacctgtaataattggaggttttggaaattgattaattccattaatattaggatctcctgatatatcatttcctcgtataaataatataagattttgattattaattccttctttatttttattaattttaagaggttttattaatacaggtgttggtacaggttgaacagtttatcctcctttatctttaattttaggacatgggggcatatctgttgatttaggaattttttctttacatttagctggttcttcatcaattataggtgctgttaattttattactacaattttaaatatacgaacaaatttatttataatagataaaatatctttattttcatgatcagtatttattactgcaattttattattattatctttgccagttttagctggagctattaccatattattaactgatcgtaatttaaatacaagattttttgacccttcaggaggaggtga?ccaattttatatcaacatttattt
>ASBA843-06|Dolichogenidea_Janzen09|DHJPAR0004269|Eadmuna_Janzen01|BOLD:AAB4946
?atattatattttatatttggtctatggtctggaatgttaggattttcaataagtttaattattcgtttagaattaggcatacctggaagattaattggcaatgatcaaatttataatagaatagtaacttctcatgcatttattataattttttttatagtaatacctgtaataattggaggttttggaaattgattaattccattaatattaggatctcctgatatatcatttcctcgtataaataatataagattttgattattaattccttctttatttttattaattttaagaggttttattaatacagg?gttggtacaggttgaacagtttatcctcctttatctttaattttaggacatgggggcatatctgttgatttaggaattttttctttacatttagctggttcttcatcaattataggtgctgttaattttattactacaattttaaatatacgaacaaatttatttataatagataaaatatctttattttcatgatcagtatttattactgc?attttattattattatctttgccagttttagctggagctattaccatattattaactgatcgtaatttaaatac??gattttttgacccttcaggaggagg????????????????????????????
>ASBRD602-07|Dolichogenidea_Janzen09|DHJPAR0012967|Eadmuna_Janzen01|BOLD:AAB4946
?atattatattttatatttggtctatggtctggaatgttaggattttcaataagttgaattattcgtttagaattaggcatacctggaagattaattggcaatgatcaaatttataatagaatagtaacttctcatgcatttattataatt?tttttatagtaatacc?gtaataattggaggttttggaaattgattaattccattaatattaggatctcctgatatatcatttcctcgtataaataatataagattttgattattaattccttctttatttttattaattttaagaggttttattaatacaggtgttggtacaggttgaacagtttatcctcctttatctttaattttaggacatgggggcatatctgttgatttaggaattttttctttacatttagctggttcttcatcaattataggtgctgttaattttattactacaattttaaatatacgaacaaatttatttataatagataaaatatctttattttcatgatcagtatttattactgcaattttattattattatctttgccagttttagctggagctattaccatattattaactgatcgtaatttaaatacaagattttttgatccttcaggaggaggtgatccaattttatatcaacatttattt
>ASBA848-06|Dolichogenidea_Janzen323|DHJPAR0004274|Banisia_myrsusalisDHJ01|BOLD:AAL2285
???????????????????????????????ggcatattgggattttcaataagtttaattattcgtttagagttaggtgtatcagggagattaattggtaatgatcaaatttataatagtatagtaacttctcatgcttttattataattttttttatagttatacctgttataattggaggttttgggaattggttaattccattaatattaggatcaccagatatatcatttcctcgaataaataatataagattttgattattrattccttcwttatttttattaattttaagaggttttattaatacaggtgttggtacaggttgaacagtttatcctcctttatctttaattttaggacatgggggcatatctgttgatttaggaattttttctttacatttagctggttcttcatcaattataggtgctgttaattttattactacaattttaaatatacgaacaaatttatttataatagataaaatatctttattttcatgatcagtatttattactgcaattttattattattatctttgccagttttagctggagctattaccatattattaactgatcgtaatttaaatacaagattttttgacccttcaggaggaggtgatccaattttatatcaacatttattt
>ASBA539-06|Dolichogenidea_Janzen328|DHJPAR0003965|Eadmuna_Janzen01|BOLD:AAB4946
???????????????????????????????????????????????????????????????????????????????????????????????????????????????????????????????????????????????????????????????????????????????????????????????????????????????????????????????????????????????gaataaataatataagattttgattattaattccttctttatttttattaattttaagaggttttattaatacaggtgttggtacaggttgaacagtttatcctcctttatctttaattttaggacatgggggcatatctgttgatttaggaattttttctttacatttagctggttcttcatcaattataggtgctgttaattttattactacaattttaaatatacgaacaaatttatttataatagataaaatatctttattttcatgatcagtatttattactgcaattttattattattatctttgccagttttagctggagctattaccatattattaactgatcgtaatttaaatacaagattttttgacccttcaggaggaggtgatccaattttatatcaacatttattt
>ASBA562-06|Dolichogenidea_Janzen31|DHJPAR0003988|Eadmuna_Janzen01|BOLD:AAB4946
???????????????????????????????ggaatgttaggattttcaataagtttaattattcgtttagaattaggcatacctggaagattaattggcaatgatcaaatttataatagaatagtaacttctcatgcatttattataattttttttatagtaatacctgtaataattggaggttttggaaattgattaattccattaatattaggatctcctgatatatcatttcctcgtataaataatataagattttgattattaattccttctttatttttattaattttaagaggttttattaatacaggtgttggaactggatgaacag?ttatcctcctttatctttaattttaggacatgggggcatatc?gt?gatttaggaattttttctttacattt?gctgga??ttcatcaattataggtgctgttaattttattactacaattttaaatatacgaacaaatttatttataatagataaaatatctttattttcatgatcagtatttattactgcaattttattattattatctttgccagttttagctggagctattaccatattattaactgatcgtaatttaaatacaagattttttgacccttcaggaggaggtgatccaattttatatcaacatttattt
>ASHYG701-10|Dolichogenidea_Janzen25|DHJPAR0031440|malaise-trapped|BOLD:ABY7999
aatgttatatttcatatttggattatgatctggaatattaggattttcaataagtttaattattcgattagaattaggtatacctggaagattaattggtaatgatcaaatttataatagaatggtaacttctcatgcatttattataattttttttatagttatacctgtaataattggaggttttggaaattgattaattccattaatattaggatcacctgatatatcatttcctcgaataaataatataagattttgattattaattccttcattatttttattaattttaagagggtttattaatactggtgttgggacaggttgaacagtttatcctcctttgtctttaattttaggtcatggaggaatatcagttgatttaggaattttttctttacatttagctggttcatcatcaattataggttctgttaattttattactacaattttaaatatacgaacaaatttatttataatagataaaatatctttattttcatgatcagtatttattactgcaattttattattattatctttacctgttttagctggtgcaattactatattattaactgatcgtaatttaaatacaagattttttgatccttcaggtggtggtgatccaattttatatcaacatttattt
>ASBRD394-07|Dolichogenidea_Janzen25|DHJPAR0013228|malaise-trapped|BOLD:ABY7999
?atgttat?tttcatatttggattatgatctggaatattaggattttcaataagtttaattattcgattagaattaggtatacctggaagattaattggtaatgatcaaatttataatagaatggtaacttctcatgcatttattataattttttttatagttatacctgtaataattggaggttttggaaattgattaattccattaatattaggatcacctgatatatcatttcctcgaataaataatataagattttgattattaattccttcattatttttattaattttaagagggtttattaatactggtgttgggacaggttgaacagtttatcctcctttgtctttaattttaggtcatggaggaatatcagttgatttaggaattttttctttacatttagctggttcatcatcaattataggttctgttaattttattactacaattttaaatatacgaacaaatttatttataatagataaaatatctttattttcatgatcagtatttattactgcaattttattattattatctttacctgttttagctggtgcaattactatattattaactgatcgtaatttaaatacaagattttttgatccttcaggtggtggtgatccaattttatatcaacatttattt
>ASHYE2625-11|Exoryza_richardashleyi|DHJPAR0040489|gelJanzen01_Janzen349|BOLD:ABX6267
aatattatattttatattcggtttatgatctggaatattaggattttctataagtttaattattcgtttagaattaggaatacctggtagattaattggaaatgatcaaatttataatagtatagttacttctcatgcatttattataattttttttatagttatacctgtaataattggaggatttggaaattgattaattccattaatattaggatcacctgatatatcatttcctcgaataaataatataagattttgattattaattccttcattatttttattaattttaagtggatttattaatactggtgttggtacaggttgaacagtttatcctcctttatctttaattttaggacatggaggaatatcagttgatttaggaattttttctttacatttagctggtgcatcatcaattataggagctgttaattttattactacaattttaaatatacgaacaaatttatttataatagataaaatatctttattttcatgatcagtatttattactgcaattttattattattatctttacctgttttagctggtgctattactatattattaactgatcgtaatttaaatacaagattttttgatccttcaggtggtggtgatccaattttgtatcaacatttattt
>ONTB6801-23|Hymenoptera|BIOUG89258-E08.ONT3|Malaise_trap_Quetzales-2A|BOLD:ABX6267
aatattatattttatattcggtttatggtctggaatattaggattttctataagtttaattattcgtttagaattaggaatacctggtagattaattggaaatgatcaaatttataatagtatagttacttctcatgcatttattataattttttttatagttatacctgtaataattggaggatttggaaattgattaattccattaatattaggatcacctgatatatcatttcctcgaataaataatataagattttgattattaattccttcattatttttattaattttaagtggatttattaatactggtgttggtacaggttgaacagtttatcctcctttatctttaattttaggacatggaggaatatcagttgatttaggaattttttctttacatttagctggtgcatcatcaattataggagctgttaattttattactacaattttaaatatacgaacaaatttatttataatagataaaatatctttattttcatgatcagtatttattactgcaattttattattattatctttacctgttttagctggtgctattactatattattaactgatcgtaatttaaatacaagattttttgatccttcaggtggtggtgatccaattttgtatcaacatttattt
>CRMSH2320-23|Microgastrinae|CCDB-28465-H04||BOLD:ABX6267
??tattatattttatattcggtttatgatctggaatattaggattttcaataagtttgattattcgtttagaattaggaatacctggtagattaattggtaatgatcaaatttataatagtatagttacttctcatgcatttattatgattttttttatagttatacctgtaataattggaggatttggaaattgattaattccattaatattaggatcacctgatatatcatttcctcgaataaataatataaggttttgattattaattccttcattatttttattaattttaagtggatttattaatactggtgttggcacaggttgaacaatttatcctcctttatctttaattttaggacatggaggaatatcagttgatttaggaattttttctttacatttagctggtgcatcatcaattataggagctgttaattttattactacaattttaaatatacgaacaaatttatttataatagataaaatatctttattttcatgatcagtatttattactgcaattttattattattatctttacctgttttagctggtgctattactatattattaactgatcgtaatttaaatacaagattttttgatccttcaggtggtggtgatccaattttgtatcaacatttat??
>ASHYG420-10|Exoryza_ritaashleyae|DHJPAR0034150|malaise-trapped|BOLD:ABX6267
aatattatattttatattcggtttatgatctggaatattaggattttcaataagtttgattgttcgtttagaattaggaatacctggtagattaattggtaatgatcaaatttataatagtatagttacttctcatgcatttattatgattttttttatagttatacctgtaataattggaggatttggaaattgattaattccattaatattaggatcacctgatatatcatttcctcgaataaataatataaggttttgattattaattccttcattatttttattaattttaagtggatttattaatactggtgttggtacaggttgaacaatttatcctcctttatctttaattttaggacatggaggaatatcagttgatttaggaattttttctttacatttagctggtgcatcatcaattataggagctgttaattttattactacaattttaaatatacgaacaaatttatttataatagataaaatatctttattttcatgatcagtatttattactgcaattttattattattatctttacctgttttagctggtgctattactatattattaactgatcgtaatttaaatacaagattttttgatccttcaggtggtggtgatccaattttgtatcaacatttattt
>ASHYG373-10|Exoryza_ritaashleyae|DHJPAR0034103|malaise-trapped|BOLD:ABX6267
aatattatattttatattcggtttatgatctggaatattaggattttcaataagtttgattgttcgtttagaattaggaatacctggtagattaattggtaatgatcaaatttataatagtatagttacttctcatgcatttattatgattttttttatagttatacctgtaataattggaggatttggaaattgattaattccattaatattaggatcacctgatatatcatttcctcgaataaataatataaggttttgattattaattccttcattatttttattaattttaagtggatttattaatattggtgttggtacaggttgaacaatttatcctcctttatctttaattttaggacatggaggaatatcagttgatttaggaattttttctttacatttagctggtgcatcatcaattataggagctgttaattttattactacaattttaaatatacgaacaaatttatttataatagataaaatatctttattttcatgatcagtatttattactgcaattttattattattatctttacctgttttagctggtgctattactatattattaactgatcgtaatttaaatacaagattttttgatccttcaggtggtggtgatccaattttgtatcaacatttattt
>ASHYG757-10|Exoryza_yeimycedenoae|DHJPAR0031496|malaise-trapped|BOLD:ABX6267
aatattatatttcatatttggtttatgatctggaatattaggattttcaataagtttaattattcgtttagaattaggaatacctggtagattaattggtaatgatcaaatttataatagtatagttacttctcatgcatttattatgattttttttatagttatacctgtaataattggaggatttggaaattgattaattccattaatattaggatcacctgatatatcatttcctcgaataaataatataagattttgattattaattccttcattatttttattaattttaagtggatttattaatactggtgttggtacaggttgaacagtttatcctcctttatctttaattttaggacatggaggaatatcagttgatttaggaattttttctttacatttagcaggtgcatcatcaattataggatctgttaattttattactacaattttaaatatacgaacaaatttatttataatagataaaatatctttatttttatgatcagtatttattactgcaattttattattattatctttacctgttttagctggtgctattactatattattaactgatcgtaatttaaatacaagattttttgatccttcaggtggtggtgatccaattttgtatcaacatttattt
>ASBRD479-07|Exoryza_yeimycedenoae|DHJPAR0013235|malaise-trapped|BOLD:ABX6267
??tattatatttcatatttggtttatgatctggaatattaggattttcaataagtttaattattcgtttagaattaggaatacctggtagattaattggtaatgatcaaatttataatagtatagttacttctcatgcatttattatgattttttttatagttatacctgtaataattggaggatttggaaattgattaattccattaatattaggatcacctgatatatcatttcctcgaataaataatataagattttgattattaattccttcattatttttattaattttaagtggatttattaatactggtgttggtacaggttgaacagtttatcctcctttatctttaattttaggacatggaggaatatcagttgatttaggaattttttctttacatttagcaggtgcatcatcaattataggatctgttaattttattactacaattttaaatatacgaacaaatttatttataatagataaaatatctttatttttatgatcagtatttattactgcaattttattattattatctttacctgttttagctggtgctattactatattattaactgatcgtaatttaaatacaagattttttgatccttcaggtggtgg?gatccaattttgtatc?acatttattt
>ACGBA4015-13|Exoryza_mariabustosae|DHJPAR0051423|gelJanzen01_Janzen319|BOLD:AAN2496
aatattatattttatatttggtttatgatctggaatattaggattttcaataagtttaattattcgtttagagttaggtatacctggtagattaattggtaatgatcaaatttataatagaatagttacctctcatgcatttattataattttttttatagttatacctgtaataattgggggatttggtaattgattaattcctttaatattaggatcacctgatatatcatttcctcgaataaataatatgagattttgattattaattccttcattatttttattaattttaagtggatttattaatacaggtgttggtacaggttgaacagtttatcctcctttatctttaattttagggcatggtggaatatcagttgatttaggaattttttctttacatttggccggtgcatcatcaattataggggctgtaaattttattactacaattttaaatatacgaacaaatttatttataatagataaaatatctttattttcatgatcagtttttattactgcaattttattattattatctttacctgttttagctggtgctattactatattattaactgatcgtaatttaaatacaagattttttgatccttcaggtggaggtgatccaattttgtatcaacatttattt
>ASHYB1755-10|Exoryza_mariabustosae|DHJPAR0039467|gelJanzen01_Janzen319|BOLD:AAN2496
aatattatattttatatttggtttatgatctggaatattaggattttcaataagtttaattattcgtttagagttaggtatacctggtagattaattggtaatgatcaaatttataatagaatagttacttctcatgcatttattataattttttttatagttatacctgtaataattgggggatttggtaattgattaattcctttaatattaggatcacctgatatatcatttcctcgaataaataatatgagattttgattattaattccttcattatttttattaattttaagtggatttattaatacaggtgttggtacaggttgaacagtttatcctcctttatctttaattttagggcatggtggaatatcagttgatttaggaattttttctttacatttggccggtgcatcatcaattataggggctgtaaattttattactacaattttaaatatacgaacaaatttatttataatagataaaatatctttattttcatgatcagtttttattactgcaattttattattattatctttacctgttttagctggtgctattactatattattaactgatcgtaatttaaatacaagattttttgatccttcaggtggaggtgatccaattttgtatcaacatttattt
>ASHYH1393-13|Exoryza_mariabustosae|DHJPAR0052281|gelJanzen01_Janzen319|BOLD:AAN2496
aatattatattttatatttggtttatgatctggaatattaggattttcaataagtttaattattcgtttagagttaggtatacctggtagattaattggtaatgatcaaatttataatagaatagttacctctcatgcatttattataattttttttatagttatacctgtaataattgggggatttggtaattgattaattcctttaatattaggatcacctgatatatcatttcctcgaataaataatatgagattttgattattaattccttcattatttttattaattttaagtggatttattaatacaggtgttggtacaggttgaacagtttatcctcctttatctttaattttagggcatggtggaatatcagttgatttaggaattttttctttacatttggccggtgtatcatcaattataggggctgtaaattttattactacaattttaaatatacgaacaaatttatttataatagataaaatatctttattttcatgatcagtttttattactgcaattttattattattatctttacctgttttagctggtgctattactatattattaactgatcgtaatttaaatacaagattttttgatccttcaggtggaggtgatccaattttgtatcaacatttattt
>ASHYB1776-10|Exoryza_mariabustosae|DHJPAR0039488|gelJanzen01_Janzen319|BOLD:AAN2496
aatattatattttatatttggtttatgatctggaatattaggattttcaataagtttaattattcgtttagagttaggtatacctggtagattaattggtaatgatcaaatttataatagaatagttacttctcatgcatttattataattttttttatagttatacctgtaataattgggggatttggtaattgattaattcctttaatattaggatcacctgatatatcatttcctcgaataaataatatgagattttgattattaattccttcattatttttattaattttaagtggatttattaatacaggtgttggtacaggttgaacagtttatcctcctttatctttaattttagggcatggtggaatatcagttgatttaggaattttttctttacatttggccggtgcatcatcaattataggggctgttaattttattactacaattttaaatatacgaacaaatttatttataatagataaaatatctttattttcatgatcagtttttattactgcaattttattattattatctttacctgttttagctggtgctattactatattattaactgatcgtaatttaaatacaagattttttgatccttcaggtggaggtgatccaattttgtatcaacatttattt
>ASHYG021-10|Exoryza_rosamatarritae|DHJPAR0033751|malaise-trapped|BOLD:ABY5258
aatattatattttatatttggtttatgatctggaatattaggattttcaataagtttaattattcgtttagagttaggtatacctggtagattaattggtaatgatcaaatttataatagtatagttacttctcatgcatttattataattttttttatagttatacctgtaataattggaggatttggaaattgattaattccattaatattaggttcacctgatatatcatttcctcgaataaataatataagattttgattattaattccttcattatttttattaattttaagtggatttattaatacaggtgttggtacaggttgaacagtttatcctcctttatctttaattttaggacatggtggaatatcagttgatttaggtattttttctttacatttagctggtgcatcatcaattataggagctgttaattttattactacaattttaaatatgcgaacaaatttatttataatagataaaatatctttattttcatgatcggtatttattactgcaattttattattattatctttacctgttttagctggtgcaattactatattattaactgatcgtaatttaaatacaagattttttgatccttcaggtggaggtgatccaattttgtatcaacatttattt
>ASHYM2392-13|Exoryza_rosamatarritae|DHJPAR0053038|gelJanzen01_Janzen16|BOLD:ABY5258
aatattatattttatatttggtttatgatctggaatattaggattttcaataagtttaattattcgtttagagttaggtatacctggtagattaattggtaatgatcaaatttataatagtatagttacttctcatgcatttattataattttttttatagttatacctgtaataattggaggatttggaaattgattaattccattaatattaggttcacctgatatatcatttcctcgaataaataatataagattttgattattaattccttcattatttttattaattttaagtggatttattaatacaggtgttggtacaggttgaacagtttatcctcctttatctttaattttaggacatggtggaatatcagttgatttaggtattttttctttacatttggctggtgcatcatcaattataggagctgttaattttattactacaattttaaatatgcgaacaaatttatttataatagataaaatatctttattttcatgatcggtatttattactgcaattttattattattatctttacctgttttagctggtgcaattactatattattaactgatcgtaatttaaatacaagattttttgatccttcaggtggaggtgatccaattttgtatcaacatttattt
>ASHYH779-11|Exoryza_rosamatarritae|DHJPAR0043021|gelJanzen01_Janzen16|BOLD:ABY5258
aatattatattttatatttggtttatgatctggaatattaggattttcaataagtttaattattcgtttagagttaggtatacctggtagattaattggtaatgatcaaatttataatagtatagttacttctcatgcatttattataattttttttatagttatacctgtaataattggaggatttggaaattgattaattccattaatattaggttcacctgatatatcatttcctcgaataaataatataagattttgattattaattccttcattatttttattaattttaagtggatttattaatacaggtgttggtacaggttgaacagtctatcctcctttatctttaattttaggacatggtggaatatcagttgatttaggtattttttctttacatttggctggtgcatcatcaattataggagctgttaattttattactacaattttaaatatgcgaacaaatttatttatgatagataaaatatctttattttcatgatcggtatttattactgcaattttattattattatctttacctgttttagctggtgcgattactatattattaactgatcgtaatttaaatacaagattttttgatccttcaggtggaggtgatccaattttgtatcaacatttattt
>ACGBA3636-13|Exoryza_rosamatarritae|DHJPAR0051044|Brenthia_Janzen05|BOLD:ABY5258
aatattatattttatatttggtttatgatctggaatattaggattttcaataagtttaattattcgtttagagttaggtatacctggtagattaattggtaatgatcaaatttataatagtatagttacttctcatgcatttattataattttttttatagttatacctgtaataattggaggatttggaaattgattaattccattaatattaggttcacctgatatatcatttcctcgaataaataatataagattttgattattaattccttcattatttttattaattttaagtggatttattaatacaggtgttggtacaggttgaacactctatcctcctttatctttaattttaggacatggtggaatatcagttgatttaggtattttttctttacatttggctggtgcatcatcaattataggagctgttaattttattactacaattttaaatatgcgaacaaatttatttatgatagataaaatatctttattttcatgatcggtatttattactgcaattttattattattatctttacctgttttagctggtgcgattactatattattaactgatcgtaatttaaatacaagattttttgatccttcaggtggaggtgatccaattttgtatcaaca?ttattt
>ASHYG772-10|Dolichogenidea_Janzen28|DHJPAR0031511|malaise-trapped|BOLD:AAE8596
aatattatattttatatttggtttatggtctggaatattaggattttcaataagtttaattattcgtttagaattaggaatacctggaagattaattggtaatgatcaaatttataatagaatagtaacttctcatgcatttattataattttttttatagttatacctgtaataattgggggatttggtaattgattaattccattaatgttaggatcacctgatatatcatttcctcggatgaataatataagattttgattattaattccttcattatttttattaattttaagtggatttattaatactggtgtggggacaggttgaacagtttatccacctttatctttaattttaggtcatgggggaatatcagttgatttaagaattttttctttacatttagctggtgcatcatcaattataggtgctgttaattttattactacaattttaaatatacgaacaaatttatttataatagataaaatatctttattttcttgatcagtatttattactgcaattttattattattgtctttacctgttttagctggtgctattactatattattaactgatcgtaatttaaatacaagattttttgatccttcaggtggtggggatccaattttatatcagcatttattt
>ASHYG805-10|Dolichogenidea_Janzen28|DHJPAR0031544|malaise-trapped|BOLD:AAE8596
aatattatattttatatttggtttatggtctggaatattaggattttcaataagtttaattattcgtttagaattaggaatacctggaagattaattggtaatgatcaaatttataatagaatagtaacttctcatgcatttattataattttttttatagttatacctgtaataattgggggatttggtaattgattaattccattaatgttaggatcacctgatatatcatttcctcggatgaataatataagattttgattattaattccttcattatttttattaattttaagtggatttattaatactggtgtggggacaggttgaacagtttatccacctttatctttaattttaggtcatgggggaatatcagttgatttaagaattttttctttacatttagctggtgcatcatcaattataggtgctgttaattttattactacaattttaaatatacgaacaaatttatttataatagataaaatatctttattttcttgatcagtatttattactgcaattttattattgttgtctttacctgttttagctggtgctattactatattattaactgatcgtaatttaaatacaagattttttgatccttcaggtggtggggatccaattttatatcagcatttattt
>ASBD057-07|Dolichogenidea_Janzen28|DHJPAR0012550|malaise-trapped|BOLD:AAE8596
?atattatattttatatttggtttatggtctggaatattaggattttcaataagtttaattattcgtttagaattaggaatacctggaagattaattggtaatgatcaaatttataatagaatagtaacttctcatgcatttattataattttttttatagttatacctgtaataattgggggatttggtaattgattaattccattaatgttaggatcacctgatatatcatttcctcggatgaataatataagattttgattattaattccttcattatttttattaattttaagtggatttattaatactggtgtggggacaggttgaacagtttatccacctttatctttaattttaggtcatgggggaatatcagttgatttaagaattttttctttacatttagctggtgcatcatcaattataggtgctgttaattttattactacaattttaaatatacgaacaaatttatttataatagataaaatatctttattttcttgatcagtatttattactgcaattttattattgttgtctttacctgttttagctggtgctattactatattattaactgatcgtaatttaaatacaagattttttgatccttcaggtggtggggatccaattttatatcagcatttat??
>CRQZA3956-22|Dolichogenidea_Janzen28|BIOUG78250-A04|Malaise_trap_Quetzales-2A|BOLD:AAE8596
???attatattttatatttggtttatggtctggaatattaggattttcaataagtttaattattcgtttagaattaggaatacctggaagattaattggtaatgatcaaatttataatagaatagtaacttctcatgcatttattataattttttttatagttatacctgtaataattgggggatttggtaattgattaattccattaatgttaggatcacctgatatatcatttcctcggataaataatataagattttgattattaattccttcattatttttattaattttaagtggatttattaatactggtgtggggacaggttgaacagtttatccacctttatctttaattttaggtcatggaggaatatcagttgatttaggaattttttctttacatttagctggtgcatcatcaattataggtgctgttaattttattactacaattttaaatatacgaacaaatttatttataatagataaaatatctttattttcttgatcagtatttattactgcaattttattattgttgtctttacctgttttagctggtgctattactatattattaactgatcgtaatttaaatacaagattttttgatccttcaggtggtggggatccaattttatatcagcatttatt?
>CRQZA31003-22|Dolichogenidea_Janzen28|BIOUG87420-F12|Malaise_trap_Quetzales-2A|BOLD:AAE8596
????ttatattttatatttggtttatggtctggaatattaggattttcaataagtttaattattcgtttagaattaggaatacctggaagattaattggtaatgatcaaatttataatagaatagtaacttctcatgcatttattataattttttttatagttatacctgtaataattgggggatttggtaattgattaattccattaatgttaggatcacctgatatatcatttcctcggatgaataatataagattttgattattaattccttcattatttttattaattttaagtggatttattaatactggtgtggggacaggttgaacagtttatccacctttatctttaattttaggtcatggaggaatatcagttgatttaggaattttttctttacatttagctggtgcatcatcaattataggtgctgttaattttattactacaattttaaatatacgaacaaatttatttataatagataaaatatctttattttcttgatcagtatttattactgcaattttattattgttgtctttacctgttttagctggtgctattactatattattaactgatcgtaatttaaatacaagattttttgatccttcaggtggtggggatccaattttatatcagcattta???
>ASHYD674-08|Dolichogenidea_Janzen28|DHJPAR0027648|malaise-trapped|BOLD:AAE8596
?atattatattttatatttggtttatggt?tggaatattagggttttcaataagtttaattattcgtttagaattaggaatacctggaagattaattggtaatgatcaaatttataatagaatagtaacttctcatgcatttattataattttttttatagttatacctgtaataattgggggatttggtaattgattaattccattaatgttaggatcacctgatatatcatttcctcggatgaataatataagattttgattattaattccttcattatttttattaattttaagtggatttattaatactggtgtggggacaggttgaacagtttatccacctttatctttaattttaggtcatggaggaatatcagttgatttaggaattttttctttacatttagctggtgcatcatcaattataggtgctgttaattttattactacaattttaaatatacgaacaaatttatttataatagataaaatatctttattttcttgatcagtatttattactgcaattttattattgttgtctttacctgttttagctggtgctattactatattattaactgatcgtaatttaaatacaagattttttgatccttcaggtggtggggatccaattttatatcagcatttattt
>ASHYH792-11|Dolichogenidea_Janzen312|DHJPAR0043034|Rivula_Poole03|BOLD:ABA7252
aatattatattttatatttggtttatgatctggaatattaggattttcaataagtttaattattcgtttagagttaggtatacctgggagattaattggtaatgatcaaatttataatagaatagttacttctcatgcatttattataattttttttatggttatacctgtaataattgggggttttggtaattgattaattcctttaatattaggatctcctgatatatcatttcctcgaataaataatataagtttttgattattaattccttctttatttatattaattttaaggggatttattaatacaggtgttggtacaggttgaactgtttatcctcctttatctttaattttaggacatgggggaatatcagttgatttaggaattttttctttacatttagctggtgcatcatcaattataggggctgttaattttattactacaattttgaatatacgaacaaatttatttataatagataaaatatctttattttcttgatcagtatttattactgcaattttattattattatctttacctgttttagctggtgctattactatattattaacagatcgtaatttgaatacaagattttttgatccttctgggggaggagatcccattttatatcaacatttattt
>ASHYB1547-09|Dolichogenidea_Rodriguez90|DHJPAR0034254|Anadasmus_Janzen25|BOLD:AAK2061
aatattatattttatatttggtttatggtctggaatattaggattttcaatgagtttaattattcggttagaattaggaataccagggagattaattggtaatgatcaaatttataatagaatagtaacttctcatgcatttattataattttttttatagttatacctgtaataattggaggttttgggaattggttaattccattaatattaggatcacctgatatatcgtttcctcgtataaataatataagattttgattattaattccttctttattcttattaattttaagaggatttattaatacaggtgttgggacaggttgaacggtttatcctcctttatctttaattttaggtcatggaggtatgtcagttgatttaggtattttttctttacatttagcaggtgcatcttcaattataggagctgttaattttattactacaattttaaatatacgaacaaatttatatataatagataaaatatctttattttcatgatcagtatttattactgcaattttattattattatctttacctgtcttagctggtgctattactatactattaactgatcgtaatttaaatacaaggttttttgatccttcaggaggtggt???????????????????????????
>ASHYC4770-10|Dolichogenidea_Rodriguez90|DHJPAR0038025|Anadasmus_Janzen25|BOLD:AAK2061
aatattatattttatatttggtttatg?tctggaatattaggattttcaatgagtttaattattcggttagaattaggaataccagggagattaattggtaatgatcaaatttataatagaatagtaacttctcatgcatttattataattttttttatagttatacctgtaataattggaggttttgggaattggttaattccattaatattaggatcacctgatatatc?tttcctcgtataaataatataagattttgattattaattccttctttatt?ttattaattttaagaggatttattaatacaggtgttgggacaggttgaacggtttatcctcctttatctttaattttaggtcatggaggtatgtcagttgatttagg?attttttctttacatttagcaggtgcatcttcaattataggagctgttaattttattactacaattttaaatatacgaacaaatttatatataatagataaaatatctttattttcatgatcagtatttattactgcaattttattattattatctttacctgtcttagctggtgctattactatactattaactgatcgtaatttaaatacaaggttttttgatccttcaggtggtggtgatccaattttatatcaacatttattt
>ASBD067-07|Dolichogenidea_Janzen27|DHJPAR0012560|malaise-trapped|BOLD:AAI9746
?atattatattttatatttggtttatggtctggaatattaggattttctataagattaattattcgtttagaattaggaatacctggaagattaattggtaatgatcaaatttataatagaatggtaacttctcatgcttttattataattttttttatagttatacctgtaataattggaggttttggaaattgattgattccattaatattaggttctcctgatatatcatttcctcgaataaataatataagattttgattattaattccttcattatttttattaattttaagaggatttattaatactggtgttggtacaggttgaacagtttatccacctttatcattaattttaggacatggaggtatatcagttgatttaggaattttttctttacatttagctggtgcatcatcaattatgggggctgttaattttattactacaattttgaatatacgaacaaatttatttgtaatagataaaatatctttattttcatgatcagtatttattactgcaattttattattattatctttacctgttttagcaggtgctattactatattattaactgatcgtaatttaaatacaagattttttgatccttctggaggaggtgatccaattttatatcagcatttattt
>ASHYG835-10|Dolichogenidea_Janzen27|DHJPAR0031574|malaise-trapped|BOLD:AAI9746
aatattatattttatatttggtttatggtctggaatattgggattttctataagattaattattcgtttagaattaggaatacctggaagattaattggtaatgatcaaatttataatagaatggtaacttctcatgcttttattataattttttttatagttatacctgtaataattggaggttttgggaattgattgattccattaatattaggttctcctgatatatcatttcctcgaataaataatataagattttgattattaattccttcattatttttattaattttaagaggatttattaatactggtgttggtacaggttgaacagtttatccacctttatcattaattttaggacatggaggtatatcagttgatttaggaattttttctttacatttagctggtgcatcatcaattatgggggctgttaattttattactacaattttgaatatacgaacaaatttatttgtaatagataaaatatctttattttcatgatcagtatttattactgcaattttattattattatctttacctgttttagcaggtgctattactatattattaactgatcgtaatttaaatacaagattttttgatccttctggaggaggtgacccaattttatatcagcatttattt
>ASHYG546-10|Dolichogenidea_Janzen21|DHJPAR0031285|malaise-trapped|BOLD:AAM5846
aatattatattttatatttggtttatgatctggtatattaggattttcaataagtttaattattcgtttagaattaggtatacctggaagattaattggtaatgatcaaatttataatagtatagtaacttctcatgcatttattataattttttttatagtaatacctgttataattggaggatttggaaattgattaattccattgatattaggatctcctgatatatcatttcctcgtataaataatatgagattttgattgttaattccttcattatttttattaattttaagaggttttattaatactggtgttggtacaggttgaacagtttatccacctttatctttaattttaggacatgggggaatatcagttgatttaggtattttttctttacatttagctggtgcatcatcaattataggggctgttaattttattactacaattttaaatatacgaacaaatttatttataatagataaaatatctttattttcatgatcagtatttattactgcaattttattattattatctttacctgttttagcaggtgcaattactatattattaactgatcgtaatttaaatactagattttttgatccatctggaggagg????????????????????????????
>ASHYH851-11|Dolichogenidea_Janzen10|DHJPAR0043093|Dichomeris_Janzen273|BOLD:ACJ2777
aatattatattttatatttggtttatgatctggaatattaggattttcaataagtttaattattcgtttagaattaggaatacctggaagattaattggaaatgatcaaatttataatagtatagtaacttctcatgcatttattataattttttttatagttataccagtaataattggtggatttggaaattgattaattccattaatattaggatctcctgatatatcatttcctcgtataaataatataagattttgattattaattccttcattatttttattaattttaagaggatttattaatactggtgttggtacaggatgaacagtttatccacctttatctttaattttaggtcatgggggtatatcagttgatttaggaattttttctttacatttagctggtgcatcttctattataggtgctgtaaattttattactactattttaaatatacgtacaaatttatttataatagataaaatatctttattttcatgatcagtttttattactgcaattttgttattgttatctttacctgttttagctggtgcaattactatattattaactgatcgtaatttaaatacaagattttttgatccttctggaggaggtgatccaattttatatcaacatttattt
>ACGBA10451-19|Dolichogenidea_Janzen10|DHJPAR0064199|tortJanzen01_Janzen01|BOLD:ACJ2777
aatattatattttatatttggtttatggtctggaatattaggattttcaataagtttaattattcgtttagaattaggaatacctggaagattaattggaaatgatcaaatttataatagtatagtaacttctcatgcatttattataattttttttatagtcataccagtaataattggtggatttggaaattgattaattccattaatattaggatctcctgatatatcatttcctcgtataaataatataagattttgattattaattccttcattatttttattaattttaagaggatttattaatactggtgttggtacgggatgaacagtttatccacctttatctttaattttgggtcatgggggtatatcagttgatttaggaattttttctttacatttagctggtgcatcttctattataggtgctgtaaattttattactactattttaaatatacgtacaaatttatttataatagataaaatatctttattttcatgatcagtttttattactgcaattttgttattgttatctttacctgttttagctggtgcaattactatattattaactgatcgtaatttaaatacaagattttttgatccttctggaggaggtgatccaattttatatcaacatttattt
>ACGBA9109-18|Dolichogenidea_Janzen10|DHJPAR0062775|Antaeotricha_Janzen223|BOLD:ACJ2777
aatattatattttatatttggtttatggtctggaatattaggattttcaataagtttaattattcgtttagaattaggaatacctggaagattaattggaaatgatcaaatttataatagtatagtaacttctcatgcatttattataattttttttatagttataccagtaataattggtggatttggaaattgattaattccattaatattaggatctcctgatatatcatttcctcgtataaataatataagattttgattattaattccttcattatttttattaattttaagaggatttattaatactggtgttggtacgggatgaacagtttatccacctttatctttaattttgggtcatgggggtatgtcagttgatttaggaattttttctttacatttagctggtgcatcttctattataggtgctgtaaattttattactactattttaaatatacgtacaaatttatttataatagataaaatatctttattttcatgatcagtttttattactgcaattttgttattgttatctttacctgttttagctggtgcaattactatattattaactgatcgtaatttaaatacaagattttttgatccttctggaggaggtgatccaattttatatcaacatttattt
>ASHYD3903-14|Dolichogenidea_Janzen10|DHJPAR0054738|Dichomeris_Janzen703|BOLD:ACJ2777
aatattatattttatatttggtttatggtctggaatattaggattttcaataagtttaattattcgtttagaattaggaatacctggaagattaattggaaacgatcaaatttataatagtatagtaacttctcatgcatttattataattttttttatagttataccagtaataattggtggatttggaaattgattaattccattaatattaggatctcctgatatatcatttcctcgtataaataatataagattttgattattaattccttcattatttttattaattttaagaggatttattaatactggtgttggtacgggatgaacagtttatccacctttatctttaattttgggtcatgggggtatgtcagttgatttaggaattttttctttacatttagctggtgcatcttctattataggtgctgtaaattttattactactattttaaatatacgtacaaatttatttataatagataaaatatctttattttcatgatcagtttttattactgcaattttgttattgttatctttacctgttttagctggtgcaattactatattattaactgatcgtaatttaaatacaagattttttgatccctctggaggaggtgatccaattttatatcaacatttattt
>ASHYH811-11|Dolichogenidea_Janzen97|DHJPAR0043053|Platynota_rostranaDHJ01|BOLD:ABA3469
aatattatattttatatttggtttatggtctggaatgttaggattttcaataagtttaattattcgtttagaattaggaatacctggaagattaattggaaatgatcaaatttataatagtatagtaacttctcatgcatttattataattttttttatagttataccagtaataattggtggatttggaaattgattaattccattaatattaggatctcctgatatatcatttcctcgtataaataatataagattttgattattaattccttcattatttatattaattttaagaggatttattaatactggtgttggtacaggatgaacagtttatccacctttatctttaattttaggtcatgggggtatatcagttgatttaggaattttttctttacatttagctggtgcatcttctattataggtgctgtaaattttattactactattttaaatatacgaacaaatttatttataatagataaaatatccttattttcatgatcagtttttattactgcaattttattattgttatctttgcctgttttagctggtgcaattactatattattaactgatcgtaatttaaatacaagattttttgatccttctggaggaggtgatccaattttatatcagcatttattt
>ASHYH890-11|Dolichogenidea_Janzen11|DHJPAR0043132|siculoJanzen01_Janzen05|BOLD:ABX6008
aatattatattttatatttggtttatgatcaggaatattaggattttcaataaggttaattattcgtttagaattaggaatacctggaagattaattggtaatgatcaaatttacaatagaatagtaacttcacatgcatttattataattttttttatagttatacctgtaataattggaggatttggaaattgattaattcctttaatattagggtctcctgatatatcgtttcctcgaataaataatataagattttgattattaattccttctttgtttttattaattttaagtggttttattaatactggtgttggaacaggttgaacagtttatcctcctttatcattaattttaggacatggaggtatatcggttgatttgggaattttttctttacatttggctggtgcatcatcaattataggagctgttaattttattactacaattttgaatatacgaacaaatttatttataatggataaaatatctttattttcatgatctgtttttattactgcaattttgttattattatctttacctgttttagctggtgcaattactatattattgactgatcgtaatttaaatacaagattttttgatccttctggaggaggtgatcctattttatatcaacatttattt
>ACGAZ468-11|Dolichogenidea_Janzen11|DHJPAR0045247|siculoJanzen01_Janzen05|BOLD:ABX6008
aatattatattttatatttggtttatgatcaggaatattaggattttcaataaggttaattattcgtttagaattaggaatacctggaagattaattggtaatgatcaaatttacaatagaatagtaacttcacatgcatttattataattttttttatagttatacctgtaataattggaggatttggaaattgattaattcctttaatattagggtctcctgatatatcgtttcctcgaataaataatataagattttgattattaattccttctttgtttttattaattttaagtggttttattaatactggtgttggaacaggttgaacagtttatcctcctttatcattaattttaggacatggaggtatatcggttgatttgggaattttttctttacatttggctggtgcatcatcaattataggagctgttaattttattactacaattttgaatatacgaacaaatttatttataatggataaaatatctttattttcatgatctgtttttattactgcaattttgttattattatctttacctgttttagctggtgcaattactatattattgactgatcgtaatttaaatacaagattttttgatccttctggaggaggtgatcctattttatatcaacattta?tt
>ACGAZ484-11|Dolichogenidea_Janzen11|DHJPAR0045263|siculoJanzen01_Janzen05|BOLD:ABX6008
aatattatattttatatttggtttatgatcaggaatattaggattttcaataaggttaattattcgtttagaattaggaatacctggaagattaattggtaatgatcaaatttacaatagaatagtaacttcacatgcatttattataattttttttatagttatacctgtaataattggaggatttggaaattgattaattcctttaatattagggtctcctgatatatcgtttcctcgaataaataatataagattttgattattaattccttctttgtttttattaattttaagtggttttattaatactggtgttggaacaggttgaacagtttatcctcctttatcattaattttaggacatggaggtatatcggttgatttgggaattttttctttacatttggctggtgcatcatcaattataggagctgttaattttattactacaattttgaatatacgaacaaatttatttataatggataaaatatctttattttcatgatctgtttttattactgcaattttgttattattatctttacctgttttagctggtgcaattactatattattgactgatcgtaatttaaatacaagattttttgatccttctggaggaggtgatcctatttta?atcaacatttattt
>ASBA837-06|Dolichogenidea_Janzen11|DHJPAR0004263|siculoJanzen01_Janzen05|BOLD:ABX6008
???????????????????????????????ggaatattaggattttcaataaggttaattattcgtttagaattaggaatacctggaagattaattggtaatgatcaaatttacaatagaatagtaacttcacatgcatttattataattttttttatagttatacctgtaataattggaggatttggaaattgattaattcctttaatattagggtctcctgatatatcgtttcctcgaataaataatataagattttgattattaattccttctttgtttttattaattttaagtggttttattaatactggtgttggaacaggttgaacagtttatcctcctttatcattaattttaggacatggaggtatatcggttgatttgggaattttttctttacatttggctggtgcatcatcaattataggagctgttaattttattactacaattttgaatatacgaacaaatttatttataatggataaaatatctttattttcatgatctgtttttattactgcaattttgttattattatctttacctgttttagctggtgcaattactatattattgactgatcgtaatttaaatacaagattttttgatccttctggaggaggtgatcctattttatatcaacatttattt
>ASHYD850-08|Dolichogenidea_Janzen02|DHJPAR0030848|Microsca_paullula|BOLD:AAC2174
???????????????????????????????????????????????????????????????????????????????????????????????????????????????????????ggatagtaacttctcatgc?tttattataattttttttatagttatacctgtaataattgggggatttggaaattgattaattcctttaatatt?ggatctccagatatatcatttcctcgaataaataatataaggttttgattattaattccttctttatttttgttaattttaagtggatttattaatacgggtgttgg?acaggttgaacagtttatcctcctttatcattaattttaggtcatggaggtatatcagttgatttaggaattttttctttacatttagctggtgcatc?tctattataggggctgttaattttattactacaattttaaatatgcgaacaaatttatttataatagataagatatctttattttcttgatctgtatttattactgcaattttattattgttatcattgcctgttttagctggtgctattactatattattaactgatcgtaatttaaatacaagattttttgatccttctggtgggggggatcctattttatatcaacatttattt
>ASHYF1683-11|Dolichogenidea_Janzen02|DHJPAR0041777|Microsca_paullula|BOLD:AAC2174
????????????????????????????????ggatattgggattttctatgagtttaattattcgtttagagctaggaatgccaggaagattaattggtaatgatcaaatttacaataggatagtaacttctcatgcttttattataattttttttatagttatacctgtaataattgggggatttggaaattgattaattcctttaatattgggatctccagatatatcatttcctcgaataaataatataaggttttgattattaattccttctttatttttgttaattttaagtggatttattaatacgggtgttggaacaggttgaacagtttatcctcctttatcattaattttaggtcatggaggtatatcagttgatttaggaattttttctttacatttagctggtgcatcatctattataggggctgttaattttattactacaattttaaatatgcgaacaaatttatttataatagataagatatctttattttcttgatctgtatttattactgcaattttattattgttatcattgcctgttttagctggtgctattactatattattaactgatcgtaatttaaatacaagattttttgatccttctggtgggggggatcctattttatatcaacatttattt
>ASHYH287-11|Dolichogenidea_Janzen02|DHJPAR0042528|Microsca_paullula|BOLD:AAC2174
??????????????????????????????????????????????tctatgagtttaattattcgtttagagctaggaatgccaggaagattaattggtaatgatcaaatttacaataggatagtaacttctcatgcttttattataattttttttatagttatacctgtaataattggggga?ttggaaattgattaattcctttaatattgggatctccagatatatcatttcctcgaataaataatataaggttttgattattaattccttctttatttttgttaattttaagtggatttattaatacgggtgttggaacaggttgaacagtttatcctcctttatcattaattttaggtcatggaggtatatcagttgatttaggaattttttctttacatttagctggtgcatcatctattataggggctgttaattttattactacaattttaaatatgcgaacaaatttatttataatagataagatatctttattttcttgatctgtatttattactgcaattttattattgttatcattgcctgttttagctggtgctattactatattattaactgatcgtaatttaaatacaagattttttgatccttctggtgggggggatcctattttatatcaacatttattt
>ASHYD1857-10|Dolichogenidea_Janzen02|DHJPAR0038284|Microsca_paullula|BOLD:AAC2174
aatattatattttatatttggtttatggtcgggaatattgggattttctatgagtttaattattcgtttagagctaggaatgccaggaagattaattggtaatgatcaaatttacaataggatagtaacttctcatgcttttattataattttttttatagttatacctgtaataattgggggatttggaaattgattaattcctttaatattgggatctccagatatatcatttcctcgaataaataatataaggttttgattattaattccttctttatttttgttaattttaagtggatttattaatacgggtgttggaacaggttgaacagtttatcctcctttatcattaattttaggtcatggaggtatatcagttgatttaggaattttttctttacatttagctggtgcatcatctattataggggctgttaattttattactacaattttaaatatgcgaacaaatttatttataatagataagatatctttattttcttgatctgtatttattactgcaattttattattgttatcattgcctgttttagctggtgctattactatattattaactgatcgtaatttaaatacaagattttttgatccttctggtgggggggatcctattttatatcaacatttattt
>ASBA846-06|Dolichogenidea_Janzen02|DHJPAR0004272|Microsca_paullula|BOLD:AAC2174
???????????????????????????????ggaatattgggattttctatgagtttaattattcgtttagagctaggaatgccaggaagattaattggtaatgatcaaatttacaataggatagtaacttctcatgcttttattataattttttttatagttatacctgtaataattgggggatttggaaattgattaattcctttaatattgggatctccagatatatcatttcctcgaataaataatataaggttttgattattaattccttctttatttttgttaattttaagtggatttattaatacgggtgttggaacaggttgaacagtttatcctcctttatcattaattttaggtcatggaggtatatcagttgatttaggaattttttctttacatttagctggtgcatcatctattataggggctgttaattttattactacaattttaaatatgcgaacaaatttatttataatagataagatatctttattttcttgatctgtatttattactgcaattttattattgttatcattgcctgttttagctggtgctattactatattattaactgatcgtaatttaaatacaagattttttgatccttctggtgggggggatcctattttatatcaacatttattt
>ASHYC4891-10|Dolichogenidea_Janzen02|DHJPAR0038146|Microsca_paullula|BOLD:AAC2174
?????????????????????????????????????ttgggattttctatgagtttaattattcgtttagagctaggaatgccaggaagattaattggtaatgatcaaatttacaataggatagtaacttctcatgcttttattataattttttttatagttatacctgtaataattgggggatttggaaattgattaattcctttaatattgggatctccagatatatcatttcctcgaataaataatataaggttttgattattaattccttctttatttttgttaattttaagtggatttattaatacgggtgttggaacaggttgaacagtttatcctcctttatcattaattttaggtcatggaggtatatcagttgatttaggaattttttctttacatttagctggtgcatcatctattataggggctgttaattttattactacaattttaaatatgcgaacaaatttatttataatagataagatatctttattttcttgatctgtatttattactgcaattttattattgttatcattgcctgttttagctggtgctattactatattattaactgatcgtaatttaaatacaagattttttgatccttctgg?gggggggatcctattttatatcaacatttattt
>ASHYH683-11|Dolichogenidea_Janzen02|DHJPAR0042925|Microsca_paullula|BOLD:AAC2174
?????????????????????????????????????ttgggattttctatgagtttaattattcgtttagagctaggaatgccaggaagattaattggtaatgatcaaatttacaataggatagtaacttctcatgcttttattataattttttttatagttatacctgtaataattgggggatttggaaattgattaattcctttaatattgggatctccagatatatcatttcctcgaataaataatataaggttttgattattaattccttctttatttttgttaattttaagtggatttattaatacgggtgttggaacaggttgaacagtttatcctcctttatcattaattttaggtcatggaggtatatcagttgatttaggaattttttctttacatttagctggtgcatcatctattataggggctgttaattttattactacaattttaaatatgcgaacaaatttatttataatagataagatatctttattttcttgatctgtatttattactgcaattttattattgttatcattgcctgttttagctggtgctattactatattattaactgatcgtaatttaaatacaagattttttgatccttctggggggggggatcctattttatatcaacatttattt
>ACGBA1233-12|Dolichogenidea_Janzen02|DHJPAR0047090|Microsca_paullula|BOLD:AAC2174
aatattatattttatatttggtttatggtcgggaatattgggattttctatgagtttaattattcgtttagagttaggaatgccaggaagattaattggtaatgatcaaatttacaataggatagtaacttctcatgcttttattataattttttttatagttatacctgtaataattgggggatttggaaattgattaattcctttaatattgggatctccagatatatcatttcctcgaataaataatataaggttttgattattaattccttctttatttttgttaattttaagtggatttattaatacgggtgttggaacaggttgaacagtttatcctcctttatcattaattttaggtcatggaggtatatcagttgatttaggaattttttctttacatttagctggtgcatcatctattataggggctgttaattttattactacaattttaaatatgcgaacaaatttatttataatagataagatatctttattttcttgatctgtatttattactgcaattttattattgttatcattgcctgttttagctggtgctattactatattattaactgatcgtaatttaaatacaagattttttgatccttctggtgggggggatcctattttatatcaacatttattt
>ASHYC4824-10|Dolichogenidea_Janzen02|DHJPAR0038079|Microsca_paullula|BOLD:AAC2174
aatattatattttatatttggtttatggt?gggaatattgggattttctatgagtttaattattcgtttagagttaggaatgccaggaagattaattggtaatgatcaaatttacaataggatagtaacttctcatgcttttattataattttttttatagttatacctgtaataattgggggatttggaaattgattaattcctttaatattgggatctccagatatatcatttcctcgaataaataatataaggttttgattattaattccttctttatttttgttaattttaagtggatttattaatacgggtgttggaacaggttgaacagtttatcctcctttatcattaattttaggtcatggaggtatatcagttgatttaggaattttttctttacatttagctggtgcatcatctattataggggctgttaattttattactacaattttaaatatgcgaacaaatttatttataatagataagatatctttattttcttgatctgtatttattactgcaattttattattgttatcattgcctgttttagctggtgctattactatattattaactgatcgtaatttaaatacaagattttttgatccttctggtgggggggatcctattttatatcaacatttattt
>ACGBA4650-15|Dolichogenidea_Janzen02|DHJPAR0056773|Microsca_paullula|BOLD:AAC2174
aatattatattttatatttggtttatggtcgggaatattgggattttctatgagtttaattattcgtttagagttaggaatgccaggaagattaattggtaatgatcaaatttacaataggatagtaacttctcatgcttttattataattttttttatagttatacctgtaataattgggggatttggaaattgattaattcctttaatattaggatctccagatatatcatttcctcgaataaataatataaggttttgattattaattccttctttatttttgttaattttaagtggatttattaatacgggtgttggaacaggttgaacagtttatcctcctttatcattaattttaggtcatggaggtatatcagttgatttaggaattttttctttacatttagctggtgcatcatctattataggggctgttaattttattactacaattttaaatatgcgaacaaatttatttataatagataagatatctttattttcttgatctgtatttattactgcaattttattattgttatcattgcctgttttagctggtgctattactatattattaactgatcgtaatttaaatacaagattttttgatccttctggtgggggggatcctattttatatcaacatttattt
>ASHYF1638-11|Dolichogenidea_Janzen02|DHJPAR0041732|Microsca_paullula|BOLD:AAC2174
aatattatattttatatttggtttatggt?gggaatattgggattttctatgagtttaattattcgtttagagttaggaatgccaggaagattaattggtaatgatcaaatttacaataggatagtaacttctcatgcttttattataattttttttatagttatacctgtaataattgggggatttggaaattgattaattcctttaatattaggatctccagatatatcatttcctcgaataaataatataaggttttgattattaattccttctttatttttgttaattttaagtggatttattaatacgggtgttggaacaggttgaacagtttatcctcctttatcattaattttaggtcatggaggtatatcagttgatttaggaattttttctttacatttagctggtgcatcatctattataggggctgttaattttattactacaattttaaatatgcgaacaaatttatttataatagataagatatctttattttcttgatctgtatttattactgcaattttattattgttatcattgcctgttttagctggtgctattactatattattaactgatcgtaatttaaatacaagattttttgatccttctggtgggggggatcctattttatatcaacatttattt
>ASHYF1553-11|Dolichogenidea_Janzen02|DHJPAR0041647|Microsca_paullula|BOLD:AAC2174
??????????????????????????????cgggatattgggattttctatgagtttaattattcgtttagagttaggaatgccaggaagattaattggtaatgatcaaatttacaataggatagtaacttctcatgcttttattataattttttttatagttatacctgtaataattgggggatttggaaattgattaattcctttaatattaggatctccagatatatcatttcctcgaataaataatataaggttttgattattaattccttctttatttttgttaattttaagtggatttattaatacgggtgttggaacaggttgaacagtttatcctcctttatcattaattttaggtcatggaggtatatcagttgatttaggaattttttctttacatttagctggtgcatcatctattataggggctgttaattttattactacaattttaaatatgcgaacaaatttatttataatagataagatatctttattttcttgatctgtatttattactgcaattttattattgttatcattgcctgttttagctggtgctattactatattattaactgatcgtaatttaaatacaagattttttgatccttctggtgggggggatcctattttatatcaacatttattt
>ASHYE1240-09|Dolichogenidea_Janzen02|DHJPAR0035418|Microsca_paullula|BOLD:AAC2174
aatattatattttatatttggtttatggtcgggaatatt?ggattttctatgagtttaattattcgtttagagttaggaat?gcaggaagattaattggtaatgatcaaatttacaataggatagtaacttctcatgcttttattataattttttttatagttatacctgtaataattgggggatttggaaattgattaattcctttaatattgggatctccagatatatcatttcctcgaataaataatataaggttttgattattaattccttctttatttttgttaattttaagtggatttattaatacgggtgttggaacaggttgaacagtttatcctcctttatcattaattttaggtcatggaggtatatcagttgatttaggaattttttctttacatttagctggtgcatcatctattataggggctgttaattttattactacaattttaaatatgcgaacaaatttatttataatagataagatatctttattttcttgatctgtatttattactgcaattttattattgttatcattgcctgttttagctggtgctattactatattattaactgatcgtaatttaaatacaagattttttgatccttctggtgggggggatcctattttatatcaacatttattt
>ASBAC794-06|Dolichogenidea_Janzen02|DHJPAR0002283|Microsca_paullula|BOLD:AAC2174
?atattatattttatatttggtttatggtc?ggaatatt?ggattttctatgagtttaattattcgtttagagctaggaatgcc?ggaaga?taattggtaatgatcaaatttacaataggatagtaacttctcatgcttttattataattttttttatagttatacctgtaataattgggggatttggaaattgattaattcctttaatattgggatctccagatatatcatttcctcgaataaataatataagg?tttgattattaattccttctttatttttgttaattttaagtggatttattaatacgggtgttggaacaggttgaacagtttatcctcctttatcattaattttaggtcatggaggtatatcagttgatttaggaattttttctttacatttagctggtgcatcatctattataggggctgttaattttattactacaattttaaatatgcgaacaaatttatttataatagataagatatctttattttcttgatctgtatttattactgcaattttattattgttatcattgcctgttttagctggtgctattactatattattaactgatcgtaatttaaatacaagattttttgatccttctggtggggggga?cctattttatatca?c?tttattt
>ACGBA1234-12|Dolichogenidea_Janzen02|DHJPAR0047091|Microsca_paullula|BOLD:AAC2174
????????????????????????????????????attgggattttctatgagtttaattattcgtttagagttaggaatgccaggaagattaattggtaatgatcaaatttacaataggatagtaacttctcatgcttttattataattttttttatagttatacctgtaataattgggggatttggaaattgattaattcctttaatattgggatctccagatatatcatttcctcgaataaataatataaggttttgattattaattccttctttatttttgttaattttaagtggatttattaatactggtgttggaacaggttgaacagtttatcctcctttatcattaattttaggtcatggaggtatatcagttgatttaggaattttttctttacatttagctggtgcatcatctattataggggctgttaattttattactacaattttaaatatgcgaacaaatttatttataatagataagatatctttattttcttgatctgtatttattactgcaattttattattgttatcattgcctgttttagctggtgctattactatattattaactgatcgtaatttaaatacaagattttttgatccttctggtgggggggatcctattttatatcaacatttattt
>ONTB29441-23|microMalaise01_Malaise2174|BIOUG97050-H02.ONT3|Boconera-1AD|BOLD:AAC2174
aatattatattttatatttggtttatggtcgggaatattgggattttctatgagtttaattattcgtttagagctaggaatgccaggaagattaattggtaatgatcaaatttacaataggatagtaacttctcatgcttttattataattttttttatagttatacctgtaataattgggggatttggaaattgattaattcctttaatattgggatctccagatatatcatttcctcgaataaataatataaggttttgattattaattccttctttatttttgttaattttaagtggatttattaatactggtgttggaacaggttgaacagtttatcctcctttatcattaattttaggtcatggaggtatatcagttgatttaggaattttttctttacatttagctggtgcatcatctattataggggctgttaattttattactacaattttaaatatgcgaacaaatttatttataatagataagatatctttattttcttgatctgtatttattactgcaattttattattgttatcattgcctgttttagctggtgctattactatattattaactgatcgtaatttaaatacaagattttttgatccttctggtgggggggatcctattttatatcaacatttattt
>ASHYF1743-11|Dolichogenidea_Janzen02|DHJPAR0041837|Microsca_paullula|BOLD:AAC2174
?????????????????????????????????????????gattttctatgagtttaattattcgtttagagctaggaatgccaggaagattaattggtaatgatcaaatttacaatag?atagtaacttctcatgcttttattataattttttttatagttatacctgtaataattgggggatttggaaattgattaattcctttaatattgggatctcc?gatatatcatttcctcgaataaataatataaggttttgattattaattccttctttatttttgttaattttaagtggatttattaatactggtgttgg?acaggttgaacagtttatcctcctttatcattaattttaggtcatgg?ggtatatcagttgatttaggaattttttc?ttacatttagctggtgcatcgtctattataggggctgttaattttattactacaattttaaatatgcgaacaaatttatttataatagataagatatctttattttcttgatctgtatttattactgcaattttattattgttatcattgcctgttttagctggtgctattactatattattaactgatcgtaatttaaatacaagattttttgatccttctggtgggggggatcctattttatatcaacatttattt
>ASHYF1617-11|Dolichogenidea_Janzen02|DHJPAR0041711|Microsca_paullula|BOLD:AAC2174
????????????????????????????????????????????tttctatgagtttaattattcgtttagagttaggaatgccaggaagattaattggtaatgatcaaatttacaataggatagtaacttctcatgcttttattataattttttttatagttatacctgtaataattgggggatttggaaattgattaattcctttaatattaggatctccagatatatcatttcctcgaataaataatataagattttgattattaattccttctttatttttgttaattttaagtggatttattaatactggtgttggaacaggttgaacagtttatcctcctttatcattaattttaggtcatgg?ggtatatcagttgatttaggaattttttctttacatttagctggtgcatc?tctattataggggctgttaattttattactacaattttaaatatgcgaacaaatttatttataatagataagatatctttattttcttgatctgtatttattactgcaattttattattgttatcattgcctgttttagctggtgctattactatattattaactgatcgtaatttaaatacaagattttttgatccttctggtgggggggatcctattttatatcaacatttattt
>ASHYE2530-11|Dolichogenidea_Janzen02|DHJPAR0040394|Microsca_paullula|BOLD:AAC2174
??????????????????????????????????????????????????????????????????????????????????ccaggaagattaattggtaatgatcaaatttacaataggatagtaacttctcatgcgtttattataattttttttatagttatacctgtaataattgggggatttggaaattgattaattcctttaatatt?ggatctccagatatatcatttcctcgaataaataatataaggttttgattattaattccttctttatttttgttaattttaagtggatttattaatacgggtgttggaacaggttgaacagtttatcctcctttatcattaattttaggtcatggaggtatatcagttgatttaggaattttttctttacatttagctggtgcatc?tctattataggggctgttaattttattactacaattttaaatatgcgaacaaatttatttataatagataagatatctttattttcttgatctgtatttattactgcaattttattattgttatcattgcctgttttagctggtgctattactatattattaactgatcgtaatttaaatacaagattttttgatccttctgg??????????????????????????????????
>ASBAC708-06|Dolichogenidea_Janzen02|DHJPAR0002197|Microsca_paullula|BOLD:AAC2174
?????????????????????????????????????ttgggattttctatgagtttaattattcgtttagagctaggaatgccaggaagattaattggtaatgatcaaatttacaataggatagtaacttctcatgcttttattataattttttttatagttatacctgtaataattgggggatttggaaattgattaattcctttaatattgggatctccagatatatcatttcctcgaataaataatataaggttttgattattaattccttctttatttttgttaattttaagtggatttattaatacgggtgttggaacaggttgaacagtttatcctcctttatcattaattttaggtcatggaggtatatcagttgatttaggaattttttctttacatttagctggtgcatcatctattataggggctgttaattttattactacaattttaaatatgcgaacaaatttatttataatagataagatatctttattttcttgatctgtatttattactgcaattttattattgttatcattgcctgttttagctggtgctattactatattattaactgatcgtaatttaaatacaagattttttgatccttctggtgggggggatcctattttatatcaacttttattt
>ASHYH660-11|Dolichogenidea_Janzen02|DHJPAR0042902|Microsca_paullula|BOLD:AAC2174
aatattatattttatatttggtttatggtcgggaatattgggattttctatgagtttaattattcgtttagagttaggaatgccaggaagattaattggtaatgatcaaatttacaataggatagtaacttctcatgcttttattataattttttttatagttatacctgtaataattgggggatttggaaattgattaattcctttaatattgggatctccagatatatcatttcctcgaataaataatataaggttttgattattaattccttctttatttttgttaattttaagtggatttattaatacgggtgttggaacaggttgaacagtttatcctcctttatcattaattttaggtcatggaggtatatcagttgatttaggaattttttctttacatttagctggtgcatcatctattataggggctgttaattttattactacaattttaaatatgcgaacaaatttatttataatagataagatatctttattttcttgatctgtatttattactgcaattttattattgttatcattgcctgttttagctggtgctattactatattattaactgatcgtaatttaaatacaagattttttgatccttctgggggggggg??????????????????????????
>ASHYC4902-10|Dolichogenidea_Janzen8823|DHJPAR0038157|Microsca_paullula|BOLD:AAC2174
??????????????????????????????????????????????????????????????????????????????????cccggaagattaattggtaatgatcaaatttacaataggatagtaacttctcatgcgtttattataattttttttatagttatacctgtaataattgggggatttgg?aattgattaattcctttaatattaggatctcc?gatatatcatttcctcgaataaataatataaggttttgattattaattccttctttatttttgttaattttaagtggatttattaatacgggtgttgg?acaggttgaacagtttatcctcctttatcattaattttaggtcatgg?ggtatatcagttgatttaggaattttttctttacatttagctggtgcatcatctattataggggctgttaattttattactacaattttaaatatgcgaacaaatttatttataatagataagatatctttattttcttgatctgtatttattactgcaattttattattgttatcattgcctgttttagctggtgctattactatattattaactgatcgtaatttaaatacaagattttttgatccttctggtgggggggatcctattttatatcaacatttattt
>ASHYE2554-11|Dolichogenidea_Janzen8823|DHJPAR0040418|Microsca_paullula|BOLD:ACE8823
??????????????????????????????????????????????????????????????????????????????????cccggaagattaattggtaatgaccaaatttacaatagaatagtaacttctcatgcgtttattataattttttttatagttatacctgtaataattggggggtttgggaattgattaattcctttaatattaggatctcctgacatatcatttcctcgaataaataatataagattttgattattaattccttctttatttttgttaattttaagtggatttattaatactggtgttgggacaggttgaacagtttatcctcctttatcattaattttaggtcatggtggtatatcagttgatttaggaattttttccttacatttagctggtgcatcgtctattataggggctgttaattttattactacaattttaaatatgcgaacaaatttatttataatagataagatatctttattttcttgatctgtatttattactgcaattttattattgttatcattgcctgttttagctggtgctattactatattattaactgatcgtaatttaaatacaagattttttgatccttc?????????????????????????????????????
>ASHYC4815-10|Dolichogenidea_Janzen8823|DHJPAR0038070|Microsca_paullula|BOLD:ACE8823
?????????????????????????????????????ttaggattttctataagtttaattattcgtttagagttaggaatacccggaagattaattggtaatgaccaaatttacaatagaatagtaacttctcatgcgtttattataattttttttatagttatacctgtaataattggggggtttgggaattgattaattcctttaatattaggatctcctgacatatcatttcctcgaataaataatataagattttgattattaattccttctttatttttgttaattttaagtggatttattaatactggtgttgggacaggttgaacagtttatcctcctttatcattaatttt?ggtcatggtggtatatcagttgatttaggaattttttccttacatttagctggtgcatcgtctattataggggctgttaattttattactacaattttaaatatgcgaacaaatttatttataatagataagatatctttattttcttgatctgtatttattactgcaattttattattgttatcattgcctgttttagctggtgctattactatattattaactgatcgtaatttaaatacaagattttttgatccttctggtgggg?????????????????????????????
>CRBOA3734-23|Dolichogenidea_Janzen8823|BIOUG97255-C05|Boconera-1AD|BOLD:ACE8823
?atattatattttatatttggtttatgatctggaatattaggattttctataagtttaattattcgtttagagttaggaatacccggaagattaattggtaatgaccaaatttacaatagaatagtaacttctcatgcgtttattataattttttttatagttatacctgtaataattggggggtttgggaattgattaattcctttaatattaggatctcctgacatatcatttcctcgaataaataatataagattttgattattaattccttctttatttttgttaattttaagtggatttattaatactggtgttgggacaggttgaacagtttatcctcctttatcatta?attttggtcatggtggtatatcagttgatttaggaattttttccttacatttagctggtgcatcgtctattataggggctgttaattttattactacaattttaaatatgcgaacaaatttatttataatagataagatatctttattttcttgatctgtatttattactgcaattttattattgttatcattgcctgttttagctggtgctattactatattattaactgatcgtaatttaaatacaagattttttgatccttctggtgggggggatcctattttatatcaacattta???
>ASHYH2013-14|Dolichogenidea_Janzen8823|DHJPAR0055466|Microsca_paullula|BOLD:ACE8823
???????????????????????????????????????????ttttctataagtttaattattcgtttagagttaggaatacccggaagaataattggtaatgaccaaatttacaatagaatagtaacttctcatgcgtttattataattttttttatagttatacctgtaataattggggggtttgggaattgattaattcctttaatattaggatctcctgacatatcatttcctcgaataaataatataagattttgattattaattccttctttatttttgttaattttaagtggatttattaatactggtgttgggacaggttgaacagtttatcctcctttatcattaattttgggtcatggtggtatatcagttgatttaggaattttttccttacatttagctggtgcatcgtctattataggggatgttaattttattactacaattttaaatatgcgaacaaatttatttataatagataagatatctttattttcttgatctgtatttattactgcaattttattattgttatcattgcctgttttagctggtgctattactatattattaactgatcgtaatttaaatacaaga???????????????????????????????????????????????????
>ASHYB2157-10|Dolichogenidea_Janzen8823|DHJPAR0039870|Microsca_paullula|BOLD:ACE8823
?????????????????????tttatgatctgg-atattgggattttctatgagtttaattattcgtttagagttaggaatacccggaagattaattggtaatgaccaaatttacaatagaatagtaacttctcatgcgtttattataattttttttatagttatacctgtaataattggggggtttgggaattgattaattcctttaatattaggatctcctgacatatcatttcctcgaataaataatataagattttgattattaattccttctttatttttgttaattttaagtggatttattaatactggtgttgggacaggttgaacagtttatcctcctttatcattaattttaggtcatgg?ggtatatcagttgatttaggaattttttctttacatttagctggtgcatcatctattataggggctgttaattttattactacaattttaaatatgcgaacaaatttatttataatagataagatatctttattttcttgatctgtatttattactgcaattttattattgttatcattgcctgttttagctggtgctattactatattattaactgatcgtaatttaaatacaagattttttgatccttctggtgggggggatcctattttatatcaacatttattt
>ASHYH2949-15|Dolichogenidea_Janzen8823|DHJPAR0056592|Microsca_paullula|BOLD:ACE8823
?????????????????????????????????????????????????????????????????????????????????????????????????????????????atttacaatagaatagtaacttctcatgcgtttattataattttttttatagttatacctgtaataattggggggtttgggaattgattaattcctttaatattaggatctcctga?atatcatttcctcgaataaataatataagattttgattattaattccttctttatttttgttaattttaagtggatttattaatactggtgttgggacaggttgaacagtttatcctcctttatcattaattttggg?c?ggg?ggtatatcagttgatttaggaattttttccttacatttagctggtgcatcgtctattataggggctgttaattttattactacaattttaaatatgcgaacaaatttatttataatagataagatatctttattttcttgatctgtatttattactgcaattttattattgttatcattgcctgttttagctggtgctattactatattattaactgatcgtaatttaaatacaagattttttgatccttc-ggtgg???????????????????????????????
>ASHYH1863-14|Dolichogenidea_beryllacosteae|DHJPAR0055316|siculoJanzen01_Janzen05|BOLD:AAM1098
aatattatattttatatttggtttatgatccggtatgttaggattttcaataagtttaattattcggttagaattaggaataccggggagattaattggtaatgatcaaatttataatagaatagttacctctcatgcatttattataattttctttatagtaatacctgtaataattggtgggtttgggaattgattaattcctttaatattaggatctcctgatatatcatttcctcgaataaataatataagattttgattattaattccctccttatttttgttgattttaagtggatttattaatactggtgttggaacaggttgaacagtttatccacctttatcattaattttgggtcatgggggtatatcagttgatttaggaattttttctttacatttggctggtgcatcatctattataggagctgtaaattttattactacaattttaaatatgcgaacaaatttatttataatagataaaatatctttattttcttgatctgtatttattactgcaattttattattgttatcattacctgttttagctggtgctattactatgttattaactgatcgtaatttaaatacaagattttttgatccttcaggtggtggagatcctattttatatcaacatttattt
>ASHYD2556-10|Dolichogenidea_beryllacosteae|DHJPAR0038983|Microsca_hedialis|BOLD:AAM1098
aatattatattttatatttggtttatgatccggtatgttaggattttcaataagtttaattattcggttagaattaggaataccggggagattaattggtaatgatcaaatttataatagaatagttacctctcatgcatttattataattttctttatagtaatacctgtaataattggtgggtttgggaattgattaattcctttaatattaggatctcctgatatatcatttcctcgaataaataatataagattttgattattaattccctccttatttttgttgattttaagtggatttattaatactggtgttggaacaggttgaacagtttatccacctttatcattaattttgggtcatgggggtatatcagttgatttaggaattttttctttacatttggctggtgcatcatctattataggagctgtaaattttattactacaattttaaatatgcgaacaaatttatttataatagataaaatatctttattttcttgatctgtatttattactgcaattttattattgttatcattacctgttttagctggtgctattactatgttattaactgatcgtaatttaaatacaagattttttgatccctcaggtggtggggatcctattttataccaacatttattt
>ACGAZ1477-12|Dolichogenidea_Janzen32|DHJPAR0050163|Gonionota_Janzen116|BOLD:ACC4119
aatattatattttatttttggtttatgatctggaatattaggattttcaataagattaattattcgtttagaattaggaataccagggagattaattggtaatgatcaaatttataatagaatagtaacttctcatgcatttattataattttttttatagttatacctgtaataattgggggatttggaaattgattaattccattgatattaggatcacctgatatatcatttcctcgtataaataatataagattttggttgttaattccttcattatttttattaattttaagaggttttattaatactggtgttggaacaggttgaacagtttatccccctttatctttaattttaggtcacggtggaatatcagttgatttaggaattttttctttacatttagctggtgcatcttcaattatgggggctgttaattttattacaacaattttaaatatgcgaacaaatttatttataatggataaaatatctttattttcatgatcagtatttattactgctattttattattattgtctttacctgttttggctggtgcaatcactatattattgactgatcgtaatttaaatacaaggttttttgatccttctggagggggtgatccaattttata?caacatttattt
>ASHYD4030-14|Dolichogenidea_Janzen32|DHJPAR0054865|Gonionota_Janzen116|BOLD:ACC4119
aatattatattttatttttggtttatgatctggaatatt?ggattttcaataagattaattattcgtttagaattaggaataccagggagattaattggtaatgatcaaatttataatagaatagtaacttc?catgcatttattataattttttttatagttatacctgtaataattgggggatttggaaattgattaattccattgatattaggatcacctgatatatcatttcctcgtataaataatataagattttggttgttaattccttcattatttttattaattttaagaggttttattaatactggtgttggaacaggttgaacagtttatcc?cctttatctttaattttaggtca?ggtggaatatcagttgatttaggaattttttctttacatttagctggtgcatcttcaattatgggggctgttaattttattacaacaattttaaatatgcgaacaaatttatttataatggataaaatatctttattttcatgatcagtatttattactgctattttattattattgtctttacctgttttggctggtgcaatcactatattattgactgatcgtaatttaaatacaaggttttttgatccttctggagggggtgatccaattttata?????????????
>ACGBA3658-13|Dolichogenidea_Janzen32|DHJPAR0051066|Gonionota_Janzen116|BOLD:ACC4119
aatattatattttatttttggtttatgatctggaatattaggattttcaataagattaattattcgtttagaattaggaataccagggagattaattggtaatgatcaaatttataatagaatagtaacttcccatgcatttattataattttttttatagttatacctgtaataattgggggatttggaaattgattaattccattgatattaggatcacctgatatatcatttcctcgtataaataatataagattttggttgttaattccttcattatttttattaattttaagaggttttattaatactggtgttggaacaggttgaacagtttatccccctttatctttaattttaggtcacggtggaatatcagttgatttaggaattttttctttacatttagctggtgcatcttcaattatgggggctgttaattttattacaacaattttaaatatgcgaacaaatttatttataatggataaaatatctttattttcatgatcagtatttattactgctattttattattattgtctttacctgttttggctggtgcaatcactatattattgactgatcgtaatttaaatacaaggttttttgatccttctggagggggtgatccaattttataccaacatttattt
>ASHYD3984-14|Dolichogenidea_Janzen32|DHJPAR0054819|Gonionota_Janzen116|BOLD:ACC4119
aatattatattttatttttggtttatgatctggaatattaggattttcaataagattaattattcgtttagaattaggaataccagggagattaattggtaatgatcaaatttataatagaatagtaacttc?catgcatttattataattttttttatagttatacctgtaataattgggggatttggaaattgattaattccattgat?ttaggatcacctgatatatcatttcctcgtataaataatataagattttggttgttaattccttcattatttttattaattttaagaggttttattaatactggtgttggaacaggttgaacagtttatccccctttatctttaattttaggtcacggtggaatatcagttgatttaggaattttttctttacatttagctggtgcatcttcaattatgggggctgttaattttattacaacaattttaaatatgcgaacaaatttatttataatggataaaatatctttattttcatgatcagtatttattactgctattttattattattgtctttacctgttttggctggtgcaatcactatattattgactgatcgtaatttaaatacaaggttttttgatccttctggagggggggatccaattttataccaacatttattt
>ASHYG642-10|Dolichogenidea_Janzen161|DHJPAR0031381|malaise-trapped|BOLD:AAI6323
aatattatattttatatttggtttatgatctggaatattaggattttcaataagattaattattcgtttagaattaggaatacctggaagattaattggtaatgatcaaatttataatagaatagtaacttcacatgcatttattataattttttttatagtgatacctgtaatgattggaggttttggtaattgattaattcctttaatattaggatcaccagatatatcatttccacgaatgaataacataaggttttggttattaattccttcattatttttattgattttaagaggatttattaatactggtgttggtacaggttgaacagtttatccccctttatctttaattttaggtcatggtggaatatcagttgatttaggaattttttctttacatttggctggtgcatcatcaattataggtgctgttaattttattactacaattttaaatatacgaacaaatttatttattatagataaaatgtctttattttcttggtcagtatttattactgctattttattattattatctttacctgttttagctggtgctattactatattattaactgatcgtaatttaaatactagattttttgatccttcaggaggtggtgatccaattttatatcaacatttattt
>ASBAC835-06|Dolichogenidea_Janzen161|DHJPAR0002324|gelJanzen01_Janzen181|BOLD:AAI6323
?atattatattttatatttggtttatgatctggaatattaggattttcaataagattaattattcgtttagaattaggaatacctggaagattaattggtaatgatcaaatttataatagaatagtaacttcacatgcatttattataattttttttatagtgatacctgtaatgattggaggttttggtaattgattaattcctttaatattaggatcaccagatatatcatttccacgaatgaataacataaggttttggttattaattccttcattatttttattgattttaagaggatttattaatactggtgttggtacaggttgaacagtttatccccctttatctttaattttaggtcatggtggaatatcagttgatttaggaattttttctttacatttggctggtgcatcatcaattataggtgctgttaattttattactacaattttaaatatacgaacaaatttatttattatagataaaatgtctttattttcttggtcagtatttattactgctattttattattattatctttacctgttttagctggtgctattactatattattaactgatcgtaatttaaatactagattttttgatc?ttcaggagg?gg?ga?ccaattttatatc?acatttat?t
>ASHYH899-11|Dolichogenidea_Janzen128|DHJPAR0043141|phyBioLep01_BioLep758|BOLD:ABX5620
aatattatattttatatttggtttatggtctggaatattaggattttcaataagtttaattattcgattagaattaggaatacctggaagattaattggtaatgatcaaatttataatagaatagttacttctcatgcatttattataattttttttatagttatacctgtaataattggtggttttggaaattggttaattcctttaatattaggatctcctgatatatcctttcctcgaataaataatataagattttgattattagttccttcattatttttattaattttaagtgggtttattaatacaggtgttgggactgggtggacagtttatcctccattgtctttaattttaggtcatgggggaatatcagttgatttgggaattttttctttacatttagctggggcatcttcaattataggggcagttaattttattactacaattttaaatatacgaacaaatttatttataatagataaaatatctttattttcatgatctgtatttattactgcaattttattattattatctttacctgttttggctggtgcaattactatattattaactgatcgaaatttaaatacaagattttttgatccttctggaggaggggatccaattttatatcaacatttattt
>ACGAZ518-11|Dolichogenidea_Janzen128|DHJPAR0045297|phyBioLep01_BioLep758|BOLD:ABX5620
aatattatattttatatttggtttatggtctggaatattaggattttcaataagtttaattattcgattagaattaggaatacctggaagattaattggtaatgatcaaatttataatagaatagttacttctcatgcatttattataattttttttatagttatacctgtaataattggtggttttggaaattggttaattcctttaatattaggatctcctgatatatcctttcctcgaataaataatataagattttgattattagttccttcattatttttattaattttaagtgggtttattaatacaggtgttgggactgggtggacagtttatcctccattgtctttaattttaggtcatgggggaatatcagttgatttgggaattttttctttacatttagctggggcatcttcaattataggggcagttaattttattactacaattttaaatatacgaacaaatttatttataatagataaaatatctttattttcatgatctgtatttattactgcaattttattattattatctttacctgttttggctggtgcaattactatattattaactgatcgaaatttaaatacaagattttttgatccttctggaggagggga?ccaattttatatcaacatttattt
>ACGAZ508-11|Dolichogenidea_Janzen128|DHJPAR0045287|phyBioLep01_BioLep758|BOLD:ABX5620
aatattatattttatatttggtttatggtctggaatattaggattttcaataagtttaattattcgattagaattaggaatacctggaagattaattggtaatgatcaaatttataatagaatagttacttctcatgcatttattataattttttttatagttatacctgtaataattggtggttttggaaattggttaattcctttaatattaggatctcctgatatatcctttcctcgaataaataatataagattttgattattagttccttcattatttttattaattttaagtgggtttattaatacaggtgttgggactgggtggacagtttatcctccattgtctttaattttaggtcatgggggaatatcagttgatttgggaattttttctttacatttagctggggcatcttcaattataggggcagttaattttattactacaattttaaatatacgaacaaatttatttataatagataaaatatctttattttcatgatctgtatttattactgcaattttattattattatctttacctgttttggctggtgcaattactatattattaactgatcgaaatttaaatacaagattttttgatccttctggaggagggga?ccaatttta?atcaacatttattt
>ASHYG023-10|Dolichogenidea_Janzen16|DHJPAR0033753|malaise-trapped|BOLD:AAM5843
aatattatactttatattcggtttatggtctggtatattaggattttcaataagtttaattattcgtttagaattaggcatacctggtagattaattggtaatgatcaaatttataatagaatagttacttctcatgcatttattataattttttttatagttatacctgtaataattgggggttttggaaattgattaattccattaatattgggatcagttgatatatcatttccccgaataaataatatgagattctgattattgattccctcattatttttattaattttaagaggttttattaatactggtgttgggacaggttggacagtttatccacctttgtctttaattttagggcatggggggatatctgttgatttaggaattttttctttacatttagctggcgcatcatcaattataggtgctgttaattttattactacaattttaaatatacgaacaaatttatttataatagataaaatatctttatttacatgatcagtatttatcactgcaattttattgttattatctttacctgttttagctggtgctattacaatattattaactgaccgtaatttaaatacaagattttttgatccttcgggaggcggcgatccaattttatatcaacatttattt
>ACGBA4472-13|Dolichogenidea_Janzen430|DHJPAR0051880|gelJanzen01_Janzen22|BOLD:ACB1629
aatattatattttatatttggtttatgatctggtatattaggattttcaataagattaattattcgtttagaattaggaatacctggaagtttaattggtaatgatcagatttataatagaatagttacttctcatgcttttattataattttttttatagttataccagtaataattggagggtttggaaattgattaattcctttaatattaggatctcctgatatatcatttcctcgtatgaataatataagtttttgattattaattccttctttatttttattaattttaagtggatttattaatactggagttggaacaggttgaactgtttatccacctttatcattaattttaggacatggaggtatatcagttgatttaggaattttttctttacatttggctggtgcttcctctattataggagctgttaattttattacaacaattttaaatatacgaacaaatttatttataatagataaaatatctttattttcttgatcagtatttattactgcaattttattattgttatctttacctgttttagctggtgcaattactatattattaactgatcgtaatttaaatacaagatttttcgatccatctggaggtggggatccaattttataccaacatttattt
>ASHYD1771-10|Dolichogenidea_Janzen15|DHJPAR0031847|malaise-trapped|BOLD:AAM5851
???????????????????????????????????????????atttctataagattaattattcgtttagaattaggtatacctggaagtttaattgggaatgatcaaatttataatagaatagtgacttctcatgcatttattataattttttttatagttatacctgtaataattggaggttttggaaattgattaattcctttaatattaggatctcctgatatatcttttcctcgtataaataatataagttattgattattaattccttcattatttttattaattttaagaggttttattaatactggtgttggaacaggttgaacagtttatccgcctttatctttaattttaggtcatggtggtttatctgttgatttaggaattttttctttacatttagctggtgcatcttcaattataggtgctgttaattttattactacaattttaaatatacgtacaaatttatttttaatagataaaatatctttattttcttgatcagtatttattactgcaattttgttattattatctttacct?????????????????????????????????????????????????????????????????????????????????????????????????????????
>ASHYD1782-10|Dolichogenidea_Janzen15|DHJPAR0031858|malaise-trapped|BOLD:AAM5851
aatattatattttatgtttggtttatgatctggaatattaggattttctataagattaattattcgtttagaattaggtatacctggaagtttaattgggaatgatcaaatttataatagaatagtgacttctcatgcatttattataattttttttatagttatacctgtaataattggaggttttggaaattgattaattcctttaatattaggatctcctgatatatcttttcctcgtataaataatataagttattgattattaattccttcattatttttattaattttaagaggttttattaatactggtgttggaacaggttgaacagtttatccgcctttatctttaattttaggtcatggtggtttatctgttgatttaggaattttttctttacatttagctggtgcatcttcaattataggtgctgttaattttattactacaattttaaatatacgtacaaatttatttttaatagataaaatatctttattttcttgatcagtatttattactgcaattttgttattattatctttacctgttttagctggagctattacaatattattaactgatcgtaatttaaatacaagattttttgatcctgctggtgggggggatccagttttatatcagcatttattt
>ASHYD1791-10|Dolichogenidea_Janzen15|DHJPAR0031867|malaise-trapped|BOLD:AAM5851
aatattatattttatgtttggtttatgatctggaatattaggattttctataagattaattattcgtttagaattaggtatacctggaagtttaattgggaatgatcaaatttataatagaatagtgacttctcatgcatttattataattttttttatagttatacctgtaataattggaggttttggaaattgattaattcctttaatattaggatctcctgatatatctttccctcgtataaataatataagttattgattattaattccttcattatttttattaattttaagaggttttattaatactggtgttggaacaggttgaacagtttatccgcctttatctttaattttaggtcatggtggtttatctgttgatttaggaattttttctttacatttagctggtgcatcttcaattataggtgctgttaattttattactacaattttaaatatacgtacaaatttatttttaatagataaaatatctttattttcttgatcagtatttattactgcaattttgttattattatctttacctgttttagctggagctattacaatattattaactgatcgtaatttaaatacaagattttttgatcctgctggtgggggggatccagttttatatcagcatttattt
>ASHYD1775-10|Dolichogenidea_Janzen456|DHJPAR0031851|malaise-trapped|BOLD:AAM5852
aatattatattttatatttggattatgggctggaatattgggattttctataagattaattattcgtttagaattaggaatacctggaagtttaattggtaatgatcaaatttataatagaatagtgacttctcatgcatttattataattttttttatagttatacctgtaataattggaggttttggaaattgattaattccattaatattaggttcacctgatatatctttccctcgtataaataatataagttattgattattaattccttcattatttttattaattttaagtggatttattaatactggtgttgggacaggttggacagtttatcctcctttatctttaattttaggacatggtggtttatctgttgatttaggaattttttctttacatttagctggggcatcttcaattataggtgcagttaattttattactacaattttgaatatacgaacaaatttatttttaatagataaaatatctttattttcttgatcagtatttattactgcaattttattattgttatctttacctgttttagctggagctattacaatattattaactgatcgtaatttaaatacaagattttttgaccccgctggtgggggtgatccagttttatatcagcatttattt
>ASHYE1193-09|Dolichogenidea_Janzen55|DHJPAR0035371|Olethreutes_Janzen323|BOLD:AAE8612
aattttatattttatatttggtttatggtctggtatattaggattttcaataagtttaattattcgtttagaattaggtatacctggaagattaattagtaatgatcaaatttataatagaatagttacttctcatgcttttattataattttttttatagttatacctgtaataattggaggttttggtaattgattaattccattaatattaggatctcctgatatatcatttcctcggataaataatataagattttgattattaattccatcattatttttattacttttaagtggatttattaatactggggttgggacaggttgaacagtttatccaccattatcattaattttaggtcatggaggtatatctgtggatataggaattttttctttacatttagctggggcttcttcaattataggggctgttaattttatcactacaattttaattatacgaacaaatttatttataatagataaaatatcattattttcatgatcagtatttattactgcaattttattattattatctttacctgttttagcaggggcaattactatattattaactgatcgtaatttaaatacaagattttttgatccttctggggggggtgatccaattttatatcaacacttattt
>ACGBA2965-12|Dolichogenidea_Janzen55|DHJPAR0049423|Olethreutes_Brown22|BOLD:AAE8612
aattttatattttatatttggtttatggtctggtatattaggattttcaataagtttaattattcgtttagagttaggtatacctggaagattaattagtaatgatcaaatttataatagaatagttacttctcatgcttttattataattttttttatagttatacctgtaataattggaggttttggtaattgattaattccattaatattaggatctcctgatatatcatttcctcggataaataatataagattttgattattaattccatcattatttttattacttttaagtggatttattaatactggggttgggacaggttgaacagtttatccaccattatcattaattttaggtcatggaggtatatctgtggatataggaattttttctttacatttagctggggcttcttcaattataggggctgttaattttatcactacaattttaattatacgaacaaatttatttataatagataaaatatcattattttcatgatcagtatttattactgcaattttattattattatctttacctgttttagcaggggcaattactatattattaactgatcgtaatttaaatacaagattttttgatccttctggggggggtgatccaattttatatcaacacttattt
>ASHYB1752-10|Dolichogenidea_Janzen55|DHJPAR0039464|Olethreutes_Brown22|BOLD:AAE8612
aattttatattttatatttggtctatggtctggtatattaggattttcaataagtttaattattcgtttagagttaggtatacctggaagattaattagtaatgatcaaatttataatagaatagttacttctcatgcttttattataattttttttatagttatacctgtaataattggaggttttggtaattgattaattccattaatattaggatctcctgatatatcatttcctcggataaataatataagattttgattattaattccatcattatttttattacttttaagtggatttattaatactggggttgggacaggttgaacagtttatccaccattatcattaattttaggtcatggaggtatatctgtggatataggaattttttctttacatttagctggggcttcttcaattataggggctgttaattttatcactacaattttaattatacgaacaaatttatttataatagataaaatatcattattttcatgatcagtatttattactgcaattttattattattatctttacctgttttagcaggggcaattactatattattaactgatcgtaatttaaatacaagattttttgatccttctggggggggtgatccaattttatatcaacacttattt
>ASHYD2612-10|Dolichogenidea_Janzen55|DHJPAR0039039|Olethreutes_Brown22|BOLD:AAE8612
aattttatattttatatttggtttatggtctggtatattaggattttcaataagtttaattattcgtttagagttaggtatacctggaagattaattagtaatgatcaaatttataatagaatagttacttctcatgcttttattataattttttttatagttatacctgtaataattggaggttttggtaattgattaattccattaatattaggatctcctgatatatcatttcctcgtataaataatataagattttgattattaattccatcattatttttattacttttaagtggatttattaatactggggttgggacaggttgaacagtttatccaccattatcattaattttaggtcatggaggtatatctgtggatataggaattttttctttacatttagctggggcttcttcaattataggggctgttaattttatcactacaattttaattatacgaacaaatttatttataatagataaaatatcattattttcatgatcagtatttattactgcaattttattattattatctttacctgttttagcaggggcaattactatattattaactgatcgtaatttaaatacaagattttttgatccttctggggggggtgatccaattttatatcaacacttattt
>ASHYB2146-10|Dolichogenidea_rogerblancoi|DHJPAR0039859|Antaeotricha_Janzen107|BOLD:AAL2325
????????????????????????????????????????????????????????????????????????????????????????????????????????????????????????????????cttctcatgcatttattatgattttttttatagtaatacctgtaataattggtgggtttggaaattgattaattcctttaatattaggatcccctgacatatcatttcctcgaataaataatataagtttttgattattaattccttctttatttttattaattataagtgggtttattaatattggagttgggacaggttgaacggtttatcctcctttatctttaattttaggtcatgggggtatatctgttgatttaggaattttttctttacatttagctggggcttcatcaattataggagcagtaaattttattactacaattttaaatatacgaactaatttatttataatagataaaatatcattattttcttgatctgttttaattacagcaattttgttattattatcattacctgttttagctggtgcaattactatattattaacagatcgaaatttaaatacaagattttttgatccgtcaggagggggggatccaattttatatcaacatttattt
>ASHYF1722-11|Dolichogenidea_rogerblancoi|DHJPAR0041816|Antaeotricha_Janzen107|BOLD:AAL2325
gattttatattttatatttggtttatgatcaggtatattaggattttcaataagattaattattcgattagaattaggaatacctggtagtttaattggtaatgatcaaatttataatagaatagttacttctcatgcatttattatgattttttttatagtaatacctgtaataattggtgggtttggaaattgattaattcctttaatattaggatcccctgacatatcatttcctcgaataaataatataagtttttgattattaattccttctttatttttattaattataagtgggtttattaatattggagttgggacaggttgaacggtttatcctcctttatctttaattttaggtcatgggggtatatctgttgatttaggaattttttctttacatttagctggggcttcatcaattataggagcagtaaattttattactacaattttaaatatacgaactaatttatttataatagataaaatatcattattttcttgatctgttttaattacagcaattttgttattattatcattacctgttttagctggtgcaattactatattattaacagatcgaaatttaaatacaagattttttgatccgtcaggagggggggatccaattttatatcaacatttattt
>ASHYD2872-14|Dolichogenidea_rogerblancoi|DHJPAR0053702|Antaeotricha_Janzen107|BOLD:AAL2325
gattttatattttatatttggtttatgatcaggtatattaggattttcaataagattaattattcgattagaattaggaatacctggtagtttaattggtaatgatcaaatttataatagaatagttacttctcatgcatttattatgattttttttatagtaatacctgtaataattggtgggtttggaaattgattaattcctttaatattaggatctcctgacatatcatttcctcgaataaataatataagtttttgattattaattccttctttatttttattaattataagtgggtttattaatattggagttgggacaggttgaacggtttatcctcctttatctttaattttaggtcatgggggtatatctgttgatttaggaattttttctttacatttagctggggcttcatcaattataggagcagtaaattttattactacaattttaaatatacgaactaatttatttataatagataaaatatcattattttcttgatctgttttaattacagcaattttgttattattatcattacctgttttagctggtgcaattactatattattaacagatcgaaatttaaatacaagattttttgatccgtcaggagggggggatccaattttatatcaacatttattt
>ACGAZ1406-12|Dolichogenidea_genuarnunezi|DHJPAR0050092|Antaeotricha_phaeoneura|BOLD:ACC1300
aattttatattttttatttggtttatgatcgggtatattgggattttcaataagattaattattcgattagaattaggaataccaggtagtttaattggtaatgatcaaatttataatagaatagttacttctcatgcatttattataattttttttatagttatacctgtaataattggtggttttggaaattgattaattcctttaatattaggttctcctgatatatcatttcctcgaatgaataatataagtttttgattattaattccttctttatttttattaattataagaggttttattaatactggtgttgggacaggttgaacagtttatcctcctttatctttaattttaggacatgggggtatgtctgttgatttaggaattttttctttacatttagctggggcttcatcaattataggtgcagtaaattttattactacaattttaaatatgcgaactaatttatttataatagataaaatatcattattttcttgatctgttttaattacggcaattttattattattatcattacctgttttagcaggtgcaattactatattgttaacagatcgaaatttaaatacaagattttttgatccatcaggagggggtgatccaattttatatcaacatttattt
>ASHYH2025-14|Dolichogenidea_alejandromasisi|DHJPAR0055478|Antaeotricha_renselariana|BOLD:ABX6174
aatattatattttatatttggaatttgatcaggtatattaggattttcaataagattaattattcggttagagttaggaatacctggaagtttaattggtaatgatcaaatttataatagaatagtaacttctcatgcatttattataattttttttatagttatacctgtaataattggtggatttgggaattgattgattcctttaatattagggtctcctgatatatcatttcctcgaataaataatataagtttttgattattaattccttctttatttttattaattataagaggatttattaatactggagttgggacaggttgaacagtttatcctcctttgtctttaattttaggtcatgggggtatatctgtagatttaggaattttttcattacatttagctggggcttcatcaattataggtgctgtaaattttattactacaattataaatatacgaactaatttatttataatggataagatatcattattttcttgatctgttttaattacagcaattttattattattatcattacctgtattagcaggtgcaattactatattattgacagatcgaaatttaaatacaagattttttg????????????????????????????????????????????
>ASHYB1588-09|Dolichogenidea_alejandromasisi|DHJPAR0034295|Antaeotricha_renselariana|BOLD:ABX6174
aatattatattttatatttggaatttgatcaggtatattaggattttcaataagattaattattcggttagagttaggaatacctggaagtttaattggtaatgatcaaatttataatagaatagtaacttctcatgcatttattataattttttttatagttatacctgtaataattggtggatttgggaattgattgattcctttaatattagggtctcctgatatatcatttcctcgaataaataatataagtttttgattattaattccttctttatttttattaattataagaggatttattaatactggagttgggacaggttgaacagtttatcctcctttgtctttaattttaggtcatgggggtatatctgtagatttaggaattttttcattacatttagctggggcttcatcaattataggtgctgtaaattttattactacaattataaatatacgaactaatttatttataatggataagatatcattattttcttgatctgttttaattacagcaattttattattattatcattacctgtattagcaggtgcaattactatattattgacagatcgaaatttaaatacaagattttttgatccatcaggaggtggagat????????????????????????
>ASHYF1549-11|Dolichogenidea_alejandromasisi|DHJPAR0041643|Antaeotricha_renselariana|BOLD:ABX6174
aatattatattttatatttggaatttgatcaggtatattaggattttcaataagattaattattcggttagagttaggaatacctggaagtttaattggtaatgatcaaatttataatagaatagtaacttctcatgcatttattataattttttttatagttatacctgtaataattggtggatttgggaattgattgattcctttaatattagggtctcctgatatatcatttcctcgaataaataatataagtttttgattattaattccttctttatttttattaattataagaggatttattaatactggagttgggacaggttgaacagtttatcctcctttgtctttaattttaggtcatgggggtatatctgtagatttaggaattttttcattacatttagctggggcttcatcaattataggtgctgtaaattttattactacaattataaatatacgaactaatttatttataatggataagatatcattattttcttgatctgttttaattacagcaattttattattattatcattacctgtattagcaggtgcaattactatattattgacagatcgaaatttaaatacaagattttttgatccatcaggtggtggagatccaattttatatcaacatttattt
>ACGAZ434-11|Dolichogenidea_alejandromasisi|DHJPAR0045213|Antaeotricha_renselariana|BOLD:ABX6174
aatattatattttatatttggaatttgatcaggtatattaggattttcaataagattaattattcggttagagttaggaatacctggaagtttaattggtaatgatcaaatttataatagaatagtaacttctcatgcatttattataattttttttatagttatacctgtaataattggtggatttgggaattgattgattcctttaatattagggtctcctgatatatcatttcctcgaataaataatataagtttttgattattaattccttctttatttttattaattataagaggatttattaatactggagttgggacaggttgaacagtttatcctcctttgtctttaattttaggtcatgggggtatatctgtagatttaggaattttttcattacatttagctggggcttcatcaattataggtgctgtaaattttattactacaattataaatatacgaactaatttatttataatggataagatatcattattttcttgatctgttttaattacagcaattttattattattatcattacctgtattagcaggtgcaattactatattattgacagatcgaaatttaaatacaagattttttgatccatcaggtggtggagatccaattttatatca?catttattt
>ACGAZ402-11|Dolichogenidea_alejandromasisi|DHJPAR0045181|Antaeotricha_renselariana|BOLD:ABX6174
aatattatattttatatttggaatttgatcaggtatattaggattttcaataagattaattattcggttagagttaggaatacctggaagtttaattggtaatgatcaaatttataatagaatagtaacttctcatgcatttattataattttttttatagttatacctgtaataattggtggatttgggaattgattgattcctttaatattagggtctcctgatatatcatttcctcgaataaataatataagtttttgattattaattccttctttatttttattaattataagaggatttattaatactggagttgggacaggttgaacagtttatcctcctttgtctttaattttaggtcatgggggtatatctgtagatttaggaattttttcattacatttagctggggcttcatcaattataggtgctgtaaattttattactacaattataaatatacgaactaatttatttataatggataagatatcattattttcttgatctgttttaattacagcaattttattattattatcattacctgtattagcaggtgcaattactatattattgacagatcgaaatttaaatacaagattttttgatccatcaggtggtggagatccaatttta?atcaacatttattt
>ACGAZ394-11|Dolichogenidea_alejandromasisi|DHJPAR0045173|Antaeotricha_renselariana|BOLD:ABX6174
aatattatattttatatttggaatttgatcaggtatattaggattttcaataagattaattattcggttagagttaggaatacctggaagtttaattggtaatgatcaaatttataatagaatagtaacttctcatgcatttattataattttttttatagttatacctgtaataattggtggatttgggaattgattgattcctttaatattagggtctcctgatatatcatttcctcgaataaataatataagtttttgattattaattccttctttatttttattaattataagaggatttattaatactggagttgggacaggttgaacagtttatcctcctttgtctttaattttaggtcatgggggtatatctgtagatttaggaattttttcattacatttagctggggcttcatcaattataggtgctgtaaattttattactacaattataaatatacgaactaatttatttataatggataagatatcattattttcttgatctgttttaattacagcaattttattattattatcattacctgtattagcaggtgcaattactatattattgacagatcgaaatttaaatacaagattttttgatccatcaggtggtggaga?ccaattttatatcaacatttattt
>ACGAZ437-11|Dolichogenidea_alejandromasisi|DHJPAR0045216|Antaeotricha_renselariana|BOLD:ABX6174
aatattatattttatatttggaatttgatcaggtatattaggattttcaataagattaattattcggttagagttaggaatacctggaagtttaattggtaatgatcaaatttataatagaatagtaacttctcatgcatttattataattttttttatagttatacctgtaataattggtggatttgggaattgattgattcctttaatattagggtctcctgatatatcatttcctcgaataaataatataagtttttgattattaattccttctttatttttattaattataagaggatttattaatactggagttgggacaggttgaacagtttatcctcctttgtctttaattttaggtcatgggggtatatctgtagatttaggaattttttcattacatttagctggggcttcatcaattataggtgctgtaaattttattactacaattataaatatacgaactaatttatttataatggataagatatcattattttcttgatctgttttaattacagcaattttattattattatcattacctgtattagcaggtgcaattactatattattgacagatcgaaatttaaatacaagattttttgatccatcaggtggtggaga?cca?ttttatatcaacatttattt
>ASBR869-06|Dolichogenidea_alejandromasisi|DHJPAR0004859|Antaeotricha_renselariana|BOLD:ABX6174
????????????????????????????tcaggtatattaggattttcaataaga??aattattcggttagagttaggaatacctggaagtttaattggtaatgatcaaatttataatagaatagtaacttctcatgcatttattataattttttttatagttatacctgtaataattggtggatttgggaattgattgattcctttaatattagggtctcctgatatatcatttcctcgaataaataatataagtttttgattattaattccttctttatttttattaattataagaggatttattaatactggagttgggacaggttgaacagtttatcctcctttgtctttaattttaggtcatgggggtatatctgtagatttaggaattttttcattacatttagctggggcttcatcaattataggtgctgtaaattttattactacaattataaatatacgaactaatttatttataatggataagatatcattattttcttgatctgttttaattacagcaattttattattattatcattacctgtattagcaggtgcaattactatattattgacagatcgaaatttaaatacaaga?tttttgatccatcaggtgg?ggaga?ccaattttatatcaacatttattt
>ASBA832-06|Dolichogenidea_alejandromasisi|DHJPAR0004258|Antaeotricha_renselariana|BOLD:ABX6174
???????????????????????????????ggtatattaggattttcaataagattaattattcggttagagttaggaatacctggaagtttaattggtaatgatcaaatttataatagaatagtaacttctcatgcatttattataattttttttatagttatacctgtaataattggtggatttgggaattgattgattcctttaatattagggtctcctgatatatcatttcctcgaataaataatataagtttttgattattaattccttctttatttttattaattataagaggatttattaatactggagttgggacaggttgaacagtttatcctcctttgtctttaattttaggtcatgggggtatatctgtagatttaggaattttttcattacatttagctggggcttcatcaattataggtgctgtaaattttattactacaattataaatatacgaactaatttatttataatggataagatatcattattttcttgatctgttttaattacagcaattttattattattatcattacctgtattagcaggtgcaattactatattattgacagatcgaaatttaaatacaagattttttgatccatcaggtggtggagatccaattttatatcaacatttattt
>ASBR880-06|Dolichogenidea_alejandromasisi|DHJPAR0004870|Antaeotricha_renselariana|BOLD:ABX6174
??????????????????????????????????????????????????????????att?ttcggttagagttaggaatacctggaagtttaattggtaatgatcaaatttataatagaatagtaacttctcatgcatttattataattttttttatagttatacctgtaataattggtggatttgggaattgattgattcctttaatattagggtctcctgatatatcatttcctcgaataaataatataagtttttgattattaattccttctttatttttattaattataagaggatttattaatactggagttgggacaggttgaacagtttatcctcctttgtctttaattttaggtcatgggggtatatctgtagatttaggaattttttcattacatttagctggggcttcatcaattataggtgctgtaaattttattactacaattataaatatacgaactaatttatttataatggataagatatcattattttcttgatctgttttaattacagcaattttattattattatcattacctgtattagcaggtgcaattactatattattgacagatcgaaatttaaatacaaga?tttttgatccatcaggtggtggaga?ccaattttatatcaacatttattt
>ASBA530-06|Dolichogenidea_alejandromasisi|DHJPAR0003956|Antaeotricha_renselariana|BOLD:ABX6174
??????????????????????????????????????????????????????????????????????????????????cctggaagtttaattggtaatgatcaaatttataatagaatagtaacttctcatgcatttattataattttttttatagttatacctgtaataattggtggatttgggaattgattgattcctttaatattagggtctcctgatatatcatttcctcgaataaataatataagtttttgattattaattccttctttatttttattaattataagaggatttattaatactggagttgggacaggttgaacagtttatcctcctttgtctttaattttaggtcatgggggtatatctgtagatttaggaattttttcattacatttagctggggcttcatcaattataggtgctgtaaattttattactacaattataaatatacgaactaatttatttataatggataagatatcattattttcttgatctgttttaattacagcaattttattattattatcattacctgtattagcaggtgcaattactatattattgacagatcgaaatttaaatacaagattttttgatccatcaggtggtggagatccaattttatatcaacatttattt
>ASNUR206-11|Dolichogenidea|CCDB-07375_B04|Malaise_Chemin_CI_110204|BOLD:ABZ4155
aattttatattttatatttggaatttgatcaggtatattaggattttcaataagattaattattcgattggaattaggaatacctggaagtttaattggtaatgatcaaatttataatagaatagttacttctcatgcatttattataattttttttatagtaatacctgtaataattggtggttttggaaattgattaattcctttaatattaggatctccagatatatcatttcctcgaataaataatataagtttttgattattaattccttcattatttttattaattataagaggatttattaatactggggttggaacaggttgaacagtttatcctcctttatctttaattttaggtcatggaggtatatctgtagatttaggtattttttctttacatttagctggtgcttcatcaattataggtgcagtaaattttattactactattataaatatacgaactaatttatttatgatagataaaatatcattattttcttgatctgtattaattacagctattttattattattatcattacctgtattagctggtgcaattactatattattaacagatcgaaatttaaatacaagattttttgacccatcaggtggtggtgatccaattttatatcaacacttattt
>ASHYF1909-11|Dolichogenidea_Janzen156|DHJPAR0042003|Antaeotricha_incrassataDHJ03|BOLD:ABZ4155
aattttatattttatattcggaatttgatcaggtatgttaggattttcaataaggttaattattcgattggaattaggaatacctggaagtttaattggtaatgatcaaatttataatagaatagttacttctcatgcatttattataattttttttatagtaatacctgtaataattggtggttttggaaattgactaattcctttaatattaggatctccagatatatcatttcctcgaataaataatataagtttttgattattaattccttcattatttttattagttataagaggatttattaatactggggttgggacaggttgaacagtttatcctcctttatctttaattttaggtcatggaggtatatctgtagatttaggtattttttctttacatttagctggtgcttcatcaattataggtgctgtaaattttattactactattataaatatacgaactaatttatttatgatagataaaatatcattattttcttgatctgtattaattacagctattttattattattatcattacctgtattagctggtgcaattactatattattaacagatcgaaatttaaatacaagattttttgatccatcaggtggtggtgatccaattttatatcaacacttattt
>ASHYE1316-09|Dolichogenidea_carlosmanuelrodriguezi|DHJPAR0035494|Antaeotricha_spurca|BOLD:ABZ4155
aattttatattttatatttggaatttgatctggtatattaggattttcaataaggttaattattcgattagaattaggaatacctggaagtttaattggtaatgatcaaatttataatagaatagttacttctcatgcatttattataattttttttatagtaatacctgtaataattggtggttttggcaattgattaattcctttaatattaggatctccagatatatcatttcctcgaataaataatataagtttttgattattaattccttcattatttttattagttataagaggatttattaatactggggttgggacaggttgaacagtttatcctcctttatctttaattttaggtcatggtggtatatctgtagatttaggtattttttctttacatttagctggtgcttcatcaattataggtgctgtaaattttattactactattataaatatacgaactaatttatttataatagataaaatgtcattattttcttgatctgtattaattacagctattttattattattatcattacctgtattagctggtgcaattactatattattaacagatcgaaatttaaatacaagattttttgatccatcaggtggtggtgatccaattttatatcaacacttattt
>ASHYH818-11|Dolichogenidea_Janzen51|DHJPAR0043060|elachJanzen01_Janzen900|BOLD:ABZ4155
aattttatattttatatttggaatttgatctggtatattaggattttcaataaggttaattattcgattggaattaggaatacctggaagtttaattggtaatgatcaaatttataatagaatagttacttcccatgcatttattataattttttttatagtaatacctgtaataattggtggttttggaaattgattaattcctttaatattaggatctccagatatatcatttcctcgaataaataatataagtttttgattattaattccttcattatttttattagttataagaggatttattaatactggagttgggacaggttgaacagtttatcctcctttatctttaattttaggtcatggtggtatatctgtagatttaggtattttttctttacatttagctggtgcttcatcaattatgggtgctgtaaattttattactactattataaatatacgaactaatttatttataatagataaaatatcattattttcttgatctgtattaattacagctattttattattattatcattacctgtattagctggtgcaattactatattattaacagatcgaaatttaaatacaagattttttgatccatcaggtggtggtgatccaattttatatcaacacttattt
>ASHYD2598-10|Dolichogenidea_Janzen51|DHJPAR0039025|elachJanzen01_Janzen345|BOLD:ABZ4155
aattttatattttatatttggaatttgatccggtatattaggattttcaataaggttaattattcgattggaattaggaatacctggaagtttaattggtaatgatcaaatttataatagaatagttacttcccatgcatttattataattttttttatagtaatacctgtaataattggtggttttggaaattgattaattcctttaatattaggatctccagatatatcatttcctcgaataaataatataagtttttgattattaattccttcattatttttattagttataagaggatttattaatactggagttggtacaggttgaacagtttatcctcctttatctttaattttaggtcatggtggtatatctgtagatttaggtattttttctttacatttagctggtgcttcatcaattatgggtgctgtaaattttattactactattataaatatacgaactaatttatttataatagataaaatatcattattttcttgatctgtattaattacagctattttattattattatcattacctgtattagctggtgcaattactatattattaacagatcgaaatttaaatacaagattttttgatccatcaggtggtggtgatccaattttatatcaacacttattt
>ASHYD1808-10|Dolichogenidea_Janzen325|DHJPAR0038235|Stenoma_adytodes|BOLD:ABZ4155
aattttatattttatatttgggatttgatctggtatattaggattttcaataaggttaattattcgattggaattaggaatacctggaagtttaattggtaatgatcaaatttataatagaatagttacttctcatgcatttattataattttttttatagtaatacctgtaataattggtggttttggaaattgattaattcctttaatattaggatctccagatatatcatttcctcgaataaataatataagtttttgattattaattccttcattatttttattagttataagaggatttattaatactggggttgggacaggttgaacagtttatcctcctttatctttaattttaggtcatggtggtatatctgtagatataggtattttttctttacatttagctggtgcttcgtcaattatgggtgctgtaaattttattactactattataaatatacgaactaatttatttatgatagataaaatgtcattattttcttgatctgtattaattacagctattttattattattatcattacctgtattagctggtgcaattactatattattaacagatcgaaatttaaatacaagattttttgatccatcaggcggtggtgatccaattttatatcaacacttattt
>ACGBA1737-12|Dolichogenidea_Janzen259|DHJPAR0048195|Antaeotricha_BioLep727|BOLD:ABZ4155
aattttatattttatatttggaatttgatcaggtatattaggattttcaataaggttaattattcgattggaattaggtatacctggaagtttaattggtaatgatcaaatttataatagaatagttacttctcatgcatttattataattttttttatagtaatacctgtaataattggtggttttggaaattgattaattcctttaatattaggatctccagatatatcatttcctcgaataaataatataagtttttgattattaattccttcattatttttattagttataagaggatttattaatactggggttgggacaggatgaacagtttatcctcctttatctttaattttaggtcatggaggtatatctgtagatttaggtattttttctttacatttggctggtgcttcttcaattatgggcgctgtaaattttattactactattataaatatacgaactaatttatttatgatagataaaatatcattattttcttgatctgtattaattacagctattttattattattatcattacctgtattagctggtgcaattactatattattaacagatcgaaatttaaatacaagattttttgatccatcaggtggtggtgatccaattttatatcaacacttattt
>ASHYB598-08|Dolichogenidea_angelagonzalezae|DHJPAR0020711|Brenthia_Janzen12|BOLD:AAL2298
??????????????????????????????????????taggattttcaataaggttaattattcgattggaattaggaatacctgggagtttaattggtaatgatcaaatttataatagaatagttacttctcatgcatttattataattttttttatagtaatacctgtaataattggtggttttggaaattgattaattcctttaatattaggttctcctgatatatcatttcctcgtataaataatataagtttttgattattaattccttcattatttttattaattataagaggatttattaatactggggttggtacaggttgaacagtttatcctcctttatctttaattttaggtcatggaggtatatctgtagatttaggtattttttctttacatttggctggtgcttcatcaattataggtgcagtaaattttattactactattatgaatatacgaactaatttatttataatagataaaatatcattattttcttgatctgtattaattacagctattttattattattatcattacctgtattggctggtgcaattactatattattaacagatcgaaatttaaatacaagattttttgatccatcaggtggtggtgatcccattttatatcaacacttattt
>ASHYH3003-15|Dolichogenidea_josealfredohernandezi|DHJPAR0056646|Stenoma_Janzen99|BOLD:ABA9255
aattttatattttatatttggaatttgatcaggtatgttaggattttcaataagattaattattcgtttggaattaggtatacctggtagtttaattggtaatgatcagatttataatagaatagttacttctcatgcttttattataattttttttatagtaatacctgtaataattggtggttttggaaattgattaattcctttaatattaggatctccagatatatcatttcctcgaataaataatataagtttttgattattaattccttctttatttttattaattataagaggatttattaatactggagttggtacaggttgaacagtttatcctcctttatctttaattttaggtcatggaggtatatctgtagatataggtattttttctttacatttagctggtgcatcatcaattataggtgcagtaaattttattactactattatgaatatacgaactaatttatttataatagataaaatatcattattttcttgatctgtattaattacagctattttgttattattatcattacctgtgttagctggtgcaattactatattattaacagatcgaaatttaaatacaagattttttgatccatcaggtggtggtgatccaattttatatcaacacttattt
>ACGAZ1223-12|Dolichogenidea_josealfredohernandezi|DHJPAR0049909|Stenoma_Janzen99|BOLD:ABA9255
aattttatattttatatttggaatttgatcaggtatgttaggattttcaataagattaattattcgtttggaattaggtatacctggtagtttaattggtaatgatcagatttataatagaatagttacttctcatgcttttattataattttttttatagtaatacctgtaataattggtggttttggaaattgattaattcctttaatattaggatctccagatatatcatttcctcgaataaataatataagtttttgattattaattccttctttatttttattaattataagaggatttattaatactggagttggtacaggttgaacagtttatcctcctttatctttaattttaggtcatggaggtatatctgtagatataggtattttttctttacatttagctggtgcatcgtcaattataggtgcagtaaattttattactactattatgaatatacgaactaatttatttataatagataaaatatcattattttcttgatctgtattaattacagctattttattattattatcattacctgtgttagctggtgcaattactatattattaacagatcgaaatttaaatacaagattttttgatccatcaggtggtggtgatccaattttatatcaacacttattt
>ACGBA1669-12|Dolichogenidea_yeimycedenoae|DHJPAR0048127|elachJanzen01_Janzen196|BOLD:ABY3724
aattttatattttatatttggattttgatcaggaatactaggattttcaataagattaattattcgattagaattaggaatacctgggagtttaattggtaatgatcaaatttataatagaatagttacttctcatgcatttattataattttttttatagttatacctgttatgattggtggttttggaaattggttaattcctttaatattaggatctcctgatatgtcgtttcctcgaataaataatataagtttttgattattaattccttctttattttttttgattataagaggttttattaatattggagttggtacaggttgaacagtttatcctcctttatctttaattttaggtcatgggggtatgtctgttgatttaggaattttttctttacatttggctggggcttcatcaattataggggcagtaaattttattactacaattataaatatacgaactaatttatttataatagataaaatgtcattattttcttgatctgtattaattacggcaattttattattattatcattacctgttttagctggtgcaattactatattgttaacggatcgaaatttaaatacaagattttttgatccatcaggtgggggggatcctattttatatcaacatttattt
>ASHYF1543-11|Dolichogenidea_Janzen36|DHJPAR0041637|Chlamydastis_vividella|BOLD:AAT8860
acttttatattttatatttggtatttgatcaggtatattaggattttcaataagattgattattcggttagaattaggaatacctggtagtttaattggtaatgatcaaatttataatagaatggtgacttctcatgcatttattataattttctttatagttatacctgttatgattggtggatttggaaattgattaattcctttaatattaggatcccctgatatatcatttcctcgaatgaataatataagtttttgattattaattccttctttatgtttattaattataagaggttttattaatactggtgttggcacaggttgaacagtgtatcctcctttatctttaattttaggtcatgggggtatgtctgttgatttaggtattttttctttacatttagctggcgcatcatcaattataggtgcagtaaattttattactacaattataaatatacgaactaatttatttataatagataaaatatcattattttcttgatctgttttaattacagctattttattattattatcattacctgtattagctggtgcaattactatattattaacagatcgaaatttaaatacaagattttttgatccgtcaggtggcggcgatccaattttgtatcaacatttattt
>ASHYH1857-14|Dolichogenidea_Janzen36|DHJPAR0055310|Stenoma_Janzen199|BOLD:AAT8860
acttttatattttatatttggtatttgatcaggtatattaggattttcaataagattgattattcggttagaattaggaatacctggtagtttaattggtaatgatcaaatttataatagaatggtgacttctcatgcatttattataattttctttatagttatacctgttatgattggtggatttggaaattgattaattcctttaatattaggatcccctgatatatcatttcctcgaatgaataatataagtttttgattattaattccttctttatgtttattaattataagaggttttattaatactggtgttggcacaggttgaacagtgtatcctcctttatctttaattttaggtcatgggggtatgtctgttgatttaggtattttttctttacatttagctggtgcatcatcaattataggtgcagtaaattttattactacaattataaatatacgaactaatttatttataatagataaaatatcattattttcttgatctgttttaattacagctattttattattattatcattacctgtattagctggtgcaattactatattattaacagatcgaaatttaaatacaagattttttgatccgtcaggtggcggcgatccaattttgtatcaacatttattt
>ASHYD3031-14|Dolichogenidea_Janzen36|DHJPAR0053861|elachJanzen01_Janzen693|BOLD:AAT8860
acttttatattttatatttggtatttgatcaggtatattaggattttcaataagattgattattcggttagaattaggaatacctggtagtttaattggtaatgatcaaatttataatagaatggtgacttctcatgcatttattataattttctttatagttatacctgttatgattggtggatttggaaattgattaattcctttaatattaggatctcctgatatatcatttcctcgaatgaataatataagtttttgattattaattccttctttatgtttattaattataagaggttttattaatactggtgttggcacaggttgaacagtgtatcctcctttatctttaattttaggtcatgggggtatgtctgttgatttaggtattttttctttacatttagctggcgcatcatcaattataggtgcagtaaattttattactacaattataaatatacgaactaatttatttataatagataaaatatcattattttcttgatctgttttaattacagctattttattattattatcattacctgtattagctggtgcaattactatattattaacagatcgaaatttaaatacaagattttttgatccgtcaggtggcggcgatccaattttgtatcaacatttattt
>ASHYM2345-13|Dolichogenidea_Janzen36|DHJPAR0052991|Chlamydastis_montywoodi|BOLD:AAT8860
acttttatattttatatttggtatttgatcaggtatattaggattttcaataagattgattattcggttagaattaggaatacctggtagtttaattggtaatgatcaaatttataatagaatggtgacttctcatgcatttattataattttctttatagttatacctgttatgattggtggatttggaaattgattaattcctttaatattaggatctcctgatatatcatttcctcgaatgaataatataagtttttgattattaattccttctttatgtttattaattataagaggttttattaatactggtgttggcacaggttgaacagtgtatcctcctttatctttaattttaggtcatgggggtatgtctgttgatttaggtattttttctttacatttagctggcgcatcatcaattataggtgcggtaaattttattactacaattataaatatacgaactaatttatttataatagataaaatatcattattttcttgatctgttttaattacagctattttattattattatcattacctgtattagctggtgcaattactatattattaacagatcgaaatttaaatacaagattttttgatccgtcaggtggcggcgatccaattttgtatcaacatttattt
>ASHYF1538-11|Dolichogenidea_Janzen36|DHJPAR0041632|Chlamydastis_tryphon|BOLD:AAT8860
acttttatattttatatttggtatttgatcaggtatattaggattttcaataagattgattattcggttagaattaggaatacctggtagtttaattggtaatgatcaaatttataatagaatggtgacttctcatgcatttattataattttttttatagttatacctgttatgattggtggatttggaaattgattaattcctttaatattaggatctcctgatatatcatttcctcgaatgaataatataagtttttgattattaattccttctttatgtttattaattataagaggttttattaatactggtgttggcacaggttgaacagtgtatcctcctttatctttaattttaggtcatgggggtatgtctgttgatttaggtattttttctttacatttagctggcgcatcatcaattataggtgcggtaaattttattactacaattataaatatacgaactaatttatttataatagataaaatatcattattttcttgatctgttttaattacagctattttattattattatcattacctgtattagctggtgcaattactatattattaacagatcgaaatttaaatacaagattttttgatccgtcaggtggcggcgatccaattttgtatcaacatttattt
>ASHYD2970-14|Dolichogenidea_Janzen36|DHJPAR0053800|elachJanzen01_Janzen693|BOLD:AAT8860
acttttatattttatatttggtatttgatcaggtatattaggattttcaataagattgattattcggttagaattagggatacctggtagtttaattggtaatgatcaaatttataatagaatggtgacttctcatgcatttattataattttctttatagttatacctgttatgattggtggatttggaaattgattaattcctttaatattaggatctcctgatatatcatttcctcgaatgaataatataagtttttgattattaattccttctttatgtttattaattataagaggttttattaatactggtgttggcacaggttgaacagtgtatcctcctttatctttaattttaggtcatgggggtatgtctgttgatttaggtattttttctttacatttagctggcgcatcatcaattataggtgcagtaaattttattactacaattataaatatacgaactaatttatttataatagataaaatatcattattttcttgatctgttttaattacagctattttattattattatcattacctgtattagctggtgcaattactatattattaacagatcgaaatttaaatacaagattttttgatccgtcaggtggcggtgatccaattttgtatcaacatttattt
>ACGAZ1467-12|Dolichogenidea_melaniamunozae|DHJPAR0050153|Cerconota_recurvella|BOLD:AAB5701
tattttgtattttatatttgggatttggtcaggaatattaggattttcaataagattaattattcgtttagagttaggaataccgggtagattaattggtaatgatcaaatttataatagaatagttacttcccatgcatttattataattttttttatagttatacctgtaataattggtggatttggaaattgattaattccattaatattaggatcacctgatatatcatttccacgaata?ataatataagattttgattattaattccttcattatttttattaattataagtgggtttattaatactggtgttggtacaggttgaacagtttatccaccattgtcattaattttaggtcatgggggtatatctgtagatttaggaattttttctttacatttagctggggcttcatcaattatgggagcagttaattttattactacaatttttaatatgcgaactaatttatttttaatagataaaatatctttattttcttgatctgtatttattacagcaattttattattattatctttacctgttttggctggtgcaattactatattattaacggaccgaaatttaaatacaagatttt???????????????????????????????????????????????
>ACGBA4449-13|Dolichogenidea_melaniamunozae|DHJPAR0051857|Cerconota_recurvella|BOLD:AAB5701
tattttgtattttatatttgggatttggtcaggaatattaggattttcaataagattaattattcgtttagagttaggaataccgggtagattaattggtaatgatcaaatttataatagaatagttacttcccatgcatttattataattttttttatagttatacctgtaataattggtggatttggaaattgattaattccattaatattaggatcacctgatatatcatttccacgaataaataatataagattttgattattaattccttcattatttttattaattataagtgggtttattaatactggtgttggtacaggttgaacagtttatccaccattgtcattaattttaggtcatgggggtatatctgtagatttaggaattttttctttacatttagctggggcttcatcaattatgggagcagttaattttattactacaatttttaatatgcgaactaatttatttttaatagataaaatatctttattttcttgatctgtatttattacagcaattttattattattatctttacctgttttggctggtgcaattactatattattaacggaccgaaatttaaatacaagattttttgatccatctggaggaggagatccaattttatatcaacatttattt
>ASHYB1461-09|Dolichogenidea_melaniamunozae|DHJPAR0030721|Cerconota_recurvella|BOLD:AAB5701
tattttgtattttatatttgggatttggtcaggaatattaggattttcaataagattaattattcgtttagagttaggaataccgggtagattaattggtaatgatcaaatttataatagaatagttacttcccatgcatttattataattttttttatagttatacctgtaataattggtggatttggaaattgattaattccattaatattaggatcacctgatatatcatttccacgaataaataatataagattttgattattaattccttcattatttttattaattataagtgggtttattaatactggtgttggtacaggttgaacagtttatccaccattgtcattaattttaggtcatgggggtatatctgtagatttaggaattttttctttacatttagctggggcttcatcaattatgggagcagttaattttattactacaatttttaatatgcgaactaatttatttttaatagataaaatatctttattttcttgatctgtatttattacagcaattttattattattatctttacctgttttggctggtgcaattactatattattaacggaccgaaatttaaatacaagatttt?tgatccatctggaggaggagatccaat???????????????????
>ASBAC849-06|Dolichogenidea_melaniamunozae|DHJPAR0002338|Cerconota_recurvella|BOLD:AAB5701
?attttgtattttatatttgggatttggtcaggaatattaggattttcaataagattaattattcgtttagagttaggaataccgggtagattaattggtaatgatcaaatttataatagaatagttacttcccatgcatttattataattttttttatagttatacctgtaataattggtggatttggaaattgattaattccattaatattaggatcacctgatatatcatttccacgaataaataatataagattttgattattaattccttcattatttttattaattataagtgggtttattaatactggtgttggtacaggttgaacagtttatccaccattgtcattaattttaggtcatgggggtatatctgtagatttaggaattttttctttacatttagctggggcttcatcaattatgggagcagttaattttattactacaatttttaatatgcgaactaatttatttttaatagataaaatatctttattttcttgatctgtatttattacagcaattttattattattatctttacctgttttggctggtgcaattactatattattaacggaccgaaatttaaatacaagattttttgatccatctggaggaggaga?ccaattttatatc?acatttattt
>ASBR884-06|Dolichogenidea_melaniamunozae|DHJPAR0004874|Cerconota_recurvella|BOLD:AAB5701
?attttgtattttatatttgggatttggtcaggaatattaggattttcaataagattaattattcgtttagagttaggaataccgggtagattaattggtaatgatcaaatttataatagaatagttacttcccatgcatttattataattttttttatagttatacctgtaataattggtggatttggaaattgattaattccattaatattaggatcacctgatatatcatttccacgaataaataatataagattttgattattaattccttcattatttttattaattataagtgggtttattaatactggtgttggtacaggttgaacagtttatccaccattgtcattaattttaggtcatgggggtatatctgtagatttaggaattttttctttacatttagctggggcttcatcaattatgggagcagttaattttattactacaatttttaatatgcgaactaatttatttttaatagataaaatatctttattttcttgatctgtatttattacagcaattttattattattatctttacctg?tttggctggtgcaattactatattattaacggaccgaaatttaaatacaaga?tttttgatccatctggaggaggaga?ccaattttatatcaacatttattt
>ASHYD3400-14|Dolichogenidea_melaniamunozae|DHJPAR0054232|Cerconota_recurvella|BOLD:AAB5701
tattttgtattttatatttgggatttggtcaggaatattaggattttcaataagattaattattcgtttagagttaggaataccgggtagattaattggtaatgatcaaatttataatagaatagttacttcccatgcatttattataattttttttatagttatacctgtaataattggtggatttggaaattgattaattccattaatattaggatcacctgatatatcatttccacgaataaataatataagattttgattattaattccttcattatttttattaattataagtgggtttattaatattggtgttggtacaggttgaacagtttatccaccattgtcattaattttaggtcatgggggtatatctgtagatttaggaattttttctttacatttagctggggcttcatcaattatgggagcagttaattttattactacaatttttaatatgcgaactaatttatttttaatagataaaatatctttattttcttgatctgtatttattacagcaattttattattattatctttacctgttttggctggtgcaattactatattattaacggaccgaaatttaaatacaagattttttgatccatctggaggaggagatccaattttatatcaacatttattt
>ASBA340-06|Dolichogenidea_melaniamunozae|DHJPAR0002920|Cerconota_recurvella|BOLD:AAB5701
??????????????????????????ggtcaggaatattaggattttcaataagattaattattcgtttagagttaggaataccgggtagattaattggtaatgatcaaatttataatagaatagttacttcccatgcatttattataattttttttatagttatacctgtaataattggtggatttggaaattgattaattccattaatattaggatcacctgatatatcatttccacgaataaataatataagattttgattattaattccttcattatttttattaattataagtgggtttattaatactggtgttggtacaggttgaacagtttatccaccattgtcattaattttaggtcatgggggtatatctgtagatttaggaattttttctttacatttagctggggcttcatcaattatgggagcagttaattttattactacaatttttaatatgcgaactaatttatttttaatagataaaatatctttattttcttgatctgtatttattacagcaattttattattattatctttacctgttttggctggtgcaattactatattattaacggaccgaaatttaaatacaagattttttgatccatctggaggaggagatccaattttatatcaacatttattt
>ASBA751-06|Dolichogenidea_melaniamunozae|DHJPAR0004083|Cerconota_recurvella|BOLD:AAB5701
???????????????????????????????ggaatattaggattttcaataagattaattattcgtttagagttaggaataccgggtagattaattggtaatgatcaaatttataatagaatagttacttcccatgcatttattataattttttttatagttatacctgtaataattggtggatttggaaattgattaattccattaatattaggatcacctgatatatcatttccacgaataaataatataagattttgattattaattccttcattatttttattaattataagtgggtttattaatactggtgttggtacaggttgaacagtttatccaccattgtcattaattttaggtcatgggggtatatctgtagatttaggaattttttctttacatttagctggggcttcatcaattatgggagcagttaattttattactacaatttttaatatgcgaactaatttatttttaatagataaaatatctttattttcttgatctgtatttattacagcaattttattattattatctttacctgttttggctggtgcaattactatattattaacggaccgaaatttaaatacaagattttttgatccatctggaggaggagatccaattttatatcaacatttattt
>ASBR845-06|Dolichogenidea_melaniamunozae|DHJPAR0004835|Cerconota_recurvella|BOLD:AAB5701
?????????????????????????????????????????????????????????a??tattcgtttagagttaggaataccgggtagattaattggtaatgatcaaatttataatagaatagttacttcccatgcatttattataattttttttatagttatacctgtaataattggtggatttggaaattgattaattccattaatattaggatcacctgatatatcatttccacgaataaataatataagattttgattattaattccttcattatttttattaattataagtgggtttattaatactggtgttggtacaggttgaacagtttatccaccattgtcattaattttaggtcatgggggtatatctgtagatttaggaattttttctttacatttagctggggcttcatcaattatgggagcagttaattttattactacaatttttaatatgcgaactaatttatttttaatagataaaatatctttattttcttgatctgtatttattacagcaattttattattattatctttacctgttttggctggtgcaattactatattattaacggaccgaaatttaaatacaagattttttgatccatctggaggaggaga?ccaattttatatcaacatttattt
>ASBC551-06|Dolichogenidea_melaniamunozae|DHJPAR0011909|Cerconota_recurvella|BOLD:AAB5701
?attttgtattttatatttggaatttg?tcaggaatattaggattttcaataagattaattattcgtttagagttaggaataccgggtagattaattggtaatgatcaaatttataatagaatagttacttcccatgcatttattataattttttttatagttatacctgtaataattggtggatttggaaattgattaattccattaatattaggatcacctgatatatcatttccacgaataaataatataagattttgattattaattccttcattatttttattaattataagtggatttattaatactggtgttggtacaggttgaacagtttatccaccattgtcattaattttaggtcatgggggtatatctgtagatttaggaattttttctttacatttagctggggcttcatcaattatgggagcagttaattttattactacaatttttaatatgcgaactaatttatttttaatagataaaatatctttattttcttgatctgtatttattacagcaattttattattattatctttacctgttttggctggtgcaattactatattattaacggaccgaaatttaaatacaagattttttgatccatctgggggaggaga?ccaattttatatcaacatttattt
>ASBR807-06|Parapanteles_continua|DHJPAR0004797
?atattatattttttgtttggattatgatctggaatattaggattttcaataagtttaattattcgattagaattaggaatacctggtagattgattggtaatgatcaaatttataatagagttgttacttcacatgcatttattataattttttttatggttataccagtaataattggtggttttggaaattgattgattcctttaatattaggatctcctgatatatcctttcctcgaataaataatatgagtttttgattattaattccttctttatttttattgattataagtggatttattaatattggagttggaactggttgaacagtttatccacctttatctttaattttaggacatggtggtatatcagttgatataggaattttttctttacatttagctggtgcatcatcaattataggtgctgtaaattttattacaactattttaaatatacgaacaaatttgtttataatagataaaatatctttattttcttgatctgttttaattacagcaattttattattattatctttacctgttttagcaggtgcaattactatattattaactgatcgtaatttaaatacaagattttttgatccttcaggaggaggtgatcctattttatatcagcatttattt
>ASBA311-06|Parapanteles_tessares|DHJPAR0002797
?atattatattttttgtttggattatgatctggaatattaggattttcaataagtttaattattcgattagaattaggaatacctggtagattaattggtaatgatcaaatttataatagagttgttacttctcatgcatttattataattttttttatagttataccagtaataattggtggttttggaaattgattaattcctttaatattaggatctcctgatatatcatttcctcgaataaataatataagtttttgattattaattccttctttatttttattaattataagtagatttattaatattggagttgggactggttgaacagtttatccacctttgtctttaattttaggtcatggtggtatatcagttgatataggaattttttctttacatttagctggtatatcatcaattataggtgctgtaaattttattacaactattttaaatatacgaacaaatttgtttataatagataaaatgtctttattttcttgatctgttttaattacagcaattttattattattatctttacctgttttagcaggtgcaattactatattattaactgatcgtaatttaaatacaagattttttgatccttcaggggggggtgatcctattttatatcaacatttattt
>ASHYH1861-14|Dolichogenidea_Janzen133|DHJPAR0055314|Stenoma_Janzen199|BOLD:ACC1295
aattttatattttatatttggtttatgatcaggaatattaggattttcaataagattaattattcgattggagttaggtatacctggaagtttaattggtaatgatcaaatttataacagaatagtaacttctcatgcttttattataattttttttatagttatacctgtaatgattggtggttttggaaattgattaattcctttaatattagggtcacctgatatatcatttcctcgaataaataatataagtttttggttattaattccttctttatttttattaattataagtggttttattaatactggagtaggaactggttgaactgtataccctccattatctttaattttaggtcacggtggtatatcagttgatttaggaattttttctttacatttagctggtgcttcatctattatgggtgcagttaattttattactacaattttaaatatacgtacaaatttatttttaatagataaaatatctttattttcttgatcagtttttattactgcaattttattattattatctttacctgttttagctggggctattactatattattaactgatcgtaatttaaatacaagattttttgatccttcaggtgggggggatccaattttgtatcagcatttattt
>ASHYC275-08|Dolichogenidea_Janzen45|DHJPAR0026252|malaise-trapped|BOLD:AAX8653
????????????????????????????????????????????????????????????tattcg?ttagagttaggaatacctggaagtttaattggaaatgatcaaatttataatagaatagtaacatctcatgcttttattataattttttttatagttatacctgtaataattgggggatttggaaattggttgattcctttaatattaggatcaccagatatatctttccctcgtataaataatataagattttggttattaattccttctttatttttattaattataagaggttttattaatactggtgttggtacaggttgaacagtttatcctcctttatctttagttttaggtcatggtggtatgtcggttgatttaggaattttttctttacatttagctggagcttcatcaattatgggtgcagtaaattttattactactattttaaatatacgaacaaatttatttttaatagataaaatatcattattttcttgatcagtatttattactgctattttattattattatcattacctgttttagcaggagctattactatattattgactgatcgaaatttaaatacaagattttttgatccttc?gg?g????????????????????????????????
>PLAAI947-18|Dolichogenidea_Janzen45|BIOUG44107-G11|Malaise_trap_PL12-3B|BOLD:AAX8653
???attatattttatatttggtttatgagctggaatattaggattttcaataagtttaattattcgtttagagttaggaatacctgggagtttaattggaaatgatcaaatttataatagaatagtaacatctcatgcttttattataattttttttatagttatacctgtaataattgggggatttgggaattggttgattcctttaatattaggatcaccagatatatctttccctcgtataaataatataagattttggttattaattccttctttatttttattaattataagaggttttattaatactggtgttggtacgggttgaacagtttatcctcctttatctttagttttaggtcatggtggtatgtcggttgatttaggaattttttctttacatttagctggagcttcatcaattatgggtgcagtaaattttattactactattttaaatatacgaacaaatttatttttaatagataaaatatcattattttcttgatcagtatttattactgctattttattattattatcattacctgttttagcaggagctattactatattattgactgatcgaaatttaaatacaagattttttgatccttctggtggaggtgatccaattttataccaacacttattt
>CRICA38716-22|Dolichogenidea_Janzen45|BIOUG79730-E02|Malaise_trap_ICOCO-1A|BOLD:AAX8653
????ttatattttatatttggtttatgagctggaatattaggattttcaataagtttaattattcgtttagagttaggaatacctggaagtttaattggaaatgatcaaatttataatagaatagtaacatctcatgcttttattataattttttttatagttatacctgtaataattgggggatttggaaattggttgattcctttaatattagggtcaccagatatatcttttcctcgtataaataatataagattttggttattaattccttctttatttttattaattataagaggttttattaatactggtgttggtacaggttgaacagtttatccacctttatctttagttttaggtcatggtggtatatcggttgatttaggaattttttctttacatttagctggagcttcatcaattatgggtgcagtaaattttattactactattttaaatatacgaacaaatttatttttaatagataaaatatcattattttcttgatcagtatttattactgctattttattattattatcattacctgttttagcaggagctattactatattattgactgatcgaaatttaaatacaagattttttgatccttctggtggaggtgatccaattttatatcaacacttatt?
>CRICA40535-22|Dolichogenidea_Janzen45|BIOUG80096-D04|Malaise_trap_ICOCO-1A|BOLD:AAX8653
???attatattttatatttggtttatgagctggaatattaggattttcaataagtttaattattcgtttagagttaggaatacctggaagtttaattggaaatgatcaaatttataatagaatagtaacatctcatgcttttattataattttttttatagttatacctgtaataattgggggatttggaaattggttgattcctttaatattagggtcaccagatatatcttttcctcgtataaataatataagattttggttattaattccttctttatttttattaattataagaggttttattaatactggtgttggtacaggttgaacagtttatccacctttatctttagttttaggtcatggtggtatatcggttgatttaggaattttttctttacatttagctggagcttcatcaattatgggtgcagtaaattttattactactattttaaatatacgaacaaatttatttttaatagataaaatatcattattttcttgatcagtatttattactgctattttattattattatcattacctgttttagcaggagctattactatattattgactgatcgaaatttaaatacaagattttttgatccttctggtggaggtgatccaattttatatcaacactta???
>CRICA22725-22|Dolichogenidea_Janzen45|BIOUG78904-G03|Malaise_trap_ICOCO-1A|BOLD:AAX8653
???attatattttatatttggtttatgagctggaatattaggattttcaataagtttaattattcgtttagagttaggaatacctggaagtttaattggaaatgatcaaatttataatagaatagtaacatctcatgcttttattataattttttttatagttatacctgtaataattgggggatttggaaattggttgattcctttaatattagggtcgccagatatatcttttcctcgtataaataatataagattttggttattaattccttctttatttttattaattataagaggttttattaatactggtgttggtacaggttgaacagtttatccacctttatctttagttttaggtcatggtggtatatcggttgatttaggaattttttctttacatttagctggagcttcatcaattatgggtgcagtaaattttattactactattttaaatatacgaacaaatttatttttaatagataaaatatcattattttcttgatcagtatttattactgctattttattattattatcattacctgttttagcaggagctattactatattattgactgatcgaaatttaaatacaagattttttgatccttctggtggaggtgatccaattttatatcaacactta???
>CRICA47527-22|Dolichogenidea_Janzen45|BIOUG81241-D11|Malaise_trap_ICOCO-1A|BOLD:AAX8653
???attatattttatatttggtttatgagctggaatattaggattttcaataagtttaattattcgtttagagttaggaatacctggaagtttaattggaaatgatcaaatttataatagaatagtaacatctcatgcttttattataattttttttatagttatacctgtaataattgggggatttggaaattggttgattcctttaatattagggtcgccagatatatctttccctcgtataaataatataagattttggttattaattccttctttatttttattaattataagaggttttattaatactggtgttggtacaggttgaacagtttatccacctttatctttagttttaggtcatggtggtatatcggttgatttaggaattttttctttacatttagctggagcttcatcaattatgggtgcagtaaattttattactactattttaaatatacgaacaaatttatttttaatagataaaatatcattattttcttgatcagtatttattactgctattttattattattatcattacctgttttagcaggagctattactatattattgactgatcgaaatttaaatacaagattttttgatccttctggtggaggtgatccaattttatatcaacacttatt?
>CRICA2732-22|Dolichogenidea_Janzen45|BIOUG78639-C02|Malaise_trap_ICOCO-1A|BOLD:AAX8653
???attatattttatatttggtttatgagctggaatattaggattttcaataagtttaattattcgtttagagttaggaatacctggaagtttaattggaaatgatcaaatttataatagaatagtaacatctcatgcttttattataattttttttatagttatacctgtaataattgggggatttggaaattggttgattcctttaatattagggtcaccagatatatcttttcctcgtataaataatataagattttggttattaattccttctttatttttattaattataagaggttttattaatactggtgttggtacaggttgaacagtttatcctcctttatctttagttttaggtcatggtggtatatcggttgatttaggaattttttctttacatttagctggagcttcatcaattatgggtgcagtaaattttattactactattttaaatatacgaacaaatttatttttaatagataaaatatcattattttcttgatcagtatttattactgctattttattattattatcattacctgttttagcaggagctattactatattattgactgatcgaaatttaaatacaagattttttgatccttctggtggaggtgatccaattttatatcaacacttattt
>GMMCD257-14|Dolichogenidea|BIOUG14382-G05||BOLD:AAX8653
?atattatattttatatttggtttatgagctggaatattaggattttcaataagtttaattattcgtttagagttaggaatacctggaagtttaattggaaatgatcaaatttataatagaatagtaacatctcatgcttttattataattttttttatagttatacctgtaataattgggggatttggaaattggttgattcctttaatattaggatcaccagatatatctttccctcgtataaataatataagattttggttattaattccttctttatttttattaattataagaggttttattaatactggtgttggtacaggttgaacagtttatcctcctttatctttagttttaggtcatggtggtatgtctgttgatttaggaattttttctttacatttagctggagcttcatcaattatgggtgcagtaaattttattactactattttaaatatacgaacaaatttatttttaatagataaaatatcattattttcttgatcagtatttattactgctattttattattattatcattacctgttttagcaggagctattactatattattgactgatcgaaatttaaat?????????????????????????????????????????????????????????
>ASHYD1664-10|Dolichogenidea_Janzen45|DHJPAR0031740|malaise-trapped|BOLD:AAX8653
aatattatattttatatttggtttatgagctggaatattaggattttcaataagtttaattattcgtttagagttaggaatacctggaagtttaattggaaatgatcaaatttataatagaatagtaacatctcatgcttttattataattttttttatagttatacctgtaataattgggggatttggaaattggttgattcctttaatattaggatcaccagatatatcttttcctcgtataaataatataagattttggttattaattccttctttatttttattaattataagaggttttattaatactggtgttggtacaggttgaacagtttatcctcctttatctttagttttaggccatggtggtatgtctgttgatttaggaattttttctttacatttagctggagcttcatcaattatgggtgcagtaaattttattactactattttaaatatacgaacaaatttatttttaatagataaaatatcattattttcttgatcagtatttattactgctattttattattattatcattacctgttttagcaggagctattactatattattgactgatcgaaatttaaatacaagattttttgatccttctggtggaggtgatccaattttatatcaacacttattt
>CROAE9711-23|Microgastrinae|CBG-A03302-A06|Malaise_trap_Baru-1B|BOLD:AAY4695
??tattatattttatatttggtttatgagcaggaatattaggattttcaataagaataattattcgtttagaattaggaatacctggaagattaattggtaatgatcaaatttataatagaatagttacttctcatgcatttattataattttttttatagttatacctgtaataattggtggatttggaaattgattaattcctttaatattaggatctcctgatatatctttccctcgaataaataatataagattttgattattaattccttctttatttttattaattataagaggatttattaatgttggtgtaggaacaggttgaacagtttatccaccattatctttattatctgggcatggtggtatatcagttgatttaggaattttttctttacatttagcaggtgcttcttctattataggtgcagtaaattttattactactattttaaatatacgaacaagtttatttaaaatagataaaatatctttatttacttgatctgtttttattactgcaattttgttattattatcattacctgttttagctggtgcaattactatattattaactgaccgtaatttaaatacaagattttttgatccttcaggtggtggtgatccaattttatatcaacatttatt?
>ACGBA4460-13|Dolichogenidea_Janzen116|DHJPAR0051868|Antaeotricha_Janzen221|BOLD:AAY4695
tatattatattttatatttggtttatgagcaggaatattaggattttcaataagaataattattcgtttagaattaggaatacctggaagattaattggaaatgatcaaatttataatagaatagttacttctcatgcatttattataattttttttatagttatacctgtaataattggtggatttggaaattgattaattcctttaatattaggatctcctgatatatctttccctcgaataaataatataagattttgattattaattccttctttatttttattaattataagaggatttattaatgttggtgtaggaacaggttgaacagtttatccaccattatctttattatctggacatggtgggatatcagttgatttaggaattttttctttacatttagcaggtgcctcttctattataggtgcagtaaattttattactactattttaaatatacgaacaagtttatttaaaatagataaaatgtctttatttacttgatctgtttttattactgcaattttgttattattatcattacctgttttagctggtgcaattactatattgttaactgatcgtaatttaaatacaagattttttgatccttcaggtggtggtgatccaattttatatcaacatttattt
>ASHYE2627-11|Dolichogenidea_Janzen08|DHJPAR0040491|gelJanzen01_Janzen394|BOLD:AAT8840
aatattatattttatatttggtatatgatcaggaatattaggattttcaataagaataattattcgtttagagttaggaataccagggagtttaattggtaatgatcaaatttataatagtatagttacatctcatgcatttattataattttttttatagttatacctgtaatgattggaggatttgggaattgattaattcctttaatattaggatcacctgatatatctttccctcgaataaataatatgagtttttgattattaattccttcattatttttattaattataaggggatttattaatattggtgtaggaacaggttgaacagtttatcccccattatcattgttacttggtcatggtggaatatcagttgatttaggaattttttcattgcatttagctggtgcttcttctattataggggcagtaaattttattacaacaattttaaatatacgaacaaatttatttttaatagataaaatatctttatttacttgatctgtatttattactgcaattttattattattatctttacctgttttagctggagctattactatattattaactgatcgtaatttaaatacaagattttttgatccttcaggtggaggtgatccaattttatatcaacatttattt
>CNCHV580-10|Dolichogenidea_gelechiidivoris|CBRA0488||BOLD:AAM4042
aatattatattttatatttggattatgagctggaatattaggattttctataagattaattattcgattagaattaggaatacctggtagtttaattggtaatgatcaaatttataatagtatagttacatcgcatgcatttattataattttttttatagttatacctgtaataattggtggatttggaaattgattaattcctttaatattaggatcaccagatatatcatttcctcgaataaataatataagtttttgattattaattccttcattatttttattaattttgagaggatttattaatactggggtaggtactggatgaacagtttatccaccattatctttaattttaggtcatggtggtatatcagttgatttaggaattttttctttacatttagcaggtgcttcttcaattatgggagctgtaaattttattacaacaattttaaatatacgaactaatttatttttgatagataaaatatctttatttacttgatctgtttttattactgcaattttattattattgtctttgcctgtattagcaggtgcaattactatattgttaactgatcgaaatttaaatacaagattttttgatcct???????????????????????????????????????
>CNCHV579-10|Dolichogenidea_gelechiidivoris|CBRA0487||BOLD:AAM4042
aatattatattttatatttggattatgagctggaatattaggattttctataagattaattattcgattagaattaggaatacctggtagtttaattggtaatgatcaaatttataatagtatagttacatcgcatgcatttattataattttttttatagttatacctgtaataattggtggatttggaaattgattaattcctttaatattaggatcaccagatatatcatttcctcgaataaataatataagtttttgattattaattccttcattatttttattaattttgagaggatttattaatactggggtaggtactggatgaacagtttatccaccattatctttaattttaggtcatggtggtatatcagttgatttaggaattttttctttacatttagcaggtgcttcttcaattatgggagctgtaaattttattacaacaattttaaatatacgaactaatttatttttgatagataaaatatctttatttacttgatctgtttttattactgcaattttattattattgtctttgcctgtattagcaggtgcaattactatattgttaactgatcgaaatttaaatacaagattttttgatccagcaggtggtggtgatcctattttatatcaacatttattt
>WOMIA190-11|Dolichogenidea_gelechiidivoris|WAM_0495||BOLD:AAM4042
aatattatattttatatttggattatgagctggaatattaggattttctataagattaattattcgattagaattaggaatacctggtagtttaattggtaatgatcaaatttataatagtatagttacatcacatgcatttattataattttttttatagttatacctgtaataattggtggatttggaaattgattaattcctttaatattaggatcaccagatatatcatttcctcgaataaataatataagtttttgattattaattccttcattatttttattaattttgagaggatttattaatactggggtaggtactggatgaacagtttatccaccattatctttaattttaggtcatggtggtatatcagttgatttaggaattttttctttacatttagcaggtgcttcttcaattatgggagctgtaaattttattacaacaattttaaatatacgaactaatttatttttgatagataaaatatctttatttacttgatctgtttttattactgcaattttattattattgtctttgcctgtattagcaggtgcaattactatattgttaactgatcgaaatttaaatacaagattttttgatccagcaggtggtggtgatcctattttatatcaacatttattt
>GBMNE1043-21|Apanteles_gelechiidivoris|MZ298980||BOLD:AAM4042
??????????????????????????????????atattaggattttctataagattaattattcgattagaattaggaccacctggtagtttaattggtaatgatcaaatttataatagtatagttacatcgcatgcatttattataattttttttatagttatacctgtaataattggtggatttggaaattgattaattcctttaatattaggatcaccagatatatcatttcctcgaataaataatataagtttttgattattaattccttcattatttttattaattttgagaggatttattaatactggggtaggtactggatgaacagtttatccaccattatctttaattttaggtcatggtggtatatcagttgatttaggaattttttctttacatttagcaggtgcttcttcaattatgggagctgtaaattttattacaacaattttaaatatacgaactaatttatttttgatagataaaatatctttatttacttgatctgtttttattactgcaattttattattattgtctttgcctgtattagcaggtgcaattactatattgttaactgatcgaaatttaaatacaagattttttgatccagcaggtggtggtgatcctattttatatcaacatttattt
>GBMNE1047-21|Apanteles_gelechiidivoris|MZ298976||BOLD:AAM4042
??????????????????????????????????atattaggattttctataagattaattattcgattagaattaggac?acctggtagtttaattggtaatgatcaaatttataatagtatagttacatcgcatgcatttattataattttttttatagttatacctgtaataattggtggatttggaaattgattaattcctttaatattaggatcaccagatatatcatttcctcgaataaataatataagtttttgattattaattccttcattatttttattaattttgagaggatttattaatactggggtaggtactggatgaacagtttatccaccattatctttaattttaggtcatggtggtatatcagttgatttaggaattttttctttacatttagcaggtgcttcttcaattatgggagctgtaaattttattacaacaattttaaatatacgaactaatttatttttgatagataaaatatctttatttacttgatctgtttttattactgcaattttattattattgtctttgcctgtattagcaggtgcaattactatattgttaactgatcgaaatttaaatacaagattttttgatccagcaggtggtggtgatcctattttatatcaacatttattt
>ASHYD1769-10|Dolichogenidea_Whitfield79|DHJPAR0031845|malaise-trapped|BOLD:AAM5850
aatattatattttatttttggattttgatcaggaatattaggattttctataagatttattattcgtttagaattaggtataccagggagtttaattggaaatgatcaaatttataatagaatagttacatctcatgcatttattataattttttttatagttataccaattataattggaggatttggaaattgattaattcctttaatattagggtctcctgatatatcatttcctcgaataaataatataagtttttggttattaattccttcattgtctttattaattttaagaggttttattaacactggagtagggacaggttgaacagtttatcctcctttatcattaattttaggtcatgggggtatatcagttgatttaggtattttttctttacatttagctggtgcttcttcaattataggggctgtaaattttattactacaattttaaatatacgaactaatttatttaatatagataaaatatcattattttcttgatctgtttttattactgctattttattattattatcattacctgttttagctggtgcaattactatattattgactgatcgtaatttaaatacaagattttttgatcctgcaggagggggtgatccaattttatatcaacatttattt
>ACGBA2822-12|Dolichogenidea_Whitfield80|DHJPAR0049280|spiloBioLep01_BioLep379|BOLD:ABY1812
aatattatattttatatttggattttgatctggtatattaggattttctataagatttattattcgtttagaattaggtatacctgggagattaattggtaatgatcaaatttataatagaatagttacatctcatgcatttattataattttttttatagtaataccaattataattggtggatttggaaattgattaattcctttaatattaggttcacctgatatatcatttccacgtataaataatataagtttttgattattaattccttcattatttttattaattttaagtagatttattaatactggtgtaggtacaggttgaactgtttatcctccattatcattagttttgggtcatgggggtatatcagttgatttaggtattttttctttacatttagctggtgcatcttcaattataggagctgtaaattttattactacaattttaaatatacgaattaatttatttaatatagataaaatatcattattttcttgatctgtttttattactgcagttttattattaatatcattaccagttttggctggtgcaattactatattattaactgatcgtaatttaaatacaagattttttgacccctctggggggggtgatccaattttgtaccaacatttattt
>MXBMC242-11|Dolichogenidea|Micro0242||BOLD:AAJ1390
?????????ttttttttttggattatgatctggaatattaggattttcaataagtttaattattcgtttagaattaggtataccaggtagtttaattggaaatgatcaaatttataatagtatagttacatctcatgcatttattataattttttttatggttataccagtaataattggtgggtttggaaattggttagttcctttaatattaggttctccagatatatcatttccacgaataaataatataagtttttgattattaattccttcgttatttttattaattataagaggttttattaatacaggtgttgggactggatgaactgtatatcctccattatctctaattttaggtcatggtggtatatcagttgatttaggaattttttctttacatttagcaggagcttcatcaattatgggagctgtaaattttattacaacaattttaaatatacgaacaaatttatttataatagataaaatatcattattttgttgatctgtatttattactgcaattttattattattatcattaccagttttagctggtgcaattacaatattattaactgatcgtaatttaaatacaagattttttgatccttcaggtg????????????????????????????????
>ASHYA869-08|Dolichogenidea_Janzen60|DHJPAR0025530|malaise-trapped|BOLD:AAJ1390
?atattatattttttttttggattatgatctggaatattaggattttcaataagtttaattattcgtttagaattgggtatatcaggtagtttaattggaaatgatcaaatttataatagtatagttacatctcatgcatttattataattttttttatggttataccagttataattggtgggtttggaaattggttaattcctttaatattaggttctccagatatatcgtttccacgaataaataatataagtttttgattattaattccttcattatttttattaattataagaggatttattaatacaggtgttggaactggatgaactgtttatcctccattatctttaattttaggtcatggtggtatatcagttgatttaggaattttttctttacatttagcaggagcttcatcaattataggagctgtaaattttattacaacaattttaaatatacgaacaaatttatttataatagataaaatatcattattttgttgatctgtatttattactgcgattttattattattatcattaccagttttagctggtgcaattacaatattattaactgatcgtaatttaaatacaagattttttgatccttcaggtggagg?ga?cctatttta?atcaacatttattt
>ASBD052-07|Dolichogenidea_Janzen29|DHJPAR0012545|malaise-trapped|BOLD:AAX8664
?atattatattttatgtttggtttatggtctggtatgttagggttttcaatgagattattaattcggttagagttaggtatacctggaagattaattggtaatgatcaaatttataatagaatagtaacttctcatgcatttattataattttttttatagttatacctgtaataattggggggtttgggaattgattaattcctttaatattaggttcacctgatatatcatttcctcgtatgaataatataagattttgattgttaattccttcattgtctttattggttttaaggggatttattaatactggtgttggtacaggttgaactgtttatcctcctttatctttaattttaggtcatggtggtatatcagtggatttgggaattttttctttacatttagctggtgcatcatctattataggagctgtaaattttattacaacaattttaattatacgaactaatttgtttataatagataaaatatctttattttcttggtcagtttttattactgcaattttgttacttttatctttacctgttttagcaggtgctattacaatattgttaactgatcgtaatttaaatactagattttttgatccttcaggaggtggtgatccaattttatatcaacatttgttt
>ASHYD1784-10|Dolichogenidea_Janzen39|DHJPAR0031860|malaise-trapped|BOLD:AAI9740
aatattatattttatatttggattatggtcaggaatattaggattttctataagattaattattcgtttagaattaggtatacctggaagtttaattgggaatgatcagatttataatagtatagttacagctcatgcatttattataattttttttatagttatgcctgtaataattggtggatttggaaattgattaattccgctaatattaggggctccggatatatcttttcctcgtataaataatataagattttgattattaatcccttcattatttttattaattttaagaggttttattaataccggagtggggacaggttgaactgtgtatccacctttatcattaattttaggccatgggggtatatcagttgatataggaattttttctttacatttagcaggggtttcttcaattatgggagctgtgaattttattactacaattttgaatatgcgtgttaatttttttattatagataaaatatctttattttcttgatctgtttttattacagctattttattattattatctttacctgttttagcaggtgcaattactatgttattaactgatcgaaatttaaatacaagattttttgatcctgctggagggggggatcctgttttataccaacatttattt
>CNCHZ468-09|Pholetesor_bedelliae|CAM0278
?ataatatattttatatttggaatgtgggcaggaatagttggattttcaataagattaattattcgtttagaattaggtatacctggaagattaattggaaatgatcaaatttataatagaatagttacttctcatgcatttattataattttttttatagttataccaattataattggaggatttggaaattgattaattcctttaatattaggagctcctgatatatcatttcctcgaataaataatataagtttttgattattaattccttcattattattattaattttaaggggatttattaatgttggggtaggaacaggatgaacagtttatccacctttatctttaattttaggtcatggaggaatgtcagttgatttaggaattttttcattacatttagcaggtgcctcatcaattataggagctgtaaattttattactacaattttaaatatacgagttaatttttttattatagataagatatctttatttatttgatcagtttttattacagcaattttattattattatcattacctgtattagcaggtgctattactatattattaacagatcgaaatttaaatacaagtttttttgatccttctggtgggggggatcctattctttatcaacatttattt
>ASHYD1665-10|Dolichogenidea_Rodriguez172|DHJPAR0031741|malaise-trapped|BOLD:AAM5750
aatattatattttatatttgggttatggtcaggaatattaggattttcaataagattaattattcgtttagaattaggaatacctggtagtttaattggtaatgatcaaatttataatagtatagttacatcacatgcatttattataattttttttatagtaatacctgtaataattggaggatttggaaattgattaattcctttaatattaggggctcctgatatatcttttccacgtataaataatataagtttttgattattaattccttctttatttttattaattttaagaggatttattaatgttggtgttgggacaggatgaacggtttatcctcctttatctttaattttaggtcatggaggtatatctgttgatttaggaattttttcattacatttagctggagcttcatcaattataggggctgtaaattttattactacaattttgaatatacgagtaaatttatttgttatagataaaatgtctttattttcttgatcagtatttattacagcaattttattgttattatctttacctgtattagcaggtgctattactatattattaactgatcgtaatttaaatacaagtttttttgatccatcaggtgggggggatccaattctttat????????????
>ASHYB260-08|Dolichogenidea_Janzen43|DHJPAR0025921|malaise-trapped|BOLD:AAL2287
?atattatattttatatttggtatatgatctggtatggtaggattttcaataagattgattattcgtttggaattaggtatgcctggtagcttaattggtaatgatcaaatttacaatagaatagtaacatctcatgcatttattataattttttttatagttataccagtaataattgggggatttggaaattgattaattcctttaatattaggatctcctgatatatcatttccacgtataaataatataagtttttgattattaattcctgctttatttttattaattttaaggggatttattaatactggagttggtacgggatgaacagtttatcctcctttatctttaattttaggtcatggaggtatatctgttgatttaggtattttttctttacatttagctggagcatcttcaattataggtgctattaattttattactacaattttaaatatgcgagttaatttttttattatagataagatatctttattttcttgatcagtttttattacagcaattttattattattgtctttacctgttttagctggggctattactatattattgactgatcgaaatttaaatactagattttttgatccttcaggtggaggggatcctattctttatcagcatttattt
>ASHYG623-10|Dolichogenidea_Janzen43|DHJPAR0031362|malaise-trapped|BOLD:AAL2287
aatattatattttatatttggtatatgatctggtatggtaggattttcaataagattgattattcgtttggaattaggtatgcctggtagcttaattggtaatgatcaaatttacaatagaatagtaacatctcatgcatttattataattttttttatagttataccagtaataattgggggatttggaaattgattaattcctttaatattaggatctcctgatatatcatttccacgtataaataatataagtttttgattattaattcctgctttatttttattaattttaaggggatttattaatactggagttggtacgggatgaacagtttaccctcctttatctttaattttaggtcatggaggtatatctgttgatttaggtattttttctttacatttagctggagcatcttcaattataggtgctattaattttattactacaattttaaatatgcgagttaatttttttattatagataagatatctttattttcttgatcagtttttattacagcaattttattattattgtctttacctgttttagctggggctattactatattattgactgatcgaaatttaaatactagattttttgatccttcaggtggaggggatcctattctttatcagcatttattt
>CNCHW1045-09|Dolichogenidea|CNCH2455||BOLD:AAH1316
aatattatattttatatttgggttatgatctgggatagtgggattttcaataagattgattattcgtttggaattaggaataccagggagattaattggtaatgatcaaatttataataggatagttacttcacatgcatttattataattttttttatagttataccagtaataattggggggtttggtaattgactaattcctttaatattaggagctcctgatatatcatttccacgcataaataatataagtttttggttattaattccctcattatttatattaattttaagagggtttattaatgttggagtcggcacaggttgaactgtgtaccctcctttatctttaattttaggacatgggggtatatctgttgatttaggtattttttctttacatttagcgggggcatcttcaattataggagcagtaaattttattactacaattttaaatatacgagttaatttttttattatagataaaatatctttattttcttgatcagtttttattacagcaattttattattattatctttgcctgttttagcaggggctattacgatattattaactgatcgtaatttaaatacaagtttttttgatcctgctggt?????????????????????????????????
>ASHYB1760-10|Dolichogenidea_Janzen118|DHJPAR0039472|Antaeotricha_Janzen146|BOLD:AAN2497
aatattatattttatatttgggttatgatctggaatattaggattttctataaggttaattattcgattagaattaggtataccaggtagattaattggtaatgatcagatttataatagtatagttacttctcatgcatttattataattttttttatggttatacctgttataattgggggatttggaaattgattaattccattgatattaggagctcctgatatatcttttcctcgtataaataatataagattttgattattaattccttcattatttttattaattttaagtggatttattaatgtaggagtaggtacagggtgaacagtttaccctcctttatctttaattttaggacatggaggaatatcagttgatttgggaattttttctttacatttagctggggcttcatccattataggggcagtaaattttattacaactattgttaatatacgggtaaatttttttgtaatagataaaatatctttattttcttggtcagtatttattacggcaattttattgttattatctttacctgttttagcaggtgcaattactatattattgactgatcgtaatttaaatacaagattttttgatccttctgggggtggtgatccaattctttatcaacatttattt
>ASBD409-07|Apanteles_Rodriguez176|DHJPAR0013544|malaise-trapped|BOLD:AAD5258
?atattatattttatatttggtttatgatctggaatagttggattttcaataagtttaattattcgtttagaattaggtataccaggtagattaattggtaatgatcaaatttacaataggatagttacatctcatgcatttattataattttttttatagtgatgccagtaataattggggggtttggtaattggttaattcctttaatattaggggctcctgatatatcttttcctcgtataaataatataagattttgattattaattccttctttatttatattaattttaagaggatttattaatgtgggggttgggacaggttgaactgtttatccaccattgtcattaattttaggacatgggggtatatcagtagatttaggaattttttctttacatttagctggggcttcatcaattataggggctgttaattttattactacaattataaatatacgtgttaatttttttgtaatagataaaatatctttattttcttgatctgtttttattacagcaattttattattattatctttacctgttttagctggggctattactatacttttaactgatcgtaatttgaatacaagattttttgacccttcaggaggtggtgatccaattctttatcaacatttattt
>ASBRD096-07|Apanteles_Rodriguez176|DHJPAR0013185|malaise-trapped|BOLD:AAD5258
?atattatattttatatttggtttatgatctggaatagttggattttcaataagtttaattattcgtttagaattaggtataccaggtagattaattggtaatgatcaaatttacaataggatagttacatctcatgcatttattataattttttttatagtgatgccagtaataattggggggtttggtaattggttaattcctttaatattaggggctcctgatatatcttttcctcgtataaataatataagattttgattattaattccttctttatttatattaattttaagaggatttattaatgtgggggttgggacaggttgaactgtttatccaccattgtcattaattttaggacatgggggtatatcagtagatttaggaattttttctttacatttagctggggcttcatcaattataggggctgttaattttattactacaattataaatatacgtgttaatttttttgtaatagataaaatatctttattttcttgatctgtttttattacagcaattttattattattatctttacctgttttagctggggctattactatacttttaactgatcgtaatttgaatacaagattttttgacccttcaggaggtggtgatccaa??ctttat????????????
>ASBD415-07|Apanteles_Rodriguez176|DHJPAR0013550|malaise-trapped|BOLD:AAD5258
?atattatattttatatttggtttatgatctggaatagttggattttcaataagtttaattattcgtttagaattaggtataccaggtagattaattggtaatgatcaaatttacaataggatagttacatctcatgcatttattataattttttttatagtgatgccagtaataattggggggtttggtaattggttaattcctttaatattaggggctcctgatatatctttccctcgtataaataatataagattttgattattaattccttctttatttatattaattttaagaggatttattaatgtgggggttgggacaggttgaactgtttatccaccattgtcattaattttaggacatgggggtatatcagtagatttaggaattttttctttacatttagctggggcttcatcaattataggggctgttaattttattactacaattataaatatacgtgttaatttttttgtaatagataaaatatctttattttcttgatctgtttttattacagcaattttattattattatctttacctgttttagctggggctattactatacttttaactgatcgtaatttgaatacaagattttttgacccttcaggaggtggtgatccaattctttatcaacatttattt
>ASBRD041-07|Apanteles_Rodriguez176|DHJPAR0013051|malaise-trapped|BOLD:AAD5258
?atattatattttatatttggtttatgatctggaatagttggattttcaataagtttaattattcgtttagaattaggtataccaggtagattaattggtaatgatcaaatttacaataggatagttacatctcatgcatttattataattttttttatagtgatgccagtaataattggggggtttggtaattggttaattcctttaatattaggggctcctgatatatctttccctcgtataaataatataagattttgattattaattccttctttatttatattaattttaagaggatttattaatgtgggggttgggacaggttgaactgtttatccaccattgtcattaattttaggacatgggggtatatcagtagatttaggaattttttctttacatttagctggggcttcatcaattataggggctgttaattttattactacaattataaatatacgtgttaatttttttgtaatagataaaatatctttattttcttgatctgtttttattacagcaattttattattattatctttacctgttttagctggggctattactatacttttaactgatcgtaatttgaatacaagattttttgacccttcaggaggtggtga?ccaattctttatcaac?tttattt
>ASBD419-07|Apanteles_Rodriguez176|DHJPAR0013554|malaise-trapped|BOLD:AAD5258
?atattatattttatatttggtttatgatctggaatagttggattttcaataagtttaattattcgtttagaattaggtat?ccaggtagattaattggtaatgatcaaatttacaataggatagttacatctcatgcatttattataattttttttatagtgatgccagtaataattggggggtttggtaattggttaattcctttaatattaggggctcctgatatatctttccctcgtataaataatataagattttgattattaattccttctttatttatattaattttaagaggatttattaatgtgggggttgggacaggttgaactgtttatcc?ccattgtcattaattttaggacatgggggtatatcagtagatttaggaattttttctttacatttagctggggcttcatcaattataggggctgttaattttattactacaattataaatatacgtgttaatttttttgtaatagataaaatatctttattttcttgatctgtttttattacagcaattttattattattatctttacctgttttagctggggctattactatactttt??ctgatcgtaatt?gaatacaagattttttgacccttcaggagg???????????????????????????????
>ASHYG783-10|Dolichogenidea_Janzen67|DHJPAR0031522|malaise-trapped|BOLD:AAM5849
aatattatattttatttttggtttatgatctgggatattaggattttctataagaatattaattcgtttagagttaggaatacctggtagattaattggcaatgatcaaatttataatagaatagtaacttctcatgcttttattataattttttttatagttatacccttaataattggtggatttggtaattgattaattcctataatattaggagttcctgatatatcttttcctcgaataaataatatgagattttggttattaattccttccttatttatattaatttttagaggatttattaatgttggagttgggacaggttgaacagtttacccacctttatcattaattttaggtcatggaggtatatcagttgatataggaattttttctttacatttagctggggtatcttctattataggagcagttaattttattacaactatttttaatatgcgagttaatttttttaatatagataaaatatcattgttttcttgatctgtattaattactgcaattttattattattatctttaccagttttagctggtgctattactatattattaactgatcgtaatttaaatactagattttttgatccttcaggtgggggggatcctgtcctttatcaacatttattt
>SAHYM370-10|Pholetesor_ornigis|09PROBE-A0339
tatattgtattttttttttggtttatgagctggaatattaggattttcaataagtttaattattcgtatagaattgggtatacctggaagtttaattataaatgatcaaatttataatagaattgttacttctcatgcatttattataattttttttatagttataccaattataattggaggttttggaaattgattaattcctttaatattaggtgctcctgatatatcatttcctcgtataaataatataagtttttgattattaattccttcaattattttattaattttaagaagatttattaatgttggtgtaggaacaggttgaactgtgtatcctccattatcattgattttaggtcatggtggaatatctgtagatttaagaattttttctttacatttggctggtgcttcttcaattataggtgcagttaattttattactacaattttaaatatgcgaacaaatttgtatataatagataaaatatctttatttgtttgatctgtatttattacagcaattttattattattatctttaccagttttagctggtgcaattactatattattaactgatcgtaatttaaatacaagattttttgatcctgcaggagggggtgatccaattttataccaacatttattt
>ASHYE1185-09|Iconella_jayjayrodriguezaeDHJ01|DHJPAR0035363
tatattatattttatttttggtctatgatctggaatattaggtttttcaataagattaattattcgtttagaattaggaatacctggaagattaattggtaatgatcaaatttataatagaattgttacttcacatgcttttattataattttttttatagttatgccagtaataattggtggttttggaaattgattaattcctttaatattaggatcacctgatatatcatttcctcgaataaataatataagattttgattattaattccatcattaatattattaattagtagaggatttattaatactggtgtgggaacaggatgaactgtttatcctccattatctttaattttaggacatggaggaatatctgtagatttaggaattttttctttacatttggctggtgcatcatcaattataggagctgttaattttattactacattaataaatatgcgagttaatttatttataatagataaaatatcattattttgttgatctgtattaattactgctattttattattattatctttacctgttttagcaggtgcaattacaatattattaactgatcgaaatttaaatactagattttttgatccttctggtgggggagatcctattctttatcaacatttattt
>ASHYG814-10|Dolichogenidea_Janzen23|DHJPAR0031553|malaise-trapped|BOLD:AAB5549
aattttatattttttatttggattatgagctggaatattaggattttctataagattaattattcgattagaacttggaattccaggatcacttattggaaatgatcaaatttataatagaattgtaacctctcatgcttttattataattttttttatggttatacctgtaataattggaggattcggaaattgattaattccattaatattaggatcaccagatatatcctttccacgaataaataacataagattttgattattaattccttcattattcttattaattttaagaggatttattaacactggagcaggaactggttgaacagtatatccacctttatctttaattataggtcatagaggattatcagtagatataagaatttttgctttacatttagctggagcatcatctattataggtgcagtaaactttatcactactattttaaatatacgagttaatttatttattttagataaaatatctttatttatttgatcagtttttattacagctattttattattattatcattacctgtattagcaggtgcaattacaatattattaactgatcgaaatttaaatacaagattttttgatccagcaggaggaggtgatccaattttatatcaacatttattt
>ASBRD357-07|Dolichogenidea_Janzen23|DHJPAR0013226|malaise-trapped|BOLD:AAB5549
?a?tttatattttttatttggattatgagctggaatattaggattttctataagattaattattcgattagaacttggaattccaggatcacttattggaaatgatcaaatttataatagaattgtaacctctcatgcttttattataattttttttatggttatacctgtaataattggaggattcggaaattgattaattccattaatattaggatcaccagatatatcctttccacgaataaataacataagattttgattattaattccttcattattcttattaattttaagaggatttattaacactggagcaggaactggttgaacagtatatccacctttatctttaattataggtcatagaggattatcagtagatataagaatttttgctttacatttagctggagcatcatctattataggtgcagtaaactttatcactactattttaaatatacgagttaatttatttattttagataaaatatctttatttatttgatcagtttttattacagctattttattattattatcattacctgtattagcaggtgcaattacaatattattaactgatcgaaatttaaatacaagattttttgatccagcaggaggaggtgatccaattttatatcaacatttattt
>ASBRD468-07|Dolichogenidea_Janzen23|DHJPAR0013208|malaise-trapped|BOLD:AAB5549
???tttatattttttatttggattatgagctggaatattaggattttctataagattaattattcgattagaacttggaattccaggatcacttattggaaatgatcaaatttataatagaattgtaacctctcatgcttttattataattttttttatggttatacctgtaataattggaggattcggaaattgattaattccattaatattaggatcaccagatatatcctttccacgaataaataacataagattttgattattaattccttcattattcttattaattttaagaggatttattaacactggagcaggaactggttgaacagtatatccacctttatctttaattataggtcatagaggattatcagtagatataagaatttttgctttacatttagctggagcatcatctattataggtgcagtaaactttatcactactattttaaatatacgagttaatttatttattttagataaaatatctttatttatttgatcagtttttattacagctattttattattattatcattacctgtattagcaggtgcaattacaatattattaactgatcgaaatttaaatacaagattttttgatccagcaggaggaggtgatccaattttatatcaacatttattt
>ASBD231-07|Dolichogenidea_Janzen23|DHJPAR0012724|malaise-trapped|BOLD:AAB5549
????????????????????????????gctggaatattaggattttctataagattaattattcgattagaacttggaattccaggatcacttattggaaatgatcaaatttataatagaattgtaacctctcatgcttttattataattttttttatggttatacctgtaataattggaggattcggaaattgattaattccattaatattaggatcaccagatatatcctttccacgaataaataacataagattttgattattaattccttcattattcttattaattttaagaggatttattaacactggagcaggaactggttgaacagtatatccacctttatctttaattataggtcatagaggattatcagtagatataagaatttttgctttacatttagctggagcatcatctattataggtgcagtaaactttatcactactattttaaatatacgagttaatttatttattttagataaaatatctttatttatttgatcagtttttattacagctattttattattattatcattacctgtattagcaggtgcaattacaatattattaactgatcgaaatttaaatacaagattttttgatccagcaggaggaggtgatccaattttatatcaacatttattt
>CRSCA938-23|Microgastrinae|CBG-A04624-G05|Malaise_trap_SSM-2A|BOLD:AAB5549
???tttatattttttatttggattatgagctggaatattaggattttctataagattaattattcgattagaacttggaattccaggatcacttattggaaatgatcaaatttataatagaattgtaacctctcatgcttttattataattttttttatggttatacctgtaataattggaggattcggaaattgattaattccattaatattaggatcaccagatatatcctttccacgaataaataacataagattttgattattaattccttcattattcttattaattttaagaggatttattaacactggagtaggaactggttgaacagtatatccacctttatctttaattataggtcatagaggattatcagtagatataagaatttttgctttacatttagctggagcatcatctattataggtgcagtaaactttatcactactattttaaatatacgagttaatttatttattttagataaaatatctttatttatttgatcagtttttattacagctattttattattattatcattacctgtattagcaggtgcaattacaatattattaactgatcgaaatttaaatacaagattttttgatccagcaggaggaggtgatccaattttatatcaacatttat??
>CRCCB2902-23|Microgastrinae|CBG-A04333-E04|Malaise_trap_Cima-G|BOLD:AAB5549
??ttttatattttttatttggattatgagctggaatattaggattttctataagattaattattcgattagaacttggaattccaggatcacttattggaaatgatcaaatttataatagaattgtaacctctcatgcttttattataattttttttatggttatacctgtaataattggaggattcggaaattgattaattccattaatattaggatcaccagatatatcctttccacgaataaataacataagattttgattattaattccttcattattcttattaattttaagaggatttattaacactggagcaggaactggttgaacagtatatccacctttatctttaattataggtcatagaggattatcagtagatataagaatttttgctttacatttagctggaacatcatctattataggtgcagtaaactttatcactactattttaaatatacgagttaatttatttattttagataaaatatctttatttatttgatcagtttttattacagctattttattattattatcattacctgtattagcaggtgcaattacaatattattaactgatcgaaatttaaatacaagattttttgatccagcaggaggaggtgatccaattttatatcaacatttat??
>GMCDR1469-17|Dolichogenidea_Janzen0272|BIOUG32765-D06|Derrumbe_Malaise_Trap|BOLD:ACF0272
aattttatattttttatttggattatgagctggaatattaggattttctataagattaattattcgattagaacttggaattccaggatcacttattggaaatgatcaaatttataatagaattgtaacctctcatgcttttattataattttttttatggttatacctgtaataattggaggattcggaaattgattaattccattaatattaggatcaccagatatgtcctttccacgaataaataatataagattttgattattaattccttcattatttttattaattttaagaggatttattaacactggagtaggaactggttgaacagtatacccacctttgtctttaattataagtcatagaggattatcagtagatataggaatttttgccttacacttagctggagcatcatctattataggtgcagtaaactttatcactactattttaaatatacgagttaatttatttattttagataaaatatctttatttatttgatcagtttttattacagctattttattattattatcattacctgtattagcaggtgcaattacaatattattaactgatcgaaatttaaataca??????????????????????????????????????????????????????
>ASBD240-07|Dolichogenidea_Janzen0272|DHJPAR0012733|malaise-trapped|BOLD:ACF0272
?attttatattttttatttggattatgagctggaatattaggattttctataagattaattattcgattagaacttggaattccaggatcacttattggaaatgatcaaatttataatagaattgtaacctctcatgcttttattataattttttttatggttatacctgtaataattggaggattcggaaattgattaattccattaatattaggatcaccagatatgtcctttccacgaataaataatataagattttgattattaattccttcattatttttattaattttaagaggatttattaacactggagtaggaactggttgaacagtatacccacctttgtctttaattataagtcatagaggattatcagtagatataggaatttttgccttacacttagctggagcatcatctattataggtgcagtaaactttatcactactattttaaatatacgagttaatttatttattttagataaaatatctttatttatttgatcagtttttattacagctattttattattattatcattacctgtattagcaggtgcaattacaatattattaactgatcgaaatttaaatacaagattttttgatccagcaggaggaggagatccaattttatatcaacatttattt
>ASBRD386-07|Dolichogenidea_Janzen0272|DHJPAR0013224|malaise-trapped|BOLD:ACF0272
?attttat?ttttttatttggattatgagctggaatattaggattttctataagattaattattcgattagaacttggaattccaggatcacttattggaaatgatcaaatttataatagaattgtaacctctcatgcttttattataattttttttatggttatacctgtaataattggaggattcggaaattgattaattccattaatattaggatcaccagatatgtcctttccacgaataaataatataagattttgattattaattccttcattatttttattaattttaagaggatttattaacactggagtaggaactggttgaacagtatacccacctttgtctttaattataagtcatagaggattatcagtagatataggaatttttgccttacacttagctggagcatcatctattataggtgcagtaaactttatcactactattttaaatatacgagttaatttatttattttagataaaatatctttatttatttgatcagtttttattacagctattttattattattatcattacctgtattagcaggtgcaattacaatattattaactgatcgaaatttaaatacaagattttttgatccagcaggaggaggagatccaattttatatcaacatttattt
>ASBD058-07|Dolichogenidea_Janzen0272|DHJPAR0012551|malaise-trapped|BOLD:ACF0272
?attttatattttttatttggattatgagctggaatattaggattttctataagattaattattcgattagaacttggaattccaggatcacttattggaaatgatcaaatttataatagaattgtaacctctcatgcttttattataattttttttatggttatacctgtaataattggaggattcggaaattgattaattccattaatattaggatcaccagatatgtcctttccacgaataaataatataagattttgattattaattccttcattatttttattaattttaagaggatttattaacactggagtaggaactggttgaacagtatacccacctttgtctttaattataagtcatagaggattatcagtagatataggaatttttgccttacacttagctggagcatcatctattataggtgcagtaaactttatcactactattttaaatatacgagttaatttatttattttagataaaatatctttatttatttgatcagtttttattacagctattttattattattatcattacctgtattagcaggtgcaattacaatattattaactgatcgaaatttaaatacaagattttttgatccagcaggaggaggagatccaattttatatcaacattt????
>ASBD063-07|Dolichogenidea_Janzen0272|DHJPAR0012556|malaise-trapped|BOLD:ACF0272
?attttatattttttatttggattatgagctggaatattaggattttctataagattaattattcgattagaacttggaattccaggatcacttattggaaatgatcaaatttataatagaattgtaacctctcatgcttttattataattttttttatggttatacctgtaataattggaggattcggaaattgattaattccattaatattaggatcaccagatatgtccttcccacgaataaataatataagattttgattattaattccttcattatttttattaattttaagaggatttattaacactggagtaggaactggttgaacagtatacccacctttgtctttaattataagtcatagaggattatcagtagatataggaatttttgccttacacttagctggagcatcatctattataggtgcagtaaactttatcactactattttaaatatacgagttaatttatttattttagataaaatatctttatttatttgatcagtttttattacagctattttattattattatcattacctgtattagcaggtgcaattacaatattattaactgatcgaaatttaaatacaagattttttgatccagcaggaggaggagatccaattttatatcaacatttattt
>GMCDX2392-17|Dolichogenidea_Janzen2930|BIOUG33119-D12|Derrumbe_Malaise_Trap|BOLD:AAB5549
aattttatattttttatttggattatgagccggaatattaggattttctataagattaattattcgattagaacttggaattccaggatcacttattggaaatgatcaaatttataataggattgtaacatctcatgcttttattataattttttttatggttatacctgtaataattggaggattcggaaattgattaattccattaatattaggatcaccagatatatcctttccacgaataaataatataagattttgattattaattccttcattattattattaattttaagaggatttattaacactggagtaggaactggttgaacagtatatccacctttatctttaattataggtcatagaggattatcagtagatataggaatttttgctttacatttagctggagcatcctctattataggtgcagtaaactttatcactactattttaaatatacgagttaatttatttattttagataaaatatctttatttatttgatcagtttttattacagctattttattattattatcattacctgtattagcaggtgcaattacaatattattaactgat?????????????????????????????????????????????????????????????????????
>ASHYG777-10|Dolichogenidea_Janzen2930|DHJPAR0031516|malaise-trapped|BOLD:AAB5549
aattttatattttttatttggattatgagccggaatattaggattttctataagattaattattcgattagaacttggaattccaggatcacttattggaaatgatcaaatttataataggattgtaacatctcatgcttttattataattttttttatagttatacctgtaataattggaggattcggaaattgattaattccattaatattaggatcaccagatatatcctttccacgaataaataatataagattttgattattaattccttcattattattattaattttaagaggatttattaacactggagtaggaactggttgaacagtatatccacctttatctttaattataggtcatagaggattatcagtagatataggaatttttgctttacatttagctggagcatcctctattataggtgcagtaaactttatcactactattttaaatatacgagttaatttatttattttagataaaatatctttatttatttgatcagtttttattacagctattttattattattatcattacctgtattagcaggtgcaattacaatattattaactgatcgaaatttaaatacaagattttttgatccagcaggaggaggagatccaattttatatcaacatttattt
>ASHYG770-10|Dolichogenidea_Janzen2930|DHJPAR0031509|malaise-trapped|BOLD:AAB5549
aattttatattttttatttggattatgagccggaatattaggattttctataagattaattattcgattagaacttggaattccaggatcacttattggaaatgatcaaatttataataggattgtaacatctcatgcttttattataattttttttatagttatacctgtaataattggaggattcggaaattgattaattccattaatattaggatcaccagatatatcctttccacgaataaataatataagattttgattattaattccttcattattattattaattttaagaggatttattaacactggagtaggaactggttgaacagtatatccacctttatctttaattataggtcatagaggattatcagtagatataggaatttttgctttacatttagctggagcatcctctattataggtgcagtaaactttattactactattttaaatatacgagttaatttatttattttagataaaatatctttatttatttgatcagtttttattacagctattttattattattatcattacctgtattagcaggtgcaattacaatattattaactgatcgaaatttaaatacaagattttttgatccagcaggaggaggagatccaattttatatcaacatttattt
>ASBRD485-07|Dolichogenidea_Janzen2930|DHJPAR0013484|malaise-trapped|BOLD:AAB5549
?attttatattttttatttggattatgagccggaatattaggattttctataagattaattattcgattagaacttggaattccaggatcacttattggaaatgatcaaatttataataggattgtaacatctcatgcttttattataattttttttatggttatacctgtaataattggaggattcggaaattgattaattccattaatattaggatcaccagatatatcctttccacgaataaataatataagattttgattattaattccttcattattattattaattttaagaggatttattaacactggagtaggaactggttgaacagtatatccacctttatctttaattataggtcatagaggattatcagtagatataggaatttttgctttacatttagctggagcatcctctattataggtgcagtaaactttatcactactattttaaatatacgagttaatttatttattttagataaaatatctttatttatttgatcagtttttattacagctattttattattattatcattacctgtattagcaggtgcaattacaatattattaactgatcgaaatttaaatacaagattttttgatccagcaggaggaggagatccaattttatatcaacatttattt
>ASBD237-07|Dolichogenidea_Janzen2930|DHJPAR0012730|malaise-trapped|BOLD:AAB5549
?attttatattttttatttggattatgagccggaatattaggattttctataagattaattattcgattagaacttggaattccaggatcacttattggaaatgatcaaatttataataggattgtaacatctcatgcttttattataattttttttatggttatacctgtaataattggaggattcggaaattgattaattccattaatattaggatcaccagatatatcctttccacgaataaataatataagattttgattattaattccttcattattattattaattttaagaggatttattaacactggagtaggaactggttgaacagtatatccacctttatctttaattataggtcatagaggattatcagtagatataggaatttttgctttacatttaactggagcatcctctattataggtgcagtaaactttatcactactattttaaatatacgagttaatttatttattttagataaaatatctttatttatttgatcagtttttattacagctattttattattattatcattacctgtattagcaggtgcaattacaatattattaactgatcgaaatttaaatacaagattttttgatccagcaggaggaggagatccaattttatatcaacatttattt
>CRATA22197-22|Dolichogenidea_Janzen2930|BIOUG93726-B11|Malaise_trap_ALTM-2A|BOLD:AAB5549
???tttatattttttatttggattatgagctggaatattaggattttctataagattaattattcgattagaacttggaattccaggatcacttattggaaatgatcaaatttataatagaattgtaacatctcatgcttttattataattttttttatagttatacctgtaataattggaggattcggaaattgattaattccattaatattaggatcaccagatatatcctttccacgaataaataatataagattttgattattaattccttcattattcctattaattttaagaggatttattaacactggagtaggaactggttgaacagtatatccacctttatctttaattataggtcatagaggattatcagtagatataggaatttttgctttacatttagctggagcatcctctattataggtgcagtaaactttatcactactattttaaatatacgagttaatttatttattttagataaaatatctttatttatttgatcagtttttattacagctattttattattattatcattacctgtattagcaggtgcaattacaatattattaactgatcgaaatttaaatacaagattttttgatccagcaggaggaggagatccaatcttatatcaacatttatt?
>ASHYC970-08|Dolichogenidea_Janzen459|DHJPAR0026947|malaise-trapped|BOLD:AAB5549
?attttatattttttatttggattatgagctggaatattaggattttctataagattaattattcgattagaacttggaattccaggatcacttattggaaatgatcaaatttataatagaattgtaacctctcatgcttttattataattttttttatagttatacctgtaataattggaggatttggaaattgattaattccattaatattaggttcaccagatatatcctttccacgaataaataatataagattttgattattaattccttcattattcttattaattttaagaggatttattaacactggagtaggaactggttgaacagtatatccacctttatctttaattataggacatagaggattatcagtagatataggaatttttgctttacatttagctggagcatcctctattataggtgcagtaaactttatcactactattttaaatatacgagttaatttatttattttagataaaatatctttatttatttgatcagtttttattacagctattttattattattatcattacctgtattagcaggtgcaattacaatattattaactgatcgaaatttaaatacaagattttttgatccagcaggaggaggagatccaattttatatcaacatttattt
>ASHYG047-10|Dolichogenidea_Janzen457|DHJPAR0033777|malaise-trapped|BOLD:ACF0267
aattttatattttttatttggattatgatctggaatactaggattttctataagattaattattcgattagaacttggaattccaggatcacttatcggaaatgatcaaatttataatagaattgtaacctctcatgcttttattataattttttttatggttatacctgtaataattggaggattcggaaattgattaattccattaatattaggatcaccagatatatcctttccacgaataaataatataagattttgattattaattccttcattattcttattaattttaagaggatttattaacactggggtaggaactggttgaacagtatatccacctttatctttaattatagggcatagaggattatcagtagatataagaatttttgctttacatttagctggagcatcctctattataggtgcagtaaactttattactactattttaaatatacgagttaatttatttattttagataaaatatctttatttatttgatcagtttttattacagctattttattattattatcattacctgtattagcaggtgcaattacaatattattaactgatcgaaatttaaatacaagattttttgatccagcaggaggaggagatccaattttatatcaacatttattt
>GMHGI029-13|Dolichogenidea|BIOUG08167-E03|Cusuco_National_Park|BOLD:ACE8228
aattttatattttttatttggattgtgagctggaatattaggattttctataagattaattattcgattagaacttggaataccaggatcacttattggaaatgatcaaatttataatagaattgtaacctctcatgcttttattataattttttttatggttatacctgtaataattggaggatttggaaattgattaattccattaatattaggatcaccagatatatcatttccacgaataaataatataagattttgattattaattccttcattattcttattaattttcagaggatttattaacactggagtaggaactggttgaacagtatatccacctttatctttaattataagtcatagaggattatcagtagatataggaatttttgcattacatttagctggagcatcctctattataggtgcagtaaattttatcactactattttaaatatacgagttaatttatttattttagataaaatatctttatttatttgatcagtctttattacagctattttattattattatcattacctgtattagcaggtgcaattacaatattattaactgatcgaaatttaaatacaagattttttgatccagcaggaggaggagatccaattttatatcaacatttattt
>CRALA26686-21|Dolichogenidea_Janzen359|BIOUG70860-G04|Malaise_trap_ALTM-1A|BOLD:ACE8228
????ttatattttttatttggattatgagctggaatattaggattttctataagattaattattcgattagaacttggaataccaggatcacttattggaaatgatcaaatttataatagaattgtaacctctcatgcttttattataattttttttatagttatacctgtaataattggaggattcggaaattgattaattccattaatattaggatcaccagatatatcatttccacgaataaataatataagattttgattattaattccttcattattcttattaattttaagaggatttattaacactggagtaggaactggttgaacagtatatccacctttatctttaattataagtcatagaggattatcagtagatataggaatttttgcattacatttagctggagcatcctctattataggtgcagtaaattttatcactactattttaaatatacgagttaatttatttattttagataaaatatctttatttatttgatcagtctttattacagctattttattattattatcattacctgtattagcaggtgcaattacaatattattaactgatcgaaatttaaatacaagattttttgatccagcaggtggaggagatccaattttataccaacattta???
>CRBLA5254-22|Dolichogenidea_Janzen255|BIOUG78470-G01|Malaise_trap_BARB-2A|BOLD:ACF2929
????ttatattttttatttggattatgagctggaatattaggattttctataagattaattattcgattagaacttggaataccaggatcacttattggaaatgatcaaatttataatagaattgtaacctctcatgcttttattataattttttttatagttatacctgtaataattgggggatttggaaattgattaattccattaatattaggttcaccagatatatcatttccacgaataaataatataagattttgattattaattccttcattattcttattaattttaagaagatttattaacactggagtaggaactggttgaacagtatatccacctttatctttaattataggtcatagaggattatcagtagatataggaatttttgcattacatttagctggagcatcatctattataggtgctgtaaattttatcactactattttaaatatacgagttaatttatttattttagataaaatatctttatttatttgatcagtctttattacagctattttattattattatcattacctgtattagcaggtgcaattacaatattattaactgatcgaaatttaaatacaagattttttgatccagcaggaggaggagatccaattttatatcaacatttattt
>CRBAC12599-22|Dolichogenidea_Janzen255|BIOUG84585-C02|Malaise_trap_BARB-1A|BOLD:ACF2929
????ttatattttttatttggattatgagctggaatattaggattttctataagattaattattcgattagaacttggaataccaggatcacttattggaaatgatcaaatttataatagaattgtaacctctcatgcttttattataattttttttatagttatacctgtaataattgggggatttggaaattgattaattccattaatattaggttcaccagatatatcatttccacgaataaataatataagattttgattattaattccttcattattcttattaattttaagaagatttattaacactggagtaggaactggttgaacagtatatccacctttatctttaattataggtcatagaggattatcagtagatataggaatttttgcattacatttagctggagcatcatctattataggtgctgtaaattttatcattactattttaaatatacgagttaatttatttattttagataaaatatctttatttatttgatcagtctttattacagctattttattattattatcattacctgtattagcaggtgcaattacaatattattaactgatcgaaatttaaatacaagattttttgatccagcaggaggaggagatccaattttatatcaacatttat??
>CRBLC5556-22|Dolichogenidea_Janzen255|BIOUG91002-B07|Malaise_trap_BARB-2A|BOLD:ACF2929
???tttatattttttatttggattatgagctggaatattaggattttctataagattaattattcgattagaacttggaataccaggatcacttattggaaatgatcaaatttataatagaattgtaacctctcatgcttttattataattttttttatagttatacctgtaataattgggggatttggaaattgattaattccattaatattaggttcaccagatatatcatttccacgaataaataatataagattttgattattaattccttcattattcttattaattttaagaagatttattaacactggagtaggaactggttgaacagtatatccacctttatctttaattataggtcatagaggattatcagtagatataggaatttttgcattacatttagctggagcatcatctattataggtgctgtaaattttatcactactattttaaatatacgagttaatttatttattttagataaaatatctttatttatttgatcagtctttattacagctattttattattattatcattacctgtattagcaggtgcaattacaatattattaactgatcgaaatttaaatacaagattttttgatccagcaggaggaggagatccaattttata?????????????
>ASHYC869-08|Dolichogenidea_Janzen255|DHJPAR0026846|malaise-trapped|BOLD:ACF2929
?attttatattttttatttggattgtgagctggaatattaggattttctataagattaattattcgattagaacttggaataccaggaccacttattggaaatgatcaaatttataatagaattgtaacctctcatgcttttattataattttttttatagttatacctgtaataattgggggatttggaaattgattaattccattaatattaggttcaccagatatatcatttccacgaataaataatataagattttgattattaattccttcattattcttattaattttaagaagatttattaacactggagtaggaactggttgaacagtatatccacctttatctttaattataggtcatagaggattatcagtagatataggaatttttgcattacatttagctggaacatcatctattataggtgctgtaaattttatcactactattttaaatatacgagttaatttatttattttagataaaatatctttatttatttgatcagtctttattacagctattttattattattatcattacctgtattagcaggtgcaattacaatattattaactgatcgaaatttaaatacaagattttttgatccagcaggaggaggagatccaattttatatcaacatttattt
>ASHYA703-08|Dolichogenidea_Janzen255|DHJPAR0025364|malaise-trapped|BOLD:ACF2929
?attttatattttttatttggattgtgagctggaatattaggattttctataagattaattattcgattagaacttggaataccaggaccacttattggaaatgatcaaatttataatagaattgtaacctctcatgcttttattataattttttttatagttatacctgtaataattgggggatttggaaattgattaattccattaatattaggttcaccagatatatcatttccacgaataaataatataagattttgattattaattccttcattattcttattaattttaagaagatttattaacactggagtaggaactggttgaacagtatatccacctttatctttaattataggtcatagaggattatcagtagatataggaatttttgcattacatttagctggaacatcatctattataggtgctgtaaattttatcactactattttaaatatacgagttaatttatttattttagataaaatatctttatttatttgatcagtctttattacagctattttattattattatcattacctgtattagcaggtgcaattacaatattattaactgatcgaaatttaaatacaagattttttgatccagcaggagggggagatccaattttatat????????????
>CRBAA13406-22|Dolichogenidea_Janzen255|BIOUG77544-F03|Malaise_trap_BARB-1A|BOLD:ACF2929
??ttttatattttttatttggattatgagctggaatattaggattttctataagattaattattcgattagaacttggaataccaggaccacttattggaaatgatcaaatttataatagaattgtaacctctcatgcttttattataattttttttatagttatacctgtaataattgggggatttggaaattgattaattccattaatattaggttcaccagatatatcatttccacgaataaataatataagattttgattattaattccttcattattcttattaattttaagaagatttattaacactggagtaggaactggttgaacagtatatccacctttatctttaattataggtcatagaggattatcagtagatataggaatttttgcattacatttagctggaacatcatctattataggtgctgtaaattttattactactattttaaatatacgagttaatttatttattttagataaaatatctttatttatttgatcagtctttattacagctattttattattattatcattacctgtattagcaggtgcaattacaatattattaactgatcgaaatttaaatacaagattttttgatccagcaggagggggagatccaattttatatcaacatttatt?
>CRBAA26560-22|Dolichogenidea_Janzen255|BIOUG81500-D09|Malaise_trap_BARB-1A|BOLD:ACF2929
??ttttatattttttatttggattgtgagctggaatattaggattttctataagattaattattcgattagaacttggaataccaggaccacttattggaaatgatcaaatttataatagaattgtaacctctcatgcttttattataattttttttatagttatacctgtaataattggaggatttggaaattgattaattccattaatattaggatcaccagatatatcatttccacgaataaataatataagattttgattattaattccttcattattcttattaattttaagaagatttattaacactggagtaggaactggttgaacagtatatccacctttatctttaattataggtcatagagggttatcagtagatataggaatttttgcattacatttagctggagcatcatctattataggtgctgtaaattttatcactactattttaaatatacgagttaatttatttattttagataaaatatctttatttatttgatcagtctttattacagctattttattattattatcattacctgtattagcaggtgcaattacaatattattaactgatcgaaatttaaatacaagattttttgatccagcaggaggaggagatccaattttatatcaacatttat??
>CRCEB22716-22|Dolichogenidea_Janzen255|BIOUG82444-A07|Malaise_trap_Ceibo-1A|BOLD:ACF2929
???tttatattttttatttggattgtgagctggaatattaggattttctataagattaattattcgattagaacttggaataccaggaccacttattggaaatgatcaaatttataatagaattgtaacctctcatgcttttattataattttttttatagttatacctgtaataattggaggatttggaaattgattaattccattaatattaggatcaccagatatatcatttccacgaataaataatataagattttgattattaattccttcattattcttattaattttaagaagatttattaacactggagtaggaactggttgaacagtatatccacctttatctttaattataggtcatagagggttatcagtagatataggaatttttgcattacatttagctggagcatcatctattataggtgctgtaaattttatcactactattttaaatatacgagttaatttatttattttagataaaatatctttatttatttgatcagtctttattacagctattttattattattatcattacctgtattagcaggtgcaattacaatattattaactgatcgaaatttaaatacaagattttttgatccagcaggaggaggagatccaattttatatcaacatttatt?
>CRBAA28377-22|Dolichogenidea_Janzen255|BIOUG82150-G01|Malaise_trap_BARB-1A|BOLD:ACF2929
???tttatattttttatttggattgtgagctggaatattaggattttctataagattaattattcgattagaacttggaataccaggaccacttattggaaatgatcaaatttataatagaattgtaacctctcatgcttttattataattttttttatagttatacctgtaataattggaggatttggaaattgattaattccattaatattaggatcaccagatatatcatttccacgaataaataatataagattttgattattaattccttcattattcttattaattttaagaagatttattaacactggagtaggaactggttgaacagtatatccacctttatctttaattataggccatagagggttatcagtagatataggaatttttgcattacatttagctggagcatcatctattataggtgctgtaaattttatcactactattttaaatatacgagttaatttatttattttagataaaatatctttatttatttgatcagtctttattacagctattttattattattatcattacctgtattagcaggtgcaattacaatattattaactgatcgaaatttaaatacaagattttttgatccagcaggaggaggagatccaattttatatcaacatttatt?
>ASHYB202-08|Dolichogenidea_Janzen255|DHJPAR0025863|malaise-trapped|BOLD:ACF2929
?attttatattttttattcggattgtgagctggaatattaggattttctataagattaattattcgattagaacttggaataccaggaccacttattggaaatgatcaaatttataatagaattgtaacctctcatgcttttattataattttttttatagttatacctgtaataattggaggatttggaaattgattaattccattaatattaggatcaccagatatatcatttccacgaataaataatataagattttgattattaattccttcattattcttattaattttaagaagatttattaacactggagtaggaactggttgaacagtatatccacctttatctttaattataggtcatagagggttatcagtagatataggaatttttgcattacatttagctggggcatcatctattataggtgctgtaaattttatcactactattttaaatatacgagttaatttatttattttagataaaatatctttatttatttgatcagtctttattacagctattttattattattatcattacctgtattagcaggtgcaattacaatattattaactgatcgaaatttaaatacaagattttttgatccagcaggaggaggagatccaattttatatcaacatttattt
>GMACD770-15|Dolichogenidea_Janzen255|BIOUG19940-E07|ESG_Malaise_Trap|BOLD:ACF2929
??????????tttttattcggattgtgagctggaatattaggattttctataagattaattattcgattagaacttggaataccaggaccacttattggaaatgatcaaatttataatagaattgtaacctctcatgcttttattataattttttttatagttatacctgtaataattggaggatttggaaattgattaattccattaatattaggatcaccagatatatcatttccacgaataaataatataagattttgattattaattccttcattattcttattaattttaagaagatttattaacactggagtaggaactggttgaacagtatatccacctttatctttaattataggtcatagagggttatcagtagatataggaatttttgcattacatttagctggggcatcatctattataggtgctgtaaattttatcactactattttaaatatacgagttaatttatttattttagat?aaatatctttatttatttgatcagtctttattacagctattttattattattatcattacctgtattagcaggtgcaattacaatattattaact????????????????????????????????????????????????????????????????????????
>GMCDN837-17|Dolichogenidea_Janzen53|BIOUG31724-A11|Derrumbe_Malaise_Trap|BOLD:AAC7481
?attttatattttttatttggattatgagctggaatattagggttttctataagattaattattcgattagaacttggaataccaggatcacttattggaaatgatcaaatctataatagaattgtaacctcccatgcttttattataattttttttatagtaatacctgtaataattggaggatttggaaattgattaattccattaatattaggatcaccagatatatcctttccacgaataaataatataagattttgattattaattccatcattattccttttaattttaagaggattcattaacactggagtaggaactggatgaacagtatacccacctttatcattaattttaagtcatagaggaatatcagtagatataagaatttttgccttacacttagctggagcatcatctattataggtgcagtaaattttattactactattctaaacatacgagttaatttatttattttagataaaatatctctatttatttgatcagtttttattacagctattttactattattatcattacctgtattagcaggtgcaattacaatattattaact????????????????????????????????????????????????????????????????????????
>CRBLC8083-22|Dolichogenidea_Janzen53|BIOUG90823-H02|Malaise_trap_BARB-2A|BOLD:AAC7481
????ttatattttttatttggattatgagctggaatattaggattttctataagattaattattcgattagaacttggaataccaggatcacttattggaaatgatcaaatctataatagaattgtaacctcccatgcttttattataattttttttatagtaatacctgtaataattggaggatttggaaattgattaattccattaatattaggatcaccagatatatcctttccacgaataaataatataagattttgattattaattccatcattattccttttaattttaagaggattcattaacactggagtaggaactggatgaacagtatacccacctttatcattaattttaagtcatagaggaatatcagtagatataagaatttttgccttacacttagctggagcatcatctattataggtgcagtaaattttattactactattctaaacatacgagttaatttatttattttagataaaatatccctatttatttgatcagtttttattacagctattttactattattatcattacctgtattagcaggtgcaattacaatattattaactgatcgaaatttaaatacaagattttttgatccagcaggaggaggagatccaattttatatcaacattta???
>CRBLC7874-22|Dolichogenidea_Janzen53|BIOUG90821-F07|Malaise_trap_BARB-2A|BOLD:AAC7481
???tttatattttttatttggattatgagctggaatattaggattttctataagattaattattcgattagaacttggaataccaggatcacttattggaaatgatcaaatctataatagaattgtaacctcccatgcttttattataattttttttatagtaatacctgtaataattggaggatttggaaattgattaattccattaatattaggatcaccagatatatcctttccacgaataaataatataagattttgattattaattccatcattattccttttaattttaagaggattcattaacactggggtaggaactggatgaacagtatacccacctttatcattaattttaagtcatagaggaatatcagtagatataagaatttttgccttacacttagctggagcatcatctattataggtgcagtaaattttattactactattctaaacatacgagttaatttatttattttagataaaatatccctatttatttgatcagtttttattacagctattttactattattatcattacctgtattagcaggtgcaattacaatattattaactgatcgaaatttaaatacaagattttttgatccagcaggaggaggagatccaattttatatcaacatttat??
>ASHYA708-08|Dolichogenidea_Janzen53|DHJPAR0025369|malaise-trapped|BOLD:AAC7481
?attttatattttttatttggattatgagctggaatattaggattttctataagattaattattcgattagaacttggaataccaggatcacttattggaaatgatcaaatctataatagaattgtaacctcccatgcttttattataattttttttatagtaatacctgtaataattggaggatttggaaattgattaattccattaatattaggatcaccagatatatcctttccacgaataaataatataagattttgattattaattccatcattattccttttaattttaagaggattcattaacactggagtaggaactggatgaacagtatacccacctttatcattaattttaagtcatagaggaatatcagtagatataagaatttttgccttacacttagctggagcatcatctattataggtgcagtaaattttattactactattctaaacatacgagttaatttatttattttagataaaatatccctatttatttgatcagtttttattacagctattttactattattatcattacctgtattagcaggtgcaattacaatattattaactgatcgaaatttaaatacaagattttttgatccagcaggaggaggaga?ccaatttta???????????????
>ASHYA841-08|Dolichogenidea_Janzen53|DHJPAR0025502|malaise-trapped|BOLD:AAC7481
?attttatattttttatttggattatgagctggaatattaggattttctataagattaattattcgattagaacttggaataccaggatcacttattggaaatgatcaaatctataatagaattgtaacctcccatgcttttattataattttttttatagtaatacctgtaataattggaggatttggaaattgattaattccattaatattaggatcaccagatatatcctttccacgaataaataatataagattttgattattaattccatcattattccttttaattttaagaggattcattaacactggagtaggaactggatgaacagtatacccgcctttatcattaattttaagtcatagaggaatatcagtagatataagaatttttgccttacacttagctggagcatcatctattataggtgcagtaaattttattactactattctaaacatacgagttaatttatttattttagataaaatatccctatttatttgatcagtttttattacagctattttactattattatcattacctgtattagcaggtgcaattacaatattattaactgatcgaaatttaaatacaagattttttgatccagcaggaggaggagatcc??????????????????????
>ASHYA807-08|Dolichogenidea_Janzen53|DHJPAR0025468|malaise-trapped|BOLD:AAC7481
?????tatattttttatttggattatgagctggaatattaggattttctataagattaattattcgattagaacttggaataccaggatcacttattggaaatgatcaaatctataatagaattgtaacctcccatgcttttattataattttttttatagtaatacctgtaataattggaggatttggaaattgattaattccattaatattaggatcaccagatatatcctttccacgaataaataatataagattttgattattaattccatcattattccttttaattttaagaggattcattaacactggagtaggaactggatgaacagtatacccgcctttatcattaattttaagtcatagaggaatatcagtagatataagaatttttgccttacacttagctggagcatcatctattataggtgcagtaaattttattactactattctaaacatacgagttaatttatttattttagataaaatatccctatttatttgatcagtttttattacagctattttactattattatcattacctgtattagcagg?gcaattacaatattattaactgatcgaaatttaaata??agattttttg????????????????????????????????????????????
>ASHYB082-08|Dolichogenidea_Janzen53|DHJPAR0025743|malaise-trapped|BOLD:AAC7481
?attttatattttttatttggattatgagctggaatattaggattttctataagattaattattcgattagaacttggaataccaggatcacttattggaaatgatcaaatctataatagaattgtaacctcccatgcttttattataattttttttatagtaatacctgtaataattggaggatttggaaattgattaattccattaatattaggatcaccagatatatcctttccacgaataaataatataagattttgattattaattccatcattattccttttaattttaagaggattcattaacactggagtaggaactggatgaacagtatacccgcctttatcattaattttaagtcatagaggaatatcagtagatataagaatttttgccttacacttagctggagcatcatctattataggtgcagtaaattttattactactattctaaacatacgagttaatttatttattttagataaaatatccctatttatttgatcagtttttattacagctattttactattattatcattacctgtattagcaggtgcaattacaatattattaactgatcgaaatttaaatacaagattttttgatccagcaggaggaggaga?ccaattttatatcaacatttattt
>ASHYA763-08|Dolichogenidea_Janzen53|DHJPAR0025424|malaise-trapped|BOLD:AAC7481
?attttatattttttatttggattatgggctggaatattaggattttctataagattaattattcgattagaacttggaataccaggatcacttattggaaatgatcaaatctataatagaattgtaacctcccatgcttttattataattttttttatagtaatacctgtaataattggaggatttggaaattgattaattccattaatattaggatcaccagatatatcctttccacgaataaataatataagattttgattattaattccatcattattccttttaattttaagaggattcattaacactggagtaggaactggatgaacagtatacccgcctttatcattaattttaagtcatagaggaatatcagtagatataagaatttttgccttacacttagctggagcatcatctattataggtgcagtaaattttattactactattctaaacatacgagttaatttatttattttagataaaatatccctatttatttgatcagtttttattacagctattttactattattatcattacctgtattagcaggtgcaattacaatattattaactgatcgaaatttaaatacaagattttttgatccagcaggaggaggagatccaattttatatcaacatttattt
>ASHYD713-08|Dolichogenidea_Janzen53|DHJPAR0027687|malaise-trapped|BOLD:AAC7481
???????????????????????????????????????????????ctataagattaattattcgattagaacttggaataccaggatcacttattggaaatgatcaaatctataatagaattgtaacctcccatgcttttattataattttttttatagtaatacctgtaataattggaggatttggaaattgattaattccattaatattaggatcaccagatatatcctttccacgaataaataatataagattttgattattaattccatcattattccttttaattttaagaggattcattaacactggagtaggaactggatgaacagtatacccgcctttatcattaattttaagtcatagaggaatatcagtagatataagaatttttgccttacacttagctggagcatcatctattataggtgcagtaaattttattactactattctaaacatacgagttaatttatttattttagataaaatatccctatttatttgatcagtttttattacagctattttactattattatcattacctgtattagcagg?g?aattacaatattattaactgatcgaaatttaaatac?agattttttgatccagcaggaggaggagatcc?attttatatc?acatttattt
>ASHYA695-08|Dolichogenidea_Janzen53|DHJPAR0025356|malaise-trapped|BOLD:AAC7481
??t?tt?tattttttatttggattatgagctggaatattaggattttctataagattaattattcgattagaacttggaataccaggatcacttattggaaatgatcaaatctataatagaattgtaacctcccatgcttttattataattttttttatagtaatacctgtaataattggaggatttggaaattgattaattccattaatattaggatcaccagatatatcctttccacgaataaataatataagattttgattattaattccatcattattccttttaattttaagaggattcattaacactggagtaggaactggatgaacagtatacccgcctttatcattaattttaagtcatagaggaatatcagtagatataagaatttttgccttacacttagctggagcatcatctattataggtgcagtaaattttattactactattctaaacatacgagttaatttatttattttagataaaatatccctatttatttgatcagtttttattacagctattttactattattatcattacctgtattagcaggtgcaattacaatattattaactgatcgaaatttaaatacaagattttttgatccagcaggaggaggagagcc??????????????????????
>CRBLB38956-22|Dolichogenidea_Janzen53|BIOUG90782-E11|Malaise_trap_BARB-2A|BOLD:AAC7481
???tttatattttttatttggattatgagctggaatattaggattttctataagattaattattcgattagaacttggaataccaggatcacttattggaaatgatcaaatctataatagaattgtaacctcccatgcttttattataattttttttatagtaatacctgtaataattggaggatttggaaattgattaattccattaatattaggatcaccagatatatcctttccacgaataaataatataagattttgattattaattccatcattattccttttaattttaagaggattcattaacactggggtaggaactggatgaacagtatacccacctttatcattaattttaagtcatagaggaatatcagtagatataagaatttttgccttacacttagcaggagcatcatctattataggtgcagtaaattttattactactattctaaacatacgagttaatttatttattttagataaaatatccctatttatttgatcagtttttattacagctattttactattattatcattacctgtattagcaggtgcaattacaatattattaactgatcgaaatttaaatacaagattttttgatccagcaggaggaggagatccaattttatatcaacattta???
>HYCND1816-11|Dolichogenidea_ensiger|CNCHYM_00106||BOLD:AAA3764
???????????????????????????????????????????????????????????????????????????????????????????????????????????????????????????????????????????????????????????????????????????????????????????????????????????????????????????????????????????????????????????taagattttgattattaattccttctttatttttattaatttttagaggatttattaatactggtataggcactggatgaacagtttatccaccattatctttaattttaggtcatggaggaatatcagtagatataggaattttttcactacatttagcaggagcatcatctattataggagcaataaactttattactaccattttaaatatacgaattaatttatttattatagataaaatatctttatttatttgatcagtttttattacagctattctattacttctttcattacctgttctagcaggagcaattacaatattattaactgatcgaaatttaaatacaagattttttgatccagcaggagg?ggtgatccaattttatatcaacatttattt
>ASCNC020-09|Dolichogenidea_ensiger|CAM0635||BOLD:AAA3764
aattttatactttttatttggattatgagctggaatattaggattttctataagattaattattcgattagaacttggaataccaggatcattaattgaaaatgatcaaatttacaatagaattgtcacttctcatgcttttattataattttttttatagtaatacctgtaataattggaggatttggaaattgattaattccattaatactaggttcaccagatatatctttcccacgaataaataatataagattttgattattaattccttctttatttttattaatttttagaggatttattaatactggtataggcactggatgaacagtttatccaccattatctttaattttaggtcatggaggaatatcagtagatataggaattttttcactacatttagcaggagcatcatctattataggagcaataaactttattactaccattttaaatatacgaattaatttatttattatagataaaatatctttatttatttgatcagtttttattacagctattctattacttctttcattacctgttctagcaggagcaattacaatattattaactgatcgaaatttaaatacaagattttttgatccagcaggaggtggtgatccaattttatatcaacatttattt
>OPPDG2046-17|Dolichogenidea_ensiger|BIOUG33682-F06|SEQUELBIN-371|Balsam_Lake_PP|Reads:2|BOLD:AAA3764
aattttatattttttatttggattatgagctggaatattaggattttctataagattaattattcgattagaacttggaataccaggatcattaattgaaaatgatcaaatttacaacagaattgtcacttctcatgcttttattataattttttttatagtaatacctgtaataattggaggatctggaaattgattaattccattaatactaggttcaccagatatatctttcccacgaataaataatataagattttgattattaattccttctttatttttattaatttttagaggatttattaatactggtataggcactggatgaacagtttatccaccattatctttaattttaggtcatggaggaatatcagtagatataggaattttttcactacatttagcaggagcatcatctattataggagcaataaactttattactaccattttaaatatacgaattaatttatttattatagataaaatatctttatttatttgatcagtttttattacagctattctattacttctttcattacctgttctagcaggagcaattacaatattattaactgatcgaaatttaaatacaagattttttgatccagcaggaggtggtgatccaattttatatcaacatttattt
>OPPDG1609-17|Dolichogenidea_ensiger|BIOUG33641-G07|SEQUELBIN-371|Balsam_Lake_PP|Reads:6|BOLD:AAA3764
aattttatattttttatttggattatgggctggaatattaggattttctataagattaattattcgattagaacttggaataccaggatcattaattgaaaatgatcaaatttacaacagaattgtcacttctcatgcttttattataattttttttatagtaatacctgtaataattggaggatttggaaattgattaattccattaatactaggttcaccagatatatctttcccacgaataaataatataagattttgattattaattccttctttatttttattaatttttagaggatttattaatactggtataggcactggatgaacagtttatccaccattatctttaattttaggtcatggaggaatatcagtagatataggaattttttcactacatttagcaggagcatcatctattataggagcaataaactttattactaccattttaaatatacgaattaatttatttattatagataaaatatctttatttatttgatcagtttttattacagctattctattacttctttcattacctgttctagcaggagcaattacaatattattaactgatcgaaatttaaatacaagattttttgatccagcaggaggtggtgatccaattttatatcaacatttattt
>CNTIH1950-15|Dolichogenidea_ensiger|BIOUG21213-A01|Thousand_Islands_NP|BOLD:AAA3764
?????????????ttatttggattatgagctggaatattagga?tttctataagattaattattcgattagaacttggaataccaggatcattaattgaaaatgatcaaatttacaacagaattgtcacttctcatgcttttattataattttttttatagtaatacctgtaataattggaggatttggaaattgattaattccattaatactaggttcaccagatatatctttcccacgaataaataatataagattttgattattaattccttctttatttttattaatttttagaggatttattaatactggtataggcactggatgaacagtttatccaccattatctttaattttaggtcatggaggaatatcagtagatataggaattttttcactacatttagcaggagcatcatctattataggagcaataaactttattactaccattttaaatatacgaattaatttatttattatagataaaatatctttatttatttgatcagtttttattacagctattctattacttctt??????????????????????????????????????????????????????????????????????????????????????????????????????????????????
>OPPOE1256-17|Dolichogenidea_ensiger|BIOUG33773-G09|SEQUELBIN-371|Ferris_PP|Reads:2|BOLD:AAA3764
aattttatattttttatttggattatgagctggaatattaggattttctataagattaattattcgattagaacttggaataccaggatcattaattgaaaatgatcaaatttacaacagaattgtcacttctcatgcttttattataattttttttatagtaatacctgtaataattggaggatttggaaattgattaattccattaatactaggttcaccagatatatctttcccacgaataaataatataagattttgattattaattccttctttatttttattaatttttagaggatttattaatactggtataggcactggatgaacagtttatccaccattatctttaattttaggtcatggaggaatatcagtagatataggaattttttcactacatttagcaggagcatcatctattataggagcaataaactttattactaccattttaaatatacgaattaatttatttattatagataaaatatctttatttatttgatcagtttttattacagctattctattacttctttcattacctgttctagcaggagcaattacaatattattaactgatcgaaatttaaatacaagattttttgatccagcaggaggtggtgatccaattttatatcaacatttattt
>CNTID4049-15|Dolichogenidea_ensiger|BIOUG20970-D11|Thousand_Islands_NP|BOLD:AAA3764
??????????tttttatttggattatgagctggaatattaggattttctataagattaattattcgattagaacttggaataccaggatcattaattgaaaatgatcaaatttacaacagaattgtcacttctcatgcttttattataattttttttatagtaatacctgtaataattggaggatttggaaattgattaattccattaatactaggttcaccagatatatctttcccacgaataaataatataagattttgattattaattccttctttatttttattaatttttagaggatttattaatactggtataggcactggatgaacagtttatccaccattatctttaattttaggtcatggaggaatatcagtagatataggaattttttcactacatttagcaggagcatcatctattataggagcaataaactttattactaccattttaaatatacgaattaatttatttattatagataaaatatctttatttatttgatc?gtttttattac?g?tattctattacttctttca???????????????????????????????????????????????????????????????????????????????????????????????????????????????
>ASGLE690-10|Dolichogenidea_ensiger|ASGLE-0880|25_Division_St.|BOLD:AAA3764
aattttatactttttatttggattatgagctggaatattaggattttctataagattaattattcgattagaacttggaataccaggatcattaattgaaaatgatcaaatttacaacagaattgtcacttctcatgcttttattataattttttttatagtaatacctgtaataattggaggatttggaaattgattaattccattaatactaggttcaccagatatatctttcccacgaataaataatataagattttgattattaattccttctttatttttattaatttttagaggatttattaatactggtataggcactggatgaacagtttatccaccattatctttaattttaggtcatggaggaatatcagtagatataggaattttttcactacatttagcaggagcatcatctattataggagcaataaactttattactaccattttaaatatacgaattaatttatttattatagataaaatatctttatttatttgatcagtttttattacagctattctattacttctttcattacctgttctagcaggagcaattacaatattattaactgatcgaaatttaaatacaagattttttgatccagcaggaggtggtgatccaattttatatcaacatttattt
>CNCHZ1150-09|Dolichogenidea_ensiger|CAM0530||BOLD:AAA3764
?attttatattttttatttggattatgagctggaatattaggattttctataagattaattattcgattagaacttggaataccaggatcattaattgaaaatgatcaaatttacaacagaattgtcacttctcatgcttttattataattttttttatagtaatacctgtaataattggaggatttggaaattgattaattccattaatactaggttcaccagatatatctttcccacgaataaataatataagattttgattattaattccttctttatttttattaatttttagaggatttattaatactggtataggtactggatgaacagtttatccaccattatctttaattttaggtcatggaggaatatcagtagatataggaattttttcactacatttagcaggagcatcatctattataggagcaataaactttattactaccattttaaatatacgaattaatttatttattatagataaaatatctttatttatttgatcagtttttattacagctattctattacttctttcattacctgttctagcaggagcaattacaatattattaactgatcgaaatttaaatacaagattttttgatccagcaggaggtggtgatccaattttatatcaacatttattt
>CNTID4400-15|Dolichogenidea_ensiger|BIOUG20974-B06|Thousand_Islands_NP|BOLD:AAA3764
??????????tttttatttggattatgagctggaatattaggattttctataagattaattattcgattagaacttggaataccaggatcattaattgaaaatgatcaaatttacaacagaattgtcacttctcatgcttttattataattttttttatagtaatacctgtaataattggaggatttggaaattgattaattccattaatactaggttcaccagatatatctttcccacgaataaataatataagattttgattattaattccttctttatttttattaatttttaggggatttattaatactggtataggcactggatgaacagtttatccaccattatctttaattttaggtcatggaggaatatcagtagatataggaattttttcactacatttagcaggagcatcatctattataggagcaataaactttattactaccattttaaatatacgaattaatttatttattatagataaaatatctttatttatttgatc?gtttttattac?g?tattctattacttctttca???????????????????????????????????????????????????????????????????????????????????????????????????????????????
>CNTID4036-15|Dolichogenidea_ensiger|BIOUG20970-C10|Thousand_Islands_NP|BOLD:AAA3764
??????????tttttatttggattatgagctggaatattaggattttctataagattaattattcgattagaacttggaataccaggatcattaattgaaaatgatcaaatttacaacagaattgtcacttctcatgcttttattataattttttttatagtaatacctgtaataattggaggatttggaaattgattaattccattaatactaggttcaccagatatatctttcccacgaataaataatataagattttgattattaattccttctttatttttattaatttttaggggatttattaatactggtataggcactggatgaacagtttatccaccattatctttaattttaggtcatggaggaatatcagtagatataggaattttttcactacatttagcaggagcatcatctattataggagcaataaactttattactaccattttaaatatacgaattaatttatttattatagataaaatatctttatttatttgatc?gtttttat?ac?g?tattctattacttctttca???????????????????????????????????????????????????????????????????????????????????????????????????????????????
>BCNCB025-20|Dolichogenidea_ensiger|CNC620149||BOLD:AAA3764
aattttatactttttatttggattatgagctggaatattaggattttctataagattaattattcgattagaacttggaataccaggatcattaattgaaaatgatcaaatttacaacagaattgtcacttctcatgcttttattataattttttttatagtaatacctgtaataattggaggatttggaaattgattaattccattaatactaggttcaccagatatatctttcccacgaataaataatataagattttgattattaattccttctttatttttattaatttttaggggatttattaatactggtataggcactggatgaacagtttatccaccattatctttaattttaggtcatggaggaatatcagtagatataggaattttttcactacatttagcaggagcatcatctattataggagcaataaactttattactaccattttaaatatacgaattaatttatttattatagataaaatatctttatttatttgatcagtttttattacagctattctattacttctttcattacctgttctagcaggagcaattacaatattattaactgatcgaaatttaaatacaagattttttgatccagcaggaggtggtgatccaattttatatcaacatttattt
>CNTID4106-15|Dolichogenidea_ensiger|BIOUG20971-A09|Thousand_Islands_NP|BOLD:AAA3764
???????tactttttatttggattatgagctggaatattaggattttctataagattaattattcgattagaacttggaataccaggatcattaattgaaaatgatcaaatttacaacagaattgtcacttctcatgcttttattataattttttttatagtaatacctgtaataattggaggatttggaaattgattaattccattaatactaggttcaccagatatatctttcccacgaataaataatataagattttgattattaattccttctttatttttattaatttttaggggatttattaatactggtataggcactggatgaacagtttatccaccattatctttaattttaggtcatggaggaatatcagtagatataggaattttttcactacatttagcaggagcatcatctattataggagcaataaactttattactaccattttaaatatacgaattaatttatttattatagataaaatatctttatttatttgatcagtttttattacagctattctattacttctttcattacctgttctagcaggagc?attacaatattattaactgatcgaaat???????????????????????????????????????????????????????????????
>OPPEO2298-17|Dolichogenidea_ensiger|BIOUG35351-B06|Murphys_Point_PP|Read:1|BOLD:AAA3764
aattttatactttttatttggattatgagctggaatattaggattttctataagattaattattcgattagaacttggaataccaggatcattaattgaaaatgatcaaatttacaacagaattgtcacttctcatgcttttattataattttttttatagtaatacctgtaataattggaggatttggaaattgattaattccattaatactaggttcaccagatatatctttcccacgaataaataatataagattttgattattaattccttctttatttttattaatttttaggggatttattaatactggtataggcactggatgaacagtttatccaccattatctttaattttaggtcatggaggaatatcagtagatataggaattttttcactacatttagcaggagcatcatctattataggagcaataaactttattactaccattttaaatatacgaattaatt?atttattatagataaaatatctttatttatttgatcagtttttattacagctattctattacttctttcattacctgttctagcaggagcaattacaatattattaactgatcgaaatttaaatacaagattttttgatccagcaggaggtggtgatccaattttatatcaacatttatt?
>CNTIC5678-15|Dolichogenidea_ensiger|BIOUG20793-B07|Thousand_Islands_NP|BOLD:AAA3764
?attttatactttttatttggattatgag??ggaatattaggatttt?tataagattaattatt?gattagaacttggaat?ccaggatcattaattgaaaatgatcaaatttacaacagaattgtcacttctcatgcttttattataattttttttatagtaatacctgtaataattggaggatttggaaattgattaattccattaatactaggttcaccagatatatctttcccacgaataaataatataagattttgattattaattccttctttatttttattaatttttaggggatttattaatactggtataggcactggatgaacagtttatccaccattatctttaattttaggtcatggaggaatatcagtagatataggaattttttcactacatttagcaggagcatcatctattataggagcaataaactttattactaccattttaaatatacgaattaatttatttattatagataaaatatctttatttatttgatcagtttttattacagctattctattacttctttcattacctgttctagcaggagcaattacaatattattaactgatcgaaatttaaatacaagattt????????????????????????????????????????????????
>OPPOE1221-17|Dolichogenidea_ensiger|BIOUG33773-D10|SEQUELBIN-371|Ferris_PP|Reads:18|BOLD:AAA3764
aattttatactttttatttggattatgagctggaatattaggattttctataagattaattattcgattagaacttggaataccaggatcattaattgaaaatgatcaaatttacaacagaattgttacttctcatgcttttattataattttttttatagtaatacctgtaataattggaggatttggaaattgattaattccattaatactaggttcaccagatatatctttcccacgaataaataatataagattttgattattaattccttctttatttttattaatttttaggggatttattaatactggtataggcactggatgaacagtttatccaccattatctttaattttaggtcatggaggaatatcagtagatataggaattttttcactacatttagcaggagcatcatctattataggagcaataaactttattactaccattttaaatatacgaattaatttatttattatagataaaatatctttatttatttgatcagtttttattacagctattctattacttctttcattacctgttctagcaggagcaattacaatattattaactgatcgaaatttaaatacaagattttttgatccagcaggaggtggtgatccaattttatatcaacatttattt
>OPPDG1165-17|Dolichogenidea_ensiger|BIOUG33607-B03|SEQUELBIN-371|Balsam_Lake_PP|Reads:2|BOLD:AAA3764
aattttatactttttatttggattatgagctggaatattaggattttctataagattaattattcgattagaacttagaataccaggatcattaattgaaaatgatcaaatttacaacagaattgtcacttctcatgcttttattataattttttttatagtaatacctgtaataattggaggatttggaaattgattaattccattaatactaggttcaccagatatatctttcccacgaataaataatataagattttgattattaattccttctttatttttattaatttttaggggatttattaatactggtataggcactggatgaacagtttatccaccattatctttaattttaggtcatggaggaatatcagtagatataggaattttttcactacatttagcaggagcatcatctattataggagcaataaactttattactaccattttaaatatacgaattaatttatttattatagataaaatatctttatttatttgatcagtttttattacagctattctattacttctttcattacctgttctagcaggagcaattacaatattattaactgatcgaaatttaaatacaagattttttgatccagcaggaggtggtgatccaattttatatcaacatttattt
>CNCHZ1147-09|Dolichogenidea_ensiger|CAM0527||BOLD:AAA3764
?????????????????????????????????????ttaggattttctataagattaattattcgattagaacttgg?ataccaggatcattaattgaaaatgatcaaatttacaacagaattgtcacttctcatgcttttattataattttttttatagtaatacctgtaataattggaggatttggaaattgattaattccattaatactaggttcaccagatatatctttcccacgaataaataatataagattttgattattaattccttctttatttttattaatttttaggggatttattaatactggtataggcactggatgaacagtttatccaccattatctttaattttaggtcatggaggaatatcagtagatataggaattttttcactacatttagcaggagcatcatctattataggagcaataaactttattactaccattttaaatatacgaattaatttatttattatagataaaatatctttatttatttgatcagtttttattacagctattctattacttctttcattacctgttctagcaggagcaattacaatattattaactgatcgaaatttaaatacaagattttttgatccagcaggaggtggtgatccaattttatatcaacatttattt
>OPPOE888-17|Dolichogenidea_ensiger|BIOUG33769-F04|SEQUELBIN-371|Ferris_PP|Reads:7|BOLD:AAA3764
aattttatactttttatttggattatgagctggaatattaggattttctataagattaattattcgattagaacttggtataccaggatcattaattgaaaatgatcaaatttacaacagaattgtcacttctcatgcttttattataattttttttatagtaatacctgtaataattggaggatttggaaattgattaattccattaatactaggttcaccagatatatctttcccacgaataaataatataagattttgattattaattccttctttatttttattaatttttaggggatttattaatactggtataggcactggatgaacagtttatccaccattatctttaattttaggtcatggaggaatatcagtagatataggaattttttcactacatttagcaggagcatcatctattataggagcaataaactttattactaccattttaaatatacgaattaatttatttattatagataaaatatctttatttatttgatcagtttttattacagctattctattacttctttcattacctgttctagcaggagcaattacaatattattaactgatcgaaatttaaatacaagattttttgatccagcaggaggtggtgatccaattttatatcaacatttattt
>OPPOE1495-17|Dolichogenidea_ensiger|BIOUG33912-A01|SEQUELBIN-371|Ferris_PP|Reads:16|BOLD:AAA3764
aattttatactttttatttggattatgagctggaatattaggattttctataagattaattattcgattagaacttggaataccaggatcattaattgaaaatgatcaaatttacaatagaattgtcacttctcatgcttttattataattttttttatagtaatacctgtaataattggaggatttggaaattgattaattccattaatactaggttcaccagatatatctttcccacgaataaataatataagattttgattattaattccttctttatttttattaatttttaggggatttattaatactggtataggcactggatgaacagtttatccaccattatctttaattttaggtcatggaggaatatcagtagatataggaattttttcactacatttagcaggagcatcatctattataggagcaataaactttattactaccattttaaatatacgaattaatttatttattatagataaaatatctttatttatttgatcagtttttattacagctattctattacttctttcattacctgttctagcaggagcaattacaatattattaactgatcgaaatttaaatacaagattttttgatccagcaggaggtggtgatccaattttatatcaacatttattt
>NCCC037-11|Dolichogenidea_ensiger|BIOUG01572-D01|Prairie_Smoke|BOLD:AAA3764
aattttatactttttatttggattatgagctggaatattaggattttctataagattaattattcgattagaacttggaataccaggatcattaattgaaaatgatcaaatttacaatagaattgtcacttctcatgcttttattataattttttttatagtaatacctgtaataattggaggatttggaaattgattaattccattaatactaggttcaccagatatatctttcccacgaataaataatataagattttgattattaattccttctttatttttattaatttttaggggatttattaatactggtataggcactggatgaacagtttatccaccattatctttaattttaggtcatggaggaatatcagtagatataggaattttttcactacatttagcaggagcatcatctattataggagcaataaactttattactaccattttaaatatacgaattaatttatttattatagataaaatatctttatttatttgatcagtttttattacagctattctattacttctttcattacctgttctagcaggagcaattacaatattattaactgatcgaaatttaaatacaagattttttgatccagc?ggaggtggtgatccaattttatatcaacatttattt
>OPPDG1544-17|Dolichogenidea_ensiger|BIOUG33641-B02|Balsam_Lake_PP|Reads:3|BOLD:AAA3764
aattttatactttttatttggattatgagctggaatattaggattttctataagattaattattcgattagaacttggaataccaggatcattaattgaaaatgatcaaatttacaatagaattgtcacttctcatgcttttattataattttttttatagtaatacctgtaataattggaggatttggaaattgattaattccattaatactaggttcaccagatatatctttcccacgaataaataatataagattttgattattaattccttctttatttt?attaatttttaggggatttattaatactggtataggcactggatgaacagtttatccaccattatctttaattttaggtcatggaggaatatcagtagatataggaattttttcactacatttagcaggagcatcatctattataggagcaataaactttattactaccattttaaatatacgaattaatttatttattatagataaaatatctttatttatttgatcagtttttattacagctattctattacttctttcattacctgttctagcaggagcaattacaatattattaactgatcgaaatttaaatacaagattttttgatccagcaggaggtggtgatccaattttatatcaacatttatt?
>OPPFO3591-17|Dolichogenidea_ensiger|BIOUG34912-H08|SEQUELBIN-371|Ojibway_Prairie_PP|Read:2|BOLD:AAA3764
aattttatactttttatttggattatgagctggaatattaggattttctataagattaattattcgattaaaacttggaataccaggatcattaattgaaaatgatcaaatttacaatagaattgtcacttctcatgcttttattataattttttttatagtaatacctgtaataattggaggatttggaaattgattaattccattaatactaggttcaccagatatatctttcccacgaataaataatataagattttgattattaattccttctttatttttattaatttttaggggatttattaatactggtataggcactggatgaacagtttatccaccattatctttaattttaggtcatggaggaatatcagtagatataggaattttttcactacatttagcaggagcatcatctattataggagcaataaactttattactaccattttaaatatacgaattaatttatttattatagataaaatatctttatttatttgatcagtttttattacagctattctattacttctttcattacctgttctagcaggagcaattacaatattattaactgatcgaaatttaaatacaagattttttgatccagcaggaggtggtgatccaattttatatcaacatttattt
>OPPOG1332-17|Dolichogenidea_ensiger|BIOUG34472-D06|SEQUELBIN-371|Ferris_PP|Read:1|BOLD:AAA3764
aattttatactttttatttggattatgagctggaatattaggattttctataagattaattattcgattagaacttggaataccaggatcattaattgaaaatgatcaaatttacaatagaattgtcacttctcatgcttttattataattttttttatagtaatacctgtaataattggaggatttggaaattgattaattccattaatactaggttcaccagatatatctttcccacggataaataatataagattttgattattaattccttctttatttttattaatttttaggggatttattaatactggtataggcactggatgaacagtttatccaccattatctttaattttaggtcatggaggaatatcagtagatataggaattttttcactacatttagcaggagcatcatctattataggagcaataaactttattactaccattttaaatatacgaattaatttatttattatagataaaatatctttatttatttgatcagtttttattacagctattctattacttctttcattacctgttctagcaggagcaattacaatattattaactgatcgaaatttaaatacaagattttttgatccagcaggaggtggtgatccaattttatatcaacatttattt
>OPPOE2011-17|Dolichogenidea_ensiger|BIOUG33917-D06|Ferris_PP|Reads:5|BOLD:AAA3764
aattttatactttttatttggattatgagctggaatattaggattttctataagattaattattcgattagaacttggaataccaggatcattaattgaaaatgatcaaatttacaatagaattgtcacttctcatgcttttattataattttttt?atagtaatacctgtaataattggaggatttggaaattgattaattccattaatactaggttcaccagatatatctttcccacggataaataatataagattttgattattaattccttctttatttttattaatttttaggggatttattaatactggtataggcactggatgaacagtttatccaccattatctttaattttaggtcatggaggaatatcagtagatataggaattttttcactacatttagcaggagcatcatctattataggagcaataaactttattactaccattttaaatatacgaattaatttatttattatagataaaatatctttatttatttgatcagtttttattacagctattctattacttctttcattacctgttctagcaggagcaattacaatattattaactgatcgaaatttaaatacaagattttttgatccagcaggaggtggtgatccaattttatatcaacatttatt?
>BBHYH202-10|Dolichogenidea_ensiger|10BBHYM-1225|Kissimmee_Prairie_Preserve_SP|BOLD:AAA3764
?????????ttttttatttggattatgagctggaatattgggattttctataagattaattattcgattagaacttggaataccaggatcattaattgaaaatgatcaaatttacaatagaattgtcacttctcatgcttttattataattttttttatagtaatacctgtaataattggaggatttggaaattgattaattccattaatactaggttcaccagatatatctttcccacgaataaataatataagattttgattattaattccttctttatttttattaatttttaggggatttattaatactggtataggcactggatgaacagtttatccaccattatctttaattttaggtcatggaggaatatcagtagatataggaattttttcactacatttagcaggagcatcatctattataggagcaataaactttattactaccattttaaatatacgaattaatttatttattatagataaaatatctttatttatttgatcagtttttattacagctattctattacttctttcattacctgttctagcaggagcaattacaatattattaactgatcgaaatttaaatacaagattttttgatccagcaggaggtggtgatccaattttatatcaacatttattt
>JSBBP060-18|Dolichogenidea_ensiger|BBP-60|Organic|BOLD:AAA3764
aattttatactttttatttggattatgagctggaatattgggattttctataagattaattattcgattagaacttggaataccaggatcattaattgaaaatgatcaaatttacaatagaattgtcacttctcatgcttttattataattttttttatagtaatacctgtaataattggaggatttggaaattgattaattccattaatactaggttcaccagatatatctttcccacgaataaataatataagattttgattattaattccttctttatttttattaatttttaggggatttattaatactggtataggcactggatgaacagtttatccaccattatctttaattttaggtcatggaggaatatcagtagatataggaattttttcactacatttagcaggagcatcatctattataggagcaataaactttattactaccattttaaatatacgaattaatttatttattatagataaaatatctttatttatttgatcagtttttattacagctattctattacttctttcattacctgttctagcaggagcaattacaatattattaactgatcgaaatttaaatacaagattttttgatccagcaggaggtggtgatccaattttatatcaacatttattt
>CNSLE365-12|Dolichogenidea_ensiger|BIOUG03123-B05|Thousand_Islands_NP|BOLD:AAA3764
aattttatactttttatttggattatgagctggaatattaggattttctataagattaattattcgattagaacttggaataccaggatcattaattgaaaatgatcaaatttacaatagaattgtcacttctcatgcttttattataattttttttatagtaatacctgtaataattggaggatttggaaattgattaattccattaatactaggttcaccagatatatctttcccacgaataaataatataagattttgattattaattccttctttatttttattaatttttaggggatttattaatactggtataggcactggatgaacagtttatccaccattatctttaattttaggtcatggaggaatatcagtagatataggaattttttcactacatttagcaggagcatcatctattataggagcaataaactttattactaccattttaaatatacgaattaatttatttattatagataaaatatctttatttatttgatcagtttttattacagctattctattacttctctcattacctgttctagcaggagcaattacaatattattaactgatcgaaatttaaatacaagattttttgatccagcaggaggtggt???????????????????????????
>OPPOG2053-17|Dolichogenidea_ensiger|BIOUG34544-A03|SEQUELBIN-371|Ferris_PP|Read:2|BOLD:AAA3764
aattttatactttgtatttggattatgagctggaatattaggattttctataagattaattattcgattagaacttggaataccaggatcattaattgaaaatgatcaaatttacaacagaattgtcacttctcatgcttttattataattttttttatagtaatacctgtaataattggaggatttggaaattgattaattccattaatactaggttcaccagatatatctttcccacgaataaataatataagattttgattattaattccttctttatttttattaatttttaggggatttattaatactggtataggcactggatgaacagtttatccaccattatctttaattttaggtcatggaggaatatcagtagatataggaattttttcactacatttagcaggagcatcatctattataggagcaataaactttattactaccattttaaatatacgaattaatttatttattatagataaaatatctttatttatttgatcagtttttattacagctattctattacttctttcattacctgttctagcaggagcaattacaatattattaactgatcgaaatttaaatacaagattttttgatccagcaggaggtggtgatccaatttcatatcaacatttattt
>OPPCE5923-17|Dolichogenidea_ensiger|BIOUG33927-C09|Awenda_PP|Reads:1|BOLD:AAA3764
aattttatattttttatttggattatgagctggaatattaggattttctataagattaattattcgattagaacttggaataccaggatcattaattgaaaatgatcaaatttacaacagaattgtcacttctcatgcttttattataattttttt?atagtaatacctgtaataattggaggatttggaaattgattaattccattaatactaggttcaccagatatatctttcccacgaataaataatataagattttgattattaactccttctttatttttattaatttttagaggatttattaatactggtataggcactggatgaacagtttatccaccattatctttaattttaggtcatggaggaatatcagtagatataggaattttt?cactacatttagcaggagcatcatctattataggagcaataaactttattactaccattttaaatatacgaattaatttatttattatagataaaatatctttatttatttgatcagtttttattacagctattctattacttctttcattacctgttctagcaggagcaattacaatattattaactgatcgaaatttaaatacaagattttttgatccagcaggaggtggtgatccaattttatatcaacatttattt
>SSBAF2145-13|Dolichogenidea_ensiger|BIOUG06471-C10|Banff_NP|BOLD:AAA3764
????????actttttatttggattatgagctggaatattaggattttctataagattaattattcgattagaacttggaataccaggatcattaattgaaaatgatcaaatttacaacagaattgtcacttctcatgcttttattataattttttttatagtaatacctgtaataattggaggatttggaaattgattaattccattaatactaggttcaccagatatatctttcccacgaataaataatataagattttgattattaattccttctttatttttattaatttttaggggatttattaatactggtataggcactggatgaacaatttatccaccattatctttaattttaggtcatggaggaatatcagtagatataggaattttttcactacatttagcaggagcatcatctattataggagcaataaactttattactaccattttaaatatacgaattaatttatttattatagataaaatatctttatttatttgatcagtttttattacagctattctattacttctttc????????????????????????????????????????????????????????????????????????????????????????????????????????????????
>GMOZB1262-17|Dolichogenidea_ensiger|BIOUG36377-G05||BOLD:AAA3764
?atgttatactttttatttggattatgagctggaatattaggattttctataagattaattattcgattagaacttggaataccaggatcattaattgaaaatgatcaaatttacaacagaattgtcacttctcatgcttttattataattttttttatagtaatacctgtaataattggaggatttggaaattgattaattccattaatactaggttcaccagatatatctttcccacgaataaataatataagattttgattattaattccttctttatttttattaatttttaggggatttattaatactggtataggcactggatgaacagtttatccaccattatctttaattttaggtcatggaggaatatcagtagatataggaattttttcactacatttagcaggagcatcatctattataggagcaataaattttattactaccattttaaatatacgaattaatttatttattatagataaaatatctttatttatttgatcagtttttattacagctattctattacttctttcattacctgttctagcaggagcaattacaatattattaactgatcgaaat???????????????????????????????????????????????????????????????
>AMCAJ2190-19|Dolichogenidea_ensiger|BIOUG45402-D04||BOLD:AAA3764
???gttatactttttatttggattatgagctggaatattaggattttctataagattaattattcgattagaacttggaataccaggatcattaattgaaaatgatcaaatttacaacagaattgtcacttctcatgcttttattataattttttttatagtaatacctgtaataattggaggatttggaaattgattaattccattaatactaggttcaccagatatatctttcccacgaataaataatataagattttgattattaattccttctttatttttattaatttttaggggatttattaatactggtataggcactggatgaacagtttatccaccattatctttaattttaggtcatggaggaatatcagtagatataggaattttttcactacatttagcaggagcatcatctattataggagcaataaattttattactaccattttaaatatacgaattaatttatttattatagataaaatatctttatttatttgatcagtttttattacagctattctattacttctttcattacctgttctagcaggagcaattacaatattattaactgatcgaaatttaaatacaagattttttgatccagcaggaggtggtgatccaattttatatcaacatttat??
>OPPEE2725-17|Dolichogenidea_ensiger|BIOUG33949-F05|SEQUELBIN-371|Bayview_Escarpment_PP|Reads:4|BOLD:AAA3764
aattttatactttttatttggattatgagctggaatattaggattttctataagattaattattcgattagaacttggaataccaggatcattaattgaaaatgatcaaatttacaacagaattgttacttctcatgcttttattataattttttttatagtaatacctgtaataattggaggatttggaaattgattaattccattaatactaggttcaccagatatatctttcccacgaataaataatataagattttgattattaattccttctttatttttattaatttttaggggatttattaatactggtataggtactggatgaacagtttatccaccattatctttaattttaggtcatggaggaatatcagtagatataggaattttttcactacatttagcaggagcatcatctattataggagcaataaactttattactaccattttaaatatacgaattaatttatttattatagataaaatatctttatttatttgatcagtttttattacagctattctattacttctttcattacctgttctagcaggagcaattacaatattattaactgatcgaaatttaaatacaagattttttgatccggcaggaggtggtgatccaattttatatcaacatttattt
>OPPEG939-17|Dolichogenidea_ensiger|BIOUG34390-D11|SEQUELBIN-371|Bayview_Escarpment_PP|Read:3|BOLD:AAA3764
aattttatactttttatttggattatgagctggaatattaggattttctataagattaattattcgattagaacttggaataccaggatcattaattgaaaatgatcaaatttacaacagaattgttacttctcatgcttttattataattttttttatagtaatacctgtaataattggaggatttggaaattgattaattccattaatactaggttcaccagatatatctttcccacgaataaataatataagattttgattattaattccttctttatttttattaatttttaggggatttattaatactggtataggtactggatgaacagtttatccaccattatctttaattttaggtcatggaggaatatcagtagatataggaattttttcactacatttagcaggagcatcatctattataggagcaataaactttattactaccattttaaatatacgaattaatttatttattatagataaaatatctttatttatttgatcagtttttattacaactattctattacttctttcattacctgttctagcaggagcaattacaatattattaactgatcgaaatttaaatacaagattttttgatccggcaggaggtggtgatccaattttatatcaacatttactt
>OPPOE860-17|Dolichogenidea_ensiger|BIOUG33769-C12|SEQUELBIN-371|Ferris_PP|Reads:11|BOLD:AAA3764
aattttatactttttatttggattatgagctggaatattaggattttctataagattaattattcgattagaacttggaataccaggatcattaattgaaaatgatcaaatttacaacagaattgtcacttctcatgcttttattataattttttttatagtaatacctgtaataattggaggatttggaaattgattaattccattaatactaggttcaccagatatatctttcccacgaataaataatataagattttgattattaattccttctttatttttattaatttttaggggatttattaatactggtataggcactggatgaacagtttatccaccattatctttaattttaggtcatggaggaatatcagtagatataggaattttttcactacatttagcaggagcatcatctattataggatcaataaactttattactaccattttaaatatacgaattaatttatttattatagataaaatatctttatttatttgatcagtttttattacagctattctattacttctttcattacctgttctagcaggagcaattacaatattattaactgatcgaaatttaaatacaagattttttgatccagcaggaggtggtgatccaattttatatcaacatttattt
>CNTIE1740-15|Dolichogenidea_ensiger|BIOUG21792-E06|Thousand_Islands_NP|BOLD:AAA3764
??????????tttttatttggattatgagctggaatattaggattttctataagattaattattcgattagaacttggaataccaggatcattaattgaaaatgatcaaatttacaatagaattgtcacttctcatgcttttattataattttttttatagtaatacctgtaataattggaggatttggaaattgattaattccattaatactaggttcaccagatatatctttcccacgaataaataatataagattttgattattaattccttctttatttttattaatttttagtggatttattaatactggtataggcactggatgaacagtttatccaccattatctttaattttaggtcatggaggaatatcagtagatataggaattttttcactacatttagcaggagcatcatctattataggagcaataaactttattactaccattttaaatatacgaattaatttatttattatagataaaatatctttatttatttgatcagtttttattacagctattctattacttctttcattacctgttctagcaggagcaattacaatattattaactgatcgaaatttaaat?????????????????????????????????????????????????????????
>OPPOI024-17|Dolichogenidea_ensiger|BIOUG34671-A02|SEQUELBIN-371|Ferris_PP|Read:2|BOLD:AAA3764
aactttatactttttatttggattatgagctggaatattaggattttctataagattaattattcgattagaacttggaataccaggatcattaatcgaaaatgatcaaatttacaatagaattgtcacttctcatgcttttattataattttttttatagtaatacctgtaataattggaggatttggaaattgattaattccattaatactaggttcaccagatatatctttcccacgaataaataatataagattttgattattaattccttctttatttttattaatttttaggggatttattaatactggtataggcactggatgaacagtttatccaccattatctttaattttaggtcatggaggaatatcagtagatataggaattttttcactacatttagcaggagcatcatctattataggagcaataaactttattactaccattttaaatatacgaattaatttatttattatagataaaatatctttatttatttgatcagtttttattacagctattctattacttctttcattacctgttctagcaggagcaattacaatattattaactgatcgaaatttaaatacaagattttttgatccagcaggaggtggtgatccaattttacatcaacatttattt
>OPPOE1226-17|Dolichogenidea_ensiger|BIOUG33773-E03|SEQUELBIN-371|Ferris_PP|Reads:6|BOLD:AAA3764
aattttatactttttatttggattatgagctggaatattaggattttctataagattaattattcgattagaacttggaataccaggatcattaattgaaaatgatcaaatttacaatagaattgtcacttctcatgcttttattataattttttttatagtaatacctgtaataattggaggatttggaaattgattaattccattaatactaggttcaccagatatatctttcccacgaataaataatataagattttgattattaattccttctttatttttattaatttttagaggatttattaatactggtataggaactggatgaacagtttatccaccattatctttaattttaggtcatggaggaatatcagtagatataggaattttttcactacatttagcaggagcatcatctattataggagcaataaactttattactaccattttaaatatacgaattaatttatttattatagataaaatatctttatttatttgatcagtttttattacagctattctattacttctttcattacctgttctagcaggagcaattacaatattattaactgatcgaaatttaaatacaagattttttgatccagcaggaggtggtgatccaattttatatcaacatttattt
>BCNCB083-20|Dolichogenidea_ensiger|CNC620207||BOLD:AAA3764
aattttatactttttatttggattatgagctggaatattaggattttctataagattaattattcgattagaacttggaataccaggatcattaattgaaaatgatcaaatttacaatagaattgtcacttctcatgcttttattataattttttttatagtaatacctgtaataattggaggatttggaaattgattaattccattaatactaggttcaccagatatatctttcccacgaataaataatataagattttgattattaattccttttttatttttattaatttttagaggatttattaatactggtataggaactggatgaacagtttatccaccattatctttaattttaggtcatggaggaatatcagtagatataggaattttttcactacatttagcaggagcatcatctattataggagcaataaactttattactaccattttaaatatacgaattaatttatttattatagataaaatatctttatttatttgatcagtttttattacagctattctattacttctttcattacctgttctagcaggagcaattacaatattattaactgatcgaaatttaaatacaagattttttgatccagcaggaggtggtgatccaattttatatcaacatttattt
>OPPOI449-17|Dolichogenidea_ensiger|BIOUG34923-B07|SEQUELBIN-371|Ferris_PP|Read:2|BOLD:AAA3764
aattttatactttttatttggattatgagctggaatattaggattttctataagattaattattcgattagaacttggaataccaggatcattaattgaaaatgatcaaatttacaatagaattgtcacttctcatgcttttattataattttttttatagtaatacctgtaataattggaggatttggaaattgattaattccattaatactaggttcaccagatatatctttcccacgaataaataatataagattttgattattaattccttctttatttttattaatttttaggggatttattaatactggtataggcactggatgaacagtttatccaccattatctttaattttaggtcatggaggaatatcagtagatataggaattttttcactacattcaacaggagcatcatctattataggagcaataaactttattactaccattttaaatatacgaattaatttatttattatagataaaatacctttatttatttgatcagtttttattacagctattctattacttctttcattacctgttctagcaggagcaattacaatattattaactgatcgaaatttaaatacaagattttttgatccagcaggaggtggtgatccaattttatatcaacatttattt
>CNPKO2767-14|Dolichogenidea_ensiger|BIOUG14169-A12|Pukaskwa_NP|BOLD:AAA3764
?attttatactttttatttggattatgagctggaatattaggattttctataagattaattattcgattagaacttggaataccaggatcattaattgaaaatgatcaaatttacaatagaattgtcacttctcatgcttttattataattttttttatagtaatacctgtaataattggaggatttggaaattgattaattccattaatactaggttcaccagatatatcattcccacgaataaataatataagattttgattattaattccttctttatttttattaatttttaggggatttattaatactggtataggcactggatgaacagtttatccaccattatctttaattttaggtcatggaggaatatcagtagatataggaattttttcactacatttagcaggagcatcatctattataggagcaataaactttattactaccattttaaatatacgaattaatttatttattatagataaaatatctttatttatttgatcagtttttatt???????????????????????????????????????????????????????????????????????????????????????????????????????????????????????????????????????
>CNTIH1992-15|Dolichogenidea_ensiger|BIOUG21213-D07|Thousand_Islands_NP|BOLD:AAA3764
?attttatactttttatttggattatgagctggaatattaggattttctataagattaattattcgattagaacttggaataccaggatcattaattgaaaatgatcaaatttacaatagaattgtcacttctcatgcttttattataattttttttatagtaatacctgtaataattggaggatttggaaattgattaattccattaatactaggttcaccagatatatctttcccacgaataaataatataagattttgattattaattccttctttatttttattaatttttaggggatttattaatactggtataggcactggatgaacagtttatccaccattatctttaattttaggtcatggagg---a?c?gtagatataggaattttttcactacatttagcaggagcatcatctattataggagcaataaactttattactaccattttaaatatacgaattaatttatttattatagataaaatatctttatttatttgatcagtttttattacagctatt??????????????????????????????????????????????????????????????????????????????????????????????????????????????????????????????
>CNTIF3131-15|Dolichogenidea_ensiger|BIOUG21126-E05|Thousand_Islands_NP|BOLD:AAA3764
?attttatattttttatttggattatgagctggaatattaggattttctataagattaattattcgattagaacttggaataccaggatcattaattgaaaatgatcaaat???c---agaattg?cacttctcatgcttttattataattttttttatagtaatacctgtaataattggaggatttggaaattgattaattccattaatactaggttcaccagatatatctttcccacgaataaataatataagattttgattattaattccttctttatttttattaatttttagaggatttattaatactggtataggcactggatgaacagtttatccaccattatctttaattttaggtcatggaggaatatcagtagatataggaattttttcactacatttagcaggagcatcatctattataggagcaataaactttattactaccattttaaatatacgaattaatttatttattatagataaaatatctttatttatttgatcagtttttattacagctattctattacttctt??????????????????????????????????????????????????????????????????????????????????????????????????????????????????
>OPPOG170-17|Dolichogenidea_ensiger|BIOUG34146-G08|Ferris_PP|Read:2|BOLD:AAA3764
aattttatattttttatttggattatgagctggaatattaggattttctataagattaattattcgattagaacttggaataccaggatcattaattgaaaatgatcaaatttacaacagaattgtcacttctcatgcttttattataattttttatatagtaatacctgtaataattggaggatttggaaattgattaattccattaatactaggttcaccagatatatctttcccacgaataaataatataagattttgattattaattccttctttatttttattaatttttagaggatttattaatactggtataggcactggatgaacagtttatccaccattatctttaattttaggtcatggaggaatatcagtagatataggaattttttcactacatttagcagggagctcatctattataggagcaataaactttattactaccattttaaatatacgaattaatttatttattacagataaaatatctttatttatttgatcagtttttattacagctattctattacttctttcattacctgttctagcaggagcaattacaatattattaactgatcgaaatttaaatacaagattttttgatccagcaggaggtggtgatccaattttatatcaacatttattt
>CRDOA3840-21|Dolichogenidea_Rodriguez144|BIOUG74598-D09|Malaise_DOLE_LC-1|BOLD:AAD2236
????ttatattttttatttggattatgagctggaataataggattttcaataagattaattattcgattagaacttgggataccaggatcattaattggaaatgatcaaatttataatagaattgttacttctcatgctttcattataattttttttatagtaatacctgtaataattggaggatttggaaattgattaattccattaatattaggatcaccagatatatctttcccacgaataaataacataagattctgattattaattccttctttatttttattaatttttagaggttttattaatactggtgtaggtactggatgaacagtttatcctccattatccttaattttaggtcatggaggaatatcagtagatataggaattttttccttacatttagctggagcatcatctattataggagcagtaaactttattaccactattttaaatatacgaattaatttatttattatagataaaatatctttatttatttgatcagtttttattacagctattttattattattatcattacctgtactagcaggagcaattacaatattattaactgatcgaaatttaaatacaagattttttgacccagctggaggaggagacccaattctataccaacatttatt?
>CRDOA3801-21|Dolichogenidea_Rodriguez144|BIOUG74598-A06|Malaise_DOLE_LC-1|BOLD:AAD2236
????ttatattttttatttggattatgagctggaataataggattttcaataagattaattattcgattagaacttgggataccaggatcattaattggaaatgatcaaatttataatagaattgttacttctcatgctttcattataattttttttatagtaatacctgtaataattggaggatttggaaattgattaattccattaatattaggatcaccagatatatctttcccacgaataaataacataagattctgattattaattccttctttatttttattaatttttagaggttttattaatactggtgtaggtactggatggacagtttatcctccattatccttaattttaggtcatggaggaatatcagtagatataggaattttttccttacatttagctggagcatcatctattataggagcagtaaactttattaccactattttaaatatacgaattaatttatttattatagataaaatatctttatttatttgatcagtttttattacagctattttattattattatcattacctgtactagcaggagcaattacaatattattaactgatcgaaatttaaatacaagattttttgacccagctggaggaggagacccaattctataccaacattta???
>PLFCK1444-20|Dolichogenidea_Rodriguez144|BIOUG60155-B04|Malaise_trap_PL12-5E|BOLD:AAD2236
???tttatattttttatttggattatgagctggaataatgggattttcaataagattaattattcgattagaacttggaataccaggatcattaattggaaatgatcaaatttataatagaattgttacttctcatgctttcattataattttttttatagtaatacctgtaataattggaggatttggaaattgattaattccattaatattaggatcaccagatatatctttcccacgaataaataacataagattctgattattaattccttctttatttttattaatttttagaggttttattaatactggtgtaggtactggatggacagtttatcctccattatccttaattttaggtcatggaggaatatcagtagatataggaattttttccttacatttagctggagcatcatctattataggagcagtaaactttattaccactattttaaatatacgaattaatttatttattatagataaaatatctttatttatttgatcagtttttattacagctattttattattattatcattacctgtactagcaggagcaattacaatattattaactgatcgaaatttaaatacaagattttttgacccagctggaggaggagacccaattctataccaacatttatt?
>PLEDB866-20|Dolichogenidea_Rodriguez144|BIOUG59007-E10|Malaise_trap_PL12-5D|BOLD:AAD2236
aattttatattttttatttggattatgagctggaataatgggattttcaataagattaattattcgattagaacttggaataccaggatcattaattggaaatgatcaaatttataatagaattgttacttctcatgctttcattataattttttttatagtaatacctgtaataattggaggatttggaaattgattaattccattaatattaggatcaccagatatatctttcccacgaataaataacataagattctgattattaattccttctttatttttattaatttttagaagttttattaatactggtgtaggtactggatggacagtttatcctccattatccttaattttaggtcatggaggaatatcagtagatataggaattttttccttacatttagctggagcatcatctattataggagcagtaaactttattaccactattttaaatatacgaattaatttatttattatagataaaatatctttatttatttgatcagtttttattacagctattttattattattatcattacctgtactagcaggagcaattacaatattattaactgatcgaaatttaaatacaagattttttgacccagctggaggaggagacccaattctataccaacatttatt?
>PLECD2022-20|Dolichogenidea_Rodriguez144|BIOUG58267-F06|Malaise_trap_PL12-5D|BOLD:AAD2236
???tttatattttttatttggattatgagctggaataatgggattttcaataagattaattattcgattagaacttggaataccaggatcattaattggaaatgatcaaatttataatagaattgttacttctcatgctttcattataattttttttatagtaatacctgtaataattggaggatttggaaattgattaattccattaatattaggatcaccagatatatctttcccacgaataaataacataagattctgattattaattccttctttatttttattaatttttagaagttttattaatactggtgtaggtactggatggacagtttatcctccattatccttaattttaggtcatggaggaatatcagtagatataggaattttttccttacatttagctggagcatcatctattataggagcagtaaactttattaccactattttaaatatacgaattaatttatttattatagataaaatatctttatttatttgatcagtttttattacagctattttattattattatcattacctgtactagcaggagcaattacaatattattaactgatcgaaatttaaatacaagattttttgacccagctggaggaggagacccaattctataccaacatttattt
>PLAAE4265-18|Dolichogenidea_Rodriguez144|BIOUG44129-B02|Malaise_trap_PL12-3B|BOLD:AAD2236
???tttatattttttatttggattatgagctggaataatgggattttcaataagattaattattcgattagaacttgggataccaggatcattaattggaaatgatcaaatttataatagaattgttacttctcatgctttcattataattttttttatagtaatacctgtaataattggaggatttggaaattgattaattccattaatattaggatcaccagatatatctttcccacgaataaataacataagattctgattattaattccttctttatttttattaatttttagaagttttattaatactggtgtaggtactggatggacagtttatcctccattatccttaattttaggtcatggaggaatatcagtagatataggaattttttccttacatttagctggagcatcatctattataggagcagtaaactttattaccactattttaaatatacgaattaatttatttattatagataaaatatctttatttatttgatcagtttttattacagctattttattattattatcattacctgtactagcaggagcaattacaatattattaactgatcgaaatttaaatacaagattttttgacccagctggaggaggagacccaattctataccaacatttatt?
>PLYAH508-20|Dolichogenidea_Rodriguez144|BIOUG55550-C12|Malaise_trap_PL12-7D|BOLD:AAD2236
??ttttatattttttatttggattatgagctggaataatgggattttcaataagattaattattcgattagaacttgggataccaggatcattaattggaaatgatcaaatttataatagaattgttacttctcatgctttcattataattttttttatagtaatacctgtaataattggaggatttggaaattgattaattccattaatattaggatcaccagatatatctttcccacgaataaataacataagattctgattattaattccttctttatttttattaatttttagaagttttattaatactggtgtaggtactggatggacagtttatcctccattatccttaattttaggtcatggaggaatatcagtagatataggaattttttccttacatttagctggagcatcatctattataggagcagtaaactttattaccactattttaaatatacgaattaatttatttattatagataaaatatctttatttatttgatcagtttttattacagctattttattattattatcattacctgtactagcaggagcaattacaatattattaactgatcgaaatttaaatacaagattttttgacccagctggaggaggagacccaattctataccaacatttat??
>PLUAK398-20|Dolichogenidea_Rodriguez144|BIOUG55902-C05|Malaise_trap_PL12-3D|BOLD:AAD2236
???tttatattttttatttggattatgagctggaataatgggattttcaataagattaattattcgattagaacttgggataccaggatcattaattggaaatgatcaaatttataatagaattgttacttctcatgctttcattataattttttttatagtaatacctgtaataattggaggatttggaaattgattaattccattaatattaggatcaccagatatatctttcccacgaataaataacataagattctgattattaattccttctttatttttattaatttttagaggttttattaatactggtgtaggtactggatggacagtttatcctccattatccttaattttaggtcatggaggaatatcagtagatataggaattttttctttacatttagctggagcatcatctattataggagcagtaaactttattaccactattttaaatatacgaattaatttatttattatagataaaatatctttatttatttgatcagtttttattacagctattttattattattatcattacctgtactagcaggagcaattacaatattattaactgatcgaaatttaaatacaagattttttgacccagctggaggaggagacccaattctataccaacatttatt?
>PLECH1622-20|Dolichogenidea_Rodriguez144|BIOUG57274-B06|Malaise_trap_PL12-5D|BOLD:AAD2236
aattttatattttttatttggattatgagctggaataatgggattttcaataagattaattattcgattagaacttgggataccaggatcattaattggaaatgatcaaatttataatagaattgttacttctcatgctttcattataattttttttatagtaatacctgtaataattggaggatttggaaattgattaattccattaatattaggatcaccagatatatctttcccacgaataaataacataagattctgattattaattccttctttatttttattaatttttagaggttttattaatactggtgtaggtactggatggacagtttatcctccattatccttaattttaggtcatggaggaatatcagtagatataggaattttttccttacatttagctggagcatcatctattataggagcagtaaactttattaccactattttaaatatacgaattaatttatttattatagataaaatatctttatttatttgatcagtttttattacagctattttattattattatcattacctgtactagcaggagcaattacaatattattaactgatcgaaatttaaatacaagattttttgacccagctggaggaggagacccaattctataccaacatttattt
>ASBRD502-07|Dolichogenidea_Rodriguez144|DHJPAR0013219|malaise-trapped|BOLD:AAD2236
??ttttatattttttatttggattatgagctggaataatgggattttcaataagattaattattcgattagaacttgggataccaggatcattaattggaaatgatcaaatttataatagaattgttacttctcatgctttcattataattttttttatagtaatacctgtaataattggaggatttggaaattgattaattccattaatattaggatcaccagatatatctttcccacgaataaataacataagattctgattattaattccttctttatttttattaatttttagaggttttattaatactggtgtaggtactggatggacagtttatcctccattatccttaattttaggtcatggaggaatatcagtagatataggaattttttccttacatttagctggagcatcatctattataggagcagtaaactttattaccactattttaaatatacgaattaatttatttattatagataaaatatctttatttatttgatcagtttttattacagctattttattattattatcattacctgtactagcaggagcaattacaatattattaactgatcgaaatttaaatacaagattttttgacccagctggaggaggaga?ccaattctataccaacatttattt
>ASHYA016-08|Dolichogenidea_Rodriguez144|DHJPAR0024677|malaise-trapped|BOLD:AAD2236
?attttatattttttatttggattatgagctggaataatgggattttcaataagattaattattcgattagaacttgggataccagggtcattaattggaaatgatcaaatttataatagaattgttacttctcatgctttcattataattttttttatagtaatacctgtaataattggaggatttggaaattgattaattccattaatattaggatcaccagatatatctttcccacgaataaataacataagattctgattattaattccttctttatttttattaatttttagaggttttattaatactggtgtaggtactggatggacagtttatcctccattatccttaattttaggtcatggaggaatatcagtagatataggaattttttccttacatttagctggagcatcatctattataggagcagtaaactttattaccactattttaaatatacgaattaatttatttattatagataaaatatctttatttatttgatcagtttttattacagctattttattattattatcattacctgtactagcaggagcaattacaatattattaactgatcgaaatttaaatacaagattttttgacccagctggaggaggagacccaattctataccaacatttattt
>PLZAO376-20|Dolichogenidea_Rodriguez144|BIOUG55743-B03|Malaise_trap_PL12-9D|BOLD:AAD2236
aattttatattttttatttggattatgagctggaataatgggattttcaataagattaattattcgattagaacttgggataccagggtcattaattggaaatgatcaaatttataatagaattgttacttctcatgctttcattataattttttttatagtaatacctgtaataattggaggatttggaaattgattaattccattaatattaggatcaccagatatatctttcccacgaataaataacataagattctgattattaattccttctttatttttattaatttttagaggttttattaatactggtgtaggtactggatggacagtttatcctccattatccttaattttaggtcatggaggaatatcagtagatataggaattttttccttacatttagctggagcatcatctattataggagcagtaaactttattaccactattttaaatatacgaattaatttatttattatagataaaatatctttatttatttgatcagtttttattacagctattttattattattatcattacctgtactagcaggagcaattacaatattattaactgatcgaaatttaaatacaagattttttgacccagctggaggaggagacccaattctataccaacatttatt?
>PLAEF1396-21|Dolichogenidea_Rodriguez144|BIOUG64072-D04|Malaise_trap_PL12-5G|BOLD:AAD2236
????ttatattttttatttggattatgagctggaataatgggattttcaataagattaattattcgattagaacttgggataccaggatcattaattggaaatgatcaaatttataatagaattgttacttctcatgctttcattataattttttttatagtaatacctgtaataattggaggatttggaaattgattaattccattaatattaggatcaccagatatatctttcccacgaataaataacataagattctgattattaattccttctttatttttattaatttttagaggttttattaatactggtgtaggtactggatggacagtttatcctccattatccttaattttaggccatggaggaatatcagtagatataggaattttttccttacatttagctggagcatcatctattataggagcagtaaactttattaccactattttaaatatacgaattaatttatttattatagataaaatatctttatttatttgatcagtttttattacagctattttattattattatcattacctgtactagcaggagcaattacaatattattaactgatcgaaatttaaatacaagattttttgacccagctggaggaggagacccaattctata?????????????
>PLECD1679-20|Dolichogenidea_Rodriguez144|BIOUG58264-A08|Malaise_trap_PL12-5D|BOLD:AAD2236
????ttatattttttatttggattatgagctggaataatgggattttcaataagattaattattcgattagaacttgggataccaggatcattaattggaaatgatcaaatttataatagaattgttacttctcatgctttcattataattttttttatagtaatacctgtaataattggaggatttggaaattgattaattccattaatattaggatcaccagatatatctttcccacgaataaataacataagattctgattattaattccttctttatttttattaatttttagaggttttattaatactggtgtaggtactggatggacagtttatcctccattatccttaattttaggtcatggaggaatatcagtagatataggaattttttccttgcatttagctggagcatcatctattataggagcagtaaactttattaccactattttaaatatacgaattaatttatttattatagataaaatatctttatttatttgatcagtttttattacagctattttattattattatcattacctgtactagcaggagcaattacaatattattaactgatcgaaatttaaatacaagattttttgacccagctggaggaggagacccaattctat??????????????
>PLLBY378-20|Dolichogenidea_Rodriguez144|BIOUG53287-H09|Malaise_trap_PL12-3C|BOLD:AAD2236
???tttatattttttatttggattatgagctggaataatgggattttcaataagattaattattcgattagaacttgggataccagggtcattaattggaaatgatcaaatttataatagaattgttacttctcatgctttcattataatttttttactagtaatacctgtaataattggaggatttggaaattgattaattccattaatattaggatcaccagatatatctttcccacgaataaataacataagattctgattattaattccttctttatttttattaatttttagaggttttattaatactggtgtaggtactggatggacagtttatcctccattatccttaattttaggtcatggaggaatatcagtagatataggaattttttccttacatttagctggagcatcatctattataggagcagtaaactttattaccactattttaaatatacgaattaatttatttattatagataaaatatctttatttatttgatcagtttttattacagctattttattattattatcattacctgtactagcaggagcaattacaatattattaactgatcgaaatttaaatacaagattttttgacccagctggaggaggagacccaattctataccaacattta???
>ASHYG319-10|Dolichogenidea_Janzen57|DHJPAR0034049|malaise-trapped|BOLD:AAM5842
aattttatattttttatttggattatgagccggaatattaggattttcaataagattaattattcgattagaattaggaataccaggatcattaattggaaatgatcaaatttataatagaattgttacttcacatgcttttattataattttttttatagttatacctgtaataattggaggatttggaaattgattaattccattaatattaggatcaccagatatatcctttccacgaataaataatataagtttttgattgttaattccttctttatttttattaattttaagaggttttattaatactggtgtaggtactggatgaacagtatatcctccattatctttaattttaggtcatggaggtatatcagtagatataagaatttttgcattacatttggcaggagcatcatctattataggtgctgtaaattttattactactattttaaatatacgagttaatttatttattatagataaaatatctttatttatttgatcagtttttattacagctattttattattattatcattacctgtattagcaggtgcaattacaatattattaactgatcgaaatttaaatacaagattttttgatccagctggaggtggagatccaattttatatcaacatttattt
>ASHYG153-10|Dolichogenidea_Janzen57|DHJPAR0033883|malaise-trapped|BOLD:AAM5842
aattttatattttttatttggattatgagccggaatattaggattttcaataagattaattattcgattagaattaggaataccaggatcattaattggaaatgatcaaatttataatagaattgttacttcacatgcttttattataattttttttatagttatacctgtaataattggaggatttggaaattgattaattccattaatattaggatcaccagatatatcctttccacgaataaataatataagtttttgattgttaattccttctttatttttattaattttaagaggttttattaatactggtgtaggtactggatgaacagtatatcctccattatctttaattttaggtcatggaggtatatcagtagatataggaatttttgcattacatttggcaggagcatcatctattataggtgctgtaaattttattactactattttaaatatacgagttaatttatttattatagataaaatatctttatttatttgatcagtttttattacagctattttattattattatcattacctgtattagcaggtgcaattacaatattattaactgatcgaaatttaaatacaagattttttgatccagctggaggtggagatccaattttatatcaacatttattt
>ASHYG649-10|Dolichogenidea_Janzen57|DHJPAR0031388|malaise-trapped|BOLD:AAM5842
aattttatattttttatttggattatgagccggaatattaggattttcaataagattaattattcgattagaattaggaataccaggatcattaattggaaatgatcaaatttataatagaattgttacttcacatgcttttattataattttttttatagttatacctgtaataattggaggatttggaaattgattaattccattaatattaggatcaccagatatatcctttccacgaataaataatataagtttttgattgttaattccttctttatttttattaattttaagaggttttattaatactggtgtaggtactggatgaacagtatatcctccattatctttaattttaggtcatggaggtatatcagtagatataggaatttttgcattacatttggcagga?catcatctattataggtgctgtaaattttattactactattttaaatatacgagttaatttatttattatagataaaatatctttatttatttgatcagtttttattacagctattttattattattatcattacctgtattagcaggtgcaattacaatattattaactgatcgaaatttaaatacaagattttttgatccagctggaggtggagatccaattttatatcaacatttattt
>ASHYG451-10|Dolichogenidea_Janzen57|DHJPAR0031190|malaise-trapped|BOLD:AAM5842
aattttatattttttatttggattatgagccggaatattaggattttcaataagattaattattcgattagaattaggaataccaggatcattaattggaaatgatcaaatttataatagaattgttacttcacatgcttttattataattttttttatagttatacctgtaataattggaggatttggaaattgattaattccattaatattaggatcaccagatatatcctttccacgaataaataatataagtttttgattgttaattccttctttatttttattaattttaagaggttttattaatactggtgtaggtactggatgaacagtatatcctccattatctttaattttaggtcatggaggtatatcagtagatataggaatttttgcattacatttggcaggaacatcatctattataggtgctgtaaattttattactactattttaaatatacgagttaatttatttattatagataaaatatctttatttatttgatcagtttttattacagctattttattattattatcattacctgtattagcaggtgcaattacaatattattaactgatcgaaatttaaatacaagattttttgatccagctggaggtggagatccaattttatatcaacatttattt
>ASHYG043-10|Dolichogenidea_Janzen57|DHJPAR0033773|malaise-trapped|BOLD:AAM5842
aattttatattttttatttggattatgagccggaatattaggattttcaataagattaattattcgattagaattaggaataccaggatcattaattggaaatgatcaaatttataatagaattgttacttcacatgcttttattataattttttttatagttatacctgtaataattggaggatttggaaattgattaattccattaatattaggatcaccagatatatcctttccacgaataaataatataagtttttgattgttaattccttctttatttttattaattttaagaggttttattaatactggtgtaggtactggatgaacagtatatcctccattatctttaattttaggtcatggaggtatatcagtagatataggaatttttgcattacatttggcaggagcatcatctattataggtgctgtaaattttattactactattttaaatatacgagttaatttatttattatagataaaatatctttatttatttgatcagtttttattacagctattttattattattatcattacctgtattagcaggtgcaattacaatattattaactgatcgaaatttaaatacaagattttttgatccagctggaggcggagatccaattttatatcaacatttattt
>ASHYG315-10|Dolichogenidea_Janzen57|DHJPAR0034045|malaise-trapped|BOLD:AAM5842
aattttatattttttatttggattatgagccggaatattaggattttcaataagattaattattcgattagaattaggaataccaggatcattaattggaaatgatcaaatttataatagaattgttacttcacatgcttttattataattttttttatagttatacctgtaataattggaggatttggaaattgattaattccattaatattaggatcaccagatatatcctttccacgaataaataatataagtttttgattgttaattccttctttatttttattaattttaagaagttttattaatactggtgtaggtactggatgaacagtatatcctccattatctttaattttaggtcatggaggtatatcagtagatataggaatttttgcattacatttggcaggagcatcatctattataggtgctgtaaattttattactactattttaaatatacgagttaatttatttattatagataaaatatctttatttatttgatcagtttttattacagctattttattattattatcattacctgtattagcaggtgcaattacaatattattaactgatcgaaatttaaatacaagattttttgatccagctggaggtggagatccaattttatatcaacatttattt
>ASHYG309-10|Dolichogenidea_Janzen57|DHJPAR0034039|malaise-trapped|BOLD:AAM5842
aattttatattttttatttggattatgagccggaatattaggattttcaataagattaattattcgattagaattaggaataccaggatcattaattggaaatgatcaaatttataatagaattgttacttcacatgcttttattataattttttttatagttatacctgtaataattggaggatttggaaattgattaattccattaatattaggatcaccagatatatcctttccacgaataaataatataagtttttgattgttaattccttctttatttttattaattttaagaggttttattaatactggtgtaggtactggatgaacagtatatcctccattatctttaattttaggtcatggaggtatatcagtagatataggaatttttgcattacatttggcaggagcatcatctattataggtgctataaattttattactactattttaaatatacgagttaatttatttattatagataaaatatctttatttatttgatcagtttttattacagctattttattattattatcattacctgtattagcaggtgcaattacaatattattaactgatcgaaatttaaatacaagattttttgatccagctggaggtggagatccaattttatatcaacatttattt
>ASHYG099-10|Dolichogenidea_Janzen57|DHJPAR0033829|malaise-trapped|BOLD:AAM5842
aattttatattttttatttggattatgagccggaatattaggattttcaataagattaattattcgattagaattaggaataccaggatcattaattggaaatgatcaaatttataatagaattgttacttcacatgcttttattataattttttttatagttatacctgtaataattggaggatttggaaattgattaattccattaatattaggatcaccagatatatcctttccacgaataaataatataagtttttgattgttaattccttctttatttttattaattttaagaggttttattaatactggtgtaggtactggatgaacagtatatcctccattatctttaattttaggtcatggaggtatatcagtagatataggaatttttgcattacatttggcaggagcatcatctattataggtgctgtaaattttattactactattttaaatatacgagttaatttatttattataaataaaatatctttatttatttgatcagtttttattacagctattttattattattatcattacctgtattagcaggtgcaattacaatattattaactgatcgaaatttaaatacaagattttttgatccagctggaggtggagatccaattttatatcaacatttattt
>ASHYG088-10|Dolichogenidea_Janzen57|DHJPAR0033818|malaise-trapped|BOLD:AAM5842
aattttatattttttatttggattatgagccggaatattaggattttcaataagattaattattcgattagaattaggaataccaggatcattaattggaaatgatcaaatttataatagaattgttacttcacatgcttttattataattttttttatagttatacctgtaataattggaggatttggaaattgattaattccattaatattaggatcaccagatatatcctttccacgaataaataatataagtttttgattgttaattccttctttatttttattaattttaagaggttttattaatactggtgtaggtactggatgaacagtatatcctccattatctttaattttaggtcatggaggtatatcagtagatataggaatttttgcattacatttggcaggagcatcatctattataggtgctgtaaattttattactactattttaaatatacgagttaatttatttattatagataaaatatctttatttatttgatcagtttttattacaactattttattattattatcattacctgtattagcaggtgcaattacaatattattaactgatcgaaatttaaatacaagattttttgatccagctggaggtggagatccaattttatatcaacatttattt
>ASHYG242-10|Dolichogenidea_Janzen57|DHJPAR0033972|malaise-trapped|BOLD:AAM5842
aattttatattttttatttggattatgagccggaatattaggattttcaataagattaattattcgattagaattaggaataccaggatcattaattggaaatgatcaaatttataatagaattgttacttcacatgcttttattataattttttttatagttatacctgtaataattggaggatttggaaattgattaattccattaatattaggatcaccagatatatcctttccacgaataaataatataagtttttgattgttaattccttctttatttttattaattttaagaggttttattaatactggtgtaggtactggatgaacagtatatcctccattatctttaattttaggtcatggaggtatatcagtagatataggaatttttgcattacatttggcaggagcatcatctattataggtgcagtaaattttattactactattttaaatatacgagttaatttatttattatagataaaatatctttatttatttgatcagtttttattacagctattttattattattatcattacctgtattagcaggtgcaattacaatattattaactgatcgaaatttaaatacaagattttttgatccagctggaggtggagatccaattttatatcaacatttattt
>ASHYG342-10|Dolichogenidea_Janzen57|DHJPAR0034072|malaise-trapped|BOLD:AAM5842
aattttatattttttatttggattatgagccggaatattaggattttcaataagattaattattcgattagaattaggaataccaggatcattaattggaaatgatcaaatttataatagaattgttacttcacatgcttttattataattttttttatagttatacctgtaataattggaggatttggaaattgattaattccattaatattaggatcaccagatatatcctttccacgaataaataatataagtttttgattgttaattccttctttatttttattaattttaagtggttttattaatactggtgtaggtactggatgaacagtatatcctccattatctttaattttaggtcatggaggtatatcagtagatataggaatttttgcattacatttggcaggagcatcatctattataggtgctgtaaattttattactactattttaaatatacgagttaatttatttattatagataaaatatctttatttatttgatcagtttttattacagctattttattattattatcattacctgtattagcaggtgcaattacaatattattaactgatcgaaatttaaatacaagattttttgatccagctggaggtggagatccaattttatatcaacatttattt
>ASHYG127-10|Dolichogenidea_Janzen57|DHJPAR0033857|malaise-trapped|BOLD:AAM5842
aattttatattttttatttggattatgagccggaatattaggattttcaataagattaattattcgattagaattaggaataccaggatcattaattggaaatgatcaaatttataatagaattgttacttcacatgcttttattataattttttttatagttatacctgtaataattggaggatttggaaattgattaattccattaatattaggatcaccagatatatcctttccacgaataaataatataagtttttgattgttaattccttctttatttttattaattttaagaggttttattaatactggtgtaggtactggatgaacagtatatcctccattatctttaattttaggtcatggaggtatatcagtagatataggaattttttcattacatttggcaggagcatcatctattataggtgctgtaaattttattactactattttaaatatacgagttaatttatttattatagataaaatatctttatttatttgatcagtttttattacagctattttattattattatcattacctgtattagcaggtgcaattacaatattattaactgatcgaaatttaaatacaagattttttgatccagctggaggtggagatccaattttatatcaacatttattt
>CRSEA3133-23|Microgastrinae|CBG-A04315-C11|Malaise_trap_SSM-3A|BOLD:AAM5842
???tttatattttttatttggattatgagccggaatattaggattttcaataagattaattattcgattagaattaggaataccaggatcattaattggaaatgatcaaatttataatagaattgttacttcacatgcttttattataattttttttatagttatacctgtaataattggaggatttggaaattgattaattccattaatattaggatcaccagatatatcctttccacgaataaataatataagtttttgattgttaattccttctttatttttattaattttaagaggttttattaatactggtgttggtactggatgaacagtatatcctccattatctttaattttaggtcatggaggtatatcagtagatataggaatttttgcattacatttggcaggagcatcatctattataggtgctgtaaattttattactactattttaaatatacgagttaatttatttattatagataaaatatctttatttatttgatcagtttttattacagctattttattattattatcattacctgtattagcaggtgcaattacaatattattaactgatcgaaatttaaatacaagattttttgatccagctggaggtggagatccaattttatatcaacatttat??
>GMHMU289-16|Dolichogenidea|BIOUG28324-G10|Cusuco_National_Park|BOLD:AAM5842
?attttatattttttatttggattatgagccggaatattaggattttcaataagattaattattcgattagaattaggaataccaggatcattaattggaaatgatcaaatttataatagaattgttacttcacatgcttttattataattttttttatagtaatacctgtaataattggaggatttggaaattgattaattccattaatattaggatcaccagatatatcctttccacgaataaataatataagtttttgattgttaattccttctttatttttattaattttaagaggttttattaatactggtgttggtactggatgaacagtataccctccattatctttaattttaggtcatggaggtatatcagtagacataggaatttttgcattacatttggcaggagcatcatctattataggtgctgtaaattttattactactattttaaatatacgagttaatttatttattatagataaaatatctttatttatttgatcagtttttattacagctattttattattattatcattacctgtattagcaggtgcaattacaatattattaactgatcgaaatttaaat?????????????????????????????????????????????????????????
>ASHYG461-10|Dolichogenidea_Janzen20|DHJPAR0031200|malaise-trapped|BOLD:AAI9747
aattttatattttctatttggattatgagctggaatattaggattttcaataagattaattattcgattagaattaggaataccaggatcactaattggaaatgatcaaatttataatagaattgtaacttcacatgcttttattataattttttttatagtaatacctgtaataattgggggatttggaaattgattaattccattaatattaggatcaccagatatatctttcccacgaataaacaatatgagtttttgattactaattccttctttattcttattaattttaagaggttttattaatactggtataggtactggatgaacagtttatcctccattatctttaattttaggtcatggaggaatatcagtagatataggaatttttgcattacatttagcaggagcatcatctattataggtgctgtaaactttattactactattataaatatacgagttaatttatttattatagataaaatatccttatttatttgatcagtttttattacagctattttattattactatcactacccgtactagcaggtgcaattacaatattattaactgatcgaaatttaaatacaagattttttgatccagctggaggaggagatccaattttataccaacatttattt
>ASHYA077-08|Dolichogenidea_Janzen94|DHJPAR0024738|malaise-trapped|BOLD:AAE8602
?attctatatttcttatttggattatgagctggaatattaggattttcaataagattaattattcgattagaacttggtataccaggatcattaattggaaatgatcaaatttataatagaattgtaacttcacacgcttttattataattttttttatagtaatacctgtaataattggaggatttggaaattgattaattccactaatattaagatctccagacatatctttcccccgaataaataatataagtttttgattattaattccttctttatttttattaattttaagaagttttattaatactggtgtaggaacaggatgaacagtatatcctccattatctttaattttaggacatagaggaatatcagtagacataagaatttttgcattacatttagcaggagcatcatccattataggtgcagtaaattttattactactattataaatatgcgagtaaatttatttttaatagataaaatatctttatttatctgatcagtttttattacagctatcttattattattatcactacctgtattagcaggtgcaattacaatactactaactgaccgaaatttaaatacaagattttttgacccagctggaggaggagatcctattttatatcaacatttattt
>PLFCB777-20|Dolichogenidea_Janzen94|BIOUG58586-A12|Malaise_trap_PL12-5E|BOLD:AAE8602
??ttctatatttcttatttggattatgagctggaatattaggattttcaataagattaattattcgattagaacttggtataccaggatcattaattggaaatgatcaaatttataatagaattgtaacttcacacgcttttattataattttttttatagtaatacctgtaataattggaggatttggaaattgattaattccactaatattaagatctccagacatatctttcccccgaataaataatataagtttttgattattaattccttctttatttttattaattttaagaagttttattaatactggtgtaggaacaggatgaacagtatatcctccattatctttaattttaggacatagaggaatatcagtagacataagaatttttgcattacatttagcaggagcatcatccattataggtgcagtaaattttattactactattataaatatgcgagtaaatttatttttaatagataaaatatctttatttatctgatcagtttttattacagctatcttattattattatcactacctgtattagcaggtgcaattacaatactactaactgaccgaaacttaaatacaagattttttgacccagctggaggaggagatcctattttatatcaacatttatt?
>PLEDZ849-20|Dolichogenidea_Janzen94|BIOUG57839-G01|Malaise_trap_PL12-5D|BOLD:AAE8602
????ctatatttcttatttggattatgagctggaatattaggattttcaataagattaattattcgattagaacttggtataccaggatcattaattggaaatgatcaaatttataatagaattgtaacttcacacgcttttattataattttttttatagtaatacctgtaataattggaggatttggaaattgattaattccactaatattaagatctccagacatatctttcccccgaataaataatataagtttttgattattaattccttctttatttttattaattttaagaagttttattaatactggtgtaggaacaggatgaacagtatatcctccattatctttaattttaggacatagaggaatatcagtagacataagaatttttacattacatttagcaggagcatcatccattataggtgcagtaaattttattactactattataaatatgcgagtaaatttatttttaatagataaaatatctttatttatctgatcagtttttattacagctatcttattattattatcactacctgtattagcaggtgcaattacaatactactaactgaccgaaatttaaatacaagattttttgacccagctggaggaggagatcctattttatatcaacatttattt
>GMCRL1013-13|Dolichogenidea_Rodriguez195|BIOUG07919-F03|BSE_Malaise_Trap|BOLD:AAM5088
??????????????????????????????aggaatattgggattttcaataagattaattattcgattagaacttggaacaccag?atcactaattggaaatgatcaaatttataatagaattgttacttctcatgcttttattataattttttttatagttatacctgtaataattggaggatttggaaattgattaattccattaatacttggatcaccagacatatcttttccacgaataaataatataagtttttgattactgattccttccttatttatgctaattttaagaagttttattaatacaggagtaggaactggatgaaccgtttatccccctttatctttaattttaggtcatggaggaatgtcagtagatataggaatttttgccctccatttagcaggagcatcatctattataggtgcagtaaactttattaccactattttaaatatacgagttaatttatttattatagataaaatatcattatttatttgatcagtttttattactgctattttattattattatcactacctgtattagctggagcaattacaatattattaactg???????????????????????????????????????????????????????????????????????
>GMCRK2005-13|Dolichogenidea_Rodriguez195|BIOUG07615-H10|BSE_Malaise_Trap|BOLD:AAM5088
aattttatatttcttatttggtttatgatcaggaatattgggattttcaataagattaattattcgattagaacttggaacaccaggatcactaattggaaatgatcaaatttataatagaattgttacttctcatgcttttattataattttttttatagttatacctgtaataattggaggatttggaaattgattaattccattaatacttggatcaccagacatatcttttccacgaataaataatataagtttttgattactgattccttccttatttatgctaattttaagaagttttattaatacaggagtaggaactggatgaaccgtttatccccctttatctttaattttaggtcatggaggaatgtcagtagatataggaatttttgccctccatttagcaggagcatcatctattataggtgcagtaaactttattaccactattttaaatatacgagttaatttatttattatagataaaatatcattatttatttgatcagtttttattactgctattttattattattatcactacctgtattagctggagcaattacaatattattaactgatcgaaatttaaatacaagattttttgatccagcaggtggaggagatccaattttataccaacatttattt
>GMCGG579-14|Dolichogenidea_Rodriguez195|BIOUG17841-H09|BSE_Malaise_Trap|BOLD:AAM5088
aattttatatttcttatttggtttatgatcaggaatattgggattttcaataagattaattattcgattagaacttggaacaccaggatcactaattggaaatgatcaaatttataatagaattgttacttctcatgcttttattataattttttttatagttatacctgtaataattggaggatttggaaattgattaattccattaatacttggatcaccagacatatcttttccacgaataaataatataagtttttgatta?tgattccttccttatttatgctaattttaagaagttttattaatacaggagtaggaactggatgaaccgtttatccccctttatctttaattttaggtcatggaggaatgtcagtagatataggaatttttgccctccatttagcaggagcatcatctattataggtgcagtaaactttattaccactattttaaatatacgagttaatttatttattatagataaaatatcattatttatttgatcagtttttattactgctattttattattattatcactacctgtattagctggagcaattacaatattattaactgatcgaaatttaaatacaagattttttgatccagcaggtggaggag??????????????????????????
>GMCRM448-13|Dolichogenidea_Rodriguez195|BIOUG08265-D05|BSE_Malaise_Trap|BOLD:AAM5088
aattttatatttcttatttggtttatgatcaggaatattgggattttcaataagattaattattcgattagaacttggaacaccaggatcactaattggaaatgatcaaatttataatagaattgttacttctcatgcttttattataattttttttatagttatacctgtaataattggaggatttggaaattgattaattccattaatacttggatcaccagatatatcttttccacgaataaataatataagtttttgattactgattccttccttatttatgctaattttaagaagttttattaatacaggagtaggaactggatgaaccgtttatccccctttatctttaattttaggtcatggaggaatgtcagtagatataggaatttttgccctccatttagcaggagcatcatctattataggtgcagtaaactttattaccactattttaaatatacgagttaatttatttattatagataaaatatcattatttatttgatcagtttttattactgctattttattattattatcactacctgtattagctggagcaattacaatattattaact????????????????????????????????????????????????????????????????????????
>GMCNB7174-21|Dolichogenidea_Rodriguez195|BIOUG70194-F01|Malaise_trap_BSE-B|BOLD:AAM5088
???tttatatttcttatttggtttatgatcaggaatattgggattttcaataagattaattattcgattagaacttggaacaccaggatcactaattggaaatgatcaaatttataatagaattgttacttctcatgcttttattataattttttttatagttatacctgtaataattggaggatttggaaattgattaattccattaatacttggatcaccagatatatcttttccacgaataaataatataagtttttgattactgattccttccttatttatgctaattttaagaagttttattaatacaggagtaggaactggatgaaccgtttatccccctttatctttaattttaggtcatggaggaatgtcagtagatataggaatttttgccctccatttagcaggagcatcatctattataggtgcagtaaactttattaccactattttaaatatacgagttaatttatttattatagataaaatatcattatttatttgatcagtttttattactgctattttattattattatcactacctgtattagctggagcaattacaatattattaactgatcgaaatttaaatacaagattttttgatccagcaggtggaggagatccaattttataccaacatttatt?
>GMCNB5876-21|Dolichogenidea_Rodriguez195|BIOUG68256-F10|Malaise_trap_BSE-B|BOLD:AAM5088
???tttatatttcttatttggtttatgatcaggaatattgggattttcaataagattaattattcgattagaacttggaacaccaggatcactaattggaaatgatcaaatttataatagaattgttacttctcatgcttttattataattttttttatagttatacctgtaataattggaggatttggaaattgattaattccattaatacttggatcaccagacatatcttttccacgaataaataatataagtttttgattactgattccttccttatttatactaattttaagaagttttattaatacaggagtaggaactggatgaaccgtttatccccctttatctttaattttaggtcatggaggaatgtcagtagatataggaatttttgccctccatttagcaggagcatcatctattataggtgcagtaaactttattaccactattttaaatatacgagttaatttatttattatagataaaatatcattatttatttgatcagtttttattactgctattttattattattatcactacctgtattagctggagcaattacaatattattaactgatcgaaatttaaatacaagattttttgatccagcaggtggaggagatccaattttataccaacatttatt?
>GMCGG611-14|Dolichogenidea_Rodriguez195|BIOUG17842-C06|BSE_Malaise_Trap|BOLD:AAM5088
?????????????ttatttggtttatgatcaggaatattgggattttcaataagattaattattcgattagaacttggaacaccaggatcactaattggaaatgatcaaatttataatagaattgttacttctc---???ttattataattttttttatagttatacctgtaataattggaggatttggaaattgattaattccattaatacttggatcaccagacatatcttttccacgaataaataatataagtttttgattactgattccttccttatttatgctaattttaagaagttttattaatacaggagtaggaactggatgaaccgtttatccccctttatctttaattttaggtcatggaggaatgtcagtagatataggaatttttgccctccatttagcaggagcatcatctattataggtgcagtaaactttattaccactattttaaatatacgagttaatttatttattatagataaaatatcattatttatttgatcagtttttattactgctattttattattattatcacta????????????????????????????????????????????????????????????????????????????????????????????????????????????
>GMCZZ1419-15|Dolichogenidea_Rodriguez195|BIOUG18510-B09|BSE_Malaise_Trap|BOLD:AAM5088
aattttatatttcttatttggtttatgatcaggaatattgggattttcaataagattaattattcgattagaacttggaacaccaggatcactaattggaaatgatcaaatttataatagaattgttacttctcatgcttttattataattttttttatagttatacctgtaataattggaggatttggaaattgattaattccattaatacttggatcaccagacatatcttttccacgaataaataatataagtttttgattactgattccttccttatttatgctaattttaagaagttttattaatacaggagtaggaactggatgaaccgtttatccccctttatctttaattttaggtcatggaggaatgtcagtagatataggaatttttgccctccatttagcaggagcatcatctattataggtgcagtaaactttattaccactattttaaatatacgagttaatttatttattatagataaaatatcattatttatttgatcagtttttattactgctattttattattattatcactacctgtattagctggagcaattacaatattattaactgatcgaaatttaaatacaagattttt-------------------gatcc??????????????????????
>GMCGG492-14|Dolichogenidea_Rodriguez145|BIOUG17841-A06|BSE_Malaise_Trap|BOLD:AAB9372
?attttatat?tcttatttggtttatgatcaggaatattaggattttcaataagattaattattcgattagaacttggtacaccaggatcattaattggaaatgatcaaatttataatagaattgttacttctcatgcttttattataattttttttatagttatacctgtaataattggaggatttggaaattgactaatcccattaatacttggatcaccagatatatcattcccacgaataaataatataagtttttgattattaattccttctttacttatattaattttaagaagttttattaatacgggagtagggacaggatgaacagtttatcctcctttatctttaattttaggacatgggggaatatcagtagatataggaatttttgcactccatttagcaggagcatcatctattataggtgctgtaaactttattaccactattttaaatatacgagttaaattattcattatagataaaatatcattatttatttgatcagtttttattacagctattttattattattatcattacctgtattagctggagcaattacaatattattaact????????????????????????????????????????????????????????????????????????
>ASHYD1733-10|Dolichogenidea_Rodriguez145|DHJPAR0031809|malaise-trapped|BOLD:AAB9372
aattttatatttcttatttggtttatgatcaggaatattaggattttcaataagattaattattcgattagaacttggtacaccaggatcattaattggaaatgatcaaatttataatagaattgttacttctcatgcttttattataattttttttatagttatacctgtaataattggaggatttggaaattgactaatcccattaatacttggatcaccagatatatcattcccacgaataaataatataagtttttgattattaattccttctttacttatattaattttaagaagttttattaatacgggagtagggacaggatgaacagtttatcctcctttatctttaattttaggacatgggggaatatcagtagatataggaatttttgcactccatttagcaggagcatcatctattataggtgctgtaaactttattaccactattttaaatatacgagttaaattattcattatagataaaatatcattatttatttgatcagtttttattacagctattttattattattatcattacctgtattagctggagcaattacaatattattaactgatcgaaatttaaatacaagattttttgacccagcaggcggaggagacccaattttataccaacatttattt
>ASBRD069-07|Dolichogenidea_Rodriguez145|DHJPAR0013203|malaise-trapped|BOLD:AAB9372
?attttatatttcttatttggtttatgatcaggaatattaggattttcaataagattaattattcgattagaacttggtacaccaggatcattaattggaaatgatcaaatttataatagaattgttacttctcatgcttttattataattttttttatagttatacctgtaataattggaggatttggaaattgactaatcccattaatacttggatcaccagatatatcattcccacgaataaataatataagtttttgattattaattccttctttacttatattaattttaagaagttttattaatacgggagtagggacaggatgaacagtttatcctcctttatctttaattttaggacatgggggaatatcagtagatataggaatttttgcactccatttagcaggagcatcatctattataggtgctgtaaactttattaccactattttaaatatacgagttaaattattcattatagataaaatatcattatttatttgatcagtttttattacagctattttattattattatcattacctgtattagctggagcaattacaatattattaactgatcgaaatttaaatacaagattttttgacccagcaggcggaggaga?ccaattttataccaacatttattt
>ASHYG949-10|Dolichogenidea_Rodriguez145|DHJPAR0031688|malaise-trapped|BOLD:AAB9372
aattttatatttcttatttggtttatgatcaggaatattaggattttcaataagattaattattcgattagaacttggtacaccaggatcattaattggaaatgatcaaatttataatagaattgttacttctcatgcttttattataattttttttatagttatacctgtaataattggaggatttggaaattgactaatcccattaatacttggatcaccagatatatcattcccacgaataaataatataagtttttgattattaattccttctttacttatattaattttaagaagttttattaatacgggagtagggacaggatgaacagtttatcctcctttatctttaattttaggacatgggggaatatcagtagatataggaatttttgcactccatttagcaggagcatcatctattataggtgctgtaaactttattaccactattttaaatatacgagttaaattattcattatagataaaatatcattatttatttgatcagtttttattacagctattttattattattatcattacctgtattagctggagcaattacaatattattaactgatcgaaatttaaatacaagattttttgacccagcagggggaggagacccaattttataccaacatttattt
>ASBZI485-10|Dolichogenidea_Rodriguez145|10BZMT-0485||BOLD:AAB9372
aattttatatttcttatttggtttatgatcaggaatattaggattttcaataagattaattattcgattagaacttggtacaccaggatcattaattggaaatgatcaaatttataatagaattgttacttctcatgcttttattataattttttttatagttatacctgtaataattggaggatttggaaattgactaatcccattaatacttggatcaccagatatatcattcccacgaataaataatataagtttttgattattaattccttctttacttatattaattttaagaagttttattaatacgggagtagggacaggatgaacagtttatcctcctttatctttaattttaggacatgggggaatatcagtagatataggaatttttgcactccatctagcaggagcatcatctattataggtgctgtaaactttatcaccactattttaaatatacgagttaaattattcattatagataaaatatcattatttatttgatcagtttttattacagctattttattattattatcattacctgtattagctggagcaattacaatattattaactgatcgaaatttaaatacaagattttttgacccagcaggcggaggagacccaattttataccaacatttattt
>ASHYD1692-10|Dolichogenidea_Rodriguez145|DHJPAR0031768|malaise-trapped|BOLD:AAB9372
aattttatatttcttatttggtttatgatcaggaatattaggattttcaataagattaattattcgattagaacttggtacaccaggatcattaattggaaatgatcaaatttataatagaattgttacttctcatgcttttattataattttttttatagttatacctgtaataattggaggatttggaaattgactaatcccattaatacttggatcaccagatatatcattcccacgaataaataatataagtttttgattattaattccttctttacttatattaattttaagaagttttattaatacgggagtagggacaggatgaacagtttatcctcctttatctttaattttaggacatgggggaatatcagtagatataggaatttttgcactccatctagcaggagcatcatctattataggtgctgtaaactttattaccactattttaaatatacgagttaaattattcattatagataaaatatcattatttatttgatcagtttttattacagctattttattattattatcattacctgtattagctggagcaattacaatattattaactgatcgaaatttaaatacaagattttttgacccagcaggcggaggagacccaattttataccaacatttattt
>ASBRD191-07|Dolichogenidea_Rodriguez145|DHJPAR0013089|malaise-trapped|BOLD:AAB9372
?attttatat?t??tatttggtttatgatcaggaatattaggattttcaataagattaattattcgattagaacttggtacaccaggatcattaattggaaatgatcaaatttataatagaattgttacttctcatgcttttattataattttttttatagttatacctgtaataattggaggatttggaaattgactaatcccattaatacttggatcaccagatatatcattcccacgaataaataatataagtttttgattattaattccttctttacttatattaattttaagaagttttattaatacgggagtagggacaggatgaacagtttatcctcctttatctttaattttaggacatgggggaatatcagtagatataggaatttttgcactccatctagcaggagcatcatctattataggtgctgtaaactttattaccactattttaaatatacgagttaaattattcattatagataaaatatcattatttatttgatcagtttttattacagctattttattattattatcattacctgtattagctggagcaattacaatattattaactga?cgaaatttaaatacaagattttttgacccagcaggcggaggagacccaattttataccaac?tttattt
>ASBD061-07|Dolichogenidea_Rodriguez145|DHJPAR0012554|malaise-trapped|BOLD:AAB9372
?attttatatttcttatttggtttatgatcaggaatattaggattttcaataagattaattattcgattagaacttggttcaccaggatcattaattggaaatgatcaaatttataatagaattgttacttctcatgcttttattataattttttttatagttatacctgtaataattggaggatttggaaattgactaatcccattaatacttggatcaccagatatatcattcccacgaataaataatataagtttttgattattaattccttctttacttatattaattttaagaagttttattaatacgggagtagggacaggatgaacagtttatcctcctttatctttaattttaggacatgggggaatatcagtagatataggaatttttgcactccatctagcaggagcatcatctattataggtgctgtaaactttattaccactattttaaatatacgagttaaattattcattatagataaaatatcattatttatttgatcagtttttattacagctattttattattattatcattacctgtattagctggagcaattacaatattattaactgatcgaaatttaaatacaagattttttgacccagcaggcggaggagacccaattttataccaacatttattt
>ASBD024-07|Dolichogenidea_Rodriguez145|DHJPAR0012517|malaise-trapped|BOLD:AAB9372
?attttatatttcttatttggtttatgatcaggaatattaggattttcaataagattaattattcgattagaacttggttcaccaggatcattaattggaaatgatcaaatttataatagaattgttacttctcatgcttttattataattttttttatagttatacctgtaataattggaggatttggaaattgactaatcccattaatacttggatcaccagatatatcattcccacgaataaataatataagtttttgattattaattccttctttacttatattaattttaagaagttttattaatacgggagtagggacaggatgaacagtttatcctcctttatctttaattttaggacatgggggaatatcagtagatataggaatttttgcactccatctagcaggagcatcatctattataggtgctgtaaactttattaccactattttaaatatacgagttaaattattcattatagataaaatatcattatttatttgatcagtttttattacagctattttattattattatcattacctgtattagctggagcaattacaatattattaactgatcgaaatttaaatacaagattttttgacccagcaggtggaggagacccaattttataccaacatttattt
>ASBRD134-07|Dolichogenidea_Rodriguez145|DHJPAR0013077|malaise-trapped|BOLD:AAB9372
?attttatatttcttatttggtttatgatccggaatattaggattttcaataagattaattattcgattagaacttggtacaccaggatcattaattggaaatgatcaaatttataatagaattgttacttctcatgcttttattataattttttttatagttatacctgtaataattggaggatttggaaattgactaatcccattaatacttggatcaccagatatatcattcccacgaataaataatataagtttttgattattaattccttctttacttatattaattttaagaagttttattaatacgggagtagggacaggatgaacagtttatcctcctttatctttaattttaggacatgggggaatatcagtagatataggaatttttgcactccatttagcaggagcatcatctattataggtgctgtaaactttattaccactattttaaatatacgagttaaattattcattatagataaaatatcattatttatttgatcagtttttattacagctattttattattattatcattacctgtattagctggagcaattacaatattattaactgatcgaaatttaaatac?aga?tttttgac?cagc??gcgggagagacccaattttataccaacatttattt
>ASBRD323-07|Dolichogenidea_Rodriguez145|DHJPAR0013115|malaise-trapped|BOLD:AAB9372
?attttatatttttattttggtttatgatcaggaatattaggattttcaataagattaattattcgattagaacttggtacaccaggatcattaattggaaatgatcaaatttataatagaattgttacttctcatgcttttattataattttttttatagttatacctgtaataattggaggatttggaaattgactaatcccattaatacttggatcaccagatatatcattcccacgaataaataatataagtttttgattattaattccttctttacttatattaattttaagaagttttattaatacgggagtagggacaggatgaacagtttatcctcctttatctttaattttaggacatgggggaatatcagtagatataggaatttttgcactccatttagcaggagcatcatctattataggtgctgtaaactttattaccactattttaaatatacgagttaaattattcattatagataaaatatcattatttatttgatcagtttttattacagctattttattattattatcattacctgtattagctggagcaattacaatattattaactgatcgaaatttaaatacaagattttttgacccagcaggcggaggaga?ccaattttataccaacatttattt
>ASBRD162-07|Dolichogenidea_Rodriguez145|DHJPAR0013042|malaise-trapped|BOLD:AAB9372
??atttata-?tcttatttggtttatgatcaggaatattaggattttcaataagattaattattcgattagaacttggtacaccaggatcattaattggaaatgatcaaatttataatagaattgttacttctcatgcttttattataattttttttatagttatacctgtaataattggaggatttggaaattgactaatcccattaatacttggatcaccagatatatcattcccacgaataaataatataagtttttgattattaattccttctttacttatattaattttaagaagttttattaatacgggagtagggacaggatgaacagtttatcctcctttatctttaattttaggacatgggggaatatcagtagatataggaatttttgcactccatttagcaggagcatcatctattataggtgctgtaaactttattaccactattttaaatatacgagttaaattattcattatagataaaatatcattatttatttgatcagtttttattacagctattttattattattatcattacctgtattagctggagcaattacaatattattaactgatcgaaatttaaatacaagattttttgacccagcaggcggaggagacccaattttataccaacatttattt
>ASHYD1748-10|Dolichogenidea_Rodriguez197|DHJPAR0031824|malaise-trapped|BOLD:AAC8392
aattttatatttcttatttggtttatgatcaggaatattaggattttcaataagattaattattcgattagaacttggtacaccaggatcattaattgggaatgatcaaatttacaatagaattgtaacttctcatgcttttattataattttttttatagttatacctgtaataattggaggatttggaaattgattaattccattaatacttggatcaccagatatatcattcccacgaataaataatataagtttttgattattaattccttctttacttatattaattttaagaagttttattaatacaggggtaggaacaggatgaacagtttacccccctttatctttaattttaggacatgggggaatatcagtagatatgggaattttcgcactccatctagcaggagcatcatctattataggtgctgtaaactttattaccactatcttaaatatacgagttaaattattcatcatagataaaatatcattatttatttgatcagtttttattacagctattttattattattatcattacctgtattagctggggcaattacaatattattaactgatcgaaatttaaatacaagattttttgacccagcaggcggaggagatccaattttataccaacatttattt
>ASBRD203-07|Dolichogenidea_Rodriguez197|DHJPAR0013079|malaise-trapped|BOLD:AAC8392
?at?ttatatttcttatttggtttatgatcaggaatattaggattttcaataagattaattattcgattagaacttggtacaccaggatcattaattgggaatgatcaaatttacaatagaattgtaacttctcatgcttttattataattttttttatagttatacctgtaataattggaggatttggaaattgattaattccattaatacttggatcaccagatatatcattcccacgaataaataatataagtttttgattattaattccttctttacttatattaattttaagaagttttattaatacaggggtaggaacaggatgaacagtttacccccctttatctttaattttaggacatgggggaatatcagtagatatgggaattttcgcactccatctagcaggagcatcatctattataggtgctgtaaactttattaccactatcttaaatatacgagttaaattattcatcatagataaaatatcattatttatttgatcagtttttattacagctattttattattattatcattacctgtattagctggggcaattacaatattattaactgatcgaaatttaaatacaagattttttgacccagcaggcggaggagatccaattttataccaacatttattt
>ASBD528-07|Dolichogenidea_Rodriguez197|DHJPAR0013663|malaise-trapped|BOLD:AAC8392
??????????????????????????????????????taggattttcaataagattaattattcgattagaacttggtacaccaggatcattaattgggaatgatcaaatttacaatagaattgtaacttctcatgcttttattataattttttttatagttatacctgtaataattggaggatttggaaattgattaattccattaatacttggatcaccagatatatcattcccacgaataaataatataagtttttgattattaattccttctttacttatattaattttaagaagttttattaatacaggggtaggaacaggatgaacagtttacccccctttatctttaattttaggacatgggggaatatcagtagatatgggaattttcgcactccatctagcaggagcatcatctattataggtgctgtaaactttattaccactatcttaaatatacgagttaaattattcatcatagataaaatatcattatttatttgatcagtttttattacagctattttattattattatcattacctgtattagctggggcaattacaatattattaactgatcgaaatttaaatacaagattttttgacccagcaggcggagga???????????????????????????
>ASBRD242-07|Dolichogenidea_Rodriguez197|DHJPAR0013174|malaise-trapped|BOLD:AAC8392
???tttatatttcttatttggtttatgatcaggaatattaggattttcaataagattaattattcgattagaacttggtacaccaggatcattaattgggaatgatcaaatttacaatagaattgtaacttctcatgcttttattataattttttttatagttatacctgtaataattggaggatttggaaattgattaattccattaatacttggatcaccagatatatcattcccacgaataaataatataagtttttgattattaattccttctttacttatattaattttaagaagttttattaatacaggggtaggaacaggatgaacagtttacccccctttatctttaattttaggacatgggggaatatcagtagatatgggaattttcgcactccatctagcaggagcatcatctattataggtgctgtaaactttattaccactatcttaaatatacgagttaaattattcatcatagataaaatatcattatttatttgatcagtttttattacagctattttattattattatcattacctgtattagctggggcaattacaatattattaactgatcgaaatttaaatacaagattttttgacccagcaggcggaggagatccaattttataccaacatttattt
>ASBRD324-07|Dolichogenidea_Rodriguez197|DHJPAR0013116|malaise-trapped|BOLD:AAC8392
?attttatatttcttatttggtttatgatcaggaatattaggattttcaataagattaattattcgattagaacttggtacaccaggatcattaattgggaatgatcaaatttacaatagaattgtaacttctcatgcttttattataattttttttatagttatacctgtaataattggaggatttggaaattgattaattccattaatacttggatcaccagatatatcattcccacgaataaataatataagtttttgattattaattccttctttacttatattaattttaagaagttttattaatacaggggtaggaacaggatgaacagtttacccccctttatctttaattttaggacatgggggaatatcagtagatatgggaattttcgcactccatctagcaggagcatcatctattataggtgctgtaaactttattaccactatcttaaatatacgagttaaattattcatcatagataaaatatcattatttatttgatcagtttttattacagctattttattattattatcattacctgtattagctggggcaattacaatattattaactgatcgaaatttaaatacaagattttttgacccagcaggcggaggaga?ccaattttataccaac?tttattt
>ASBRD504-07|Dolichogenidea_Rodriguez197|DHJPAR0013101|malaise-trapped|BOLD:AAC8392
?attttatattttttatttggtttatgatcaggaatattaggattttcaataagattaattattcgattagaacttggtacaccaggatcattaattgggaatgatcaaatttacaatagaattgtaacttctcatgcttttattataattttttttatagttatacctgtaataattggaggatttggaaattgattaattccattaatacttggatcaccagatatatcattcccacgaataaataatataagtttttgattattaattccttctttacttatattaattttaagaagttttattaatacaggggtaggaacaggatgaacagtttacccccctttatctttaattttaggacatgggggaatatcagtagatatgggaattttcgcactccatctagcaggagcatcatctattataggtgctgtaaactttattaccactatcttaaatatacgagttaaattattcatcatagataaaatatcattatttatttgatcagtttttattacagctattttattattattatcattacctgtattagctggggcaattacaatattattaactgatcgaaatttaaatacaagattttttgacc?agcaggcggaggaga?ccaattttataccaacatttattt
>GMCZZ1399-15|Dolichogenidea_Rodriguez197|BIOUG18510-A01|BSE_Malaise_Trap|BOLD:AAC8392
aattttatatttcttatttggtttatgatcaggaatattaggattttcaataagattaattattcgattagaacttggtacaccaggatcattaattgggaatgatcaaatttacaatagaattgtaacttctcatgcttttattataattttttttatagttatacctgtaataattggaggatttggaaat?gattaattccattaatacttggatcaccagatatatcattcccacgaataaataatataagtttttgattattaattccttctttacttatattaattttaagaagttttattaatacaggggtaggaacaggatgaacagtttacccccctttatctttaattttaggacatgggggaatatcagtagatatgggaattttcgcactccatctagcaggagcatcatctattataggtgctgtaaactttattaccactatcttaaatatacgagttaaattattcatcatagataaaatatcattatttatttgatcagtttttattacagctattttattattattatcattacctgtattagctggggcaattacaatattattaactgatcgaaatttaaatacaagatttttgaccc?????????????????????????????????????????
>ASHYC336-08|Apanteles_Rodriguez190|DHJPAR0026313|malaise-trapped|BOLD:AAF7717
?attttatattttttatttggaatatgagccggaatattaggattttcaataagattaattattcgattagaacttggaataccaggatcactaattggaaatgatcaaatttacaatagtattgttacatcacatgcctttattataattttttttatagttataccagtaataattggaggatttggaaattgattaattccattaatattaggatcacctgatatatccttcccacgaataaataatataagattttgattattaattccttccttaactttattaattttaagaaattttattaacactggtgtaggaaccggatgaactgtatatccaccactatcattaatttcaagacatggaggaatatcagtagatataagaatttttgcactacatttagcaggagcatcatccattataggagcagtaaattttattactacaattttaaatatacgaattaatttatttattattgataaaatatcattatttacttgatcagtatttattacagcaattcttttattattatcattacccgtattagcaggtgctattacaatattattaactgatcgaaatttaaatacaagattctttgatccagctggaggaggagacccaattttatatcaacatttattt
>ASHYA526-08|Apanteles_Rodriguez190|DHJPAR0025187|malaise-trapped|BOLD:AAF7717
?attttatattttttatttggaatatgagccggaatattaggattttcaataagattaattattcgattagaacttggaataccaggatcactaattggaaatgatcaaatttacaatagtattgttacatcacatgcctttattataattttttttatagttataccagtaataattggaggatttggaaattgattaattccattaatattaggatcacctgatatatccttcccacgaataaataatataagattttgattattaattccttccttaactttattaattttaagaaattttattaacactggtgtaggaaccggatgaactgtatatccaccactatcattaatttcaagacatggaggaatatcagtagatataagaatttttgcactacatttagcaggagcatcatccattataggagcagtaaattttattactacaattttaaatatacgaattaatttatttattattgataaaatatcattatttacttgatcagtatttattacagcaattcttttattattatcattacccgtattagcaggtgctattacaatattattaactgatcgaaatttaaatacaaga?tctttgatccagctggaggaggagacccaattttatatcaacatttattt
>ASHYA850-08|Apanteles_Rodriguez190|DHJPAR0025511|malaise-trapped|BOLD:AAF7717
?attttatattttttatttggaatatgagccggaatattaggattttcaataagattaattattcgattagaacttggaataccaggatcactaattggaaatgatcaaatttacaatagtattgttacatcacatgcctttattataattttttttatagttataccagtaataattggaggatttggaaattgattaattccattaatattaggatcacctgatatatccttcccacgaataaataatataagattttgattattaattccttccttaactttattaattttaagaaattttattaacactggtgtaggaaccggatgaactgtatatccaccactatcattaatttcaagacatggaggaatatcagtagatataagaatttttgcactacatttagcaggagcatcatccattataggagcagttaattttattactacaattttaaatatacgaattaatttatttattattgataaaatatcattatttacttgatcagtatttattacagcaattcttttattattatcattacccgtattagcaggtgctattacaatattattaactgatcgaaatttaaatacaagattctttgatccagctggaggaggagacccaattttatatcaacatttattt
>CRCEA45946-22|Apanteles_Rodriguez190|BIOUG82055-F11|Malaise_trap_Ceibo-1A|BOLD:AAF7717
????ttatattttttatttggaatatgagccggaatattaggattttcaataagattaattattcgattagaacttggaataccaggatcactaattggaaatgatcaaatttacaatagtattgttacatcacatgcctttattataattttttttatagttataccagtaataattggaggatttggaaattgattaattccattaatattaggatcacctgatatatccttcccacgaataaataatataagattttgattattaattccttctttaactttattaattttaagaaattttattaacactggtgtaggaaccggatgaactgtatatccaccactatcattaatttcaagacatggaggaatatcagtagatataagaatttttgcactacatttagcaggagcatcatccattataggagcagtaaattttattactactattttaaatatacgaattaatttatttattattgataaaatatcattatttacttgatcagtatttattacagcaattcttttattattatcattacccgtattagcaggtgctattacaatattattaactgatcgaaatttaaatacaagattctttgatccagctggaggaggagacccaattttataccaacatttat??
>CRBLB42710-22|Apanteles_Rodriguez190|BIOUG90479-C06|Malaise_trap_BARB-2A|BOLD:AAF7717
???tttatattttttatttggaatatgatccggaatattaggattttcaataagattaattattcgattagaacttggaataccaggatcattaattggaaatgatcaaatttacaatagtattgttacatcacatgcctttattataattttttttatagttataccagtaataattggaggatttggaaattgattaattccattaatattaggatcacctgatatatcctttccacgaataaataatataagattttgattattaattccttctttaactttattaattttaagaaattttattaacactggtgtaggaaccggatgaactgtatatccaccactatcattaatttcaagacatggaggtatatcagtagatataagaatttttgcactacatttagcaggagcatcatccattataggggcagtaaattttattactactattttaaatatacgaattaatttatttattattgataaaatatcattatttacttgatcagtatttattacagcaattcttttattattatcattacccgtattagcaggtgctattacaatattattaactgatcgaaatttaaatacaagattctttgatccagctggaggaggggatccaattttataccaacatttat??
>ASHYG541-10|Apanteles_Janzen28|DHJPAR0031280|malaise-trapped|BOLD:AAM5739
tattttatactttttatttggtttatgagccggaatattagggttttcaataagattaattattcgattagaattaggtataccaggatcattaattataaatgatcaaatttataatagtattgtaacttcccatgcttttattataattttttttatagtaatacctattataattggagggtttgggaattgactaattccattaatattaggagccccagatatatctttcccacgaataaataatataagtttttgattattaattccttctttatttatattaattttaagaagttttattaacattggtgtaggaacaggatggacagtttatccacctttatcattaattttaggacatggaggaatatcagtagatataagaatttttgctttacatttagctggggcatcttctattataggagcagtaaattttattactaccattctaaatatacgagttaatttatttattatagataaaatatcattatttatttgatcagtttttattacagcaattttattattattatcattacctgtattagcaggtgcaattacaatattattaacagatcgaaatttaaatacaagattttttgacccagctggtggaggggatcctattttataccaacacctattc
>ASHYF1606-11|Apanteles_Rodriguez162|DHJPAR0041700|spiloBioLep01_BioLep617|BOLD:AAM5738
tatattatactttttatttggtttatgatctggaatagtaggattttcaataagattaattattcgattagaattaggaataccaggatctttaattggaaatgatcaaatttataatagtattgttacttctcatgcttttattataattttttttatagttatacctgtaataattggaggattcggaaattgattaatcccattaatattaggatctccagatatatctttcccccgaataaataacataagtttttgattattaattcctgcattatttttattaattttaagaggtttcattaatactggagtaggaactggttgaacagtatacccacctttatcattaatactcagacatagaggaatatcagtagacataagaattttttccttacatttagctggagcatcttctattataggtgcagtaaattttattactactattttaaatatacgagttaatttatttattatagataaaatatcattatttatttgatcagtttttattacagccattttattattattatcattaccagtattagctggagcaattactatattattaactgatcgaaacttaaatacaagattttttgatccagctggtgggggtgatccaattttataccaacacttattt
>ASHYB372-08|Apanteles_diegoalpizari|DHJPAR0020597
?attttatactttttatttggaatatgagctggaatactaggattttctataagattaattattcgattagaattaggaataccaggttcattaattggaaatgatcaaatttataatagtattgtaacttcacatgcttttattataattttttttatagttatacctgtaataattgggggatttggaaattgattaattccattaatattaggagcccctgatatatcattcccacgaataaacaatataagattttgattactaattccatctttatttatattaatttttagaagttttattaatattggggtaggaacaggatgaacagtttacccacctttatcattaattttagggcatggaggaatatcagtagatataagaatttttgccttacatttagcaggggcatcatctattataggggcagtaaattttattactacaattttaaatatacgagttaatttatttcttatagataaaatatctttatttatctgatctgtttttattacagctattttattacttttatctctacctgttctagctggtgctattactatattactaacagatcgaaatttaaatacaagattttttgatccagctggaggaggagatccaattttatatcaacatttattt
>ASHYA920-08|Dolichogenidea_Rodriguez187|DHJPAR0025581|malaise-trapped|BOLD:AAD6850
?atattatatttcatatttggtatatgatctggaatattaggattttcaataagatttattattcgattagaattaggaataccaggatcattaattggaaatgaccaaatttataatagaattgtaacttcacatgcttttattataattttttttatagtaataccagtaataattggaggctttggaaattgattaattccattaatattaggagcacctgatatatcatttccacgaataaataatataagattttgattattaattccatctttatttttattaatttttagaagatttattaatacaggtgtaggaacaggttgaacagtttatcctccattatcattaattttaggacatggaggaatatcagtagatttaagaatttttgctttacatttagctggagcatcttctattataggagcagtaaattttattactactattttaaatatacgagttatattatttattatagataaaatatccttatttatttgatctgtctttattacagcaattttattattattatcattacctgtattagctggagcaattacaatattattaactgatcgaaatttaaatacaagattttttgatccttctggtggaggagatcctattctataccaacatttattt
>ASHYB512-08|Dolichogenidea_Janzen1396|DHJPAR0026079|malaise-trapped|BOLD:AAJ1396
?attttatatttcttatttggtctatgagcaggaatactaggattttcaataagattaattattcgattagaattaggaataccaggatcaataattgaaaatgatcaaatttataatagtattgtaacatcacatgcttttattataattttttttatagtaatacctgtaataattggaggatttggaaattgattaattccattaatattaggatcaccagatatatcattcccacgaataaataatataagattttgattattaattccatctttattttttttaattttaagaagtttcattaatacaggtataggtactggatgaacaatttatccaccattatccctaattataggacatggaggaatatcagtagatattggaattttttctttacatttagctggaatatcatctattataggagctgtaaattttattactacaattttaaatatacgaactaatttatttaatatagacaaaatatcattatttatttgatcagtatttattacagctattcttttattattatctttgcctgtattagcaggtgctatcacaatactattaacagatcgaaatttaaatacaagattttttgatccatctggaggtggagacccaatcttataccaacatttattt
>ASBAC1004-06|Apanteles_adrianaguilarae|DHJPAR0012030
?atattatatttcttatttggtttatgagccggaatattaggattttcaataagattaattattcgattagaattaggaaatcctggatcaataattggaaatgaccaaatttataatagtattgtaacatcacatgcctttattataattttttttatagtaatacctgtaataattggaggatttggaaactgattaattcctttaatattaggagcacctgatatatcattcccacgaataaataatataagattttgattattaattccttcattattacttcttatttttagaagattaattaatattggagtaggaacaggctgaacagtatatccacctttatcattaattttaagtcatggaggtatatcagtagatataggaatttttgctttacatttagctggagcttcttctattataggagctgtaaattttattactacaattttaaatatgcgagttaatttatttattatagataaaatatcattatttatttgatctgttttcattacagctattttattattattatcattacctgtattagctggtgctattacaatattactaactgatcgaaatttaaatacaagattctttgatccagctggtggaggagaccctattttatatcaacacttattt
>ASHYG641-10|Apanteles_Janzen21|DHJPAR0031380|malaise-trapped|BOLD:AAM5848
tatactatactttctatttggtttatgagccggaatattaggattctccataagattaattattcgattagaattaggaatacctggatcattaattgaaaatgatcaaatttataatagtattgttacttcccatgcttttattataatttttttcatagttataccagtaataattggaggatttggaaattgattaattccattaatattaggatcccccgatatatctttcccacgaataaataatataagtttttgattacttattccttcattaactctactaatttttagaagttttattaacacaggagtaggaacaggatgaacagtttatccaccattatcattaatcataggacatggaggtatatcagtagatataagaatttttgctttacatttagccggtgcatcatctattataggagcaattaactttattacaacaattctaaatatacgaattaatttatttattatagataaaatatcattatttatttgatcagttttcattacagctattttattattattatcattaccagtattagcaggtgcaatcactatattattaactgaccgaaacttaaacaccagattttttgatcctgcaggtggtggagatcctatcttataccaacacttattc
>ASHYG556-10|Dolichogenidea_Rodriguez159|DHJPAR0031295|malaise-trapped|BOLD:AAM5740
tataatatattttttatttggattatgagctggaataataggattttcaataagattaattattcggttagaaataggtatacctggttcattaattggaaatgatcaaatttacaatagtattgttacttcacatgcttttattataattttttttatagttataccagtaataattggaggttttggaaattgattaattccattaatacttggagcgccagatatatctttcccacgaataaataatataagtttttgattattaattccttcattatttatattaatcctaagaagttttattaatattggtataggaactggatgaacagtttacccccccctatccttaattttaggacatggaggaatatcagtagatataggaatttttgccctacatttagctggggcatcctccattataggggcagtaaattttattactacaattttaaatatacgagttaatttattcatcatagataaaatatccttatttacttgatcagtctatattacagctattttattattattatcattaccagttttagcaggagcaatcacaatattattaactgaccgaaatttaaacacaagattttttgatccagctggagggggtgaccctatcttatatcaacacttattt
>ASHYE1180-09|Apanteles_yilbertalvaradoi|DHJPAR0035358
tatattatattttatattcggtttatgagcaggaatattaggattttctataagtttaattattcgattagaattaggaatacctggatcattaattggaaatgatcaaatttataatagaattgttacatctcatgcttttattataattttttttatagttataccagtaataattggaggttttggaaactgattaattccattaatattaggagcccctgatatatcatttccacgaataaacaatataagattttgattattaattccttcattatttctattagtatttagaggtttcattaatactggtgtaggaacaggatgaacagtatatcccccattatccctaattttaggtcatggaggaatatctgtagatataggaatttttgctttacatttagctggggcatcttcaattataggagcaattaattttattacaactattcttaatatacgagttaatctatttattatagataaaatatcattatttatttgatctgtttttattactgctattttattactattatctttacctgtattagcaggtgctatcacaatattattaactgaccgaaatttaaatacaagattttttgatccagctggaggaggagatccaattttatatcaacatttattt
>ASBC743-07|Apanteles_randallgarciai|DHJPAR0012280
?atattatactttatattcggtttatgagctggaatattaggtttttctataagtttaattattcgattagaattaggaatacctggatcattaattggaaatgaccaaatttataatagaattgttacatctcatgcttttattataattttttttatagttataccagtaataattggaggtttcggaaactgattaattcctttaatattaggagcccctgatatatcattcccccgaataaataatataagattttgactattaattccttcattatttttattaatatttaggggattcattaatactggagtaggaacaggatgaactgtatatccaccattatctttaattttaggacatggaggaatatccgtagatataagaatttttgctttacatttagctggagcatcctcaattataggagcaattaattttatcacaactattctaaatatacgagttaaaatatttattatagataaaatatcattatttacctgatctgtttttattactgctattttactattattatcattacctgtattagctggtgctattactatactattaactgaccgaaatttaaatacaagattttttgacccagctggtggaggagaccctattttataccaacatttattt
>ASHYA004-08|Apanteles_bernyapui|DHJPAR0024665
?ttattatattttttatttggcttatgagctggaatacttggattttcaataagattaattattcgattagaattaggttcacctggaccatttattaataatgatcaaatttacaatagaattgtaacatcacacgcttttattataattttttttatagttatacctgtaataattggtggattcggaaattgattaattccgctaatactaggtgctccagatatatcatttccacgaataaataatataagattttgattattaattccatctttatttttattaatttttagaagatttattaatacaggtgtaggaacaggttgaacagtttatcctccattatcattaattttaggtcatggaggtatatcagttgatataagaatttttgcattacatttagctggagcatcttctattataggtgcaattaattttattactacaattttaaatatacgaattaatatatttactatagataaaatatctctttttatttgatcagtttttattacagcaattttattattattatctctacctgttttagcaggtgcaattacaatattattaactgatcgaaatttaaatacaagattttttgatccagctggtggaggagatccaattttatatcaacatttattt
>ASHYG573-10|Apanteles_Rodriguez148|DHJPAR0031312|malaise-trapped|BOLD:AAM5736
tattttatatttcttatttggaatatgatccggaacattaggtttctcaataagattaattattcgattagaattaggtacaccaggatcactaattggtaatgatcaaatttataatagtattgttacatcacatgcttttattataattttttttatagtaataccggtaataattggaggttttggaaactgattaattcctttaatattaggatccccagatatatcattcccacgaataaataatataagattttgattattaatcccctcattatttttactaattttaagaagttttattaatacaggagtaggtactggttggactgtataccctccattatctttaattttaggacatggaggaatatctgtagatataagaatcttcgccctacatttagcaggaacatcatctattataggtgcagtaaactttattactactattttaaatttacgagttaatttatttattatagataaaatatcactatttacttgatcagtatttatcaccgccattctactattactatcactccctgtattagcaggagctattacaatattattaactgatcgaaatttaaatacaagattttttgatccctccggaggaggagatccaattttataccaacatttattc
>ASHYD2982-14|Apanteles_alejandromorai|DHJPAR0053812
aatattatatttcatattcggattatgatctggtatattaggattttctataagattaattatccgattagaattagggataccaggatcattaattggaaatgatcaaatttataatagtattgttacttcacatgcatttattataattttttttatagtaatacctgtaataattggtggatttggaaattgattaattcctttaatattaggagcaccagatatatcatttcctcgaataaataatataagattttgattattaattccctcattattcttattaatttttagaagattcattaacgttggtgtaggaactggatgaacagtctaccctcctttatcattaattataggccatagaggaatatcagtagatataagaatttttgcattacatttagcaggggcgtcatcaattataggagcaattaattttattacaacaattttaaatatacgaattaatctttttttaatagataaaatatctttatttacttgatcagtatttattacagctattttattattattatcattacctgttttggcaggagcaattactatactattaactgatcgaaatttaaatactagattttttgatccagcaggtggaggagatccaattttataccaacatttattt
>CNCHX480-09|Dolichogenidea|CNCH0621||BOLD:AAF5364
?????????????????????????????????????????gattttcaataagattaattatccgtttagaattaggatctactggatcattaattggaaatgatcaaatttataatagattagttacctcacacgcttttattataattttttttatagttatacctattataattggaggatttggaaattgattaattccattaatattaggagccccagatatatcatttcctcgaataaataatataagattttgattattaattccatcattatttttattaactttaagaaattttattaatataggtgtaggaacaggatgaacggtataccccccattatcctcaactttaggacatagaggaatatcagttgatataagaatttttgcacttcatttagcaggagcatcatctatcataggagctatcaattttattactataattttaaatatacgagttaacttttttaatttagataaaatatcattatttatttgatctgtatttattacagctattttattattactatctttaccagttttagccggagcaattacaatattattaactgatcgaaatttaaatacaagattttttgatccctctggtggaggtgatccaattttatatcaacatttattt
>CROAE4009-23|Microgastrinae|CBG-A00726-A04|Malaise_trap_Baru-1B|BOLD:AAF5364
?atactctattttttatttggattatgagcaggaatattaggattttcaataagattaattatccgtttagaattaggatctactggatcattaattggaaatgatcaaatttataatagattagttacctcacacgcttttattataattttttttatagttatacctattataattggaggatttggaaattgattaattccattaatattaggagccccagatatatcatttcctcgaataaacaatataagattttgattattaattccatcattatttttattaactttaagaaattttattaatataggtgtaggaacaggttgaacggtataccctccattatcttcaactttaggacatagaggaatatcagttgatataagaatttttgcacttcatttagcaggagcatcatctatcataggagctatcaattttattactacaattttaaatatacgagttaacttttttaatttagataaaatatcattatttatttgatctgtatttattacagctattttattattactatctttaccagttttagctggagcaattaccatattattaactgatcgaaatttaaatacaagattttttgatccctctggtggaggtgatccaattttatatcaacatttatt?
>ONTB18624-23|Hymenoptera|BIOUG92585-A04.ONT3|Malaise_trap_ALTM-2A|BOLD:AAF5364
tatactctattttttatttggattatgagcaggaatattaggattttcaataagattaattatccgtttagaattaggatctactggatcattaattggaaatgatcaaatttataatagattagttacctcacacgcttttattataattttttttatagttatacctattataattggaggatttggaaattgattaattccattaatattaggagccccagatatatcatttcctcgaataaacaatataagattttgattattaattccatcattatttttattaactttaagaaattttattaatataggtgtaggaacaggttgaacggtataccctccattatcttcaactttaggacatagaggaatatcagttgatataagaatttttgcacttcatttagcaggagcatcatctatcataggagctatcaattttattactacaattttaaatatacgagttaacttttttaatttagataaaatatcattatttatttgatctgtatttattacagctattttattattactatctttaccagttttagccggagcaattaccatattattaactgatcgaaatttaaatacaagattttttgatccctctggtggaggtgatccaattttatatcaacatttattt
>ASBD251-07|Dolichogenidea_Janzen257|DHJPAR0012744|malaise-trapped|BOLD:AAF5364
?atactctattttttatttggattatgagcaggaatattaggattttcaataagattaattatccgtttagaattaggatctactggatcattaattggaaatgatcaaatttataatagattagttacctcacacgcttttattataattttttttatagttatacctattataattggaggatttggaaattgattaattccattaatattaggagccccagatatatcatttcctcgaataaacaatataagattttgattattaattccatcattatttttattaactttaagaaattttattaatataggtgtaggaacaggttgaacggtataccctccattatcttcaactttaggacatagaggaatatcagttgatataagaatttttgcacttcatttagcaggagcatcatctatcataggagctatcaattttattactacaattttaaatatacgagttaacttttttaatttagataaaatatcattatttatttgatctgtatttattacagctattttattattactatctttaccagttttagccggagcaattaccatattattaactgatcgaaatttaaacacaagattttttgatccctctggtggaggtgatccaattttatatcaacatttattt
>ACGBA3648-13|Dolichogenidea_Janzen257|DHJPAR0051056|Rhectocraspeda_Solis05|BOLD:AAF5364
tatactctattttttatttggattatgagcaggaatattaggattttcaataagattaattatccgtttagaattaggatctactggatcattaattggaaatgatcaaatttataatagattagttacctcacacgcttttattataattttttttatagttatacctattataattggaggatttggaaattgattaattccattaatattaggagccccagatatatcatttcctcgaataaacaatataagattttgattattaattccatcattatttttattaactttaagaaattttattaatataggtgtaggaacaggttgaacggtataccctccattatcttcaactttaggacatagaggaatatcagttgatataagaatttttgcacttcatttagcaggagcatcatctatcataggagctatcaattttattactacaattttaaatatacgagttaacttttttaatttagataaaatatcattatttatttgatctgtatttattacagctattttattattactatctttaccagttttagccggagcaattaccatattattaactgatcgaaatttaaacacaagattttttgatccctctgg?ggaggtgatccaattttatatcaacatttattt
>ASBD525-07|Dolichogenidea_Janzen257|DHJPAR0013660|yellow_pan-trapped|BOLD:AAF5364
??????????????????????????????????????????????tcaataagattaattatccgtttagaattaggatctactggatcattaattggaaatgatcaaatttataatagattagttacctcacacgcttttattataattttttttatagttatacctattataattggaggatttggaaattgattaattccattaatattaggagccccagatatatcatttcctcgaataaacaatataagattttgattattaattccatcattatttttattaactttaagaaattttattaatataggtgtaggaacaggttgaacggtataccctccattatcttcaactttaggacatagaggaatatcagttgatataagaatttttgcacttcatttagcaggagcatcatctatcataggagctatcaattttattactacaattttaaatatacgagttaacttttttaatttagataaaatatcattatttatttgatctgtatttattacagctattttattattactatctttaccagttttagccggagcaattaccatattattaactgatcgaaatttaaacacaagattttttgatcc-tctggtggagg????????????????????????????
>ASHYG963-10|Dolichogenidea_Janzen30|DHJPAR0031702|malaise-trapped|BOLD:ABX5195
??????????????????????????????????atattaggattttctataagattaattattcgtttagagttaggaatacctgggagtttaattgggaatgatcaaatttacaatagaatagtcacttctcatgcttttattataattttttttatagttatacccgtaataattggaggttttggaaattgattaattcctttaatattaggagctccagatatatctttcccacgtataaataatataagattttgattattaattccgtcattatttttattaattttgagtggatttgttaatataggtgttggaactggatgaacagtttatccacctttatctttaatttttagacatggaggtgtatctgttgatataggaatttttgctttacatttggcaggggcttcttcaattataggggctgtcaattttattagaacgattttaaatatacgggtaaattttttttttttt???????????????????????????????????????????????????????????????????????????????????????????????????????????????????????????????????????????????????????????????????????????
>ASHYD1793-10|Dolichogenidea_Janzen30|DHJPAR0031869|malaise-trapped|BOLD:ABX5195
?????????????????????????????tctggatattaggattttctataagattaattattcgtttagagttaggaatacctgggagtttaattgggaatgatcaaatttacaatagaatagtcacttctcatgcttttattataattttttttatagttatacccgtaataattggaggttttggaaattgattaattcctttaatattaggagctccagatatatctttcccacgtataaataatataagattttgattattaattccgtcattatttttattaattttgagtggatttgttaatataggtgttggaactggatgaacagtttatccacctttatctttaatttttagacatggaggtgtatctgttgatataggaatttttgctttacatttggcaggggcttcttcaattataggggctgtcaattttattagaacgattttaaatatacgggtaaatttttttttttt????????????????????????????????????????????????????????????????????????????????????????????????????????????????????????????????????????????????????????????????????????????
>ASHYD1772-10|Dolichogenidea_Janzen30|DHJPAR0031848|malaise-trapped|BOLD:ABX5195
??????????????????????????????ctggatattaggattttctataagattaattattcgtttagagttaggaatacctgggagtttaattgggaatgatcaaatttacaatagaatagtcacttctcatgcttttattataattttttttatagttatacctgtaataattggaggttttggaaattgattaattcctttaatattaggagctccagatatatctttcccacgtataaataatataagattttgattattaattccgtcattatttttattaattttgagtggatttgttaatataggtgttggaactggatgaacagtttatccacctttatctttaatttttagacatggaggtgtatctgttgatataggaatttttgctttacatttggcaggggcttcttcaattataggggctgtcaattttattagaacgattttaaatatacgggtaaattttttttttttaaaaaaaaa???????????????????????????????????????????????????????????????????????????????????????????????????????????????????????????????????????????????????????????????????
>ASHYD1777-10|Dolichogenidea_Janzen30|DHJPAR0031853|malaise-trapped|BOLD:ABX5195
??????????????????????gtttgatctggaatattaggattttctataagattaattattcgtttagagttaggaatacctgggagtttaattgggaatgatcaaatttacaatagaatagtcacttctcatgcttttattataattttttttatagttatacccgtaataattggaggttttggaaattgattaattcctttaatattaggagctccagatatatctttcccacgtataaataatataagattttgattattaattccgtcattatttttattaattttgagtggatttgttaatataggtgttggaactggatgaacagtttatccacctttatctttaatttttagacatggaggtgtatctgttgatataggaatttttgctttacatttggcaggggcttcctcaattataggggctgtcaattttattagaacgattttaaatatacgggtaaatttttttttttt????????????????????????????????????????????????????????????????????????????????????????????????????????????????????????????????????????????????????????????????????????????
>ASHYA078-08|Dolichogenidea_Janzen30|DHJPAR0024739|malaise-trapped|BOLD:ABX5195
????????????????????????????????ggatattaggattttctataagattaattattcgtttagagttaggaatacctgggagtttaattgggaatgatcaaatttacaatagaatagtcacttctcatgcttttattataattttttttatagttatacccgtaataattggaggttttggaaattgattaattcctttaatattaggagctccagatatatctttcccacgtataaataatataagattttgattattaattccgtcattatttttattaattttgagtggatttgttaatataggtgttggaactggatgaacagtttatccacctttatctttaatttttagacatggaggtgtatctgttgatataggaatttttgctttacatttggcaggggcttcttcaattataggggctgtcaattttattagaacgattttaaatatacgggtaaatttttttttttta?a?aaaaatt?????????????????????????????????????????????????????????????????????????????????????????????????????????????????????????????????????????????????????????????????
>ASBD422-07|Dolichogenidea_Janzen30|DHJPAR0013557|malaise-trapped|BOLD:ABX5195
???????????????????????????atctggaatattaggattttctataagattaattattcgtttagagttaggaatacctgggagtttaattgggaatgatcaaatttacaatagaatagtcacttctcatgcttttattataattttttttatagttatacccgtaataattggaggttttggaaattgattaattcctttaatattaggagctccagatatatctttcccacgtataaataatataagattttgattattaattccgtcattatttttattaattttgagtggatttgttaatataggtgttggaactggatgaacagtttatccacctttatctttaatttttagacatggaggtgtatctgttgatataggaatttttgctttacatttggcaggggcttcttcaattataggggctgtcaattttattagaacgattttaaatatacgggtaaattttttttttttagataaaaattctttatttatttggtctgtttttattacagcaattttattattattatctctacctgttttagctggagcaattactatattattaacggatcgaaatttaaatacaagattttttgatcctgctggtggtggaga?????????????????????????
>ASHYB1773-10|Dolichogenidea_Janzen30|DHJPAR0039485|Antaeotricha_Janzen221|BOLD:ABX5195
????????????????????????????tctggaagattaggattttctataagattaattattcgtttagagttaggaatacctgggagtttaattgggaatgatcaaatttacaatagaatagtcacttctcatgcttttattataattttttttatagttatacccgtaataattggaggttttggaaattgattaattcctttaatattaggagctccagatatatctttcccacgtataaataatataagattttgattattaattccgtcattatttttattaattttgagtggatttgttaatataggtgttggaactggatgaacagtttatccacctttatctttaatttttagacatggaggtgtatctgttgatataggaatttttgctttacatttggcaggggcttcttcaattataggggctgtcaattttattagaacgattttaaatatacgggtaaattttttttttttagataaaaattctttatttatttggtctgtttttattacagcaattttattattattatctctacctgttttagctggagcaatcactatattattaacggatcgaaatttaaatacaagattttttgatcctgctggtggtggagac????????????????????????
>ASBRD496-07|Dolichogenidea_Janzen30|DHJPAR0013218|malaise-trapped|BOLD:ABX5195
?????????????????????????????c?g?aa?attagga?tttctataaga?taattattcgtttagagttaggaatacctgggagtttaattgggaatgatcaaatttacaatagaatagtcacttctcatgcttttattataattttttttatagttatacccgtaataattggaggttttggaaattgattaattcctttaatattaggagctccagatatatctttcccacgtataaataatataagattttgattattaattccgtcattatttttattaattttgagtggatttgttaatataggtgttggaactggatgaacagtttatccacctttatctttaatttttagacatggaggtgtatctgttgatataggaatttttgctttacatttggcaggggcttcttcaattataggggctgtcaattttattagaacgattttaaatatacgggtaaattttttttttttagataaaaattctttatttatttggtctgtttttattacagcaattttattattattatctctacctgttttagctggagcaatcactatattattaacggatcgaaatttaaatacaagattttttgatcctgctggtggtgg????????????????????????????
>GMCNA47986-21|Dolichogenidea_Janzen30|BIOUG70484-H07|Malaise_trap_BSE-B|BOLD:ABX5195
???attatacttcatttttggagtttgatctggaatattaggattttctataagattaattattcgtttagagttaggaatacctgggagtttaattgggaatgatcaaatttacaatagaatagtcacttctcatgcttttattataattttttttatagttatacccgtaataattggaggttttggaaattgattaattcctttaatattaggagctccagatatatctttcccacgtataaataatataagattttgattattaattccgtcattatttttattaattttgagtggatttgttaatataggtgttggaactggatgaacagtttatccacctttatctttaatttttagacatggaggtgtatctgttgatataggaatttttgctttacatttggcaggggcttcttcaattataggggctgtcaattttattagaacgattttaaatatacgggtaaattttttttttttagataaaaattctttatttatttggtctgtttttattacagcaattttattattattatctctacctgttttagctggagcaatcactatattattaacggatcgaaatttaaatacaagattttttgatcctgctggtggtggagacccagttttgtatcaacatttatt?
>ACGAZ374-11|Dolichogenidea_Janzen30|DHJPAR0045153|Antaeotricha_Janzen221|BOLD:ABX5195
aatattatacttcatttttggagtttgatctggaatattaggattttctataagattaattattcgtttagagttaggaatacctgggagtttaattgggaatgatcaaatttacaatagaatagtcacttctcatgcttttattataattttttttatagttatacccgtaataattggaggttttggaaattgattaattcctttaatattaggagctccagatatatctttcccacgtataaataatataagattttgattattaattccgtcattatttttattaattttgagtggatttgttaatataggtgttggaactggatgaacagtttatccacctttatctttaatttttagacatggaggtgtatctgttgatataggaatttttgctttacatttggcaggggcttcttcaattataggggctgtcaattttattagaacgattttaaatatacgggtaaattttttttttttagataaaaattctttatttatttggtctgtttttattacagcaattttattattattatctctacctgttttagctggagcaatcactatattattaacggatcgaaatttaaatacaagattttttgatcctgctggtggtggaga?????????????????????????
>ASBD051-07|Dolichogenidea_Janzen30|DHJPAR0012544|malaise-trapped|BOLD:ABX5195
?atattatacttcatttttggagtttgatctggaatattaggattttctataagattaattattcgtttagagttaggaatacctgggagtttaattgggaatgatcaaatttacaatagaatagtcacttctcatgcttttattataattttttttatagttatacccgtaataattggaggttttggaaattgattaattcctttaatattaggagctccagatatatctttcccacgtataaataatataagattttgattattaattccgtcattatttttattaattttgagtggatttgttaatataggtgttggaactggatgaacagtttatccacctttatctttaatttttagacatggaggtgtatctgttgatataggaatttttgctttacatttggcaggggcttcttcaattataggggctgtcaattttattagaacgattttaaatatacgggtaaattttttttttttagataaaaattctttatttatttggtctgtttttattacagcaattttattattattatctctacctgttttagctggagcaatcactatattattaacggatcgaaatttaaatacaagattttttgatcctgctggtggtggaga?????????????????????????
>ASBD227-07|Dolichogenidea_Janzen30|DHJPAR0012720|malaise-trapped|BOLD:ABX5195
????????????????????????????????????????????tttctataagattaattattcgtttagagttaggaatacctgggagtttaattgggaatgatcaaatttacaatagaatagtcacttctcatgcttttattataattttttttatagttatacccgtaataattggaggttttggaaattgattaattcctttaatattaggagctccagatatatctttcccacgtataaataatataagattttgattattaattccgtcattatttttattaattttgagtggatttgttaatataggtgttggaac?ggatgaacagtttatcc?ccttt?tctttaatttttagaca?ggagg?gtatctgttgatataggaatttttgctttacatttggcaggggcttcttcaattataggggctgtcaattttattagaacgattttaaatatacgggtaaattttttttttttagataaaaattctttatttatttggtctgtttttattacagcaattttattattattatctctacctgttttagctggagcaatcactatattattaacggatcgaaatttaaatacaagattttttgatcctgctggtggtggaga?????????????????????????
>ASBRD269-07|Dolichogenidea_Janzen30|DHJPAR0013231|malaise-trapped|BOLD:ABX5195
??????????????????????????ga?ctggaa?attagga?tttctataagattaattattcgtttagagttaggaatacctgggagtttaattgggaatgatcaaatttacaatagaatagtcacttctcatgcttttattataattttttttatagttatacccgtaataattggaggttttggaaattgattaattcctttaatattaggagctccagatatatctttcccacgtataaataatataagattttgattattaattccgtcattatttttattaattttgagtggatttgttaatataggtgttggaactggatgaacagtttatccacctttatctttaatttttagacatggaggtgtatctgttgatataggaatttttgctttacatttggcaggggcttcttcaattataggggctgtcaattttattagaacgattttaaatatacgggtaaattttttttttttagataaaaattctttatttatttggtctgtttttattacagcaattttattattattatctctacctgttttagctggagcaattactatattattaacggatcgaaatttaaatacaagattttttgatcctgctggtggtgg????????????????????????????
>GMCNA51908-21|Dolichogenidea_Janzen30|BIOUG68244-C07|Malaise_trap_BSE-B|BOLD:ABX5195
????ttatacttcatttttggagtttgatctggaatattaggattttctataagattaattattcgtttagagttaggaatacctgggagtttaattgggaatgatcaaatttacaatagaatagtcacttctcatgcttttattataattttttttatagttatacccgtaataattggaggttttggaaattgattaattcctttaatattaggagctccagatatatcttttccacgtataaataatataagattttgattattaattccgtcattatttttattaattttgagtggatttgttaatataggtgttggaactggatgaacagtttatccacctttatctttaatttttagacatggaggtgtatctgttgatataggaatttttgctttacatttggcaggggcttcttcaattataggggctgtcaattttattagaacgattttaaatatacgggtaaattttttttttttagataaaaattctttatttatttggtctgtttttattacagcaattttattattattatctctacctgttttagctggagcaatcactatattattaacggatcgaaatttaaatacaagattttttgatcctgctggtggtggagacccagttttgtatcaacatttatt?
>ASBRD155-07|Dolichogenidea_Janzen30|DHJPAR0013211|malaise-trapped|BOLD:ABX5195
??????????????????????????ga?c?g?aatattagga?tttctataagattaattattcgtttagagttaggaatacctgggagtttaattgggaatgatcaaatttacaatagaatagtcacttctcatgcttttattataattttttttatagttatacccgtaataattggaggttttggaaattgattaattcctttaatattaggagctccagatatatctttcccacgtataaataatataagattttgattattaattccgtcattatttttattaattttgagtggatttgttaatataggtgttggaactggatgaacagtttatccacctttatctttaatttttagacatggaggtgtatctgttgatataggaatttttgctttacatttggcaggggcttcttcaattataggggctgtcaattttattagaacgattttaaatatacgggtaaattttttttttttagataaaaattctttatttatttggtctgtttttattacagcaattttattattattatctctacctgttttagctggagcaatcmctatattattaacggatcgaaatttaaatacaagattttttg?tcctgctggtggtgg????????????????????????????
>ASBRD077-07|Dolichogenidea_Janzen30|DHJPAR0013214|malaise-trapped|BOLD:ABX5195
??????????????????????????gatctggaa?attagga?tttctataaga?taattattcgtttagagttaggaatacctgggagtttaattgggaatgatcaaatttacaatagaatagtcacttctcatgcttttattataattttttttatagttatacctgtaataattggaggttttggaaattgattaattcctttaatattaggagctccagatatatctttcccacgtataaataatataagattttgattattaattccgtcattatttttattaattttgagtggatttgttaatataggtgttggaactggatgaacagtttatccacctttatctttaatttttagacatggaggtgtatctgttgatataggaatttttgctttacatttggcaggggcttcttcaattataggggctgtcaattttattagaacgattttaaatatacgggtaaattttttttttttagataaaaattctttatttatttggtctgtttttattacagcaattttattattattatctctacctgttttagctggagcaatcactatattattaacggatcgaaatttaaatacaagattttttg?tcctgctggtggtgg????????????????????????????
>ASBRD257-07|Dolichogenidea_Janzen30|DHJPAR0013209|malaise-trapped|BOLD:ABX5195
?atattatacttcatttttgg?gtttgatctggaatattaggattttctataagattaattattcgtttagagttaggaatacctgggagtttaattgggaatgatcaaatttacaatagaatagtcacttctcatgcttttattataattttttttatagttatacccgtaataattggaggttttggaaattgattaattcctttaatattaggagctccagatatatctttcccacgtataaataatataagattttgattattaattccgtcattatttttattaattttgagtggatttgttaatataggtgttggaactggatgaacagtttatccmcctttatctttaatttttagacatggaggtgtatctgttgatataggaatttttgctttacatttggcaggggcttcttcaattataggggctgtcaattttattagaacgattttaaatatacgggtaaattttttttttttagataaaaattctttatttatttggtctgtttttattacagcaattttattattattatctctacctgttttagctggagcaatcactatattattaacggatcgaaatttaaatacaagattttttgatcctgctggtggtgg????????????????????????????
>ASBRD045-07|Dolichogenidea_Janzen30|DHJPAR0013215|malaise-trapped|BOLD:ABX5195
?at?tt?ta?ttcattttt?gagtttgatctggaat?ttaggattttctataagattaattattcgtttagagttaggaatacctgggagtttaattgggaatgatcaaatttacaatagaatagtcacttctcatgcttttattataattttttttatagttatacccgtaataattggaggttttggaaattgattaattcctttaatattaggagctccagatatatctttcccacgtataaataatataagattttgattattaattccgtcattatttttattaattttgagtggatttgttaatataggtgttggaactggatgaacagtttatccmcctttatctttaatttttagacatggaggtgtatctgttgatataggaatttttgctttacatttggcaggggcttcttcaattataggggctgtcaattttattagaacgattttaaatatacgggtaaattttttttttttagataaaaattctttatttatttggtctgtttttattacagcaattttattattattatctctacctgttttagctggagcaatcactatattattaacggatcgaaatttaaatacaagattttttgatcctgctggtggtgg????????????????????????????
>GMCNA27912-21|Dolichogenidea_Janzen30|BIOUG70720-C11|Malaise_trap_BSE-B|BOLD:ABX5195
???attatacttcatttttggagtttgatctggaatattaggattttctataagattaattattcgtttagagttaggtatacctgggagtttaattgggaatgatcaaatttacaatagaatagtcacttctcatgcttttattataattttttttatagttatacccgtaataattggaggttttggaaattgattaattcctttaatattaggagctccagatatatctttcccacgtataaataatataagattttgattattaattccgtcattatttttattaattttgagtggatttgttaatataggtgttggaactggatgaacagtttatccacctttatctttaatttttagacatggaggtgtatctgttgatataggaatttttgctttacatttggcaggggcttcttcaattataggggctgtcaattttattagaacgattttaaatatacgggtaaattttttttttttagataaaaattctttatttatttggtctgtttttattacagcaattttattattattatctctacctgttttagctggagcaatcactatattattaacggatcgaaatttaaatacaagattttttgatcctgctggtggtggagacccagttttgtatcaacatttatt?
>ACGBA3881-13|Dolichogenidea_Janzen30|DHJPAR0051289|Antaeotricha_Janzen221|BOLD:ABX5195
?????????????????????????????????????????gaatttctataagattaattattcgtttagagttaggaatacctgggagtttaattgggaatgatcaaatttacaatagaatagtcacttctcatgcttttattataattttttttatagttatacccgtaataattggaggttttggaaattgattaattcctttaatattaggagctccagatatatctttcccacgtataaataatataagattttgattattaattccgtcattatttttattaattttgagtggatttgttaatataggtgttggaactggatgaacagtttatccacctttatctttaatttttagacatggaggtgtatctgttgatataggaatttttgctttacatttggcaggggcttcttcaattataggggctgtcaattttattagaacgattttaaatatacgggtaaattttttttttttagataaaaattctttatttatttggtctgtttttattacagcaattttattattattatctctacctgttttagctggagcaatcactatattattaacggatcgaaatttaa???????????????????????????????????????????????????????????
>ASHYD1778-10|Dolichogenidea_Janzen30|DHJPAR0031854|malaise-trapped|BOLD:ABX5195
???????????????????????????????????????aggattttctataagattaattattcgtttagagttaggaatacctgggagtttaattgggaatgatcaaatttacaatagaatagtcacttctcatgcttttattataattttttttatagttatacccgtaataattggaggttttggaaattgattaattcctttaatattaggagctccagatatatctttcccacgtataaataatataagattttgattattaattccgtcattatttttattaattttgagtggatttgttaatataggtgttggaactggatgaacagtttatccacctttatctttaatttttagacatggaggtgtatctgttgatataggaatttttgctttacatttggcaggggcttcttcaattataggggctgtcaattttattagaacgattttaaatatacgggtaaattttttttttttagataaaaattctttatttatttggtctgtttttattacagcaattttattattattatctctacctgttttagctggagcaatcactatattattaacggatcgaaatttaaatacaagattttttgatcctgctgggggggga???????????????????????????
>ASBRD248-07|Dolichogenidea_Janzen30|DHJPAR0013210|malaise-trapped|BOLD:ABX5195
??????????????????????????????????????tagga?tttctataagattaattattcgtttagagttaggaatacctgggagtttaattgggaatgatcaaatttacaatagaatagtcacttctcatgcttttattataattttttttatagttatacctgtaataattggaggttttggaaattgattaattcctttaatattaggagctccagatatatctttcccacgtataaataatataagattttgattattaattccgtcattatttttattaattttgagtggatttgttaatataggtgttggaactggatgaacagtttatccacctttatctttaatttttagacatggaggtgtatctgttgatataggaatttttgctttacatttggcaggggcttcttcaattataggggctgtcaattttattagaacgattttaaatatacgggtaaattttttttttttagataaaaattctttatttatttggtctgtttttattacagcaattttattattattatctctacctgttttagctggrgcaatcactatattattaacggatcgaaatttaaatacaagattttttg???t????????????????????????????????????????
>GMCRR322-13|Dolichogenidea_Janzen30|BIOUG08911-B02|BSE_Malaise_Trap|BOLD:ABX5195
aatattatacttcatttttggagtttgatctggaatattaggattttctataagattaattattcgtttagagttaggaatacctgggagtttaattgggaatgatcaaatttacaatagaatagtcacttctcatgcttttattataattttttttatagttatacccgtaataattggaggttttggaaattgattaattcctttaatattaggagctccagatatat?tttcccacgtataaataatataagattttgattattaattccgtcattatttttattaattttgagtggatttgttaatataggtgttggaactggatgaacagtttatcc?cctttat?tttaatttttagacatggagg?gtat?tgttgatataggaatttttgctttacatttggcagggggtttttcaattataggggctgtcaattttattagaacgattttaaatatacgggtaaattttttttttttagataaaaattctttatttatttggtctgtttttattacagcaattttattattattatctctacctgttttagctggagcaatcactatattattaacggatcgaaatttaaatacaagattttttgatcctgctggt?????????????????????????????????
>GMCRO573-13|Dolichogenidea_Janzen30|BIOUG08769-A02|BSE_Malaise_Trap|BOLD:ABX5195
aatattatacttcatttttggagtttgatctggaatattaggattttctataagattaattattcgtttagagttaggaatacctgggagtttaattgggaatgatcaaatttacaatagaatagtcacttctcatgcttttattataattttttttatagttatacccgtaataattggaggttttggaaattgattaattcctttaatattaggagctccagatatat?tttcccacgtataaataatataagattttgattattaattccgtcattatttttattaattttgagtggatttgttaatataggtgttggaactggatgaacagtttatcc?cctttatctttaatttttagacatggagg?gtat?tgttgatataggaatttttgctttacatttggcagggg?tt?ttcaattataggggctgtcaattttattagaacgattttaaatatacgggtaaattttttttttttagataaaaattctttatttatttggtctgtttttattacagcaattttattattattatctctacctgttttagctggagcaatcactatattattaacggatcgaaatttaaatacaagattttttgatcctgctggtggtggagaccc??????????????????????
>ACGAZ522-11|Dolichogenidea_Janzen30|DHJPAR0045301|Antaeotricha_Janzen221|BOLD:ABX5195
????????????????????????????????????????????tttctataaga?taattattcgtttagagttaggaatacctgggagtttaattgggaatgatcaaatttacaatagaatagtcacttctcatgcttttattataattttttttatagttatacccgtaataattggaggttttggaaattgattaattcctttaatattaggagctccagatatatctttcccacgtataaataatataagattttgattattaattccgtcattatttttattaattttgagtggatttgttaatataggtgttggaactggatgaacagtttatccacctttatctttaatttttagacatggaggtgtatctgttgatataggaatttttgctttacatttggcaggggcttcttcaattataggggctgtcaattttattagaacgattttaaatatacgggtaaattttttttttttagataaaaattctttatttatttggtctgtttttattacagcaattttattattattatctctacctgttttagctggagcaatcactatattattaacggatcgaaatttaaatacaagattttttgatcctgctggtggtggaga?ccagtgttt???????????????
>GMCRW539-13|Dolichogenidea_Janzen324|BIOUG09441-G08|BSE_Malaise_Trap|BOLD:AAM5853
aatattatattttatatttggtttatggtcgggtatagtggggttttcaataagtttaattattcgattagaattaggtataccaggaagattaattggtaatgatcaaatttataatagaatagttacttctcatgcttttattataattttttttatagttatacctgtaataattggtggttttggaaattggttggtcccattgatagttggggctccagatatatcttttcctcgtatgaataatataagattttgattattaattccttcattatttttattattattaagaggatttattaatgttggtgttgggactggatgaacagtttatccacctttatctttaattttaggacatgggggtatatcagtagatttaggtattttttctttacatttagctggtgcatcatcaattataggagctgttaattttattactactattttaaatatacgtgtaaattattataaaatagataagttatcattatttgtttgatcagtatttattacagcattgttgttgttattatctttaccagttttagctggtgcaattactatattattaactgatcgtaatttaaatactagattttttgatccttcaggtggaggggaccctattctttatcaacatttattt
>ASHYD1788-10|Dolichogenidea_Janzen324|DHJPAR0031864|malaise-trapped|BOLD:AAM5853
aatattatattttatatttggtttatggtcgggtatggtggggttttcaataagtttaattattcgattagaattaggtataccaggaagattaattggtaatgatcaaatttataatagaatagttacttcccatgcttttattataattttttttatagttatacctgtaataattggtggttttggaaattggttggtcccattgatagttggggccccagacatatcttttcctcgtatgaataatataagattttgattattaattccttcattatttttattattattaagaggatttattaatgttggtgttgggactggatgaacagtttatccacctttatctttaattttaggacatgggggtatatcagtagatttaggtattttttctttacatttagctggtgcatcatcaattataggagctgttaattttattactactattttaaatatacgtgtaaattattataaaatagataagttatcattatttgtttgatcagtatttattacagcattgttgttgttattatctttaccagttttagctggtgcaattactatattattaactgatcgtaatttaaatactagattttttgatccttcaggtggaggggaccctattctttatcaacatttattt
>HYLEP298-08|Microplitis_plutellae|BOLD:AAA6006
tatattatattttatttttggaatttgatcaggaatattaggattttcaataagtttaattattcgattggaattaggtataccaggaaatttaattggaaatgatcaaatttataatagaattgtaacttctcatgcttttattataattttttttatagttataccaattataattggtggatttggaaattgattagttcctttaatattaggagcacctgatatagcatttccacgtataaataatataagattttgattattaattccatcattatttttattagtattaagaagatttattaatgttggtgttggtacaggatgaacagtctatcctcctttatctttaattttaggtcatggtggtttatctgttgatataagaatttttgctttacatttagctggagcatcttcaattataggtgctgtaaattttattacaaccgtttttaatatgcgttcaaattatttaaatatagataaaatttctttatttacttgatcagtatttattacagctattttattattattatctttaccagttttagctggggcaattacaatattattaactgatcgaaatttaaatacaagattttttgatccttcaggaggaggggatccaattttatatcaacatttattt
>ASHYM2410-13|Dolichogenidea_Janzen62|DHJPAR0053056|immidJanzen01_Janzen26|BOLD:ACI3413
aattttatattttttatttggaatttgatctggaatagtaggtttttcaataagtataattattcgattagagttaggaatacctggtagattaattggtaatgatcaaatttataatagaatagttacttcccatgcttttattataattttttttatagttatacctgttataattggagggtttggaaattgattaattcctttaatattaggttctccagatatgtcttttcctcgaataaataatataagtttttgattattaattccatcagtagtattattaattataagaggatttattaatgttggtgtaggtactggttgaacagtttatcctcctttatcattatcgataggtcatagtggaatgtcagttgatataagaattttttcattacatttagcaggtgcatcttcaattatagggtcagtaaatttcatatctactgttttaaatatacgaacaaatttatttttgatagataaattatctttattttcttgatcagtatttattacagttattttattattattatcattaccagttttagctggtgcaattacaatattattaactgatcgtaatttaaatacaagtttttttgatccatcaggaggtggtgatccagttttgtatcaacatttattt
