# Supplementary material for: ﻿A revision of the parasitoid wasp genus Dolichogenidea Viereck (Hymenoptera, Braconidae) in the Neotropical region, with the description of 102 new species
Source: Zookeys. 2025 May 7;1237:1–250. doi: 10.3897/zookeys.1237.141007 (PMC12079117; doi:10.3897/zookeys.1237.141007)
Supplement: ﻿Supplementary material 4 — BEAT settings [file zookeys-1237-001_article-141007__-s004.xml]

<?xml version="1.0" standalone="yes"?>

<!-- Generated by BEAUTi v1.10.4 Prerelease #bc6cbd9                         -->
<!--       by Alexei J. Drummond, Andrew Rambaut and Marc A. Suchard         -->
<!--       Department of Computer Science, University of Auckland and        -->
<!--       Institute of Evolutionary Biology, University of Edinburgh        -->
<!--       David Geffen School of Medicine, University of California, Los Angeles-->
<!--       http://beast.community/                                           -->
<beast version="1.10.4">
	

	<!-- The list of taxa to be analysed (can also include dates/ages).          -->
	<!-- ntax=424                                                                -->
	<taxa id="taxa">
		<taxon id="LEFIJ15157-21|Bracon_kopelkei|ZMUO.041479|Euura_aquilonis|BOLD:ACA2092"/>
		<taxon id="BIOUG07411-C03|Bracon_crassicornis|GMGRF597-13||BOLD:AAF8725"/>
		<taxon id="AUMIC545-19|Cotesia_glomerata|Extraction815|Australia"/>
		<taxon id="ASBR506-06|Parapanteles_mariae|DHJPAR0004540"/>
		<taxon id="HYCNE863-11|Dolichogenidea_homoeosomae|CNCHYM_01052||"/>
		<taxon id="ACGBA4742-15|Dolichogenidea_Janzen14|DHJPAR0056865|same_as_06-1583|BOLD:AAD8952"/>
		<taxon id="ACGAZ1402-12|Dolichogenidea_Janzen14|DHJPAR0050088|Antaeotricha_Janzen146|BOLD:AAD8952"/>
		<taxon id="ACGBA4745-15|Dolichogenidea_Janzen14|DHJPAR0056868|same_as_06-1583|BOLD:AAD8952"/>
		<taxon id="ASHYD2605-10|Dolichogenidea_Janzen14|DHJPAR0039032|Antaeotricha_BioLep46|BOLD:AAD8952"/>
		<taxon id="ACGBA4737-15|Dolichogenidea_Janzen14|DHJPAR0056860|same_as_06-1583|BOLD:AAD8952"/>
		<taxon id="ACGBA10372-19|Dolichogenidea_Janzen14|DHJPAR0064120|Omiodes_humeralisDHJ07|BOLD:AAD8952"/>
		<taxon id="ACGBA10350-19|Dolichogenidea_Janzen14|DHJPAR0064098|Omiodes_humeralisDHJ07|BOLD:AAD8952"/>
		<taxon id="ASHYB680-08|Dolichogenidea_Janzen14|DHJPAR0020793|Antaeotricha_similisEPR02|BOLD:AAD8952"/>
		<taxon id="ASBA1545-08|Dolichogenidea_Janzen14|DHJPAR0020465|Antaeotricha_BioLep46|BOLD:AAD8952"/>
		<taxon id="ASHYE2656-11|Dolichogenidea_Janzen14|DHJPAR0040520|Antaeotricha_Janzen292DHJ02|BOLD:AAD8952"/>
		<taxon id="ACGBA10443-19|Dolichogenidea_Janzen14|DHJPAR0064191|Omiodes_humeralis|BOLD:AAD8952"/>
		<taxon id="ASBC136-06|Dolichogenidea_Janzen14|DHJPAR0005015|Antaeotricha_Janzen31|BOLD:AAD8952"/>
		<taxon id="ASHYB593-08|Dolichogenidea_Janzen14|DHJPAR0020706|Antaeotricha_Janzen77|BOLD:AAD8952"/>
		<taxon id="ASHYF1899-11|Dolichogenidea_Janzen50|DHJPAR0041993|Antaeotricha_Janzen31|BOLD:AAD8952"/>
		<taxon id="ASHYG560-10|Dolichogenidea_Janzen50|DHJPAR0031299|malaise-trapped|BOLD:AAD8952"/>
		<taxon id="ASHYF1519-11|Dolichogenidea_Janzen50|DHJPAR0041613|Antaeotricha_Janzen31|BOLD:AAD8952"/>
		<taxon id="ACGBA1341-12|Dolichogenidea_Janzen50|DHJPAR0047198|elachbiolep01_biolep46|BOLD:AAD8952"/>
		<taxon id="ASBA1544-08|Dolichogenidea_Janzen50|DHJPAR0020464|Antaeotricha_Phillips01|BOLD:AAD8952"/>
		<taxon id="ASHYH1844-14|Dolichogenidea_Janzen50|DHJPAR0055297|Antaeotricha_incrassata|BOLD:AAD8952"/>
		<taxon id="JICCN519-16|Dolichogenidea_Janzen5847|BIOUG29681-F04|Malaise_trap_PL12-3A|BOLD:AAM5847"/>
		<taxon id="ASHYG639-10|Dolichogenidea_Janzen5847|DHJPAR0031378|malaise-trapped|BOLD:AAM5847"/>
		<taxon id="PLDAL160-19|Dolichogenidea_Janzen5847|BIOUG46544-F07|Malaise_trap_PL12-6B|BOLD:AAM5847"/>
		<taxon id="PLLAO508-20|Dolichogenidea_Janzen5847|BIOUG52094-E10|Malaise_trap_PL12-3C|BOLD:AAM5847"/>
		<taxon id="PLAAT495-18|Dolichogenidea_Janzen5847|BIOUG44706-H04|Malaise_trap_PL12-3B|BOLD:AAM5847"/>
		<taxon id="PLLAJ1044-20|Dolichogenidea_Janzen5847|BIOUG52311-A10|Malaise_trap_PL12-3C|BOLD:AAM5847"/>
		<taxon id="ACGBA10373-19|Dolichogenidea_Janzen13|DHJPAR0064121|Gonionota_Janzen22|BOLD:AAI9755"/>
		<taxon id="ASBA755-06|Dolichogenidea_Janzen13|DHJPAR0004087|Gonionota_Janzen22|BOLD:AAI9755"/>
		<taxon id="CRSRA20078-22|Dolichogenidea_Janzen13|BIOUG86129-D01|Malaise_trap_Sirena-2A|BOLD:AAI9755"/>
		<taxon id="ASHYH1442-13|Dolichogenidea_Janzen70|DHJPAR0052330|same_as_13-2043|BOLD:ACI3397"/>
		<taxon id="ASHYF1887-11|Dolichogenidea_Janzen49|DHJPAR0041981|elachJanzen01_Janzen409|BOLD:AAC5949"/>
		<taxon id="CRBLC54966-22|Dolichogenidea_Janzen49|BIOUG93201-F03|Malaise_trap_BARB-2A|BOLD:AAC5949"/>
		<taxon id="CRBOA23502-23|Dolichogenidea_Janzen49|BIOUG97062-B10|Boconera-1AD|BOLD:AAC5949"/>
		<taxon id="ASHYF1802-11|Dolichogenidea_Janzen120|DHJPAR0041896|Megalota_spinulosa|BOLD:AAY4690"/>
		<taxon id="ACGBA10360-19|Dolichogenidea_Janzen120|DHJPAR0064108|same_as_12-SRNP-2552|BOLD:AAY4690"/>
		<taxon id="ASHYD3968-14|Dolichogenidea_Janzen72|DHJPAR0054803|elachBioLep01_BioLep286|BOLD:ACM2280"/>
		<taxon id="ACGBA2679-12|Dolichogenidea_Janzen09|DHJPAR0049137|Eadmuna_Janzen01|BOLD:AAB4946"/>
		<taxon id="ASBA561-06|Dolichogenidea_Janzen09|DHJPAR0003987|Eadmuna_Janzen01|BOLD:AAB4946"/>
		<taxon id="ASHYD1871-10|Dolichogenidea_Janzen09|DHJPAR0038298|Eadmuna_Janzen01|BOLD:AAB4946"/>
		<taxon id="ASBA363-06|Dolichogenidea_Janzen09|DHJPAR0002943|Eadmuna_Janzen01|BOLD:AAB4946"/>
		<taxon id="ASBA543-06|Dolichogenidea_Janzen09|DHJPAR0003969|Eadmuna_Janzen01|BOLD:AAB4946"/>
		<taxon id="ASBA828-06|Dolichogenidea_Janzen09|DHJPAR0004254|Eadmuna_Janzen01|BOLD:AAB4946"/>
		<taxon id="ASBA830-06|Dolichogenidea_Janzen09|DHJPAR0004256|Eadmuna_Janzen01|BOLD:AAB4946"/>
		<taxon id="ASBA739-06|Dolichogenidea_Janzen09|DHJPAR0004071|Eadmuna_Janzen01|BOLD:AAB4946"/>
		<taxon id="ASBRD603-07|Dolichogenidea_Janzen09|DHJPAR0012968|Eadmuna_Janzen01|BOLD:AAB4946"/>
		<taxon id="ASBA843-06|Dolichogenidea_Janzen09|DHJPAR0004269|Eadmuna_Janzen01|BOLD:AAB4946"/>
		<taxon id="ASBRD602-07|Dolichogenidea_Janzen09|DHJPAR0012967|Eadmuna_Janzen01|BOLD:AAB4946"/>
		<taxon id="ASBA848-06|Dolichogenidea_Janzen323|DHJPAR0004274|Banisia_myrsusalisDHJ01|BOLD:AAL2285"/>
		<taxon id="ASBA539-06|Dolichogenidea_Janzen328|DHJPAR0003965|Eadmuna_Janzen01|BOLD:AAB4946"/>
		<taxon id="ASBA562-06|Dolichogenidea_Janzen31|DHJPAR0003988|Eadmuna_Janzen01|BOLD:AAB4946"/>
		<taxon id="ASHYG701-10|Dolichogenidea_Janzen25|DHJPAR0031440|malaise-trapped|BOLD:ABY7999"/>
		<taxon id="ASBRD394-07|Dolichogenidea_Janzen25|DHJPAR0013228|malaise-trapped|BOLD:ABY7999"/>
		<taxon id="ASHYE2625-11|Exoryza_richardashleyi|DHJPAR0040489|gelJanzen01_Janzen349|BOLD:ABX6267"/>
		<taxon id="ONTB6801-23|Hymenoptera|BIOUG89258-E08.ONT3|Malaise_trap_Quetzales-2A|BOLD:ABX6267"/>
		<taxon id="CRMSH2320-23|Microgastrinae|CCDB-28465-H04||BOLD:ABX6267"/>
		<taxon id="ASHYG420-10|Exoryza_ritaashleyae|DHJPAR0034150|malaise-trapped|BOLD:ABX6267"/>
		<taxon id="ASHYG373-10|Exoryza_ritaashleyae|DHJPAR0034103|malaise-trapped|BOLD:ABX6267"/>
		<taxon id="ASHYG757-10|Exoryza_yeimycedenoae|DHJPAR0031496|malaise-trapped|BOLD:ABX6267"/>
		<taxon id="ASBRD479-07|Exoryza_yeimycedenoae|DHJPAR0013235|malaise-trapped|BOLD:ABX6267"/>
		<taxon id="ACGBA4015-13|Exoryza_mariabustosae|DHJPAR0051423|gelJanzen01_Janzen319|BOLD:AAN2496"/>
		<taxon id="ASHYB1755-10|Exoryza_mariabustosae|DHJPAR0039467|gelJanzen01_Janzen319|BOLD:AAN2496"/>
		<taxon id="ASHYH1393-13|Exoryza_mariabustosae|DHJPAR0052281|gelJanzen01_Janzen319|BOLD:AAN2496"/>
		<taxon id="ASHYB1776-10|Exoryza_mariabustosae|DHJPAR0039488|gelJanzen01_Janzen319|BOLD:AAN2496"/>
		<taxon id="ASHYG021-10|Exoryza_rosamatarritae|DHJPAR0033751|malaise-trapped|BOLD:ABY5258"/>
		<taxon id="ASHYM2392-13|Exoryza_rosamatarritae|DHJPAR0053038|gelJanzen01_Janzen16|BOLD:ABY5258"/>
		<taxon id="ASHYH779-11|Exoryza_rosamatarritae|DHJPAR0043021|gelJanzen01_Janzen16|BOLD:ABY5258"/>
		<taxon id="ACGBA3636-13|Exoryza_rosamatarritae|DHJPAR0051044|Brenthia_Janzen05|BOLD:ABY5258"/>
		<taxon id="ASHYG772-10|Dolichogenidea_Janzen28|DHJPAR0031511|malaise-trapped|BOLD:AAE8596"/>
		<taxon id="ASHYG805-10|Dolichogenidea_Janzen28|DHJPAR0031544|malaise-trapped|BOLD:AAE8596"/>
		<taxon id="ASBD057-07|Dolichogenidea_Janzen28|DHJPAR0012550|malaise-trapped|BOLD:AAE8596"/>
		<taxon id="CRQZA3956-22|Dolichogenidea_Janzen28|BIOUG78250-A04|Malaise_trap_Quetzales-2A|BOLD:AAE8596"/>
		<taxon id="CRQZA31003-22|Dolichogenidea_Janzen28|BIOUG87420-F12|Malaise_trap_Quetzales-2A|BOLD:AAE8596"/>
		<taxon id="ASHYD674-08|Dolichogenidea_Janzen28|DHJPAR0027648|malaise-trapped|BOLD:AAE8596"/>
		<taxon id="ASHYH792-11|Dolichogenidea_Janzen312|DHJPAR0043034|Rivula_Poole03|BOLD:ABA7252"/>
		<taxon id="ASHYB1547-09|Dolichogenidea_Rodriguez90|DHJPAR0034254|Anadasmus_Janzen25|BOLD:AAK2061"/>
		<taxon id="ASHYC4770-10|Dolichogenidea_Rodriguez90|DHJPAR0038025|Anadasmus_Janzen25|BOLD:AAK2061"/>
		<taxon id="ASBD067-07|Dolichogenidea_Janzen27|DHJPAR0012560|malaise-trapped|BOLD:AAI9746"/>
		<taxon id="ASHYG835-10|Dolichogenidea_Janzen27|DHJPAR0031574|malaise-trapped|BOLD:AAI9746"/>
		<taxon id="ASHYG546-10|Dolichogenidea_Janzen21|DHJPAR0031285|malaise-trapped|BOLD:AAM5846"/>
		<taxon id="ASHYH851-11|Dolichogenidea_Janzen10|DHJPAR0043093|Dichomeris_Janzen273|BOLD:ACJ2777"/>
		<taxon id="ACGBA10451-19|Dolichogenidea_Janzen10|DHJPAR0064199|tortJanzen01_Janzen01|BOLD:ACJ2777"/>
		<taxon id="ACGBA9109-18|Dolichogenidea_Janzen10|DHJPAR0062775|Antaeotricha_Janzen223|BOLD:ACJ2777"/>
		<taxon id="ASHYD3903-14|Dolichogenidea_Janzen10|DHJPAR0054738|Dichomeris_Janzen703|BOLD:ACJ2777"/>
		<taxon id="ASHYH811-11|Dolichogenidea_Janzen97|DHJPAR0043053|Platynota_rostranaDHJ01|BOLD:ABA3469"/>
		<taxon id="ASHYH890-11|Dolichogenidea_Janzen11|DHJPAR0043132|siculoJanzen01_Janzen05|BOLD:ABX6008"/>
		<taxon id="ACGAZ468-11|Dolichogenidea_Janzen11|DHJPAR0045247|siculoJanzen01_Janzen05|BOLD:ABX6008"/>
		<taxon id="ACGAZ484-11|Dolichogenidea_Janzen11|DHJPAR0045263|siculoJanzen01_Janzen05|BOLD:ABX6008"/>
		<taxon id="ASBA837-06|Dolichogenidea_Janzen11|DHJPAR0004263|siculoJanzen01_Janzen05|BOLD:ABX6008"/>
		<taxon id="ASHYD850-08|Dolichogenidea_Janzen02|DHJPAR0030848|Microsca_paullula|BOLD:AAC2174"/>
		<taxon id="ASHYF1683-11|Dolichogenidea_Janzen02|DHJPAR0041777|Microsca_paullula|BOLD:AAC2174"/>
		<taxon id="ASHYH287-11|Dolichogenidea_Janzen02|DHJPAR0042528|Microsca_paullula|BOLD:AAC2174"/>
		<taxon id="ASHYD1857-10|Dolichogenidea_Janzen02|DHJPAR0038284|Microsca_paullula|BOLD:AAC2174"/>
		<taxon id="ASBA846-06|Dolichogenidea_Janzen02|DHJPAR0004272|Microsca_paullula|BOLD:AAC2174"/>
		<taxon id="ASHYC4891-10|Dolichogenidea_Janzen02|DHJPAR0038146|Microsca_paullula|BOLD:AAC2174"/>
		<taxon id="ASHYH683-11|Dolichogenidea_Janzen02|DHJPAR0042925|Microsca_paullula|BOLD:AAC2174"/>
		<taxon id="ACGBA1233-12|Dolichogenidea_Janzen02|DHJPAR0047090|Microsca_paullula|BOLD:AAC2174"/>
		<taxon id="ASHYC4824-10|Dolichogenidea_Janzen02|DHJPAR0038079|Microsca_paullula|BOLD:AAC2174"/>
		<taxon id="ACGBA4650-15|Dolichogenidea_Janzen02|DHJPAR0056773|Microsca_paullula|BOLD:AAC2174"/>
		<taxon id="ASHYF1638-11|Dolichogenidea_Janzen02|DHJPAR0041732|Microsca_paullula|BOLD:AAC2174"/>
		<taxon id="ASHYF1553-11|Dolichogenidea_Janzen02|DHJPAR0041647|Microsca_paullula|BOLD:AAC2174"/>
		<taxon id="ASHYE1240-09|Dolichogenidea_Janzen02|DHJPAR0035418|Microsca_paullula|BOLD:AAC2174"/>
		<taxon id="ASBAC794-06|Dolichogenidea_Janzen02|DHJPAR0002283|Microsca_paullula|BOLD:AAC2174"/>
		<taxon id="ACGBA1234-12|Dolichogenidea_Janzen02|DHJPAR0047091|Microsca_paullula|BOLD:AAC2174"/>
		<taxon id="ONTB29441-23|microMalaise01_Malaise2174|BIOUG97050-H02.ONT3|Boconera-1AD|BOLD:AAC2174"/>
		<taxon id="ASHYF1743-11|Dolichogenidea_Janzen02|DHJPAR0041837|Microsca_paullula|BOLD:AAC2174"/>
		<taxon id="ASHYF1617-11|Dolichogenidea_Janzen02|DHJPAR0041711|Microsca_paullula|BOLD:AAC2174"/>
		<taxon id="ASHYE2530-11|Dolichogenidea_Janzen02|DHJPAR0040394|Microsca_paullula|BOLD:AAC2174"/>
		<taxon id="ASBAC708-06|Dolichogenidea_Janzen02|DHJPAR0002197|Microsca_paullula|BOLD:AAC2174"/>
		<taxon id="ASHYH660-11|Dolichogenidea_Janzen02|DHJPAR0042902|Microsca_paullula|BOLD:AAC2174"/>
		<taxon id="ASHYC4902-10|Dolichogenidea_Janzen8823|DHJPAR0038157|Microsca_paullula|BOLD:AAC2174"/>
		<taxon id="ASHYE2554-11|Dolichogenidea_Janzen8823|DHJPAR0040418|Microsca_paullula|BOLD:ACE8823"/>
		<taxon id="ASHYC4815-10|Dolichogenidea_Janzen8823|DHJPAR0038070|Microsca_paullula|BOLD:ACE8823"/>
		<taxon id="CRBOA3734-23|Dolichogenidea_Janzen8823|BIOUG97255-C05|Boconera-1AD|BOLD:ACE8823"/>
		<taxon id="ASHYH2013-14|Dolichogenidea_Janzen8823|DHJPAR0055466|Microsca_paullula|BOLD:ACE8823"/>
		<taxon id="ASHYB2157-10|Dolichogenidea_Janzen8823|DHJPAR0039870|Microsca_paullula|BOLD:ACE8823"/>
		<taxon id="ASHYH2949-15|Dolichogenidea_Janzen8823|DHJPAR0056592|Microsca_paullula|BOLD:ACE8823"/>
		<taxon id="ASHYH1863-14|Dolichogenidea_beryllacosteae|DHJPAR0055316|siculoJanzen01_Janzen05|BOLD:AAM1098"/>
		<taxon id="ASHYD2556-10|Dolichogenidea_beryllacosteae|DHJPAR0038983|Microsca_hedialis|BOLD:AAM1098"/>
		<taxon id="ACGAZ1477-12|Dolichogenidea_Janzen32|DHJPAR0050163|Gonionota_Janzen116|BOLD:ACC4119"/>
		<taxon id="ASHYD4030-14|Dolichogenidea_Janzen32|DHJPAR0054865|Gonionota_Janzen116|BOLD:ACC4119"/>
		<taxon id="ACGBA3658-13|Dolichogenidea_Janzen32|DHJPAR0051066|Gonionota_Janzen116|BOLD:ACC4119"/>
		<taxon id="ASHYD3984-14|Dolichogenidea_Janzen32|DHJPAR0054819|Gonionota_Janzen116|BOLD:ACC4119"/>
		<taxon id="ASHYG642-10|Dolichogenidea_Janzen161|DHJPAR0031381|malaise-trapped|BOLD:AAI6323"/>
		<taxon id="ASBAC835-06|Dolichogenidea_Janzen161|DHJPAR0002324|gelJanzen01_Janzen181|BOLD:AAI6323"/>
		<taxon id="ASHYH899-11|Dolichogenidea_Janzen128|DHJPAR0043141|phyBioLep01_BioLep758|BOLD:ABX5620"/>
		<taxon id="ACGAZ518-11|Dolichogenidea_Janzen128|DHJPAR0045297|phyBioLep01_BioLep758|BOLD:ABX5620"/>
		<taxon id="ACGAZ508-11|Dolichogenidea_Janzen128|DHJPAR0045287|phyBioLep01_BioLep758|BOLD:ABX5620"/>
		<taxon id="ASHYG023-10|Dolichogenidea_Janzen16|DHJPAR0033753|malaise-trapped|BOLD:AAM5843"/>
		<taxon id="ACGBA4472-13|Dolichogenidea_Janzen430|DHJPAR0051880|gelJanzen01_Janzen22|BOLD:ACB1629"/>
		<taxon id="ASHYD1771-10|Dolichogenidea_Janzen15|DHJPAR0031847|malaise-trapped|BOLD:AAM5851"/>
		<taxon id="ASHYD1782-10|Dolichogenidea_Janzen15|DHJPAR0031858|malaise-trapped|BOLD:AAM5851"/>
		<taxon id="ASHYD1791-10|Dolichogenidea_Janzen15|DHJPAR0031867|malaise-trapped|BOLD:AAM5851"/>
		<taxon id="ASHYD1775-10|Dolichogenidea_Janzen456|DHJPAR0031851|malaise-trapped|BOLD:AAM5852"/>
		<taxon id="ASHYE1193-09|Dolichogenidea_Janzen55|DHJPAR0035371|Olethreutes_Janzen323|BOLD:AAE8612"/>
		<taxon id="ACGBA2965-12|Dolichogenidea_Janzen55|DHJPAR0049423|Olethreutes_Brown22|BOLD:AAE8612"/>
		<taxon id="ASHYB1752-10|Dolichogenidea_Janzen55|DHJPAR0039464|Olethreutes_Brown22|BOLD:AAE8612"/>
		<taxon id="ASHYD2612-10|Dolichogenidea_Janzen55|DHJPAR0039039|Olethreutes_Brown22|BOLD:AAE8612"/>
		<taxon id="ASHYB2146-10|Dolichogenidea_rogerblancoi|DHJPAR0039859|Antaeotricha_Janzen107|BOLD:AAL2325"/>
		<taxon id="ASHYF1722-11|Dolichogenidea_rogerblancoi|DHJPAR0041816|Antaeotricha_Janzen107|BOLD:AAL2325"/>
		<taxon id="ASHYD2872-14|Dolichogenidea_rogerblancoi|DHJPAR0053702|Antaeotricha_Janzen107|BOLD:AAL2325"/>
		<taxon id="ACGAZ1406-12|Dolichogenidea_genuarnunezi|DHJPAR0050092|Antaeotricha_phaeoneura|BOLD:ACC1300"/>
		<taxon id="ASHYH2025-14|Dolichogenidea_alejandromasisi|DHJPAR0055478|Antaeotricha_renselariana|BOLD:ABX6174"/>
		<taxon id="ASHYB1588-09|Dolichogenidea_alejandromasisi|DHJPAR0034295|Antaeotricha_renselariana|BOLD:ABX6174"/>
		<taxon id="ASHYF1549-11|Dolichogenidea_alejandromasisi|DHJPAR0041643|Antaeotricha_renselariana|BOLD:ABX6174"/>
		<taxon id="ACGAZ434-11|Dolichogenidea_alejandromasisi|DHJPAR0045213|Antaeotricha_renselariana|BOLD:ABX6174"/>
		<taxon id="ACGAZ402-11|Dolichogenidea_alejandromasisi|DHJPAR0045181|Antaeotricha_renselariana|BOLD:ABX6174"/>
		<taxon id="ACGAZ394-11|Dolichogenidea_alejandromasisi|DHJPAR0045173|Antaeotricha_renselariana|BOLD:ABX6174"/>
		<taxon id="ACGAZ437-11|Dolichogenidea_alejandromasisi|DHJPAR0045216|Antaeotricha_renselariana|BOLD:ABX6174"/>
		<taxon id="ASBR869-06|Dolichogenidea_alejandromasisi|DHJPAR0004859|Antaeotricha_renselariana|BOLD:ABX6174"/>
		<taxon id="ASBA832-06|Dolichogenidea_alejandromasisi|DHJPAR0004258|Antaeotricha_renselariana|BOLD:ABX6174"/>
		<taxon id="ASBR880-06|Dolichogenidea_alejandromasisi|DHJPAR0004870|Antaeotricha_renselariana|BOLD:ABX6174"/>
		<taxon id="ASBA530-06|Dolichogenidea_alejandromasisi|DHJPAR0003956|Antaeotricha_renselariana|BOLD:ABX6174"/>
		<taxon id="ASNUR206-11|Dolichogenidea|CCDB-07375_B04|Malaise_Chemin_CI_110204|BOLD:ABZ4155"/>
		<taxon id="ASHYF1909-11|Dolichogenidea_Janzen156|DHJPAR0042003|Antaeotricha_incrassataDHJ03|BOLD:ABZ4155"/>
		<taxon id="ASHYE1316-09|Dolichogenidea_carlosmanuelrodriguezi|DHJPAR0035494|Antaeotricha_spurca|BOLD:ABZ4155"/>
		<taxon id="ASHYH818-11|Dolichogenidea_Janzen51|DHJPAR0043060|elachJanzen01_Janzen900|BOLD:ABZ4155"/>
		<taxon id="ASHYD2598-10|Dolichogenidea_Janzen51|DHJPAR0039025|elachJanzen01_Janzen345|BOLD:ABZ4155"/>
		<taxon id="ASHYD1808-10|Dolichogenidea_Janzen325|DHJPAR0038235|Stenoma_adytodes|BOLD:ABZ4155"/>
		<taxon id="ACGBA1737-12|Dolichogenidea_Janzen259|DHJPAR0048195|Antaeotricha_BioLep727|BOLD:ABZ4155"/>
		<taxon id="ASHYB598-08|Dolichogenidea_angelagonzalezae|DHJPAR0020711|Brenthia_Janzen12|BOLD:AAL2298"/>
		<taxon id="ASHYH3003-15|Dolichogenidea_josealfredohernandezi|DHJPAR0056646|Stenoma_Janzen99|BOLD:ABA9255"/>
		<taxon id="ACGAZ1223-12|Dolichogenidea_josealfredohernandezi|DHJPAR0049909|Stenoma_Janzen99|BOLD:ABA9255"/>
		<taxon id="ACGBA1669-12|Dolichogenidea_yeimycedenoae|DHJPAR0048127|elachJanzen01_Janzen196|BOLD:ABY3724"/>
		<taxon id="ASHYF1543-11|Dolichogenidea_Janzen36|DHJPAR0041637|Chlamydastis_vividella|BOLD:AAT8860"/>
		<taxon id="ASHYH1857-14|Dolichogenidea_Janzen36|DHJPAR0055310|Stenoma_Janzen199|BOLD:AAT8860"/>
		<taxon id="ASHYD3031-14|Dolichogenidea_Janzen36|DHJPAR0053861|elachJanzen01_Janzen693|BOLD:AAT8860"/>
		<taxon id="ASHYM2345-13|Dolichogenidea_Janzen36|DHJPAR0052991|Chlamydastis_montywoodi|BOLD:AAT8860"/>
		<taxon id="ASHYF1538-11|Dolichogenidea_Janzen36|DHJPAR0041632|Chlamydastis_tryphon|BOLD:AAT8860"/>
		<taxon id="ASHYD2970-14|Dolichogenidea_Janzen36|DHJPAR0053800|elachJanzen01_Janzen693|BOLD:AAT8860"/>
		<taxon id="ACGAZ1467-12|Dolichogenidea_melaniamunozae|DHJPAR0050153|Cerconota_recurvella|BOLD:AAB5701"/>
		<taxon id="ACGBA4449-13|Dolichogenidea_melaniamunozae|DHJPAR0051857|Cerconota_recurvella|BOLD:AAB5701"/>
		<taxon id="ASHYB1461-09|Dolichogenidea_melaniamunozae|DHJPAR0030721|Cerconota_recurvella|BOLD:AAB5701"/>
		<taxon id="ASBAC849-06|Dolichogenidea_melaniamunozae|DHJPAR0002338|Cerconota_recurvella|BOLD:AAB5701"/>
		<taxon id="ASBR884-06|Dolichogenidea_melaniamunozae|DHJPAR0004874|Cerconota_recurvella|BOLD:AAB5701"/>
		<taxon id="ASHYD3400-14|Dolichogenidea_melaniamunozae|DHJPAR0054232|Cerconota_recurvella|BOLD:AAB5701"/>
		<taxon id="ASBA340-06|Dolichogenidea_melaniamunozae|DHJPAR0002920|Cerconota_recurvella|BOLD:AAB5701"/>
		<taxon id="ASBA751-06|Dolichogenidea_melaniamunozae|DHJPAR0004083|Cerconota_recurvella|BOLD:AAB5701"/>
		<taxon id="ASBR845-06|Dolichogenidea_melaniamunozae|DHJPAR0004835|Cerconota_recurvella|BOLD:AAB5701"/>
		<taxon id="ASBC551-06|Dolichogenidea_melaniamunozae|DHJPAR0011909|Cerconota_recurvella|BOLD:AAB5701"/>
		<taxon id="ASBR807-06|Parapanteles_continua|DHJPAR0004797"/>
		<taxon id="ASBA311-06|Parapanteles_tessares|DHJPAR0002797"/>
		<taxon id="ASHYH1861-14|Dolichogenidea_Janzen133|DHJPAR0055314|Stenoma_Janzen199|BOLD:ACC1295"/>
		<taxon id="ASHYC275-08|Dolichogenidea_Janzen45|DHJPAR0026252|malaise-trapped|BOLD:AAX8653"/>
		<taxon id="PLAAI947-18|Dolichogenidea_Janzen45|BIOUG44107-G11|Malaise_trap_PL12-3B|BOLD:AAX8653"/>
		<taxon id="CRICA38716-22|Dolichogenidea_Janzen45|BIOUG79730-E02|Malaise_trap_ICOCO-1A|BOLD:AAX8653"/>
		<taxon id="CRICA40535-22|Dolichogenidea_Janzen45|BIOUG80096-D04|Malaise_trap_ICOCO-1A|BOLD:AAX8653"/>
		<taxon id="CRICA22725-22|Dolichogenidea_Janzen45|BIOUG78904-G03|Malaise_trap_ICOCO-1A|BOLD:AAX8653"/>
		<taxon id="CRICA47527-22|Dolichogenidea_Janzen45|BIOUG81241-D11|Malaise_trap_ICOCO-1A|BOLD:AAX8653"/>
		<taxon id="CRICA2732-22|Dolichogenidea_Janzen45|BIOUG78639-C02|Malaise_trap_ICOCO-1A|BOLD:AAX8653"/>
		<taxon id="GMMCD257-14|Dolichogenidea|BIOUG14382-G05||BOLD:AAX8653"/>
		<taxon id="ASHYD1664-10|Dolichogenidea_Janzen45|DHJPAR0031740|malaise-trapped|BOLD:AAX8653"/>
		<taxon id="CROAE9711-23|Microgastrinae|CBG-A03302-A06|Malaise_trap_Baru-1B|BOLD:AAY4695"/>
		<taxon id="ACGBA4460-13|Dolichogenidea_Janzen116|DHJPAR0051868|Antaeotricha_Janzen221|BOLD:AAY4695"/>
		<taxon id="ASHYE2627-11|Dolichogenidea_Janzen08|DHJPAR0040491|gelJanzen01_Janzen394|BOLD:AAT8840"/>
		<taxon id="CNCHV580-10|Dolichogenidea_gelechiidivoris|CBRA0488||BOLD:AAM4042"/>
		<taxon id="CNCHV579-10|Dolichogenidea_gelechiidivoris|CBRA0487||BOLD:AAM4042"/>
		<taxon id="WOMIA190-11|Dolichogenidea_gelechiidivoris|WAM_0495||BOLD:AAM4042"/>
		<taxon id="GBMNE1043-21|Apanteles_gelechiidivoris|MZ298980||BOLD:AAM4042"/>
		<taxon id="GBMNE1047-21|Apanteles_gelechiidivoris|MZ298976||BOLD:AAM4042"/>
		<taxon id="ASHYD1769-10|Dolichogenidea_Whitfield79|DHJPAR0031845|malaise-trapped|BOLD:AAM5850"/>
		<taxon id="ACGBA2822-12|Dolichogenidea_Whitfield80|DHJPAR0049280|spiloBioLep01_BioLep379|BOLD:ABY1812"/>
		<taxon id="MXBMC242-11|Dolichogenidea|Micro0242||BOLD:AAJ1390"/>
		<taxon id="ASHYA869-08|Dolichogenidea_Janzen60|DHJPAR0025530|malaise-trapped|BOLD:AAJ1390"/>
		<taxon id="ASBD052-07|Dolichogenidea_Janzen29|DHJPAR0012545|malaise-trapped|BOLD:AAX8664"/>
		<taxon id="ASHYD1784-10|Dolichogenidea_Janzen39|DHJPAR0031860|malaise-trapped|BOLD:AAI9740"/>
		<taxon id="CNCHZ468-09|Pholetesor_bedelliae|CAM0278"/>
		<taxon id="ASHYD1665-10|Dolichogenidea_Rodriguez172|DHJPAR0031741|malaise-trapped|BOLD:AAM5750"/>
		<taxon id="ASHYB260-08|Dolichogenidea_Janzen43|DHJPAR0025921|malaise-trapped|BOLD:AAL2287"/>
		<taxon id="ASHYG623-10|Dolichogenidea_Janzen43|DHJPAR0031362|malaise-trapped|BOLD:AAL2287"/>
		<taxon id="CNCHW1045-09|Dolichogenidea|CNCH2455||BOLD:AAH1316"/>
		<taxon id="ASHYB1760-10|Dolichogenidea_Janzen118|DHJPAR0039472|Antaeotricha_Janzen146|BOLD:AAN2497"/>
		<taxon id="ASBD409-07|Apanteles_Rodriguez176|DHJPAR0013544|malaise-trapped|BOLD:AAD5258"/>
		<taxon id="ASBRD096-07|Apanteles_Rodriguez176|DHJPAR0013185|malaise-trapped|BOLD:AAD5258"/>
		<taxon id="ASBD415-07|Apanteles_Rodriguez176|DHJPAR0013550|malaise-trapped|BOLD:AAD5258"/>
		<taxon id="ASBRD041-07|Apanteles_Rodriguez176|DHJPAR0013051|malaise-trapped|BOLD:AAD5258"/>
		<taxon id="ASBD419-07|Apanteles_Rodriguez176|DHJPAR0013554|malaise-trapped|BOLD:AAD5258"/>
		<taxon id="ASHYG783-10|Dolichogenidea_Janzen67|DHJPAR0031522|malaise-trapped|BOLD:AAM5849"/>
		<taxon id="SAHYM370-10|Pholetesor_ornigis|09PROBE-A0339"/>
		<taxon id="ASHYE1185-09|Iconella_jayjayrodriguezaeDHJ01|DHJPAR0035363"/>
		<taxon id="ASHYG814-10|Dolichogenidea_Janzen23|DHJPAR0031553|malaise-trapped|BOLD:AAB5549"/>
		<taxon id="ASBRD357-07|Dolichogenidea_Janzen23|DHJPAR0013226|malaise-trapped|BOLD:AAB5549"/>
		<taxon id="ASBRD468-07|Dolichogenidea_Janzen23|DHJPAR0013208|malaise-trapped|BOLD:AAB5549"/>
		<taxon id="ASBD231-07|Dolichogenidea_Janzen23|DHJPAR0012724|malaise-trapped|BOLD:AAB5549"/>
		<taxon id="CRSCA938-23|Microgastrinae|CBG-A04624-G05|Malaise_trap_SSM-2A|BOLD:AAB5549"/>
		<taxon id="CRCCB2902-23|Microgastrinae|CBG-A04333-E04|Malaise_trap_Cima-G|BOLD:AAB5549"/>
		<taxon id="GMCDR1469-17|Dolichogenidea_Janzen0272|BIOUG32765-D06|Derrumbe_Malaise_Trap|BOLD:ACF0272"/>
		<taxon id="ASBD240-07|Dolichogenidea_Janzen0272|DHJPAR0012733|malaise-trapped|BOLD:ACF0272"/>
		<taxon id="ASBRD386-07|Dolichogenidea_Janzen0272|DHJPAR0013224|malaise-trapped|BOLD:ACF0272"/>
		<taxon id="ASBD058-07|Dolichogenidea_Janzen0272|DHJPAR0012551|malaise-trapped|BOLD:ACF0272"/>
		<taxon id="ASBD063-07|Dolichogenidea_Janzen0272|DHJPAR0012556|malaise-trapped|BOLD:ACF0272"/>
		<taxon id="GMCDX2392-17|Dolichogenidea_Janzen2930|BIOUG33119-D12|Derrumbe_Malaise_Trap|BOLD:AAB5549"/>
		<taxon id="ASHYG777-10|Dolichogenidea_Janzen2930|DHJPAR0031516|malaise-trapped|BOLD:AAB5549"/>
		<taxon id="ASHYG770-10|Dolichogenidea_Janzen2930|DHJPAR0031509|malaise-trapped|BOLD:AAB5549"/>
		<taxon id="ASBRD485-07|Dolichogenidea_Janzen2930|DHJPAR0013484|malaise-trapped|BOLD:AAB5549"/>
		<taxon id="ASBD237-07|Dolichogenidea_Janzen2930|DHJPAR0012730|malaise-trapped|BOLD:AAB5549"/>
		<taxon id="CRATA22197-22|Dolichogenidea_Janzen2930|BIOUG93726-B11|Malaise_trap_ALTM-2A|BOLD:AAB5549"/>
		<taxon id="ASHYC970-08|Dolichogenidea_Janzen459|DHJPAR0026947|malaise-trapped|BOLD:AAB5549"/>
		<taxon id="ASHYG047-10|Dolichogenidea_Janzen457|DHJPAR0033777|malaise-trapped|BOLD:ACF0267"/>
		<taxon id="GMHGI029-13|Dolichogenidea|BIOUG08167-E03|Cusuco_National_Park|BOLD:ACE8228"/>
		<taxon id="CRALA26686-21|Dolichogenidea_Janzen359|BIOUG70860-G04|Malaise_trap_ALTM-1A|BOLD:ACE8228"/>
		<taxon id="CRBLA5254-22|Dolichogenidea_Janzen255|BIOUG78470-G01|Malaise_trap_BARB-2A|BOLD:ACF2929"/>
		<taxon id="CRBAC12599-22|Dolichogenidea_Janzen255|BIOUG84585-C02|Malaise_trap_BARB-1A|BOLD:ACF2929"/>
		<taxon id="CRBLC5556-22|Dolichogenidea_Janzen255|BIOUG91002-B07|Malaise_trap_BARB-2A|BOLD:ACF2929"/>
		<taxon id="ASHYC869-08|Dolichogenidea_Janzen255|DHJPAR0026846|malaise-trapped|BOLD:ACF2929"/>
		<taxon id="ASHYA703-08|Dolichogenidea_Janzen255|DHJPAR0025364|malaise-trapped|BOLD:ACF2929"/>
		<taxon id="CRBAA13406-22|Dolichogenidea_Janzen255|BIOUG77544-F03|Malaise_trap_BARB-1A|BOLD:ACF2929"/>
		<taxon id="CRBAA26560-22|Dolichogenidea_Janzen255|BIOUG81500-D09|Malaise_trap_BARB-1A|BOLD:ACF2929"/>
		<taxon id="CRCEB22716-22|Dolichogenidea_Janzen255|BIOUG82444-A07|Malaise_trap_Ceibo-1A|BOLD:ACF2929"/>
		<taxon id="CRBAA28377-22|Dolichogenidea_Janzen255|BIOUG82150-G01|Malaise_trap_BARB-1A|BOLD:ACF2929"/>
		<taxon id="ASHYB202-08|Dolichogenidea_Janzen255|DHJPAR0025863|malaise-trapped|BOLD:ACF2929"/>
		<taxon id="GMACD770-15|Dolichogenidea_Janzen255|BIOUG19940-E07|ESG_Malaise_Trap|BOLD:ACF2929"/>
		<taxon id="GMCDN837-17|Dolichogenidea_Janzen53|BIOUG31724-A11|Derrumbe_Malaise_Trap|BOLD:AAC7481"/>
		<taxon id="CRBLC8083-22|Dolichogenidea_Janzen53|BIOUG90823-H02|Malaise_trap_BARB-2A|BOLD:AAC7481"/>
		<taxon id="CRBLC7874-22|Dolichogenidea_Janzen53|BIOUG90821-F07|Malaise_trap_BARB-2A|BOLD:AAC7481"/>
		<taxon id="ASHYA708-08|Dolichogenidea_Janzen53|DHJPAR0025369|malaise-trapped|BOLD:AAC7481"/>
		<taxon id="ASHYA841-08|Dolichogenidea_Janzen53|DHJPAR0025502|malaise-trapped|BOLD:AAC7481"/>
		<taxon id="ASHYA807-08|Dolichogenidea_Janzen53|DHJPAR0025468|malaise-trapped|BOLD:AAC7481"/>
		<taxon id="ASHYB082-08|Dolichogenidea_Janzen53|DHJPAR0025743|malaise-trapped|BOLD:AAC7481"/>
		<taxon id="ASHYA763-08|Dolichogenidea_Janzen53|DHJPAR0025424|malaise-trapped|BOLD:AAC7481"/>
		<taxon id="ASHYD713-08|Dolichogenidea_Janzen53|DHJPAR0027687|malaise-trapped|BOLD:AAC7481"/>
		<taxon id="ASHYA695-08|Dolichogenidea_Janzen53|DHJPAR0025356|malaise-trapped|BOLD:AAC7481"/>
		<taxon id="CRBLB38956-22|Dolichogenidea_Janzen53|BIOUG90782-E11|Malaise_trap_BARB-2A|BOLD:AAC7481"/>
		<taxon id="HYCND1816-11|Dolichogenidea_ensiger|CNCHYM_00106||BOLD:AAA3764"/>
		<taxon id="ASCNC020-09|Dolichogenidea_ensiger|CAM0635||BOLD:AAA3764"/>
		<taxon id="OPPDG2046-17|Dolichogenidea_ensiger|BIOUG33682-F06|SEQUELBIN-371|Balsam_Lake_PP|Reads:2|BOLD:AAA3764"/>
		<taxon id="OPPDG1609-17|Dolichogenidea_ensiger|BIOUG33641-G07|SEQUELBIN-371|Balsam_Lake_PP|Reads:6|BOLD:AAA3764"/>
		<taxon id="CNTIH1950-15|Dolichogenidea_ensiger|BIOUG21213-A01|Thousand_Islands_NP|BOLD:AAA3764"/>
		<taxon id="OPPOE1256-17|Dolichogenidea_ensiger|BIOUG33773-G09|SEQUELBIN-371|Ferris_PP|Reads:2|BOLD:AAA3764"/>
		<taxon id="CNTID4049-15|Dolichogenidea_ensiger|BIOUG20970-D11|Thousand_Islands_NP|BOLD:AAA3764"/>
		<taxon id="ASGLE690-10|Dolichogenidea_ensiger|ASGLE-0880|25_Division_St.|BOLD:AAA3764"/>
		<taxon id="CNCHZ1150-09|Dolichogenidea_ensiger|CAM0530||BOLD:AAA3764"/>
		<taxon id="CNTID4400-15|Dolichogenidea_ensiger|BIOUG20974-B06|Thousand_Islands_NP|BOLD:AAA3764"/>
		<taxon id="CNTID4036-15|Dolichogenidea_ensiger|BIOUG20970-C10|Thousand_Islands_NP|BOLD:AAA3764"/>
		<taxon id="BCNCB025-20|Dolichogenidea_ensiger|CNC620149||BOLD:AAA3764"/>
		<taxon id="CNTID4106-15|Dolichogenidea_ensiger|BIOUG20971-A09|Thousand_Islands_NP|BOLD:AAA3764"/>
		<taxon id="OPPEO2298-17|Dolichogenidea_ensiger|BIOUG35351-B06|Murphys_Point_PP|Read:1|BOLD:AAA3764"/>
		<taxon id="CNTIC5678-15|Dolichogenidea_ensiger|BIOUG20793-B07|Thousand_Islands_NP|BOLD:AAA3764"/>
		<taxon id="OPPOE1221-17|Dolichogenidea_ensiger|BIOUG33773-D10|SEQUELBIN-371|Ferris_PP|Reads:18|BOLD:AAA3764"/>
		<taxon id="OPPDG1165-17|Dolichogenidea_ensiger|BIOUG33607-B03|SEQUELBIN-371|Balsam_Lake_PP|Reads:2|BOLD:AAA3764"/>
		<taxon id="CNCHZ1147-09|Dolichogenidea_ensiger|CAM0527||BOLD:AAA3764"/>
		<taxon id="OPPOE888-17|Dolichogenidea_ensiger|BIOUG33769-F04|SEQUELBIN-371|Ferris_PP|Reads:7|BOLD:AAA3764"/>
		<taxon id="OPPOE1495-17|Dolichogenidea_ensiger|BIOUG33912-A01|SEQUELBIN-371|Ferris_PP|Reads:16|BOLD:AAA3764"/>
		<taxon id="NCCC037-11|Dolichogenidea_ensiger|BIOUG01572-D01|Prairie_Smoke|BOLD:AAA3764"/>
		<taxon id="OPPDG1544-17|Dolichogenidea_ensiger|BIOUG33641-B02|Balsam_Lake_PP|Reads:3|BOLD:AAA3764"/>
		<taxon id="OPPFO3591-17|Dolichogenidea_ensiger|BIOUG34912-H08|SEQUELBIN-371|Ojibway_Prairie_PP|Read:2|BOLD:AAA3764"/>
		<taxon id="OPPOG1332-17|Dolichogenidea_ensiger|BIOUG34472-D06|SEQUELBIN-371|Ferris_PP|Read:1|BOLD:AAA3764"/>
		<taxon id="OPPOE2011-17|Dolichogenidea_ensiger|BIOUG33917-D06|Ferris_PP|Reads:5|BOLD:AAA3764"/>
		<taxon id="BBHYH202-10|Dolichogenidea_ensiger|10BBHYM-1225|Kissimmee_Prairie_Preserve_SP|BOLD:AAA3764"/>
		<taxon id="JSBBP060-18|Dolichogenidea_ensiger|BBP-60|Organic|BOLD:AAA3764"/>
		<taxon id="CNSLE365-12|Dolichogenidea_ensiger|BIOUG03123-B05|Thousand_Islands_NP|BOLD:AAA3764"/>
		<taxon id="OPPOG2053-17|Dolichogenidea_ensiger|BIOUG34544-A03|SEQUELBIN-371|Ferris_PP|Read:2|BOLD:AAA3764"/>
		<taxon id="OPPCE5923-17|Dolichogenidea_ensiger|BIOUG33927-C09|Awenda_PP|Reads:1|BOLD:AAA3764"/>
		<taxon id="SSBAF2145-13|Dolichogenidea_ensiger|BIOUG06471-C10|Banff_NP|BOLD:AAA3764"/>
		<taxon id="GMOZB1262-17|Dolichogenidea_ensiger|BIOUG36377-G05||BOLD:AAA3764"/>
		<taxon id="AMCAJ2190-19|Dolichogenidea_ensiger|BIOUG45402-D04||BOLD:AAA3764"/>
		<taxon id="OPPEE2725-17|Dolichogenidea_ensiger|BIOUG33949-F05|SEQUELBIN-371|Bayview_Escarpment_PP|Reads:4|BOLD:AAA3764"/>
		<taxon id="OPPEG939-17|Dolichogenidea_ensiger|BIOUG34390-D11|SEQUELBIN-371|Bayview_Escarpment_PP|Read:3|BOLD:AAA3764"/>
		<taxon id="OPPOE860-17|Dolichogenidea_ensiger|BIOUG33769-C12|SEQUELBIN-371|Ferris_PP|Reads:11|BOLD:AAA3764"/>
		<taxon id="CNTIE1740-15|Dolichogenidea_ensiger|BIOUG21792-E06|Thousand_Islands_NP|BOLD:AAA3764"/>
		<taxon id="OPPOI024-17|Dolichogenidea_ensiger|BIOUG34671-A02|SEQUELBIN-371|Ferris_PP|Read:2|BOLD:AAA3764"/>
		<taxon id="OPPOE1226-17|Dolichogenidea_ensiger|BIOUG33773-E03|SEQUELBIN-371|Ferris_PP|Reads:6|BOLD:AAA3764"/>
		<taxon id="BCNCB083-20|Dolichogenidea_ensiger|CNC620207||BOLD:AAA3764"/>
		<taxon id="OPPOI449-17|Dolichogenidea_ensiger|BIOUG34923-B07|SEQUELBIN-371|Ferris_PP|Read:2|BOLD:AAA3764"/>
		<taxon id="CNPKO2767-14|Dolichogenidea_ensiger|BIOUG14169-A12|Pukaskwa_NP|BOLD:AAA3764"/>
		<taxon id="CNTIH1992-15|Dolichogenidea_ensiger|BIOUG21213-D07|Thousand_Islands_NP|BOLD:AAA3764"/>
		<taxon id="CNTIF3131-15|Dolichogenidea_ensiger|BIOUG21126-E05|Thousand_Islands_NP|BOLD:AAA3764"/>
		<taxon id="OPPOG170-17|Dolichogenidea_ensiger|BIOUG34146-G08|Ferris_PP|Read:2|BOLD:AAA3764"/>
		<taxon id="CRDOA3840-21|Dolichogenidea_Rodriguez144|BIOUG74598-D09|Malaise_DOLE_LC-1|BOLD:AAD2236"/>
		<taxon id="CRDOA3801-21|Dolichogenidea_Rodriguez144|BIOUG74598-A06|Malaise_DOLE_LC-1|BOLD:AAD2236"/>
		<taxon id="PLFCK1444-20|Dolichogenidea_Rodriguez144|BIOUG60155-B04|Malaise_trap_PL12-5E|BOLD:AAD2236"/>
		<taxon id="PLEDB866-20|Dolichogenidea_Rodriguez144|BIOUG59007-E10|Malaise_trap_PL12-5D|BOLD:AAD2236"/>
		<taxon id="PLECD2022-20|Dolichogenidea_Rodriguez144|BIOUG58267-F06|Malaise_trap_PL12-5D|BOLD:AAD2236"/>
		<taxon id="PLAAE4265-18|Dolichogenidea_Rodriguez144|BIOUG44129-B02|Malaise_trap_PL12-3B|BOLD:AAD2236"/>
		<taxon id="PLYAH508-20|Dolichogenidea_Rodriguez144|BIOUG55550-C12|Malaise_trap_PL12-7D|BOLD:AAD2236"/>
		<taxon id="PLUAK398-20|Dolichogenidea_Rodriguez144|BIOUG55902-C05|Malaise_trap_PL12-3D|BOLD:AAD2236"/>
		<taxon id="PLECH1622-20|Dolichogenidea_Rodriguez144|BIOUG57274-B06|Malaise_trap_PL12-5D|BOLD:AAD2236"/>
		<taxon id="ASBRD502-07|Dolichogenidea_Rodriguez144|DHJPAR0013219|malaise-trapped|BOLD:AAD2236"/>
		<taxon id="ASHYA016-08|Dolichogenidea_Rodriguez144|DHJPAR0024677|malaise-trapped|BOLD:AAD2236"/>
		<taxon id="PLZAO376-20|Dolichogenidea_Rodriguez144|BIOUG55743-B03|Malaise_trap_PL12-9D|BOLD:AAD2236"/>
		<taxon id="PLAEF1396-21|Dolichogenidea_Rodriguez144|BIOUG64072-D04|Malaise_trap_PL12-5G|BOLD:AAD2236"/>
		<taxon id="PLECD1679-20|Dolichogenidea_Rodriguez144|BIOUG58264-A08|Malaise_trap_PL12-5D|BOLD:AAD2236"/>
		<taxon id="PLLBY378-20|Dolichogenidea_Rodriguez144|BIOUG53287-H09|Malaise_trap_PL12-3C|BOLD:AAD2236"/>
		<taxon id="ASHYG319-10|Dolichogenidea_Janzen57|DHJPAR0034049|malaise-trapped|BOLD:AAM5842"/>
		<taxon id="ASHYG153-10|Dolichogenidea_Janzen57|DHJPAR0033883|malaise-trapped|BOLD:AAM5842"/>
		<taxon id="ASHYG649-10|Dolichogenidea_Janzen57|DHJPAR0031388|malaise-trapped|BOLD:AAM5842"/>
		<taxon id="ASHYG451-10|Dolichogenidea_Janzen57|DHJPAR0031190|malaise-trapped|BOLD:AAM5842"/>
		<taxon id="ASHYG043-10|Dolichogenidea_Janzen57|DHJPAR0033773|malaise-trapped|BOLD:AAM5842"/>
		<taxon id="ASHYG315-10|Dolichogenidea_Janzen57|DHJPAR0034045|malaise-trapped|BOLD:AAM5842"/>
		<taxon id="ASHYG309-10|Dolichogenidea_Janzen57|DHJPAR0034039|malaise-trapped|BOLD:AAM5842"/>
		<taxon id="ASHYG099-10|Dolichogenidea_Janzen57|DHJPAR0033829|malaise-trapped|BOLD:AAM5842"/>
		<taxon id="ASHYG088-10|Dolichogenidea_Janzen57|DHJPAR0033818|malaise-trapped|BOLD:AAM5842"/>
		<taxon id="ASHYG242-10|Dolichogenidea_Janzen57|DHJPAR0033972|malaise-trapped|BOLD:AAM5842"/>
		<taxon id="ASHYG342-10|Dolichogenidea_Janzen57|DHJPAR0034072|malaise-trapped|BOLD:AAM5842"/>
		<taxon id="ASHYG127-10|Dolichogenidea_Janzen57|DHJPAR0033857|malaise-trapped|BOLD:AAM5842"/>
		<taxon id="CRSEA3133-23|Microgastrinae|CBG-A04315-C11|Malaise_trap_SSM-3A|BOLD:AAM5842"/>
		<taxon id="GMHMU289-16|Dolichogenidea|BIOUG28324-G10|Cusuco_National_Park|BOLD:AAM5842"/>
		<taxon id="ASHYG461-10|Dolichogenidea_Janzen20|DHJPAR0031200|malaise-trapped|BOLD:AAI9747"/>
		<taxon id="ASHYA077-08|Dolichogenidea_Janzen94|DHJPAR0024738|malaise-trapped|BOLD:AAE8602"/>
		<taxon id="PLFCB777-20|Dolichogenidea_Janzen94|BIOUG58586-A12|Malaise_trap_PL12-5E|BOLD:AAE8602"/>
		<taxon id="PLEDZ849-20|Dolichogenidea_Janzen94|BIOUG57839-G01|Malaise_trap_PL12-5D|BOLD:AAE8602"/>
		<taxon id="GMCRL1013-13|Dolichogenidea_Rodriguez195|BIOUG07919-F03|BSE_Malaise_Trap|BOLD:AAM5088"/>
		<taxon id="GMCRK2005-13|Dolichogenidea_Rodriguez195|BIOUG07615-H10|BSE_Malaise_Trap|BOLD:AAM5088"/>
		<taxon id="GMCGG579-14|Dolichogenidea_Rodriguez195|BIOUG17841-H09|BSE_Malaise_Trap|BOLD:AAM5088"/>
		<taxon id="GMCRM448-13|Dolichogenidea_Rodriguez195|BIOUG08265-D05|BSE_Malaise_Trap|BOLD:AAM5088"/>
		<taxon id="GMCNB7174-21|Dolichogenidea_Rodriguez195|BIOUG70194-F01|Malaise_trap_BSE-B|BOLD:AAM5088"/>
		<taxon id="GMCNB5876-21|Dolichogenidea_Rodriguez195|BIOUG68256-F10|Malaise_trap_BSE-B|BOLD:AAM5088"/>
		<taxon id="GMCGG611-14|Dolichogenidea_Rodriguez195|BIOUG17842-C06|BSE_Malaise_Trap|BOLD:AAM5088"/>
		<taxon id="GMCZZ1419-15|Dolichogenidea_Rodriguez195|BIOUG18510-B09|BSE_Malaise_Trap|BOLD:AAM5088"/>
		<taxon id="GMCGG492-14|Dolichogenidea_Rodriguez145|BIOUG17841-A06|BSE_Malaise_Trap|BOLD:AAB9372"/>
		<taxon id="ASHYD1733-10|Dolichogenidea_Rodriguez145|DHJPAR0031809|malaise-trapped|BOLD:AAB9372"/>
		<taxon id="ASBRD069-07|Dolichogenidea_Rodriguez145|DHJPAR0013203|malaise-trapped|BOLD:AAB9372"/>
		<taxon id="ASHYG949-10|Dolichogenidea_Rodriguez145|DHJPAR0031688|malaise-trapped|BOLD:AAB9372"/>
		<taxon id="ASBZI485-10|Dolichogenidea_Rodriguez145|10BZMT-0485||BOLD:AAB9372"/>
		<taxon id="ASHYD1692-10|Dolichogenidea_Rodriguez145|DHJPAR0031768|malaise-trapped|BOLD:AAB9372"/>
		<taxon id="ASBRD191-07|Dolichogenidea_Rodriguez145|DHJPAR0013089|malaise-trapped|BOLD:AAB9372"/>
		<taxon id="ASBD061-07|Dolichogenidea_Rodriguez145|DHJPAR0012554|malaise-trapped|BOLD:AAB9372"/>
		<taxon id="ASBD024-07|Dolichogenidea_Rodriguez145|DHJPAR0012517|malaise-trapped|BOLD:AAB9372"/>
		<taxon id="ASBRD134-07|Dolichogenidea_Rodriguez145|DHJPAR0013077|malaise-trapped|BOLD:AAB9372"/>
		<taxon id="ASBRD323-07|Dolichogenidea_Rodriguez145|DHJPAR0013115|malaise-trapped|BOLD:AAB9372"/>
		<taxon id="ASBRD162-07|Dolichogenidea_Rodriguez145|DHJPAR0013042|malaise-trapped|BOLD:AAB9372"/>
		<taxon id="ASHYD1748-10|Dolichogenidea_Rodriguez197|DHJPAR0031824|malaise-trapped|BOLD:AAC8392"/>
		<taxon id="ASBRD203-07|Dolichogenidea_Rodriguez197|DHJPAR0013079|malaise-trapped|BOLD:AAC8392"/>
		<taxon id="ASBD528-07|Dolichogenidea_Rodriguez197|DHJPAR0013663|malaise-trapped|BOLD:AAC8392"/>
		<taxon id="ASBRD242-07|Dolichogenidea_Rodriguez197|DHJPAR0013174|malaise-trapped|BOLD:AAC8392"/>
		<taxon id="ASBRD324-07|Dolichogenidea_Rodriguez197|DHJPAR0013116|malaise-trapped|BOLD:AAC8392"/>
		<taxon id="ASBRD504-07|Dolichogenidea_Rodriguez197|DHJPAR0013101|malaise-trapped|BOLD:AAC8392"/>
		<taxon id="GMCZZ1399-15|Dolichogenidea_Rodriguez197|BIOUG18510-A01|BSE_Malaise_Trap|BOLD:AAC8392"/>
		<taxon id="ASHYC336-08|Apanteles_Rodriguez190|DHJPAR0026313|malaise-trapped|BOLD:AAF7717"/>
		<taxon id="ASHYA526-08|Apanteles_Rodriguez190|DHJPAR0025187|malaise-trapped|BOLD:AAF7717"/>
		<taxon id="ASHYA850-08|Apanteles_Rodriguez190|DHJPAR0025511|malaise-trapped|BOLD:AAF7717"/>
		<taxon id="CRCEA45946-22|Apanteles_Rodriguez190|BIOUG82055-F11|Malaise_trap_Ceibo-1A|BOLD:AAF7717"/>
		<taxon id="CRBLB42710-22|Apanteles_Rodriguez190|BIOUG90479-C06|Malaise_trap_BARB-2A|BOLD:AAF7717"/>
		<taxon id="ASHYG541-10|Apanteles_Janzen28|DHJPAR0031280|malaise-trapped|BOLD:AAM5739"/>
		<taxon id="ASHYF1606-11|Apanteles_Rodriguez162|DHJPAR0041700|spiloBioLep01_BioLep617|BOLD:AAM5738"/>
		<taxon id="ASHYB372-08|Apanteles_diegoalpizari|DHJPAR0020597"/>
		<taxon id="ASHYA920-08|Dolichogenidea_Rodriguez187|DHJPAR0025581|malaise-trapped|BOLD:AAD6850"/>
		<taxon id="ASHYB512-08|Dolichogenidea_Janzen1396|DHJPAR0026079|malaise-trapped|BOLD:AAJ1396"/>
		<taxon id="ASBAC1004-06|Apanteles_adrianaguilarae|DHJPAR0012030"/>
		<taxon id="ASHYG641-10|Apanteles_Janzen21|DHJPAR0031380|malaise-trapped|BOLD:AAM5848"/>
		<taxon id="ASHYG556-10|Dolichogenidea_Rodriguez159|DHJPAR0031295|malaise-trapped|BOLD:AAM5740"/>
		<taxon id="ASHYE1180-09|Apanteles_yilbertalvaradoi|DHJPAR0035358"/>
		<taxon id="ASBC743-07|Apanteles_randallgarciai|DHJPAR0012280"/>
		<taxon id="ASHYA004-08|Apanteles_bernyapui|DHJPAR0024665"/>
		<taxon id="ASHYG573-10|Apanteles_Rodriguez148|DHJPAR0031312|malaise-trapped|BOLD:AAM5736"/>
		<taxon id="ASHYD2982-14|Apanteles_alejandromorai|DHJPAR0053812"/>
		<taxon id="CNCHX480-09|Dolichogenidea|CNCH0621||BOLD:AAF5364"/>
		<taxon id="CROAE4009-23|Microgastrinae|CBG-A00726-A04|Malaise_trap_Baru-1B|BOLD:AAF5364"/>
		<taxon id="ONTB18624-23|Hymenoptera|BIOUG92585-A04.ONT3|Malaise_trap_ALTM-2A|BOLD:AAF5364"/>
		<taxon id="ASBD251-07|Dolichogenidea_Janzen257|DHJPAR0012744|malaise-trapped|BOLD:AAF5364"/>
		<taxon id="ACGBA3648-13|Dolichogenidea_Janzen257|DHJPAR0051056|Rhectocraspeda_Solis05|BOLD:AAF5364"/>
		<taxon id="ASBD525-07|Dolichogenidea_Janzen257|DHJPAR0013660|yellow_pan-trapped|BOLD:AAF5364"/>
		<taxon id="ASHYG963-10|Dolichogenidea_Janzen30|DHJPAR0031702|malaise-trapped|BOLD:ABX5195"/>
		<taxon id="ASHYD1793-10|Dolichogenidea_Janzen30|DHJPAR0031869|malaise-trapped|BOLD:ABX5195"/>
		<taxon id="ASHYD1772-10|Dolichogenidea_Janzen30|DHJPAR0031848|malaise-trapped|BOLD:ABX5195"/>
		<taxon id="ASHYD1777-10|Dolichogenidea_Janzen30|DHJPAR0031853|malaise-trapped|BOLD:ABX5195"/>
		<taxon id="ASHYA078-08|Dolichogenidea_Janzen30|DHJPAR0024739|malaise-trapped|BOLD:ABX5195"/>
		<taxon id="ASBD422-07|Dolichogenidea_Janzen30|DHJPAR0013557|malaise-trapped|BOLD:ABX5195"/>
		<taxon id="ASHYB1773-10|Dolichogenidea_Janzen30|DHJPAR0039485|Antaeotricha_Janzen221|BOLD:ABX5195"/>
		<taxon id="ASBRD496-07|Dolichogenidea_Janzen30|DHJPAR0013218|malaise-trapped|BOLD:ABX5195"/>
		<taxon id="GMCNA47986-21|Dolichogenidea_Janzen30|BIOUG70484-H07|Malaise_trap_BSE-B|BOLD:ABX5195"/>
		<taxon id="ACGAZ374-11|Dolichogenidea_Janzen30|DHJPAR0045153|Antaeotricha_Janzen221|BOLD:ABX5195"/>
		<taxon id="ASBD051-07|Dolichogenidea_Janzen30|DHJPAR0012544|malaise-trapped|BOLD:ABX5195"/>
		<taxon id="ASBD227-07|Dolichogenidea_Janzen30|DHJPAR0012720|malaise-trapped|BOLD:ABX5195"/>
		<taxon id="ASBRD269-07|Dolichogenidea_Janzen30|DHJPAR0013231|malaise-trapped|BOLD:ABX5195"/>
		<taxon id="GMCNA51908-21|Dolichogenidea_Janzen30|BIOUG68244-C07|Malaise_trap_BSE-B|BOLD:ABX5195"/>
		<taxon id="ASBRD155-07|Dolichogenidea_Janzen30|DHJPAR0013211|malaise-trapped|BOLD:ABX5195"/>
		<taxon id="ASBRD077-07|Dolichogenidea_Janzen30|DHJPAR0013214|malaise-trapped|BOLD:ABX5195"/>
		<taxon id="ASBRD257-07|Dolichogenidea_Janzen30|DHJPAR0013209|malaise-trapped|BOLD:ABX5195"/>
		<taxon id="ASBRD045-07|Dolichogenidea_Janzen30|DHJPAR0013215|malaise-trapped|BOLD:ABX5195"/>
		<taxon id="GMCNA27912-21|Dolichogenidea_Janzen30|BIOUG70720-C11|Malaise_trap_BSE-B|BOLD:ABX5195"/>
		<taxon id="ACGBA3881-13|Dolichogenidea_Janzen30|DHJPAR0051289|Antaeotricha_Janzen221|BOLD:ABX5195"/>
		<taxon id="ASHYD1778-10|Dolichogenidea_Janzen30|DHJPAR0031854|malaise-trapped|BOLD:ABX5195"/>
		<taxon id="ASBRD248-07|Dolichogenidea_Janzen30|DHJPAR0013210|malaise-trapped|BOLD:ABX5195"/>
		<taxon id="GMCRR322-13|Dolichogenidea_Janzen30|BIOUG08911-B02|BSE_Malaise_Trap|BOLD:ABX5195"/>
		<taxon id="GMCRO573-13|Dolichogenidea_Janzen30|BIOUG08769-A02|BSE_Malaise_Trap|BOLD:ABX5195"/>
		<taxon id="ACGAZ522-11|Dolichogenidea_Janzen30|DHJPAR0045301|Antaeotricha_Janzen221|BOLD:ABX5195"/>
		<taxon id="GMCRW539-13|Dolichogenidea_Janzen324|BIOUG09441-G08|BSE_Malaise_Trap|BOLD:AAM5853"/>
		<taxon id="ASHYD1788-10|Dolichogenidea_Janzen324|DHJPAR0031864|malaise-trapped|BOLD:AAM5853"/>
		<taxon id="HYLEP298-08|Microplitis_plutellae|BOLD:AAA6006"/>
		<taxon id="ASHYM2410-13|Dolichogenidea_Janzen62|DHJPAR0053056|immidJanzen01_Janzen26|BOLD:ACI3413"/>
	</taxa>
	
	
	<taxa id="Bracon_Outgroup">
		<taxon idref="BIOUG07411-C03|Bracon_crassicornis|GMGRF597-13||BOLD:AAF8725"/>
		<taxon idref="LEFIJ15157-21|Bracon_kopelkei|ZMUO.041479|Euura_aquilonis|BOLD:ACA2092"/>
	</taxa>
	<taxa id="Dolichogenidea_Ingroup">
		<taxon idref="ACGAZ1223-12|Dolichogenidea_josealfredohernandezi|DHJPAR0049909|Stenoma_Janzen99|BOLD:ABA9255"/>
		<taxon idref="ACGAZ1402-12|Dolichogenidea_Janzen14|DHJPAR0050088|Antaeotricha_Janzen146|BOLD:AAD8952"/>
		<taxon idref="ACGAZ1406-12|Dolichogenidea_genuarnunezi|DHJPAR0050092|Antaeotricha_phaeoneura|BOLD:ACC1300"/>
		<taxon idref="ACGAZ1467-12|Dolichogenidea_melaniamunozae|DHJPAR0050153|Cerconota_recurvella|BOLD:AAB5701"/>
		<taxon idref="ACGAZ1477-12|Dolichogenidea_Janzen32|DHJPAR0050163|Gonionota_Janzen116|BOLD:ACC4119"/>
		<taxon idref="ACGAZ374-11|Dolichogenidea_Janzen30|DHJPAR0045153|Antaeotricha_Janzen221|BOLD:ABX5195"/>
		<taxon idref="ACGAZ394-11|Dolichogenidea_alejandromasisi|DHJPAR0045173|Antaeotricha_renselariana|BOLD:ABX6174"/>
		<taxon idref="ACGAZ402-11|Dolichogenidea_alejandromasisi|DHJPAR0045181|Antaeotricha_renselariana|BOLD:ABX6174"/>
		<taxon idref="ACGAZ434-11|Dolichogenidea_alejandromasisi|DHJPAR0045213|Antaeotricha_renselariana|BOLD:ABX6174"/>
		<taxon idref="ACGAZ437-11|Dolichogenidea_alejandromasisi|DHJPAR0045216|Antaeotricha_renselariana|BOLD:ABX6174"/>
		<taxon idref="ACGAZ468-11|Dolichogenidea_Janzen11|DHJPAR0045247|siculoJanzen01_Janzen05|BOLD:ABX6008"/>
		<taxon idref="ACGAZ484-11|Dolichogenidea_Janzen11|DHJPAR0045263|siculoJanzen01_Janzen05|BOLD:ABX6008"/>
		<taxon idref="ACGAZ508-11|Dolichogenidea_Janzen128|DHJPAR0045287|phyBioLep01_BioLep758|BOLD:ABX5620"/>
		<taxon idref="ACGAZ518-11|Dolichogenidea_Janzen128|DHJPAR0045297|phyBioLep01_BioLep758|BOLD:ABX5620"/>
		<taxon idref="ACGAZ522-11|Dolichogenidea_Janzen30|DHJPAR0045301|Antaeotricha_Janzen221|BOLD:ABX5195"/>
		<taxon idref="ACGBA10350-19|Dolichogenidea_Janzen14|DHJPAR0064098|Omiodes_humeralisDHJ07|BOLD:AAD8952"/>
		<taxon idref="ACGBA10360-19|Dolichogenidea_Janzen120|DHJPAR0064108|same_as_12-SRNP-2552|BOLD:AAY4690"/>
		<taxon idref="ACGBA10372-19|Dolichogenidea_Janzen14|DHJPAR0064120|Omiodes_humeralisDHJ07|BOLD:AAD8952"/>
		<taxon idref="ACGBA10373-19|Dolichogenidea_Janzen13|DHJPAR0064121|Gonionota_Janzen22|BOLD:AAI9755"/>
		<taxon idref="ACGBA10443-19|Dolichogenidea_Janzen14|DHJPAR0064191|Omiodes_humeralis|BOLD:AAD8952"/>
		<taxon idref="ACGBA10451-19|Dolichogenidea_Janzen10|DHJPAR0064199|tortJanzen01_Janzen01|BOLD:ACJ2777"/>
		<taxon idref="ACGBA1233-12|Dolichogenidea_Janzen02|DHJPAR0047090|Microsca_paullula|BOLD:AAC2174"/>
		<taxon idref="ACGBA1234-12|Dolichogenidea_Janzen02|DHJPAR0047091|Microsca_paullula|BOLD:AAC2174"/>
		<taxon idref="ACGBA1341-12|Dolichogenidea_Janzen50|DHJPAR0047198|elachbiolep01_biolep46|BOLD:AAD8952"/>
		<taxon idref="ACGBA1669-12|Dolichogenidea_yeimycedenoae|DHJPAR0048127|elachJanzen01_Janzen196|BOLD:ABY3724"/>
		<taxon idref="ACGBA1737-12|Dolichogenidea_Janzen259|DHJPAR0048195|Antaeotricha_BioLep727|BOLD:ABZ4155"/>
		<taxon idref="ACGBA2679-12|Dolichogenidea_Janzen09|DHJPAR0049137|Eadmuna_Janzen01|BOLD:AAB4946"/>
		<taxon idref="ACGBA2822-12|Dolichogenidea_Whitfield80|DHJPAR0049280|spiloBioLep01_BioLep379|BOLD:ABY1812"/>
		<taxon idref="ACGBA2965-12|Dolichogenidea_Janzen55|DHJPAR0049423|Olethreutes_Brown22|BOLD:AAE8612"/>
		<taxon idref="ACGBA3636-13|Exoryza_rosamatarritae|DHJPAR0051044|Brenthia_Janzen05|BOLD:ABY5258"/>
		<taxon idref="ACGBA3648-13|Dolichogenidea_Janzen257|DHJPAR0051056|Rhectocraspeda_Solis05|BOLD:AAF5364"/>
		<taxon idref="ACGBA3658-13|Dolichogenidea_Janzen32|DHJPAR0051066|Gonionota_Janzen116|BOLD:ACC4119"/>
		<taxon idref="ACGBA3881-13|Dolichogenidea_Janzen30|DHJPAR0051289|Antaeotricha_Janzen221|BOLD:ABX5195"/>
		<taxon idref="ACGBA4015-13|Exoryza_mariabustosae|DHJPAR0051423|gelJanzen01_Janzen319|BOLD:AAN2496"/>
		<taxon idref="ACGBA4449-13|Dolichogenidea_melaniamunozae|DHJPAR0051857|Cerconota_recurvella|BOLD:AAB5701"/>
		<taxon idref="ACGBA4460-13|Dolichogenidea_Janzen116|DHJPAR0051868|Antaeotricha_Janzen221|BOLD:AAY4695"/>
		<taxon idref="ACGBA4472-13|Dolichogenidea_Janzen430|DHJPAR0051880|gelJanzen01_Janzen22|BOLD:ACB1629"/>
		<taxon idref="ACGBA4650-15|Dolichogenidea_Janzen02|DHJPAR0056773|Microsca_paullula|BOLD:AAC2174"/>
		<taxon idref="ACGBA4737-15|Dolichogenidea_Janzen14|DHJPAR0056860|same_as_06-1583|BOLD:AAD8952"/>
		<taxon idref="ACGBA4742-15|Dolichogenidea_Janzen14|DHJPAR0056865|same_as_06-1583|BOLD:AAD8952"/>
		<taxon idref="ACGBA4745-15|Dolichogenidea_Janzen14|DHJPAR0056868|same_as_06-1583|BOLD:AAD8952"/>
		<taxon idref="ACGBA9109-18|Dolichogenidea_Janzen10|DHJPAR0062775|Antaeotricha_Janzen223|BOLD:ACJ2777"/>
		<taxon idref="AMCAJ2190-19|Dolichogenidea_ensiger|BIOUG45402-D04||BOLD:AAA3764"/>
		<taxon idref="ASBA1544-08|Dolichogenidea_Janzen50|DHJPAR0020464|Antaeotricha_Phillips01|BOLD:AAD8952"/>
		<taxon idref="ASBA1545-08|Dolichogenidea_Janzen14|DHJPAR0020465|Antaeotricha_BioLep46|BOLD:AAD8952"/>
		<taxon idref="ASBA311-06|Parapanteles_tessares|DHJPAR0002797"/>
		<taxon idref="ASBA340-06|Dolichogenidea_melaniamunozae|DHJPAR0002920|Cerconota_recurvella|BOLD:AAB5701"/>
		<taxon idref="ASBA363-06|Dolichogenidea_Janzen09|DHJPAR0002943|Eadmuna_Janzen01|BOLD:AAB4946"/>
		<taxon idref="ASBA530-06|Dolichogenidea_alejandromasisi|DHJPAR0003956|Antaeotricha_renselariana|BOLD:ABX6174"/>
		<taxon idref="ASBA539-06|Dolichogenidea_Janzen328|DHJPAR0003965|Eadmuna_Janzen01|BOLD:AAB4946"/>
		<taxon idref="ASBA543-06|Dolichogenidea_Janzen09|DHJPAR0003969|Eadmuna_Janzen01|BOLD:AAB4946"/>
		<taxon idref="ASBA561-06|Dolichogenidea_Janzen09|DHJPAR0003987|Eadmuna_Janzen01|BOLD:AAB4946"/>
		<taxon idref="ASBA562-06|Dolichogenidea_Janzen31|DHJPAR0003988|Eadmuna_Janzen01|BOLD:AAB4946"/>
		<taxon idref="ASBA739-06|Dolichogenidea_Janzen09|DHJPAR0004071|Eadmuna_Janzen01|BOLD:AAB4946"/>
		<taxon idref="ASBA751-06|Dolichogenidea_melaniamunozae|DHJPAR0004083|Cerconota_recurvella|BOLD:AAB5701"/>
		<taxon idref="ASBA755-06|Dolichogenidea_Janzen13|DHJPAR0004087|Gonionota_Janzen22|BOLD:AAI9755"/>
		<taxon idref="ASBA828-06|Dolichogenidea_Janzen09|DHJPAR0004254|Eadmuna_Janzen01|BOLD:AAB4946"/>
		<taxon idref="ASBA830-06|Dolichogenidea_Janzen09|DHJPAR0004256|Eadmuna_Janzen01|BOLD:AAB4946"/>
		<taxon idref="ASBA832-06|Dolichogenidea_alejandromasisi|DHJPAR0004258|Antaeotricha_renselariana|BOLD:ABX6174"/>
		<taxon idref="ASBA837-06|Dolichogenidea_Janzen11|DHJPAR0004263|siculoJanzen01_Janzen05|BOLD:ABX6008"/>
		<taxon idref="ASBA843-06|Dolichogenidea_Janzen09|DHJPAR0004269|Eadmuna_Janzen01|BOLD:AAB4946"/>
		<taxon idref="ASBA846-06|Dolichogenidea_Janzen02|DHJPAR0004272|Microsca_paullula|BOLD:AAC2174"/>
		<taxon idref="ASBA848-06|Dolichogenidea_Janzen323|DHJPAR0004274|Banisia_myrsusalisDHJ01|BOLD:AAL2285"/>
		<taxon idref="ASBAC1004-06|Apanteles_adrianaguilarae|DHJPAR0012030"/>
		<taxon idref="ASBAC708-06|Dolichogenidea_Janzen02|DHJPAR0002197|Microsca_paullula|BOLD:AAC2174"/>
		<taxon idref="ASBAC794-06|Dolichogenidea_Janzen02|DHJPAR0002283|Microsca_paullula|BOLD:AAC2174"/>
		<taxon idref="ASBAC835-06|Dolichogenidea_Janzen161|DHJPAR0002324|gelJanzen01_Janzen181|BOLD:AAI6323"/>
		<taxon idref="ASBAC849-06|Dolichogenidea_melaniamunozae|DHJPAR0002338|Cerconota_recurvella|BOLD:AAB5701"/>
		<taxon idref="ASBC136-06|Dolichogenidea_Janzen14|DHJPAR0005015|Antaeotricha_Janzen31|BOLD:AAD8952"/>
		<taxon idref="ASBC551-06|Dolichogenidea_melaniamunozae|DHJPAR0011909|Cerconota_recurvella|BOLD:AAB5701"/>
		<taxon idref="ASBC743-07|Apanteles_randallgarciai|DHJPAR0012280"/>
		<taxon idref="ASBD024-07|Dolichogenidea_Rodriguez145|DHJPAR0012517|malaise-trapped|BOLD:AAB9372"/>
		<taxon idref="ASBD051-07|Dolichogenidea_Janzen30|DHJPAR0012544|malaise-trapped|BOLD:ABX5195"/>
		<taxon idref="ASBD052-07|Dolichogenidea_Janzen29|DHJPAR0012545|malaise-trapped|BOLD:AAX8664"/>
		<taxon idref="ASBD057-07|Dolichogenidea_Janzen28|DHJPAR0012550|malaise-trapped|BOLD:AAE8596"/>
		<taxon idref="ASBD058-07|Dolichogenidea_Janzen0272|DHJPAR0012551|malaise-trapped|BOLD:ACF0272"/>
		<taxon idref="ASBD061-07|Dolichogenidea_Rodriguez145|DHJPAR0012554|malaise-trapped|BOLD:AAB9372"/>
		<taxon idref="ASBD063-07|Dolichogenidea_Janzen0272|DHJPAR0012556|malaise-trapped|BOLD:ACF0272"/>
		<taxon idref="ASBD067-07|Dolichogenidea_Janzen27|DHJPAR0012560|malaise-trapped|BOLD:AAI9746"/>
		<taxon idref="ASBD227-07|Dolichogenidea_Janzen30|DHJPAR0012720|malaise-trapped|BOLD:ABX5195"/>
		<taxon idref="ASBD231-07|Dolichogenidea_Janzen23|DHJPAR0012724|malaise-trapped|BOLD:AAB5549"/>
		<taxon idref="ASBD237-07|Dolichogenidea_Janzen2930|DHJPAR0012730|malaise-trapped|BOLD:AAB5549"/>
		<taxon idref="ASBD240-07|Dolichogenidea_Janzen0272|DHJPAR0012733|malaise-trapped|BOLD:ACF0272"/>
		<taxon idref="ASBD251-07|Dolichogenidea_Janzen257|DHJPAR0012744|malaise-trapped|BOLD:AAF5364"/>
		<taxon idref="ASBD409-07|Apanteles_Rodriguez176|DHJPAR0013544|malaise-trapped|BOLD:AAD5258"/>
		<taxon idref="ASBD415-07|Apanteles_Rodriguez176|DHJPAR0013550|malaise-trapped|BOLD:AAD5258"/>
		<taxon idref="ASBD419-07|Apanteles_Rodriguez176|DHJPAR0013554|malaise-trapped|BOLD:AAD5258"/>
		<taxon idref="ASBD422-07|Dolichogenidea_Janzen30|DHJPAR0013557|malaise-trapped|BOLD:ABX5195"/>
		<taxon idref="ASBD525-07|Dolichogenidea_Janzen257|DHJPAR0013660|yellow_pan-trapped|BOLD:AAF5364"/>
		<taxon idref="ASBD528-07|Dolichogenidea_Rodriguez197|DHJPAR0013663|malaise-trapped|BOLD:AAC8392"/>
		<taxon idref="ASBR506-06|Parapanteles_mariae|DHJPAR0004540"/>
		<taxon idref="ASBR807-06|Parapanteles_continua|DHJPAR0004797"/>
		<taxon idref="ASBR845-06|Dolichogenidea_melaniamunozae|DHJPAR0004835|Cerconota_recurvella|BOLD:AAB5701"/>
		<taxon idref="ASBR869-06|Dolichogenidea_alejandromasisi|DHJPAR0004859|Antaeotricha_renselariana|BOLD:ABX6174"/>
		<taxon idref="ASBR880-06|Dolichogenidea_alejandromasisi|DHJPAR0004870|Antaeotricha_renselariana|BOLD:ABX6174"/>
		<taxon idref="ASBR884-06|Dolichogenidea_melaniamunozae|DHJPAR0004874|Cerconota_recurvella|BOLD:AAB5701"/>
		<taxon idref="ASBRD041-07|Apanteles_Rodriguez176|DHJPAR0013051|malaise-trapped|BOLD:AAD5258"/>
		<taxon idref="ASBRD045-07|Dolichogenidea_Janzen30|DHJPAR0013215|malaise-trapped|BOLD:ABX5195"/>
		<taxon idref="ASBRD069-07|Dolichogenidea_Rodriguez145|DHJPAR0013203|malaise-trapped|BOLD:AAB9372"/>
		<taxon idref="ASBRD077-07|Dolichogenidea_Janzen30|DHJPAR0013214|malaise-trapped|BOLD:ABX5195"/>
		<taxon idref="ASBRD096-07|Apanteles_Rodriguez176|DHJPAR0013185|malaise-trapped|BOLD:AAD5258"/>
		<taxon idref="ASBRD134-07|Dolichogenidea_Rodriguez145|DHJPAR0013077|malaise-trapped|BOLD:AAB9372"/>
		<taxon idref="ASBRD155-07|Dolichogenidea_Janzen30|DHJPAR0013211|malaise-trapped|BOLD:ABX5195"/>
		<taxon idref="ASBRD162-07|Dolichogenidea_Rodriguez145|DHJPAR0013042|malaise-trapped|BOLD:AAB9372"/>
		<taxon idref="ASBRD191-07|Dolichogenidea_Rodriguez145|DHJPAR0013089|malaise-trapped|BOLD:AAB9372"/>
		<taxon idref="ASBRD203-07|Dolichogenidea_Rodriguez197|DHJPAR0013079|malaise-trapped|BOLD:AAC8392"/>
		<taxon idref="ASBRD242-07|Dolichogenidea_Rodriguez197|DHJPAR0013174|malaise-trapped|BOLD:AAC8392"/>
		<taxon idref="ASBRD248-07|Dolichogenidea_Janzen30|DHJPAR0013210|malaise-trapped|BOLD:ABX5195"/>
		<taxon idref="ASBRD257-07|Dolichogenidea_Janzen30|DHJPAR0013209|malaise-trapped|BOLD:ABX5195"/>
		<taxon idref="ASBRD269-07|Dolichogenidea_Janzen30|DHJPAR0013231|malaise-trapped|BOLD:ABX5195"/>
		<taxon idref="ASBRD323-07|Dolichogenidea_Rodriguez145|DHJPAR0013115|malaise-trapped|BOLD:AAB9372"/>
		<taxon idref="ASBRD324-07|Dolichogenidea_Rodriguez197|DHJPAR0013116|malaise-trapped|BOLD:AAC8392"/>
		<taxon idref="ASBRD357-07|Dolichogenidea_Janzen23|DHJPAR0013226|malaise-trapped|BOLD:AAB5549"/>
		<taxon idref="ASBRD386-07|Dolichogenidea_Janzen0272|DHJPAR0013224|malaise-trapped|BOLD:ACF0272"/>
		<taxon idref="ASBRD394-07|Dolichogenidea_Janzen25|DHJPAR0013228|malaise-trapped|BOLD:ABY7999"/>
		<taxon idref="ASBRD468-07|Dolichogenidea_Janzen23|DHJPAR0013208|malaise-trapped|BOLD:AAB5549"/>
		<taxon idref="ASBRD479-07|Exoryza_yeimycedenoae|DHJPAR0013235|malaise-trapped|BOLD:ABX6267"/>
		<taxon idref="ASBRD485-07|Dolichogenidea_Janzen2930|DHJPAR0013484|malaise-trapped|BOLD:AAB5549"/>
		<taxon idref="ASBRD496-07|Dolichogenidea_Janzen30|DHJPAR0013218|malaise-trapped|BOLD:ABX5195"/>
		<taxon idref="ASBRD502-07|Dolichogenidea_Rodriguez144|DHJPAR0013219|malaise-trapped|BOLD:AAD2236"/>
		<taxon idref="ASBRD504-07|Dolichogenidea_Rodriguez197|DHJPAR0013101|malaise-trapped|BOLD:AAC8392"/>
		<taxon idref="ASBRD602-07|Dolichogenidea_Janzen09|DHJPAR0012967|Eadmuna_Janzen01|BOLD:AAB4946"/>
		<taxon idref="ASBRD603-07|Dolichogenidea_Janzen09|DHJPAR0012968|Eadmuna_Janzen01|BOLD:AAB4946"/>
		<taxon idref="ASBZI485-10|Dolichogenidea_Rodriguez145|10BZMT-0485||BOLD:AAB9372"/>
		<taxon idref="ASCNC020-09|Dolichogenidea_ensiger|CAM0635||BOLD:AAA3764"/>
		<taxon idref="ASGLE690-10|Dolichogenidea_ensiger|ASGLE-0880|25_Division_St.|BOLD:AAA3764"/>
		<taxon idref="ASHYA004-08|Apanteles_bernyapui|DHJPAR0024665"/>
		<taxon idref="ASHYA016-08|Dolichogenidea_Rodriguez144|DHJPAR0024677|malaise-trapped|BOLD:AAD2236"/>
		<taxon idref="ASHYA077-08|Dolichogenidea_Janzen94|DHJPAR0024738|malaise-trapped|BOLD:AAE8602"/>
		<taxon idref="ASHYA078-08|Dolichogenidea_Janzen30|DHJPAR0024739|malaise-trapped|BOLD:ABX5195"/>
		<taxon idref="ASHYA526-08|Apanteles_Rodriguez190|DHJPAR0025187|malaise-trapped|BOLD:AAF7717"/>
		<taxon idref="ASHYA695-08|Dolichogenidea_Janzen53|DHJPAR0025356|malaise-trapped|BOLD:AAC7481"/>
		<taxon idref="ASHYA703-08|Dolichogenidea_Janzen255|DHJPAR0025364|malaise-trapped|BOLD:ACF2929"/>
		<taxon idref="ASHYA708-08|Dolichogenidea_Janzen53|DHJPAR0025369|malaise-trapped|BOLD:AAC7481"/>
		<taxon idref="ASHYA763-08|Dolichogenidea_Janzen53|DHJPAR0025424|malaise-trapped|BOLD:AAC7481"/>
		<taxon idref="ASHYA807-08|Dolichogenidea_Janzen53|DHJPAR0025468|malaise-trapped|BOLD:AAC7481"/>
		<taxon idref="ASHYA841-08|Dolichogenidea_Janzen53|DHJPAR0025502|malaise-trapped|BOLD:AAC7481"/>
		<taxon idref="ASHYA850-08|Apanteles_Rodriguez190|DHJPAR0025511|malaise-trapped|BOLD:AAF7717"/>
		<taxon idref="ASHYA869-08|Dolichogenidea_Janzen60|DHJPAR0025530|malaise-trapped|BOLD:AAJ1390"/>
		<taxon idref="ASHYA920-08|Dolichogenidea_Rodriguez187|DHJPAR0025581|malaise-trapped|BOLD:AAD6850"/>
		<taxon idref="ASHYB082-08|Dolichogenidea_Janzen53|DHJPAR0025743|malaise-trapped|BOLD:AAC7481"/>
		<taxon idref="ASHYB1461-09|Dolichogenidea_melaniamunozae|DHJPAR0030721|Cerconota_recurvella|BOLD:AAB5701"/>
		<taxon idref="ASHYB1547-09|Dolichogenidea_Rodriguez90|DHJPAR0034254|Anadasmus_Janzen25|BOLD:AAK2061"/>
		<taxon idref="ASHYB1588-09|Dolichogenidea_alejandromasisi|DHJPAR0034295|Antaeotricha_renselariana|BOLD:ABX6174"/>
		<taxon idref="ASHYB1752-10|Dolichogenidea_Janzen55|DHJPAR0039464|Olethreutes_Brown22|BOLD:AAE8612"/>
		<taxon idref="ASHYB1755-10|Exoryza_mariabustosae|DHJPAR0039467|gelJanzen01_Janzen319|BOLD:AAN2496"/>
		<taxon idref="ASHYB1760-10|Dolichogenidea_Janzen118|DHJPAR0039472|Antaeotricha_Janzen146|BOLD:AAN2497"/>
		<taxon idref="ASHYB1773-10|Dolichogenidea_Janzen30|DHJPAR0039485|Antaeotricha_Janzen221|BOLD:ABX5195"/>
		<taxon idref="ASHYB1776-10|Exoryza_mariabustosae|DHJPAR0039488|gelJanzen01_Janzen319|BOLD:AAN2496"/>
		<taxon idref="ASHYB202-08|Dolichogenidea_Janzen255|DHJPAR0025863|malaise-trapped|BOLD:ACF2929"/>
		<taxon idref="ASHYB2146-10|Dolichogenidea_rogerblancoi|DHJPAR0039859|Antaeotricha_Janzen107|BOLD:AAL2325"/>
		<taxon idref="ASHYB2157-10|Dolichogenidea_Janzen8823|DHJPAR0039870|Microsca_paullula|BOLD:ACE8823"/>
		<taxon idref="ASHYB260-08|Dolichogenidea_Janzen43|DHJPAR0025921|malaise-trapped|BOLD:AAL2287"/>
		<taxon idref="ASHYB372-08|Apanteles_diegoalpizari|DHJPAR0020597"/>
		<taxon idref="ASHYB512-08|Dolichogenidea_Janzen1396|DHJPAR0026079|malaise-trapped|BOLD:AAJ1396"/>
		<taxon idref="ASHYB593-08|Dolichogenidea_Janzen14|DHJPAR0020706|Antaeotricha_Janzen77|BOLD:AAD8952"/>
		<taxon idref="ASHYB598-08|Dolichogenidea_angelagonzalezae|DHJPAR0020711|Brenthia_Janzen12|BOLD:AAL2298"/>
		<taxon idref="ASHYB680-08|Dolichogenidea_Janzen14|DHJPAR0020793|Antaeotricha_similisEPR02|BOLD:AAD8952"/>
		<taxon idref="ASHYC275-08|Dolichogenidea_Janzen45|DHJPAR0026252|malaise-trapped|BOLD:AAX8653"/>
		<taxon idref="ASHYC336-08|Apanteles_Rodriguez190|DHJPAR0026313|malaise-trapped|BOLD:AAF7717"/>
		<taxon idref="ASHYC4770-10|Dolichogenidea_Rodriguez90|DHJPAR0038025|Anadasmus_Janzen25|BOLD:AAK2061"/>
		<taxon idref="ASHYC4815-10|Dolichogenidea_Janzen8823|DHJPAR0038070|Microsca_paullula|BOLD:ACE8823"/>
		<taxon idref="ASHYC4824-10|Dolichogenidea_Janzen02|DHJPAR0038079|Microsca_paullula|BOLD:AAC2174"/>
		<taxon idref="ASHYC4891-10|Dolichogenidea_Janzen02|DHJPAR0038146|Microsca_paullula|BOLD:AAC2174"/>
		<taxon idref="ASHYC4902-10|Dolichogenidea_Janzen8823|DHJPAR0038157|Microsca_paullula|BOLD:AAC2174"/>
		<taxon idref="ASHYC869-08|Dolichogenidea_Janzen255|DHJPAR0026846|malaise-trapped|BOLD:ACF2929"/>
		<taxon idref="ASHYC970-08|Dolichogenidea_Janzen459|DHJPAR0026947|malaise-trapped|BOLD:AAB5549"/>
		<taxon idref="ASHYD1664-10|Dolichogenidea_Janzen45|DHJPAR0031740|malaise-trapped|BOLD:AAX8653"/>
		<taxon idref="ASHYD1665-10|Dolichogenidea_Rodriguez172|DHJPAR0031741|malaise-trapped|BOLD:AAM5750"/>
		<taxon idref="ASHYD1692-10|Dolichogenidea_Rodriguez145|DHJPAR0031768|malaise-trapped|BOLD:AAB9372"/>
		<taxon idref="ASHYD1733-10|Dolichogenidea_Rodriguez145|DHJPAR0031809|malaise-trapped|BOLD:AAB9372"/>
		<taxon idref="ASHYD1748-10|Dolichogenidea_Rodriguez197|DHJPAR0031824|malaise-trapped|BOLD:AAC8392"/>
		<taxon idref="ASHYD1769-10|Dolichogenidea_Whitfield79|DHJPAR0031845|malaise-trapped|BOLD:AAM5850"/>
		<taxon idref="ASHYD1771-10|Dolichogenidea_Janzen15|DHJPAR0031847|malaise-trapped|BOLD:AAM5851"/>
		<taxon idref="ASHYD1772-10|Dolichogenidea_Janzen30|DHJPAR0031848|malaise-trapped|BOLD:ABX5195"/>
		<taxon idref="ASHYD1775-10|Dolichogenidea_Janzen456|DHJPAR0031851|malaise-trapped|BOLD:AAM5852"/>
		<taxon idref="ASHYD1777-10|Dolichogenidea_Janzen30|DHJPAR0031853|malaise-trapped|BOLD:ABX5195"/>
		<taxon idref="ASHYD1778-10|Dolichogenidea_Janzen30|DHJPAR0031854|malaise-trapped|BOLD:ABX5195"/>
		<taxon idref="ASHYD1782-10|Dolichogenidea_Janzen15|DHJPAR0031858|malaise-trapped|BOLD:AAM5851"/>
		<taxon idref="ASHYD1784-10|Dolichogenidea_Janzen39|DHJPAR0031860|malaise-trapped|BOLD:AAI9740"/>
		<taxon idref="ASHYD1788-10|Dolichogenidea_Janzen324|DHJPAR0031864|malaise-trapped|BOLD:AAM5853"/>
		<taxon idref="ASHYD1791-10|Dolichogenidea_Janzen15|DHJPAR0031867|malaise-trapped|BOLD:AAM5851"/>
		<taxon idref="ASHYD1793-10|Dolichogenidea_Janzen30|DHJPAR0031869|malaise-trapped|BOLD:ABX5195"/>
		<taxon idref="ASHYD1808-10|Dolichogenidea_Janzen325|DHJPAR0038235|Stenoma_adytodes|BOLD:ABZ4155"/>
		<taxon idref="ASHYD1857-10|Dolichogenidea_Janzen02|DHJPAR0038284|Microsca_paullula|BOLD:AAC2174"/>
		<taxon idref="ASHYD1871-10|Dolichogenidea_Janzen09|DHJPAR0038298|Eadmuna_Janzen01|BOLD:AAB4946"/>
		<taxon idref="ASHYD2556-10|Dolichogenidea_beryllacosteae|DHJPAR0038983|Microsca_hedialis|BOLD:AAM1098"/>
		<taxon idref="ASHYD2598-10|Dolichogenidea_Janzen51|DHJPAR0039025|elachJanzen01_Janzen345|BOLD:ABZ4155"/>
		<taxon idref="ASHYD2605-10|Dolichogenidea_Janzen14|DHJPAR0039032|Antaeotricha_BioLep46|BOLD:AAD8952"/>
		<taxon idref="ASHYD2612-10|Dolichogenidea_Janzen55|DHJPAR0039039|Olethreutes_Brown22|BOLD:AAE8612"/>
		<taxon idref="ASHYD2872-14|Dolichogenidea_rogerblancoi|DHJPAR0053702|Antaeotricha_Janzen107|BOLD:AAL2325"/>
		<taxon idref="ASHYD2970-14|Dolichogenidea_Janzen36|DHJPAR0053800|elachJanzen01_Janzen693|BOLD:AAT8860"/>
		<taxon idref="ASHYD2982-14|Apanteles_alejandromorai|DHJPAR0053812"/>
		<taxon idref="ASHYD3031-14|Dolichogenidea_Janzen36|DHJPAR0053861|elachJanzen01_Janzen693|BOLD:AAT8860"/>
		<taxon idref="ASHYD3400-14|Dolichogenidea_melaniamunozae|DHJPAR0054232|Cerconota_recurvella|BOLD:AAB5701"/>
		<taxon idref="ASHYD3903-14|Dolichogenidea_Janzen10|DHJPAR0054738|Dichomeris_Janzen703|BOLD:ACJ2777"/>
		<taxon idref="ASHYD3968-14|Dolichogenidea_Janzen72|DHJPAR0054803|elachBioLep01_BioLep286|BOLD:ACM2280"/>
		<taxon idref="ASHYD3984-14|Dolichogenidea_Janzen32|DHJPAR0054819|Gonionota_Janzen116|BOLD:ACC4119"/>
		<taxon idref="ASHYD4030-14|Dolichogenidea_Janzen32|DHJPAR0054865|Gonionota_Janzen116|BOLD:ACC4119"/>
		<taxon idref="ASHYD674-08|Dolichogenidea_Janzen28|DHJPAR0027648|malaise-trapped|BOLD:AAE8596"/>
		<taxon idref="ASHYD713-08|Dolichogenidea_Janzen53|DHJPAR0027687|malaise-trapped|BOLD:AAC7481"/>
		<taxon idref="ASHYD850-08|Dolichogenidea_Janzen02|DHJPAR0030848|Microsca_paullula|BOLD:AAC2174"/>
		<taxon idref="ASHYE1180-09|Apanteles_yilbertalvaradoi|DHJPAR0035358"/>
		<taxon idref="ASHYE1185-09|Iconella_jayjayrodriguezaeDHJ01|DHJPAR0035363"/>
		<taxon idref="ASHYE1193-09|Dolichogenidea_Janzen55|DHJPAR0035371|Olethreutes_Janzen323|BOLD:AAE8612"/>
		<taxon idref="ASHYE1240-09|Dolichogenidea_Janzen02|DHJPAR0035418|Microsca_paullula|BOLD:AAC2174"/>
		<taxon idref="ASHYE1316-09|Dolichogenidea_carlosmanuelrodriguezi|DHJPAR0035494|Antaeotricha_spurca|BOLD:ABZ4155"/>
		<taxon idref="ASHYE2530-11|Dolichogenidea_Janzen02|DHJPAR0040394|Microsca_paullula|BOLD:AAC2174"/>
		<taxon idref="ASHYE2554-11|Dolichogenidea_Janzen8823|DHJPAR0040418|Microsca_paullula|BOLD:ACE8823"/>
		<taxon idref="ASHYE2625-11|Exoryza_richardashleyi|DHJPAR0040489|gelJanzen01_Janzen349|BOLD:ABX6267"/>
		<taxon idref="ASHYE2627-11|Dolichogenidea_Janzen08|DHJPAR0040491|gelJanzen01_Janzen394|BOLD:AAT8840"/>
		<taxon idref="ASHYE2656-11|Dolichogenidea_Janzen14|DHJPAR0040520|Antaeotricha_Janzen292DHJ02|BOLD:AAD8952"/>
		<taxon idref="ASHYF1519-11|Dolichogenidea_Janzen50|DHJPAR0041613|Antaeotricha_Janzen31|BOLD:AAD8952"/>
		<taxon idref="ASHYF1538-11|Dolichogenidea_Janzen36|DHJPAR0041632|Chlamydastis_tryphon|BOLD:AAT8860"/>
		<taxon idref="ASHYF1543-11|Dolichogenidea_Janzen36|DHJPAR0041637|Chlamydastis_vividella|BOLD:AAT8860"/>
		<taxon idref="ASHYF1549-11|Dolichogenidea_alejandromasisi|DHJPAR0041643|Antaeotricha_renselariana|BOLD:ABX6174"/>
		<taxon idref="ASHYF1553-11|Dolichogenidea_Janzen02|DHJPAR0041647|Microsca_paullula|BOLD:AAC2174"/>
		<taxon idref="ASHYF1606-11|Apanteles_Rodriguez162|DHJPAR0041700|spiloBioLep01_BioLep617|BOLD:AAM5738"/>
		<taxon idref="ASHYF1617-11|Dolichogenidea_Janzen02|DHJPAR0041711|Microsca_paullula|BOLD:AAC2174"/>
		<taxon idref="ASHYF1638-11|Dolichogenidea_Janzen02|DHJPAR0041732|Microsca_paullula|BOLD:AAC2174"/>
		<taxon idref="ASHYF1683-11|Dolichogenidea_Janzen02|DHJPAR0041777|Microsca_paullula|BOLD:AAC2174"/>
		<taxon idref="ASHYF1722-11|Dolichogenidea_rogerblancoi|DHJPAR0041816|Antaeotricha_Janzen107|BOLD:AAL2325"/>
		<taxon idref="ASHYF1743-11|Dolichogenidea_Janzen02|DHJPAR0041837|Microsca_paullula|BOLD:AAC2174"/>
		<taxon idref="ASHYF1802-11|Dolichogenidea_Janzen120|DHJPAR0041896|Megalota_spinulosa|BOLD:AAY4690"/>
		<taxon idref="ASHYF1887-11|Dolichogenidea_Janzen49|DHJPAR0041981|elachJanzen01_Janzen409|BOLD:AAC5949"/>
		<taxon idref="ASHYF1899-11|Dolichogenidea_Janzen50|DHJPAR0041993|Antaeotricha_Janzen31|BOLD:AAD8952"/>
		<taxon idref="ASHYF1909-11|Dolichogenidea_Janzen156|DHJPAR0042003|Antaeotricha_incrassataDHJ03|BOLD:ABZ4155"/>
		<taxon idref="ASHYG021-10|Exoryza_rosamatarritae|DHJPAR0033751|malaise-trapped|BOLD:ABY5258"/>
		<taxon idref="ASHYG023-10|Dolichogenidea_Janzen16|DHJPAR0033753|malaise-trapped|BOLD:AAM5843"/>
		<taxon idref="ASHYG043-10|Dolichogenidea_Janzen57|DHJPAR0033773|malaise-trapped|BOLD:AAM5842"/>
		<taxon idref="ASHYG047-10|Dolichogenidea_Janzen457|DHJPAR0033777|malaise-trapped|BOLD:ACF0267"/>
		<taxon idref="ASHYG088-10|Dolichogenidea_Janzen57|DHJPAR0033818|malaise-trapped|BOLD:AAM5842"/>
		<taxon idref="ASHYG099-10|Dolichogenidea_Janzen57|DHJPAR0033829|malaise-trapped|BOLD:AAM5842"/>
		<taxon idref="ASHYG127-10|Dolichogenidea_Janzen57|DHJPAR0033857|malaise-trapped|BOLD:AAM5842"/>
		<taxon idref="ASHYG153-10|Dolichogenidea_Janzen57|DHJPAR0033883|malaise-trapped|BOLD:AAM5842"/>
		<taxon idref="ASHYG242-10|Dolichogenidea_Janzen57|DHJPAR0033972|malaise-trapped|BOLD:AAM5842"/>
		<taxon idref="ASHYG309-10|Dolichogenidea_Janzen57|DHJPAR0034039|malaise-trapped|BOLD:AAM5842"/>
		<taxon idref="ASHYG315-10|Dolichogenidea_Janzen57|DHJPAR0034045|malaise-trapped|BOLD:AAM5842"/>
		<taxon idref="ASHYG319-10|Dolichogenidea_Janzen57|DHJPAR0034049|malaise-trapped|BOLD:AAM5842"/>
		<taxon idref="ASHYG342-10|Dolichogenidea_Janzen57|DHJPAR0034072|malaise-trapped|BOLD:AAM5842"/>
		<taxon idref="ASHYG373-10|Exoryza_ritaashleyae|DHJPAR0034103|malaise-trapped|BOLD:ABX6267"/>
		<taxon idref="ASHYG420-10|Exoryza_ritaashleyae|DHJPAR0034150|malaise-trapped|BOLD:ABX6267"/>
		<taxon idref="ASHYG451-10|Dolichogenidea_Janzen57|DHJPAR0031190|malaise-trapped|BOLD:AAM5842"/>
		<taxon idref="ASHYG461-10|Dolichogenidea_Janzen20|DHJPAR0031200|malaise-trapped|BOLD:AAI9747"/>
		<taxon idref="ASHYG541-10|Apanteles_Janzen28|DHJPAR0031280|malaise-trapped|BOLD:AAM5739"/>
		<taxon idref="ASHYG546-10|Dolichogenidea_Janzen21|DHJPAR0031285|malaise-trapped|BOLD:AAM5846"/>
		<taxon idref="ASHYG556-10|Dolichogenidea_Rodriguez159|DHJPAR0031295|malaise-trapped|BOLD:AAM5740"/>
		<taxon idref="ASHYG560-10|Dolichogenidea_Janzen50|DHJPAR0031299|malaise-trapped|BOLD:AAD8952"/>
		<taxon idref="ASHYG573-10|Apanteles_Rodriguez148|DHJPAR0031312|malaise-trapped|BOLD:AAM5736"/>
		<taxon idref="ASHYG623-10|Dolichogenidea_Janzen43|DHJPAR0031362|malaise-trapped|BOLD:AAL2287"/>
		<taxon idref="ASHYG639-10|Dolichogenidea_Janzen5847|DHJPAR0031378|malaise-trapped|BOLD:AAM5847"/>
		<taxon idref="ASHYG641-10|Apanteles_Janzen21|DHJPAR0031380|malaise-trapped|BOLD:AAM5848"/>
		<taxon idref="ASHYG642-10|Dolichogenidea_Janzen161|DHJPAR0031381|malaise-trapped|BOLD:AAI6323"/>
		<taxon idref="ASHYG649-10|Dolichogenidea_Janzen57|DHJPAR0031388|malaise-trapped|BOLD:AAM5842"/>
		<taxon idref="ASHYG701-10|Dolichogenidea_Janzen25|DHJPAR0031440|malaise-trapped|BOLD:ABY7999"/>
		<taxon idref="ASHYG757-10|Exoryza_yeimycedenoae|DHJPAR0031496|malaise-trapped|BOLD:ABX6267"/>
		<taxon idref="ASHYG770-10|Dolichogenidea_Janzen2930|DHJPAR0031509|malaise-trapped|BOLD:AAB5549"/>
		<taxon idref="ASHYG772-10|Dolichogenidea_Janzen28|DHJPAR0031511|malaise-trapped|BOLD:AAE8596"/>
		<taxon idref="ASHYG777-10|Dolichogenidea_Janzen2930|DHJPAR0031516|malaise-trapped|BOLD:AAB5549"/>
		<taxon idref="ASHYG783-10|Dolichogenidea_Janzen67|DHJPAR0031522|malaise-trapped|BOLD:AAM5849"/>
		<taxon idref="ASHYG805-10|Dolichogenidea_Janzen28|DHJPAR0031544|malaise-trapped|BOLD:AAE8596"/>
		<taxon idref="ASHYG814-10|Dolichogenidea_Janzen23|DHJPAR0031553|malaise-trapped|BOLD:AAB5549"/>
		<taxon idref="ASHYG835-10|Dolichogenidea_Janzen27|DHJPAR0031574|malaise-trapped|BOLD:AAI9746"/>
		<taxon idref="ASHYG949-10|Dolichogenidea_Rodriguez145|DHJPAR0031688|malaise-trapped|BOLD:AAB9372"/>
		<taxon idref="ASHYG963-10|Dolichogenidea_Janzen30|DHJPAR0031702|malaise-trapped|BOLD:ABX5195"/>
		<taxon idref="ASHYH1393-13|Exoryza_mariabustosae|DHJPAR0052281|gelJanzen01_Janzen319|BOLD:AAN2496"/>
		<taxon idref="ASHYH1442-13|Dolichogenidea_Janzen70|DHJPAR0052330|same_as_13-2043|BOLD:ACI3397"/>
		<taxon idref="ASHYH1844-14|Dolichogenidea_Janzen50|DHJPAR0055297|Antaeotricha_incrassata|BOLD:AAD8952"/>
		<taxon idref="ASHYH1857-14|Dolichogenidea_Janzen36|DHJPAR0055310|Stenoma_Janzen199|BOLD:AAT8860"/>
		<taxon idref="ASHYH1861-14|Dolichogenidea_Janzen133|DHJPAR0055314|Stenoma_Janzen199|BOLD:ACC1295"/>
		<taxon idref="ASHYH1863-14|Dolichogenidea_beryllacosteae|DHJPAR0055316|siculoJanzen01_Janzen05|BOLD:AAM1098"/>
		<taxon idref="ASHYH2013-14|Dolichogenidea_Janzen8823|DHJPAR0055466|Microsca_paullula|BOLD:ACE8823"/>
		<taxon idref="ASHYH2025-14|Dolichogenidea_alejandromasisi|DHJPAR0055478|Antaeotricha_renselariana|BOLD:ABX6174"/>
		<taxon idref="ASHYH287-11|Dolichogenidea_Janzen02|DHJPAR0042528|Microsca_paullula|BOLD:AAC2174"/>
		<taxon idref="ASHYH2949-15|Dolichogenidea_Janzen8823|DHJPAR0056592|Microsca_paullula|BOLD:ACE8823"/>
		<taxon idref="ASHYH3003-15|Dolichogenidea_josealfredohernandezi|DHJPAR0056646|Stenoma_Janzen99|BOLD:ABA9255"/>
		<taxon idref="ASHYH660-11|Dolichogenidea_Janzen02|DHJPAR0042902|Microsca_paullula|BOLD:AAC2174"/>
		<taxon idref="ASHYH683-11|Dolichogenidea_Janzen02|DHJPAR0042925|Microsca_paullula|BOLD:AAC2174"/>
		<taxon idref="ASHYH779-11|Exoryza_rosamatarritae|DHJPAR0043021|gelJanzen01_Janzen16|BOLD:ABY5258"/>
		<taxon idref="ASHYH792-11|Dolichogenidea_Janzen312|DHJPAR0043034|Rivula_Poole03|BOLD:ABA7252"/>
		<taxon idref="ASHYH811-11|Dolichogenidea_Janzen97|DHJPAR0043053|Platynota_rostranaDHJ01|BOLD:ABA3469"/>
		<taxon idref="ASHYH818-11|Dolichogenidea_Janzen51|DHJPAR0043060|elachJanzen01_Janzen900|BOLD:ABZ4155"/>
		<taxon idref="ASHYH851-11|Dolichogenidea_Janzen10|DHJPAR0043093|Dichomeris_Janzen273|BOLD:ACJ2777"/>
		<taxon idref="ASHYH890-11|Dolichogenidea_Janzen11|DHJPAR0043132|siculoJanzen01_Janzen05|BOLD:ABX6008"/>
		<taxon idref="ASHYH899-11|Dolichogenidea_Janzen128|DHJPAR0043141|phyBioLep01_BioLep758|BOLD:ABX5620"/>
		<taxon idref="ASHYM2345-13|Dolichogenidea_Janzen36|DHJPAR0052991|Chlamydastis_montywoodi|BOLD:AAT8860"/>
		<taxon idref="ASHYM2392-13|Exoryza_rosamatarritae|DHJPAR0053038|gelJanzen01_Janzen16|BOLD:ABY5258"/>
		<taxon idref="ASHYM2410-13|Dolichogenidea_Janzen62|DHJPAR0053056|immidJanzen01_Janzen26|BOLD:ACI3413"/>
		<taxon idref="ASNUR206-11|Dolichogenidea|CCDB-07375_B04|Malaise_Chemin_CI_110204|BOLD:ABZ4155"/>
		<taxon idref="BBHYH202-10|Dolichogenidea_ensiger|10BBHYM-1225|Kissimmee_Prairie_Preserve_SP|BOLD:AAA3764"/>
		<taxon idref="BCNCB025-20|Dolichogenidea_ensiger|CNC620149||BOLD:AAA3764"/>
		<taxon idref="BCNCB083-20|Dolichogenidea_ensiger|CNC620207||BOLD:AAA3764"/>
		<taxon idref="CNCHV579-10|Dolichogenidea_gelechiidivoris|CBRA0487||BOLD:AAM4042"/>
		<taxon idref="CNCHV580-10|Dolichogenidea_gelechiidivoris|CBRA0488||BOLD:AAM4042"/>
		<taxon idref="CNCHW1045-09|Dolichogenidea|CNCH2455||BOLD:AAH1316"/>
		<taxon idref="CNCHX480-09|Dolichogenidea|CNCH0621||BOLD:AAF5364"/>
		<taxon idref="CNCHZ1147-09|Dolichogenidea_ensiger|CAM0527||BOLD:AAA3764"/>
		<taxon idref="CNCHZ1150-09|Dolichogenidea_ensiger|CAM0530||BOLD:AAA3764"/>
		<taxon idref="CNCHZ468-09|Pholetesor_bedelliae|CAM0278"/>
		<taxon idref="CNPKO2767-14|Dolichogenidea_ensiger|BIOUG14169-A12|Pukaskwa_NP|BOLD:AAA3764"/>
		<taxon idref="CNSLE365-12|Dolichogenidea_ensiger|BIOUG03123-B05|Thousand_Islands_NP|BOLD:AAA3764"/>
		<taxon idref="CNTIC5678-15|Dolichogenidea_ensiger|BIOUG20793-B07|Thousand_Islands_NP|BOLD:AAA3764"/>
		<taxon idref="CNTID4036-15|Dolichogenidea_ensiger|BIOUG20970-C10|Thousand_Islands_NP|BOLD:AAA3764"/>
		<taxon idref="CNTID4049-15|Dolichogenidea_ensiger|BIOUG20970-D11|Thousand_Islands_NP|BOLD:AAA3764"/>
		<taxon idref="CNTID4106-15|Dolichogenidea_ensiger|BIOUG20971-A09|Thousand_Islands_NP|BOLD:AAA3764"/>
		<taxon idref="CNTID4400-15|Dolichogenidea_ensiger|BIOUG20974-B06|Thousand_Islands_NP|BOLD:AAA3764"/>
		<taxon idref="CNTIE1740-15|Dolichogenidea_ensiger|BIOUG21792-E06|Thousand_Islands_NP|BOLD:AAA3764"/>
		<taxon idref="CNTIF3131-15|Dolichogenidea_ensiger|BIOUG21126-E05|Thousand_Islands_NP|BOLD:AAA3764"/>
		<taxon idref="CNTIH1950-15|Dolichogenidea_ensiger|BIOUG21213-A01|Thousand_Islands_NP|BOLD:AAA3764"/>
		<taxon idref="CNTIH1992-15|Dolichogenidea_ensiger|BIOUG21213-D07|Thousand_Islands_NP|BOLD:AAA3764"/>
		<taxon idref="CRALA26686-21|Dolichogenidea_Janzen359|BIOUG70860-G04|Malaise_trap_ALTM-1A|BOLD:ACE8228"/>
		<taxon idref="CRATA22197-22|Dolichogenidea_Janzen2930|BIOUG93726-B11|Malaise_trap_ALTM-2A|BOLD:AAB5549"/>
		<taxon idref="CRBAA13406-22|Dolichogenidea_Janzen255|BIOUG77544-F03|Malaise_trap_BARB-1A|BOLD:ACF2929"/>
		<taxon idref="CRBAA26560-22|Dolichogenidea_Janzen255|BIOUG81500-D09|Malaise_trap_BARB-1A|BOLD:ACF2929"/>
		<taxon idref="CRBAA28377-22|Dolichogenidea_Janzen255|BIOUG82150-G01|Malaise_trap_BARB-1A|BOLD:ACF2929"/>
		<taxon idref="CRBAC12599-22|Dolichogenidea_Janzen255|BIOUG84585-C02|Malaise_trap_BARB-1A|BOLD:ACF2929"/>
		<taxon idref="CRBLA5254-22|Dolichogenidea_Janzen255|BIOUG78470-G01|Malaise_trap_BARB-2A|BOLD:ACF2929"/>
		<taxon idref="CRBLB38956-22|Dolichogenidea_Janzen53|BIOUG90782-E11|Malaise_trap_BARB-2A|BOLD:AAC7481"/>
		<taxon idref="CRBLB42710-22|Apanteles_Rodriguez190|BIOUG90479-C06|Malaise_trap_BARB-2A|BOLD:AAF7717"/>
		<taxon idref="CRBLC54966-22|Dolichogenidea_Janzen49|BIOUG93201-F03|Malaise_trap_BARB-2A|BOLD:AAC5949"/>
		<taxon idref="CRBLC5556-22|Dolichogenidea_Janzen255|BIOUG91002-B07|Malaise_trap_BARB-2A|BOLD:ACF2929"/>
		<taxon idref="CRBLC7874-22|Dolichogenidea_Janzen53|BIOUG90821-F07|Malaise_trap_BARB-2A|BOLD:AAC7481"/>
		<taxon idref="CRBLC8083-22|Dolichogenidea_Janzen53|BIOUG90823-H02|Malaise_trap_BARB-2A|BOLD:AAC7481"/>
		<taxon idref="CRBOA23502-23|Dolichogenidea_Janzen49|BIOUG97062-B10|Boconera-1AD|BOLD:AAC5949"/>
		<taxon idref="CRBOA3734-23|Dolichogenidea_Janzen8823|BIOUG97255-C05|Boconera-1AD|BOLD:ACE8823"/>
		<taxon idref="CRCCB2902-23|Microgastrinae|CBG-A04333-E04|Malaise_trap_Cima-G|BOLD:AAB5549"/>
		<taxon idref="CRCEA45946-22|Apanteles_Rodriguez190|BIOUG82055-F11|Malaise_trap_Ceibo-1A|BOLD:AAF7717"/>
		<taxon idref="CRCEB22716-22|Dolichogenidea_Janzen255|BIOUG82444-A07|Malaise_trap_Ceibo-1A|BOLD:ACF2929"/>
		<taxon idref="CRDOA3801-21|Dolichogenidea_Rodriguez144|BIOUG74598-A06|Malaise_DOLE_LC-1|BOLD:AAD2236"/>
		<taxon idref="CRDOA3840-21|Dolichogenidea_Rodriguez144|BIOUG74598-D09|Malaise_DOLE_LC-1|BOLD:AAD2236"/>
		<taxon idref="CRICA22725-22|Dolichogenidea_Janzen45|BIOUG78904-G03|Malaise_trap_ICOCO-1A|BOLD:AAX8653"/>
		<taxon idref="CRICA2732-22|Dolichogenidea_Janzen45|BIOUG78639-C02|Malaise_trap_ICOCO-1A|BOLD:AAX8653"/>
		<taxon idref="CRICA38716-22|Dolichogenidea_Janzen45|BIOUG79730-E02|Malaise_trap_ICOCO-1A|BOLD:AAX8653"/>
		<taxon idref="CRICA40535-22|Dolichogenidea_Janzen45|BIOUG80096-D04|Malaise_trap_ICOCO-1A|BOLD:AAX8653"/>
		<taxon idref="CRICA47527-22|Dolichogenidea_Janzen45|BIOUG81241-D11|Malaise_trap_ICOCO-1A|BOLD:AAX8653"/>
		<taxon idref="CRMSH2320-23|Microgastrinae|CCDB-28465-H04||BOLD:ABX6267"/>
		<taxon idref="CROAE4009-23|Microgastrinae|CBG-A00726-A04|Malaise_trap_Baru-1B|BOLD:AAF5364"/>
		<taxon idref="CROAE9711-23|Microgastrinae|CBG-A03302-A06|Malaise_trap_Baru-1B|BOLD:AAY4695"/>
		<taxon idref="CRQZA31003-22|Dolichogenidea_Janzen28|BIOUG87420-F12|Malaise_trap_Quetzales-2A|BOLD:AAE8596"/>
		<taxon idref="CRQZA3956-22|Dolichogenidea_Janzen28|BIOUG78250-A04|Malaise_trap_Quetzales-2A|BOLD:AAE8596"/>
		<taxon idref="CRSCA938-23|Microgastrinae|CBG-A04624-G05|Malaise_trap_SSM-2A|BOLD:AAB5549"/>
		<taxon idref="CRSEA3133-23|Microgastrinae|CBG-A04315-C11|Malaise_trap_SSM-3A|BOLD:AAM5842"/>
		<taxon idref="CRSRA20078-22|Dolichogenidea_Janzen13|BIOUG86129-D01|Malaise_trap_Sirena-2A|BOLD:AAI9755"/>
		<taxon idref="GBMNE1043-21|Apanteles_gelechiidivoris|MZ298980||BOLD:AAM4042"/>
		<taxon idref="GBMNE1047-21|Apanteles_gelechiidivoris|MZ298976||BOLD:AAM4042"/>
		<taxon idref="GMACD770-15|Dolichogenidea_Janzen255|BIOUG19940-E07|ESG_Malaise_Trap|BOLD:ACF2929"/>
		<taxon idref="GMCDN837-17|Dolichogenidea_Janzen53|BIOUG31724-A11|Derrumbe_Malaise_Trap|BOLD:AAC7481"/>
		<taxon idref="GMCDR1469-17|Dolichogenidea_Janzen0272|BIOUG32765-D06|Derrumbe_Malaise_Trap|BOLD:ACF0272"/>
		<taxon idref="GMCDX2392-17|Dolichogenidea_Janzen2930|BIOUG33119-D12|Derrumbe_Malaise_Trap|BOLD:AAB5549"/>
		<taxon idref="GMCGG492-14|Dolichogenidea_Rodriguez145|BIOUG17841-A06|BSE_Malaise_Trap|BOLD:AAB9372"/>
		<taxon idref="GMCGG579-14|Dolichogenidea_Rodriguez195|BIOUG17841-H09|BSE_Malaise_Trap|BOLD:AAM5088"/>
		<taxon idref="GMCGG611-14|Dolichogenidea_Rodriguez195|BIOUG17842-C06|BSE_Malaise_Trap|BOLD:AAM5088"/>
		<taxon idref="GMCNA27912-21|Dolichogenidea_Janzen30|BIOUG70720-C11|Malaise_trap_BSE-B|BOLD:ABX5195"/>
		<taxon idref="GMCNA47986-21|Dolichogenidea_Janzen30|BIOUG70484-H07|Malaise_trap_BSE-B|BOLD:ABX5195"/>
		<taxon idref="GMCNA51908-21|Dolichogenidea_Janzen30|BIOUG68244-C07|Malaise_trap_BSE-B|BOLD:ABX5195"/>
		<taxon idref="GMCNB5876-21|Dolichogenidea_Rodriguez195|BIOUG68256-F10|Malaise_trap_BSE-B|BOLD:AAM5088"/>
		<taxon idref="GMCNB7174-21|Dolichogenidea_Rodriguez195|BIOUG70194-F01|Malaise_trap_BSE-B|BOLD:AAM5088"/>
		<taxon idref="GMCRK2005-13|Dolichogenidea_Rodriguez195|BIOUG07615-H10|BSE_Malaise_Trap|BOLD:AAM5088"/>
		<taxon idref="GMCRL1013-13|Dolichogenidea_Rodriguez195|BIOUG07919-F03|BSE_Malaise_Trap|BOLD:AAM5088"/>
		<taxon idref="GMCRM448-13|Dolichogenidea_Rodriguez195|BIOUG08265-D05|BSE_Malaise_Trap|BOLD:AAM5088"/>
		<taxon idref="GMCRO573-13|Dolichogenidea_Janzen30|BIOUG08769-A02|BSE_Malaise_Trap|BOLD:ABX5195"/>
		<taxon idref="GMCRR322-13|Dolichogenidea_Janzen30|BIOUG08911-B02|BSE_Malaise_Trap|BOLD:ABX5195"/>
		<taxon idref="GMCRW539-13|Dolichogenidea_Janzen324|BIOUG09441-G08|BSE_Malaise_Trap|BOLD:AAM5853"/>
		<taxon idref="GMCZZ1399-15|Dolichogenidea_Rodriguez197|BIOUG18510-A01|BSE_Malaise_Trap|BOLD:AAC8392"/>
		<taxon idref="GMCZZ1419-15|Dolichogenidea_Rodriguez195|BIOUG18510-B09|BSE_Malaise_Trap|BOLD:AAM5088"/>
		<taxon idref="GMHGI029-13|Dolichogenidea|BIOUG08167-E03|Cusuco_National_Park|BOLD:ACE8228"/>
		<taxon idref="GMHMU289-16|Dolichogenidea|BIOUG28324-G10|Cusuco_National_Park|BOLD:AAM5842"/>
		<taxon idref="GMMCD257-14|Dolichogenidea|BIOUG14382-G05||BOLD:AAX8653"/>
		<taxon idref="GMOZB1262-17|Dolichogenidea_ensiger|BIOUG36377-G05||BOLD:AAA3764"/>
		<taxon idref="HYCND1816-11|Dolichogenidea_ensiger|CNCHYM_00106||BOLD:AAA3764"/>
		<taxon idref="HYCNE863-11|Dolichogenidea_homoeosomae|CNCHYM_01052||"/>
		<taxon idref="JICCN519-16|Dolichogenidea_Janzen5847|BIOUG29681-F04|Malaise_trap_PL12-3A|BOLD:AAM5847"/>
		<taxon idref="JSBBP060-18|Dolichogenidea_ensiger|BBP-60|Organic|BOLD:AAA3764"/>
		<taxon idref="MXBMC242-11|Dolichogenidea|Micro0242||BOLD:AAJ1390"/>
		<taxon idref="NCCC037-11|Dolichogenidea_ensiger|BIOUG01572-D01|Prairie_Smoke|BOLD:AAA3764"/>
		<taxon idref="ONTB18624-23|Hymenoptera|BIOUG92585-A04.ONT3|Malaise_trap_ALTM-2A|BOLD:AAF5364"/>
		<taxon idref="ONTB29441-23|microMalaise01_Malaise2174|BIOUG97050-H02.ONT3|Boconera-1AD|BOLD:AAC2174"/>
		<taxon idref="ONTB6801-23|Hymenoptera|BIOUG89258-E08.ONT3|Malaise_trap_Quetzales-2A|BOLD:ABX6267"/>
		<taxon idref="OPPCE5923-17|Dolichogenidea_ensiger|BIOUG33927-C09|Awenda_PP|Reads:1|BOLD:AAA3764"/>
		<taxon idref="OPPDG1165-17|Dolichogenidea_ensiger|BIOUG33607-B03|SEQUELBIN-371|Balsam_Lake_PP|Reads:2|BOLD:AAA3764"/>
		<taxon idref="OPPDG1544-17|Dolichogenidea_ensiger|BIOUG33641-B02|Balsam_Lake_PP|Reads:3|BOLD:AAA3764"/>
		<taxon idref="OPPDG1609-17|Dolichogenidea_ensiger|BIOUG33641-G07|SEQUELBIN-371|Balsam_Lake_PP|Reads:6|BOLD:AAA3764"/>
		<taxon idref="OPPDG2046-17|Dolichogenidea_ensiger|BIOUG33682-F06|SEQUELBIN-371|Balsam_Lake_PP|Reads:2|BOLD:AAA3764"/>
		<taxon idref="OPPEE2725-17|Dolichogenidea_ensiger|BIOUG33949-F05|SEQUELBIN-371|Bayview_Escarpment_PP|Reads:4|BOLD:AAA3764"/>
		<taxon idref="OPPEG939-17|Dolichogenidea_ensiger|BIOUG34390-D11|SEQUELBIN-371|Bayview_Escarpment_PP|Read:3|BOLD:AAA3764"/>
		<taxon idref="OPPEO2298-17|Dolichogenidea_ensiger|BIOUG35351-B06|Murphys_Point_PP|Read:1|BOLD:AAA3764"/>
		<taxon idref="OPPFO3591-17|Dolichogenidea_ensiger|BIOUG34912-H08|SEQUELBIN-371|Ojibway_Prairie_PP|Read:2|BOLD:AAA3764"/>
		<taxon idref="OPPOE1221-17|Dolichogenidea_ensiger|BIOUG33773-D10|SEQUELBIN-371|Ferris_PP|Reads:18|BOLD:AAA3764"/>
		<taxon idref="OPPOE1226-17|Dolichogenidea_ensiger|BIOUG33773-E03|SEQUELBIN-371|Ferris_PP|Reads:6|BOLD:AAA3764"/>
		<taxon idref="OPPOE1256-17|Dolichogenidea_ensiger|BIOUG33773-G09|SEQUELBIN-371|Ferris_PP|Reads:2|BOLD:AAA3764"/>
		<taxon idref="OPPOE1495-17|Dolichogenidea_ensiger|BIOUG33912-A01|SEQUELBIN-371|Ferris_PP|Reads:16|BOLD:AAA3764"/>
		<taxon idref="OPPOE2011-17|Dolichogenidea_ensiger|BIOUG33917-D06|Ferris_PP|Reads:5|BOLD:AAA3764"/>
		<taxon idref="OPPOE860-17|Dolichogenidea_ensiger|BIOUG33769-C12|SEQUELBIN-371|Ferris_PP|Reads:11|BOLD:AAA3764"/>
		<taxon idref="OPPOE888-17|Dolichogenidea_ensiger|BIOUG33769-F04|SEQUELBIN-371|Ferris_PP|Reads:7|BOLD:AAA3764"/>
		<taxon idref="OPPOG1332-17|Dolichogenidea_ensiger|BIOUG34472-D06|SEQUELBIN-371|Ferris_PP|Read:1|BOLD:AAA3764"/>
		<taxon idref="OPPOG170-17|Dolichogenidea_ensiger|BIOUG34146-G08|Ferris_PP|Read:2|BOLD:AAA3764"/>
		<taxon idref="OPPOG2053-17|Dolichogenidea_ensiger|BIOUG34544-A03|SEQUELBIN-371|Ferris_PP|Read:2|BOLD:AAA3764"/>
		<taxon idref="OPPOI024-17|Dolichogenidea_ensiger|BIOUG34671-A02|SEQUELBIN-371|Ferris_PP|Read:2|BOLD:AAA3764"/>
		<taxon idref="OPPOI449-17|Dolichogenidea_ensiger|BIOUG34923-B07|SEQUELBIN-371|Ferris_PP|Read:2|BOLD:AAA3764"/>
		<taxon idref="PLAAE4265-18|Dolichogenidea_Rodriguez144|BIOUG44129-B02|Malaise_trap_PL12-3B|BOLD:AAD2236"/>
		<taxon idref="PLAAI947-18|Dolichogenidea_Janzen45|BIOUG44107-G11|Malaise_trap_PL12-3B|BOLD:AAX8653"/>
		<taxon idref="PLAAT495-18|Dolichogenidea_Janzen5847|BIOUG44706-H04|Malaise_trap_PL12-3B|BOLD:AAM5847"/>
		<taxon idref="PLAEF1396-21|Dolichogenidea_Rodriguez144|BIOUG64072-D04|Malaise_trap_PL12-5G|BOLD:AAD2236"/>
		<taxon idref="PLDAL160-19|Dolichogenidea_Janzen5847|BIOUG46544-F07|Malaise_trap_PL12-6B|BOLD:AAM5847"/>
		<taxon idref="PLECD1679-20|Dolichogenidea_Rodriguez144|BIOUG58264-A08|Malaise_trap_PL12-5D|BOLD:AAD2236"/>
		<taxon idref="PLECD2022-20|Dolichogenidea_Rodriguez144|BIOUG58267-F06|Malaise_trap_PL12-5D|BOLD:AAD2236"/>
		<taxon idref="PLECH1622-20|Dolichogenidea_Rodriguez144|BIOUG57274-B06|Malaise_trap_PL12-5D|BOLD:AAD2236"/>
		<taxon idref="PLEDB866-20|Dolichogenidea_Rodriguez144|BIOUG59007-E10|Malaise_trap_PL12-5D|BOLD:AAD2236"/>
		<taxon idref="PLEDZ849-20|Dolichogenidea_Janzen94|BIOUG57839-G01|Malaise_trap_PL12-5D|BOLD:AAE8602"/>
		<taxon idref="PLFCB777-20|Dolichogenidea_Janzen94|BIOUG58586-A12|Malaise_trap_PL12-5E|BOLD:AAE8602"/>
		<taxon idref="PLFCK1444-20|Dolichogenidea_Rodriguez144|BIOUG60155-B04|Malaise_trap_PL12-5E|BOLD:AAD2236"/>
		<taxon idref="PLLAJ1044-20|Dolichogenidea_Janzen5847|BIOUG52311-A10|Malaise_trap_PL12-3C|BOLD:AAM5847"/>
		<taxon idref="PLLAO508-20|Dolichogenidea_Janzen5847|BIOUG52094-E10|Malaise_trap_PL12-3C|BOLD:AAM5847"/>
		<taxon idref="PLLBY378-20|Dolichogenidea_Rodriguez144|BIOUG53287-H09|Malaise_trap_PL12-3C|BOLD:AAD2236"/>
		<taxon idref="PLUAK398-20|Dolichogenidea_Rodriguez144|BIOUG55902-C05|Malaise_trap_PL12-3D|BOLD:AAD2236"/>
		<taxon idref="PLYAH508-20|Dolichogenidea_Rodriguez144|BIOUG55550-C12|Malaise_trap_PL12-7D|BOLD:AAD2236"/>
		<taxon idref="PLZAO376-20|Dolichogenidea_Rodriguez144|BIOUG55743-B03|Malaise_trap_PL12-9D|BOLD:AAD2236"/>
		<taxon idref="SAHYM370-10|Pholetesor_ornigis|09PROBE-A0339"/>
		<taxon idref="SSBAF2145-13|Dolichogenidea_ensiger|BIOUG06471-C10|Banff_NP|BOLD:AAA3764"/>
		<taxon idref="WOMIA190-11|Dolichogenidea_gelechiidivoris|WAM_0495||BOLD:AAM4042"/>
	</taxa>
	<taxa id="Microgastrinae_Outgroup">
		<taxon idref="ACGAZ1223-12|Dolichogenidea_josealfredohernandezi|DHJPAR0049909|Stenoma_Janzen99|BOLD:ABA9255"/>
		<taxon idref="ACGAZ1402-12|Dolichogenidea_Janzen14|DHJPAR0050088|Antaeotricha_Janzen146|BOLD:AAD8952"/>
		<taxon idref="ACGAZ1406-12|Dolichogenidea_genuarnunezi|DHJPAR0050092|Antaeotricha_phaeoneura|BOLD:ACC1300"/>
		<taxon idref="ACGAZ1467-12|Dolichogenidea_melaniamunozae|DHJPAR0050153|Cerconota_recurvella|BOLD:AAB5701"/>
		<taxon idref="ACGAZ1477-12|Dolichogenidea_Janzen32|DHJPAR0050163|Gonionota_Janzen116|BOLD:ACC4119"/>
		<taxon idref="ACGAZ374-11|Dolichogenidea_Janzen30|DHJPAR0045153|Antaeotricha_Janzen221|BOLD:ABX5195"/>
		<taxon idref="ACGAZ394-11|Dolichogenidea_alejandromasisi|DHJPAR0045173|Antaeotricha_renselariana|BOLD:ABX6174"/>
		<taxon idref="ACGAZ402-11|Dolichogenidea_alejandromasisi|DHJPAR0045181|Antaeotricha_renselariana|BOLD:ABX6174"/>
		<taxon idref="ACGAZ434-11|Dolichogenidea_alejandromasisi|DHJPAR0045213|Antaeotricha_renselariana|BOLD:ABX6174"/>
		<taxon idref="ACGAZ437-11|Dolichogenidea_alejandromasisi|DHJPAR0045216|Antaeotricha_renselariana|BOLD:ABX6174"/>
		<taxon idref="ACGAZ468-11|Dolichogenidea_Janzen11|DHJPAR0045247|siculoJanzen01_Janzen05|BOLD:ABX6008"/>
		<taxon idref="ACGAZ484-11|Dolichogenidea_Janzen11|DHJPAR0045263|siculoJanzen01_Janzen05|BOLD:ABX6008"/>
		<taxon idref="ACGAZ508-11|Dolichogenidea_Janzen128|DHJPAR0045287|phyBioLep01_BioLep758|BOLD:ABX5620"/>
		<taxon idref="ACGAZ518-11|Dolichogenidea_Janzen128|DHJPAR0045297|phyBioLep01_BioLep758|BOLD:ABX5620"/>
		<taxon idref="ACGAZ522-11|Dolichogenidea_Janzen30|DHJPAR0045301|Antaeotricha_Janzen221|BOLD:ABX5195"/>
		<taxon idref="ACGBA10350-19|Dolichogenidea_Janzen14|DHJPAR0064098|Omiodes_humeralisDHJ07|BOLD:AAD8952"/>
		<taxon idref="ACGBA10360-19|Dolichogenidea_Janzen120|DHJPAR0064108|same_as_12-SRNP-2552|BOLD:AAY4690"/>
		<taxon idref="ACGBA10372-19|Dolichogenidea_Janzen14|DHJPAR0064120|Omiodes_humeralisDHJ07|BOLD:AAD8952"/>
		<taxon idref="ACGBA10373-19|Dolichogenidea_Janzen13|DHJPAR0064121|Gonionota_Janzen22|BOLD:AAI9755"/>
		<taxon idref="ACGBA10443-19|Dolichogenidea_Janzen14|DHJPAR0064191|Omiodes_humeralis|BOLD:AAD8952"/>
		<taxon idref="ACGBA10451-19|Dolichogenidea_Janzen10|DHJPAR0064199|tortJanzen01_Janzen01|BOLD:ACJ2777"/>
		<taxon idref="ACGBA1233-12|Dolichogenidea_Janzen02|DHJPAR0047090|Microsca_paullula|BOLD:AAC2174"/>
		<taxon idref="ACGBA1234-12|Dolichogenidea_Janzen02|DHJPAR0047091|Microsca_paullula|BOLD:AAC2174"/>
		<taxon idref="ACGBA1341-12|Dolichogenidea_Janzen50|DHJPAR0047198|elachbiolep01_biolep46|BOLD:AAD8952"/>
		<taxon idref="ACGBA1669-12|Dolichogenidea_yeimycedenoae|DHJPAR0048127|elachJanzen01_Janzen196|BOLD:ABY3724"/>
		<taxon idref="ACGBA1737-12|Dolichogenidea_Janzen259|DHJPAR0048195|Antaeotricha_BioLep727|BOLD:ABZ4155"/>
		<taxon idref="ACGBA2679-12|Dolichogenidea_Janzen09|DHJPAR0049137|Eadmuna_Janzen01|BOLD:AAB4946"/>
		<taxon idref="ACGBA2822-12|Dolichogenidea_Whitfield80|DHJPAR0049280|spiloBioLep01_BioLep379|BOLD:ABY1812"/>
		<taxon idref="ACGBA2965-12|Dolichogenidea_Janzen55|DHJPAR0049423|Olethreutes_Brown22|BOLD:AAE8612"/>
		<taxon idref="ACGBA3636-13|Exoryza_rosamatarritae|DHJPAR0051044|Brenthia_Janzen05|BOLD:ABY5258"/>
		<taxon idref="ACGBA3648-13|Dolichogenidea_Janzen257|DHJPAR0051056|Rhectocraspeda_Solis05|BOLD:AAF5364"/>
		<taxon idref="ACGBA3658-13|Dolichogenidea_Janzen32|DHJPAR0051066|Gonionota_Janzen116|BOLD:ACC4119"/>
		<taxon idref="ACGBA3881-13|Dolichogenidea_Janzen30|DHJPAR0051289|Antaeotricha_Janzen221|BOLD:ABX5195"/>
		<taxon idref="ACGBA4015-13|Exoryza_mariabustosae|DHJPAR0051423|gelJanzen01_Janzen319|BOLD:AAN2496"/>
		<taxon idref="ACGBA4449-13|Dolichogenidea_melaniamunozae|DHJPAR0051857|Cerconota_recurvella|BOLD:AAB5701"/>
		<taxon idref="ACGBA4460-13|Dolichogenidea_Janzen116|DHJPAR0051868|Antaeotricha_Janzen221|BOLD:AAY4695"/>
		<taxon idref="ACGBA4472-13|Dolichogenidea_Janzen430|DHJPAR0051880|gelJanzen01_Janzen22|BOLD:ACB1629"/>
		<taxon idref="ACGBA4650-15|Dolichogenidea_Janzen02|DHJPAR0056773|Microsca_paullula|BOLD:AAC2174"/>
		<taxon idref="ACGBA4737-15|Dolichogenidea_Janzen14|DHJPAR0056860|same_as_06-1583|BOLD:AAD8952"/>
		<taxon idref="ACGBA4742-15|Dolichogenidea_Janzen14|DHJPAR0056865|same_as_06-1583|BOLD:AAD8952"/>
		<taxon idref="ACGBA4745-15|Dolichogenidea_Janzen14|DHJPAR0056868|same_as_06-1583|BOLD:AAD8952"/>
		<taxon idref="ACGBA9109-18|Dolichogenidea_Janzen10|DHJPAR0062775|Antaeotricha_Janzen223|BOLD:ACJ2777"/>
		<taxon idref="AMCAJ2190-19|Dolichogenidea_ensiger|BIOUG45402-D04||BOLD:AAA3764"/>
		<taxon idref="ASBA1544-08|Dolichogenidea_Janzen50|DHJPAR0020464|Antaeotricha_Phillips01|BOLD:AAD8952"/>
		<taxon idref="ASBA1545-08|Dolichogenidea_Janzen14|DHJPAR0020465|Antaeotricha_BioLep46|BOLD:AAD8952"/>
		<taxon idref="ASBA311-06|Parapanteles_tessares|DHJPAR0002797"/>
		<taxon idref="ASBA340-06|Dolichogenidea_melaniamunozae|DHJPAR0002920|Cerconota_recurvella|BOLD:AAB5701"/>
		<taxon idref="ASBA363-06|Dolichogenidea_Janzen09|DHJPAR0002943|Eadmuna_Janzen01|BOLD:AAB4946"/>
		<taxon idref="ASBA530-06|Dolichogenidea_alejandromasisi|DHJPAR0003956|Antaeotricha_renselariana|BOLD:ABX6174"/>
		<taxon idref="ASBA539-06|Dolichogenidea_Janzen328|DHJPAR0003965|Eadmuna_Janzen01|BOLD:AAB4946"/>
		<taxon idref="ASBA543-06|Dolichogenidea_Janzen09|DHJPAR0003969|Eadmuna_Janzen01|BOLD:AAB4946"/>
		<taxon idref="ASBA561-06|Dolichogenidea_Janzen09|DHJPAR0003987|Eadmuna_Janzen01|BOLD:AAB4946"/>
		<taxon idref="ASBA562-06|Dolichogenidea_Janzen31|DHJPAR0003988|Eadmuna_Janzen01|BOLD:AAB4946"/>
		<taxon idref="ASBA739-06|Dolichogenidea_Janzen09|DHJPAR0004071|Eadmuna_Janzen01|BOLD:AAB4946"/>
		<taxon idref="ASBA751-06|Dolichogenidea_melaniamunozae|DHJPAR0004083|Cerconota_recurvella|BOLD:AAB5701"/>
		<taxon idref="ASBA755-06|Dolichogenidea_Janzen13|DHJPAR0004087|Gonionota_Janzen22|BOLD:AAI9755"/>
		<taxon idref="ASBA828-06|Dolichogenidea_Janzen09|DHJPAR0004254|Eadmuna_Janzen01|BOLD:AAB4946"/>
		<taxon idref="ASBA830-06|Dolichogenidea_Janzen09|DHJPAR0004256|Eadmuna_Janzen01|BOLD:AAB4946"/>
		<taxon idref="ASBA832-06|Dolichogenidea_alejandromasisi|DHJPAR0004258|Antaeotricha_renselariana|BOLD:ABX6174"/>
		<taxon idref="ASBA837-06|Dolichogenidea_Janzen11|DHJPAR0004263|siculoJanzen01_Janzen05|BOLD:ABX6008"/>
		<taxon idref="ASBA843-06|Dolichogenidea_Janzen09|DHJPAR0004269|Eadmuna_Janzen01|BOLD:AAB4946"/>
		<taxon idref="ASBA846-06|Dolichogenidea_Janzen02|DHJPAR0004272|Microsca_paullula|BOLD:AAC2174"/>
		<taxon idref="ASBA848-06|Dolichogenidea_Janzen323|DHJPAR0004274|Banisia_myrsusalisDHJ01|BOLD:AAL2285"/>
		<taxon idref="ASBAC1004-06|Apanteles_adrianaguilarae|DHJPAR0012030"/>
		<taxon idref="ASBAC708-06|Dolichogenidea_Janzen02|DHJPAR0002197|Microsca_paullula|BOLD:AAC2174"/>
		<taxon idref="ASBAC794-06|Dolichogenidea_Janzen02|DHJPAR0002283|Microsca_paullula|BOLD:AAC2174"/>
		<taxon idref="ASBAC835-06|Dolichogenidea_Janzen161|DHJPAR0002324|gelJanzen01_Janzen181|BOLD:AAI6323"/>
		<taxon idref="ASBAC849-06|Dolichogenidea_melaniamunozae|DHJPAR0002338|Cerconota_recurvella|BOLD:AAB5701"/>
		<taxon idref="ASBC136-06|Dolichogenidea_Janzen14|DHJPAR0005015|Antaeotricha_Janzen31|BOLD:AAD8952"/>
		<taxon idref="ASBC551-06|Dolichogenidea_melaniamunozae|DHJPAR0011909|Cerconota_recurvella|BOLD:AAB5701"/>
		<taxon idref="ASBC743-07|Apanteles_randallgarciai|DHJPAR0012280"/>
		<taxon idref="ASBD024-07|Dolichogenidea_Rodriguez145|DHJPAR0012517|malaise-trapped|BOLD:AAB9372"/>
		<taxon idref="ASBD051-07|Dolichogenidea_Janzen30|DHJPAR0012544|malaise-trapped|BOLD:ABX5195"/>
		<taxon idref="ASBD052-07|Dolichogenidea_Janzen29|DHJPAR0012545|malaise-trapped|BOLD:AAX8664"/>
		<taxon idref="ASBD057-07|Dolichogenidea_Janzen28|DHJPAR0012550|malaise-trapped|BOLD:AAE8596"/>
		<taxon idref="ASBD058-07|Dolichogenidea_Janzen0272|DHJPAR0012551|malaise-trapped|BOLD:ACF0272"/>
		<taxon idref="ASBD061-07|Dolichogenidea_Rodriguez145|DHJPAR0012554|malaise-trapped|BOLD:AAB9372"/>
		<taxon idref="ASBD063-07|Dolichogenidea_Janzen0272|DHJPAR0012556|malaise-trapped|BOLD:ACF0272"/>
		<taxon idref="ASBD067-07|Dolichogenidea_Janzen27|DHJPAR0012560|malaise-trapped|BOLD:AAI9746"/>
		<taxon idref="ASBD227-07|Dolichogenidea_Janzen30|DHJPAR0012720|malaise-trapped|BOLD:ABX5195"/>
		<taxon idref="ASBD231-07|Dolichogenidea_Janzen23|DHJPAR0012724|malaise-trapped|BOLD:AAB5549"/>
		<taxon idref="ASBD237-07|Dolichogenidea_Janzen2930|DHJPAR0012730|malaise-trapped|BOLD:AAB5549"/>
		<taxon idref="ASBD240-07|Dolichogenidea_Janzen0272|DHJPAR0012733|malaise-trapped|BOLD:ACF0272"/>
		<taxon idref="ASBD251-07|Dolichogenidea_Janzen257|DHJPAR0012744|malaise-trapped|BOLD:AAF5364"/>
		<taxon idref="ASBD409-07|Apanteles_Rodriguez176|DHJPAR0013544|malaise-trapped|BOLD:AAD5258"/>
		<taxon idref="ASBD415-07|Apanteles_Rodriguez176|DHJPAR0013550|malaise-trapped|BOLD:AAD5258"/>
		<taxon idref="ASBD419-07|Apanteles_Rodriguez176|DHJPAR0013554|malaise-trapped|BOLD:AAD5258"/>
		<taxon idref="ASBD422-07|Dolichogenidea_Janzen30|DHJPAR0013557|malaise-trapped|BOLD:ABX5195"/>
		<taxon idref="ASBD525-07|Dolichogenidea_Janzen257|DHJPAR0013660|yellow_pan-trapped|BOLD:AAF5364"/>
		<taxon idref="ASBD528-07|Dolichogenidea_Rodriguez197|DHJPAR0013663|malaise-trapped|BOLD:AAC8392"/>
		<taxon idref="ASBR506-06|Parapanteles_mariae|DHJPAR0004540"/>
		<taxon idref="ASBR807-06|Parapanteles_continua|DHJPAR0004797"/>
		<taxon idref="ASBR845-06|Dolichogenidea_melaniamunozae|DHJPAR0004835|Cerconota_recurvella|BOLD:AAB5701"/>
		<taxon idref="ASBR869-06|Dolichogenidea_alejandromasisi|DHJPAR0004859|Antaeotricha_renselariana|BOLD:ABX6174"/>
		<taxon idref="ASBR880-06|Dolichogenidea_alejandromasisi|DHJPAR0004870|Antaeotricha_renselariana|BOLD:ABX6174"/>
		<taxon idref="ASBR884-06|Dolichogenidea_melaniamunozae|DHJPAR0004874|Cerconota_recurvella|BOLD:AAB5701"/>
		<taxon idref="ASBRD041-07|Apanteles_Rodriguez176|DHJPAR0013051|malaise-trapped|BOLD:AAD5258"/>
		<taxon idref="ASBRD045-07|Dolichogenidea_Janzen30|DHJPAR0013215|malaise-trapped|BOLD:ABX5195"/>
		<taxon idref="ASBRD069-07|Dolichogenidea_Rodriguez145|DHJPAR0013203|malaise-trapped|BOLD:AAB9372"/>
		<taxon idref="ASBRD077-07|Dolichogenidea_Janzen30|DHJPAR0013214|malaise-trapped|BOLD:ABX5195"/>
		<taxon idref="ASBRD096-07|Apanteles_Rodriguez176|DHJPAR0013185|malaise-trapped|BOLD:AAD5258"/>
		<taxon idref="ASBRD134-07|Dolichogenidea_Rodriguez145|DHJPAR0013077|malaise-trapped|BOLD:AAB9372"/>
		<taxon idref="ASBRD155-07|Dolichogenidea_Janzen30|DHJPAR0013211|malaise-trapped|BOLD:ABX5195"/>
		<taxon idref="ASBRD162-07|Dolichogenidea_Rodriguez145|DHJPAR0013042|malaise-trapped|BOLD:AAB9372"/>
		<taxon idref="ASBRD191-07|Dolichogenidea_Rodriguez145|DHJPAR0013089|malaise-trapped|BOLD:AAB9372"/>
		<taxon idref="ASBRD203-07|Dolichogenidea_Rodriguez197|DHJPAR0013079|malaise-trapped|BOLD:AAC8392"/>
		<taxon idref="ASBRD242-07|Dolichogenidea_Rodriguez197|DHJPAR0013174|malaise-trapped|BOLD:AAC8392"/>
		<taxon idref="ASBRD248-07|Dolichogenidea_Janzen30|DHJPAR0013210|malaise-trapped|BOLD:ABX5195"/>
		<taxon idref="ASBRD257-07|Dolichogenidea_Janzen30|DHJPAR0013209|malaise-trapped|BOLD:ABX5195"/>
		<taxon idref="ASBRD269-07|Dolichogenidea_Janzen30|DHJPAR0013231|malaise-trapped|BOLD:ABX5195"/>
		<taxon idref="ASBRD323-07|Dolichogenidea_Rodriguez145|DHJPAR0013115|malaise-trapped|BOLD:AAB9372"/>
		<taxon idref="ASBRD324-07|Dolichogenidea_Rodriguez197|DHJPAR0013116|malaise-trapped|BOLD:AAC8392"/>
		<taxon idref="ASBRD357-07|Dolichogenidea_Janzen23|DHJPAR0013226|malaise-trapped|BOLD:AAB5549"/>
		<taxon idref="ASBRD386-07|Dolichogenidea_Janzen0272|DHJPAR0013224|malaise-trapped|BOLD:ACF0272"/>
		<taxon idref="ASBRD394-07|Dolichogenidea_Janzen25|DHJPAR0013228|malaise-trapped|BOLD:ABY7999"/>
		<taxon idref="ASBRD468-07|Dolichogenidea_Janzen23|DHJPAR0013208|malaise-trapped|BOLD:AAB5549"/>
		<taxon idref="ASBRD479-07|Exoryza_yeimycedenoae|DHJPAR0013235|malaise-trapped|BOLD:ABX6267"/>
		<taxon idref="ASBRD485-07|Dolichogenidea_Janzen2930|DHJPAR0013484|malaise-trapped|BOLD:AAB5549"/>
		<taxon idref="ASBRD496-07|Dolichogenidea_Janzen30|DHJPAR0013218|malaise-trapped|BOLD:ABX5195"/>
		<taxon idref="ASBRD502-07|Dolichogenidea_Rodriguez144|DHJPAR0013219|malaise-trapped|BOLD:AAD2236"/>
		<taxon idref="ASBRD504-07|Dolichogenidea_Rodriguez197|DHJPAR0013101|malaise-trapped|BOLD:AAC8392"/>
		<taxon idref="ASBRD602-07|Dolichogenidea_Janzen09|DHJPAR0012967|Eadmuna_Janzen01|BOLD:AAB4946"/>
		<taxon idref="ASBRD603-07|Dolichogenidea_Janzen09|DHJPAR0012968|Eadmuna_Janzen01|BOLD:AAB4946"/>
		<taxon idref="ASBZI485-10|Dolichogenidea_Rodriguez145|10BZMT-0485||BOLD:AAB9372"/>
		<taxon idref="ASCNC020-09|Dolichogenidea_ensiger|CAM0635||BOLD:AAA3764"/>
		<taxon idref="ASGLE690-10|Dolichogenidea_ensiger|ASGLE-0880|25_Division_St.|BOLD:AAA3764"/>
		<taxon idref="ASHYA004-08|Apanteles_bernyapui|DHJPAR0024665"/>
		<taxon idref="ASHYA016-08|Dolichogenidea_Rodriguez144|DHJPAR0024677|malaise-trapped|BOLD:AAD2236"/>
		<taxon idref="ASHYA077-08|Dolichogenidea_Janzen94|DHJPAR0024738|malaise-trapped|BOLD:AAE8602"/>
		<taxon idref="ASHYA078-08|Dolichogenidea_Janzen30|DHJPAR0024739|malaise-trapped|BOLD:ABX5195"/>
		<taxon idref="ASHYA526-08|Apanteles_Rodriguez190|DHJPAR0025187|malaise-trapped|BOLD:AAF7717"/>
		<taxon idref="ASHYA695-08|Dolichogenidea_Janzen53|DHJPAR0025356|malaise-trapped|BOLD:AAC7481"/>
		<taxon idref="ASHYA703-08|Dolichogenidea_Janzen255|DHJPAR0025364|malaise-trapped|BOLD:ACF2929"/>
		<taxon idref="ASHYA708-08|Dolichogenidea_Janzen53|DHJPAR0025369|malaise-trapped|BOLD:AAC7481"/>
		<taxon idref="ASHYA763-08|Dolichogenidea_Janzen53|DHJPAR0025424|malaise-trapped|BOLD:AAC7481"/>
		<taxon idref="ASHYA807-08|Dolichogenidea_Janzen53|DHJPAR0025468|malaise-trapped|BOLD:AAC7481"/>
		<taxon idref="ASHYA841-08|Dolichogenidea_Janzen53|DHJPAR0025502|malaise-trapped|BOLD:AAC7481"/>
		<taxon idref="ASHYA850-08|Apanteles_Rodriguez190|DHJPAR0025511|malaise-trapped|BOLD:AAF7717"/>
		<taxon idref="ASHYA869-08|Dolichogenidea_Janzen60|DHJPAR0025530|malaise-trapped|BOLD:AAJ1390"/>
		<taxon idref="ASHYA920-08|Dolichogenidea_Rodriguez187|DHJPAR0025581|malaise-trapped|BOLD:AAD6850"/>
		<taxon idref="ASHYB082-08|Dolichogenidea_Janzen53|DHJPAR0025743|malaise-trapped|BOLD:AAC7481"/>
		<taxon idref="ASHYB1461-09|Dolichogenidea_melaniamunozae|DHJPAR0030721|Cerconota_recurvella|BOLD:AAB5701"/>
		<taxon idref="ASHYB1547-09|Dolichogenidea_Rodriguez90|DHJPAR0034254|Anadasmus_Janzen25|BOLD:AAK2061"/>
		<taxon idref="ASHYB1588-09|Dolichogenidea_alejandromasisi|DHJPAR0034295|Antaeotricha_renselariana|BOLD:ABX6174"/>
		<taxon idref="ASHYB1752-10|Dolichogenidea_Janzen55|DHJPAR0039464|Olethreutes_Brown22|BOLD:AAE8612"/>
		<taxon idref="ASHYB1755-10|Exoryza_mariabustosae|DHJPAR0039467|gelJanzen01_Janzen319|BOLD:AAN2496"/>
		<taxon idref="ASHYB1760-10|Dolichogenidea_Janzen118|DHJPAR0039472|Antaeotricha_Janzen146|BOLD:AAN2497"/>
		<taxon idref="ASHYB1773-10|Dolichogenidea_Janzen30|DHJPAR0039485|Antaeotricha_Janzen221|BOLD:ABX5195"/>
		<taxon idref="ASHYB1776-10|Exoryza_mariabustosae|DHJPAR0039488|gelJanzen01_Janzen319|BOLD:AAN2496"/>
		<taxon idref="ASHYB202-08|Dolichogenidea_Janzen255|DHJPAR0025863|malaise-trapped|BOLD:ACF2929"/>
		<taxon idref="ASHYB2146-10|Dolichogenidea_rogerblancoi|DHJPAR0039859|Antaeotricha_Janzen107|BOLD:AAL2325"/>
		<taxon idref="ASHYB2157-10|Dolichogenidea_Janzen8823|DHJPAR0039870|Microsca_paullula|BOLD:ACE8823"/>
		<taxon idref="ASHYB260-08|Dolichogenidea_Janzen43|DHJPAR0025921|malaise-trapped|BOLD:AAL2287"/>
		<taxon idref="ASHYB372-08|Apanteles_diegoalpizari|DHJPAR0020597"/>
		<taxon idref="ASHYB512-08|Dolichogenidea_Janzen1396|DHJPAR0026079|malaise-trapped|BOLD:AAJ1396"/>
		<taxon idref="ASHYB593-08|Dolichogenidea_Janzen14|DHJPAR0020706|Antaeotricha_Janzen77|BOLD:AAD8952"/>
		<taxon idref="ASHYB598-08|Dolichogenidea_angelagonzalezae|DHJPAR0020711|Brenthia_Janzen12|BOLD:AAL2298"/>
		<taxon idref="ASHYB680-08|Dolichogenidea_Janzen14|DHJPAR0020793|Antaeotricha_similisEPR02|BOLD:AAD8952"/>
		<taxon idref="ASHYC275-08|Dolichogenidea_Janzen45|DHJPAR0026252|malaise-trapped|BOLD:AAX8653"/>
		<taxon idref="ASHYC336-08|Apanteles_Rodriguez190|DHJPAR0026313|malaise-trapped|BOLD:AAF7717"/>
		<taxon idref="ASHYC4770-10|Dolichogenidea_Rodriguez90|DHJPAR0038025|Anadasmus_Janzen25|BOLD:AAK2061"/>
		<taxon idref="ASHYC4815-10|Dolichogenidea_Janzen8823|DHJPAR0038070|Microsca_paullula|BOLD:ACE8823"/>
		<taxon idref="ASHYC4824-10|Dolichogenidea_Janzen02|DHJPAR0038079|Microsca_paullula|BOLD:AAC2174"/>
		<taxon idref="ASHYC4891-10|Dolichogenidea_Janzen02|DHJPAR0038146|Microsca_paullula|BOLD:AAC2174"/>
		<taxon idref="ASHYC4902-10|Dolichogenidea_Janzen8823|DHJPAR0038157|Microsca_paullula|BOLD:AAC2174"/>
		<taxon idref="ASHYC869-08|Dolichogenidea_Janzen255|DHJPAR0026846|malaise-trapped|BOLD:ACF2929"/>
		<taxon idref="ASHYC970-08|Dolichogenidea_Janzen459|DHJPAR0026947|malaise-trapped|BOLD:AAB5549"/>
		<taxon idref="ASHYD1664-10|Dolichogenidea_Janzen45|DHJPAR0031740|malaise-trapped|BOLD:AAX8653"/>
		<taxon idref="ASHYD1665-10|Dolichogenidea_Rodriguez172|DHJPAR0031741|malaise-trapped|BOLD:AAM5750"/>
		<taxon idref="ASHYD1692-10|Dolichogenidea_Rodriguez145|DHJPAR0031768|malaise-trapped|BOLD:AAB9372"/>
		<taxon idref="ASHYD1733-10|Dolichogenidea_Rodriguez145|DHJPAR0031809|malaise-trapped|BOLD:AAB9372"/>
		<taxon idref="ASHYD1748-10|Dolichogenidea_Rodriguez197|DHJPAR0031824|malaise-trapped|BOLD:AAC8392"/>
		<taxon idref="ASHYD1769-10|Dolichogenidea_Whitfield79|DHJPAR0031845|malaise-trapped|BOLD:AAM5850"/>
		<taxon idref="ASHYD1771-10|Dolichogenidea_Janzen15|DHJPAR0031847|malaise-trapped|BOLD:AAM5851"/>
		<taxon idref="ASHYD1772-10|Dolichogenidea_Janzen30|DHJPAR0031848|malaise-trapped|BOLD:ABX5195"/>
		<taxon idref="ASHYD1775-10|Dolichogenidea_Janzen456|DHJPAR0031851|malaise-trapped|BOLD:AAM5852"/>
		<taxon idref="ASHYD1777-10|Dolichogenidea_Janzen30|DHJPAR0031853|malaise-trapped|BOLD:ABX5195"/>
		<taxon idref="ASHYD1778-10|Dolichogenidea_Janzen30|DHJPAR0031854|malaise-trapped|BOLD:ABX5195"/>
		<taxon idref="ASHYD1782-10|Dolichogenidea_Janzen15|DHJPAR0031858|malaise-trapped|BOLD:AAM5851"/>
		<taxon idref="ASHYD1784-10|Dolichogenidea_Janzen39|DHJPAR0031860|malaise-trapped|BOLD:AAI9740"/>
		<taxon idref="ASHYD1788-10|Dolichogenidea_Janzen324|DHJPAR0031864|malaise-trapped|BOLD:AAM5853"/>
		<taxon idref="ASHYD1791-10|Dolichogenidea_Janzen15|DHJPAR0031867|malaise-trapped|BOLD:AAM5851"/>
		<taxon idref="ASHYD1793-10|Dolichogenidea_Janzen30|DHJPAR0031869|malaise-trapped|BOLD:ABX5195"/>
		<taxon idref="ASHYD1808-10|Dolichogenidea_Janzen325|DHJPAR0038235|Stenoma_adytodes|BOLD:ABZ4155"/>
		<taxon idref="ASHYD1857-10|Dolichogenidea_Janzen02|DHJPAR0038284|Microsca_paullula|BOLD:AAC2174"/>
		<taxon idref="ASHYD1871-10|Dolichogenidea_Janzen09|DHJPAR0038298|Eadmuna_Janzen01|BOLD:AAB4946"/>
		<taxon idref="ASHYD2556-10|Dolichogenidea_beryllacosteae|DHJPAR0038983|Microsca_hedialis|BOLD:AAM1098"/>
		<taxon idref="ASHYD2598-10|Dolichogenidea_Janzen51|DHJPAR0039025|elachJanzen01_Janzen345|BOLD:ABZ4155"/>
		<taxon idref="ASHYD2605-10|Dolichogenidea_Janzen14|DHJPAR0039032|Antaeotricha_BioLep46|BOLD:AAD8952"/>
		<taxon idref="ASHYD2612-10|Dolichogenidea_Janzen55|DHJPAR0039039|Olethreutes_Brown22|BOLD:AAE8612"/>
		<taxon idref="ASHYD2872-14|Dolichogenidea_rogerblancoi|DHJPAR0053702|Antaeotricha_Janzen107|BOLD:AAL2325"/>
		<taxon idref="ASHYD2970-14|Dolichogenidea_Janzen36|DHJPAR0053800|elachJanzen01_Janzen693|BOLD:AAT8860"/>
		<taxon idref="ASHYD2982-14|Apanteles_alejandromorai|DHJPAR0053812"/>
		<taxon idref="ASHYD3031-14|Dolichogenidea_Janzen36|DHJPAR0053861|elachJanzen01_Janzen693|BOLD:AAT8860"/>
		<taxon idref="ASHYD3400-14|Dolichogenidea_melaniamunozae|DHJPAR0054232|Cerconota_recurvella|BOLD:AAB5701"/>
		<taxon idref="ASHYD3903-14|Dolichogenidea_Janzen10|DHJPAR0054738|Dichomeris_Janzen703|BOLD:ACJ2777"/>
		<taxon idref="ASHYD3968-14|Dolichogenidea_Janzen72|DHJPAR0054803|elachBioLep01_BioLep286|BOLD:ACM2280"/>
		<taxon idref="ASHYD3984-14|Dolichogenidea_Janzen32|DHJPAR0054819|Gonionota_Janzen116|BOLD:ACC4119"/>
		<taxon idref="ASHYD4030-14|Dolichogenidea_Janzen32|DHJPAR0054865|Gonionota_Janzen116|BOLD:ACC4119"/>
		<taxon idref="ASHYD674-08|Dolichogenidea_Janzen28|DHJPAR0027648|malaise-trapped|BOLD:AAE8596"/>
		<taxon idref="ASHYD713-08|Dolichogenidea_Janzen53|DHJPAR0027687|malaise-trapped|BOLD:AAC7481"/>
		<taxon idref="ASHYD850-08|Dolichogenidea_Janzen02|DHJPAR0030848|Microsca_paullula|BOLD:AAC2174"/>
		<taxon idref="ASHYE1180-09|Apanteles_yilbertalvaradoi|DHJPAR0035358"/>
		<taxon idref="ASHYE1185-09|Iconella_jayjayrodriguezaeDHJ01|DHJPAR0035363"/>
		<taxon idref="ASHYE1193-09|Dolichogenidea_Janzen55|DHJPAR0035371|Olethreutes_Janzen323|BOLD:AAE8612"/>
		<taxon idref="ASHYE1240-09|Dolichogenidea_Janzen02|DHJPAR0035418|Microsca_paullula|BOLD:AAC2174"/>
		<taxon idref="ASHYE1316-09|Dolichogenidea_carlosmanuelrodriguezi|DHJPAR0035494|Antaeotricha_spurca|BOLD:ABZ4155"/>
		<taxon idref="ASHYE2530-11|Dolichogenidea_Janzen02|DHJPAR0040394|Microsca_paullula|BOLD:AAC2174"/>
		<taxon idref="ASHYE2554-11|Dolichogenidea_Janzen8823|DHJPAR0040418|Microsca_paullula|BOLD:ACE8823"/>
		<taxon idref="ASHYE2625-11|Exoryza_richardashleyi|DHJPAR0040489|gelJanzen01_Janzen349|BOLD:ABX6267"/>
		<taxon idref="ASHYE2627-11|Dolichogenidea_Janzen08|DHJPAR0040491|gelJanzen01_Janzen394|BOLD:AAT8840"/>
		<taxon idref="ASHYE2656-11|Dolichogenidea_Janzen14|DHJPAR0040520|Antaeotricha_Janzen292DHJ02|BOLD:AAD8952"/>
		<taxon idref="ASHYF1519-11|Dolichogenidea_Janzen50|DHJPAR0041613|Antaeotricha_Janzen31|BOLD:AAD8952"/>
		<taxon idref="ASHYF1538-11|Dolichogenidea_Janzen36|DHJPAR0041632|Chlamydastis_tryphon|BOLD:AAT8860"/>
		<taxon idref="ASHYF1543-11|Dolichogenidea_Janzen36|DHJPAR0041637|Chlamydastis_vividella|BOLD:AAT8860"/>
		<taxon idref="ASHYF1549-11|Dolichogenidea_alejandromasisi|DHJPAR0041643|Antaeotricha_renselariana|BOLD:ABX6174"/>
		<taxon idref="ASHYF1553-11|Dolichogenidea_Janzen02|DHJPAR0041647|Microsca_paullula|BOLD:AAC2174"/>
		<taxon idref="ASHYF1606-11|Apanteles_Rodriguez162|DHJPAR0041700|spiloBioLep01_BioLep617|BOLD:AAM5738"/>
		<taxon idref="ASHYF1617-11|Dolichogenidea_Janzen02|DHJPAR0041711|Microsca_paullula|BOLD:AAC2174"/>
		<taxon idref="ASHYF1638-11|Dolichogenidea_Janzen02|DHJPAR0041732|Microsca_paullula|BOLD:AAC2174"/>
		<taxon idref="ASHYF1683-11|Dolichogenidea_Janzen02|DHJPAR0041777|Microsca_paullula|BOLD:AAC2174"/>
		<taxon idref="ASHYF1722-11|Dolichogenidea_rogerblancoi|DHJPAR0041816|Antaeotricha_Janzen107|BOLD:AAL2325"/>
		<taxon idref="ASHYF1743-11|Dolichogenidea_Janzen02|DHJPAR0041837|Microsca_paullula|BOLD:AAC2174"/>
		<taxon idref="ASHYF1802-11|Dolichogenidea_Janzen120|DHJPAR0041896|Megalota_spinulosa|BOLD:AAY4690"/>
		<taxon idref="ASHYF1887-11|Dolichogenidea_Janzen49|DHJPAR0041981|elachJanzen01_Janzen409|BOLD:AAC5949"/>
		<taxon idref="ASHYF1899-11|Dolichogenidea_Janzen50|DHJPAR0041993|Antaeotricha_Janzen31|BOLD:AAD8952"/>
		<taxon idref="ASHYF1909-11|Dolichogenidea_Janzen156|DHJPAR0042003|Antaeotricha_incrassataDHJ03|BOLD:ABZ4155"/>
		<taxon idref="ASHYG021-10|Exoryza_rosamatarritae|DHJPAR0033751|malaise-trapped|BOLD:ABY5258"/>
		<taxon idref="ASHYG023-10|Dolichogenidea_Janzen16|DHJPAR0033753|malaise-trapped|BOLD:AAM5843"/>
		<taxon idref="ASHYG043-10|Dolichogenidea_Janzen57|DHJPAR0033773|malaise-trapped|BOLD:AAM5842"/>
		<taxon idref="ASHYG047-10|Dolichogenidea_Janzen457|DHJPAR0033777|malaise-trapped|BOLD:ACF0267"/>
		<taxon idref="ASHYG088-10|Dolichogenidea_Janzen57|DHJPAR0033818|malaise-trapped|BOLD:AAM5842"/>
		<taxon idref="ASHYG099-10|Dolichogenidea_Janzen57|DHJPAR0033829|malaise-trapped|BOLD:AAM5842"/>
		<taxon idref="ASHYG127-10|Dolichogenidea_Janzen57|DHJPAR0033857|malaise-trapped|BOLD:AAM5842"/>
		<taxon idref="ASHYG153-10|Dolichogenidea_Janzen57|DHJPAR0033883|malaise-trapped|BOLD:AAM5842"/>
		<taxon idref="ASHYG242-10|Dolichogenidea_Janzen57|DHJPAR0033972|malaise-trapped|BOLD:AAM5842"/>
		<taxon idref="ASHYG309-10|Dolichogenidea_Janzen57|DHJPAR0034039|malaise-trapped|BOLD:AAM5842"/>
		<taxon idref="ASHYG315-10|Dolichogenidea_Janzen57|DHJPAR0034045|malaise-trapped|BOLD:AAM5842"/>
		<taxon idref="ASHYG319-10|Dolichogenidea_Janzen57|DHJPAR0034049|malaise-trapped|BOLD:AAM5842"/>
		<taxon idref="ASHYG342-10|Dolichogenidea_Janzen57|DHJPAR0034072|malaise-trapped|BOLD:AAM5842"/>
		<taxon idref="ASHYG373-10|Exoryza_ritaashleyae|DHJPAR0034103|malaise-trapped|BOLD:ABX6267"/>
		<taxon idref="ASHYG420-10|Exoryza_ritaashleyae|DHJPAR0034150|malaise-trapped|BOLD:ABX6267"/>
		<taxon idref="ASHYG451-10|Dolichogenidea_Janzen57|DHJPAR0031190|malaise-trapped|BOLD:AAM5842"/>
		<taxon idref="ASHYG461-10|Dolichogenidea_Janzen20|DHJPAR0031200|malaise-trapped|BOLD:AAI9747"/>
		<taxon idref="ASHYG541-10|Apanteles_Janzen28|DHJPAR0031280|malaise-trapped|BOLD:AAM5739"/>
		<taxon idref="ASHYG546-10|Dolichogenidea_Janzen21|DHJPAR0031285|malaise-trapped|BOLD:AAM5846"/>
		<taxon idref="ASHYG556-10|Dolichogenidea_Rodriguez159|DHJPAR0031295|malaise-trapped|BOLD:AAM5740"/>
		<taxon idref="ASHYG560-10|Dolichogenidea_Janzen50|DHJPAR0031299|malaise-trapped|BOLD:AAD8952"/>
		<taxon idref="ASHYG573-10|Apanteles_Rodriguez148|DHJPAR0031312|malaise-trapped|BOLD:AAM5736"/>
		<taxon idref="ASHYG623-10|Dolichogenidea_Janzen43|DHJPAR0031362|malaise-trapped|BOLD:AAL2287"/>
		<taxon idref="ASHYG639-10|Dolichogenidea_Janzen5847|DHJPAR0031378|malaise-trapped|BOLD:AAM5847"/>
		<taxon idref="ASHYG641-10|Apanteles_Janzen21|DHJPAR0031380|malaise-trapped|BOLD:AAM5848"/>
		<taxon idref="ASHYG642-10|Dolichogenidea_Janzen161|DHJPAR0031381|malaise-trapped|BOLD:AAI6323"/>
		<taxon idref="ASHYG649-10|Dolichogenidea_Janzen57|DHJPAR0031388|malaise-trapped|BOLD:AAM5842"/>
		<taxon idref="ASHYG701-10|Dolichogenidea_Janzen25|DHJPAR0031440|malaise-trapped|BOLD:ABY7999"/>
		<taxon idref="ASHYG757-10|Exoryza_yeimycedenoae|DHJPAR0031496|malaise-trapped|BOLD:ABX6267"/>
		<taxon idref="ASHYG770-10|Dolichogenidea_Janzen2930|DHJPAR0031509|malaise-trapped|BOLD:AAB5549"/>
		<taxon idref="ASHYG772-10|Dolichogenidea_Janzen28|DHJPAR0031511|malaise-trapped|BOLD:AAE8596"/>
		<taxon idref="ASHYG777-10|Dolichogenidea_Janzen2930|DHJPAR0031516|malaise-trapped|BOLD:AAB5549"/>
		<taxon idref="ASHYG783-10|Dolichogenidea_Janzen67|DHJPAR0031522|malaise-trapped|BOLD:AAM5849"/>
		<taxon idref="ASHYG805-10|Dolichogenidea_Janzen28|DHJPAR0031544|malaise-trapped|BOLD:AAE8596"/>
		<taxon idref="ASHYG814-10|Dolichogenidea_Janzen23|DHJPAR0031553|malaise-trapped|BOLD:AAB5549"/>
		<taxon idref="ASHYG835-10|Dolichogenidea_Janzen27|DHJPAR0031574|malaise-trapped|BOLD:AAI9746"/>
		<taxon idref="ASHYG949-10|Dolichogenidea_Rodriguez145|DHJPAR0031688|malaise-trapped|BOLD:AAB9372"/>
		<taxon idref="ASHYG963-10|Dolichogenidea_Janzen30|DHJPAR0031702|malaise-trapped|BOLD:ABX5195"/>
		<taxon idref="ASHYH1393-13|Exoryza_mariabustosae|DHJPAR0052281|gelJanzen01_Janzen319|BOLD:AAN2496"/>
		<taxon idref="ASHYH1442-13|Dolichogenidea_Janzen70|DHJPAR0052330|same_as_13-2043|BOLD:ACI3397"/>
		<taxon idref="ASHYH1844-14|Dolichogenidea_Janzen50|DHJPAR0055297|Antaeotricha_incrassata|BOLD:AAD8952"/>
		<taxon idref="ASHYH1857-14|Dolichogenidea_Janzen36|DHJPAR0055310|Stenoma_Janzen199|BOLD:AAT8860"/>
		<taxon idref="ASHYH1861-14|Dolichogenidea_Janzen133|DHJPAR0055314|Stenoma_Janzen199|BOLD:ACC1295"/>
		<taxon idref="ASHYH1863-14|Dolichogenidea_beryllacosteae|DHJPAR0055316|siculoJanzen01_Janzen05|BOLD:AAM1098"/>
		<taxon idref="ASHYH2013-14|Dolichogenidea_Janzen8823|DHJPAR0055466|Microsca_paullula|BOLD:ACE8823"/>
		<taxon idref="ASHYH2025-14|Dolichogenidea_alejandromasisi|DHJPAR0055478|Antaeotricha_renselariana|BOLD:ABX6174"/>
		<taxon idref="ASHYH287-11|Dolichogenidea_Janzen02|DHJPAR0042528|Microsca_paullula|BOLD:AAC2174"/>
		<taxon idref="ASHYH2949-15|Dolichogenidea_Janzen8823|DHJPAR0056592|Microsca_paullula|BOLD:ACE8823"/>
		<taxon idref="ASHYH3003-15|Dolichogenidea_josealfredohernandezi|DHJPAR0056646|Stenoma_Janzen99|BOLD:ABA9255"/>
		<taxon idref="ASHYH660-11|Dolichogenidea_Janzen02|DHJPAR0042902|Microsca_paullula|BOLD:AAC2174"/>
		<taxon idref="ASHYH683-11|Dolichogenidea_Janzen02|DHJPAR0042925|Microsca_paullula|BOLD:AAC2174"/>
		<taxon idref="ASHYH779-11|Exoryza_rosamatarritae|DHJPAR0043021|gelJanzen01_Janzen16|BOLD:ABY5258"/>
		<taxon idref="ASHYH792-11|Dolichogenidea_Janzen312|DHJPAR0043034|Rivula_Poole03|BOLD:ABA7252"/>
		<taxon idref="ASHYH811-11|Dolichogenidea_Janzen97|DHJPAR0043053|Platynota_rostranaDHJ01|BOLD:ABA3469"/>
		<taxon idref="ASHYH818-11|Dolichogenidea_Janzen51|DHJPAR0043060|elachJanzen01_Janzen900|BOLD:ABZ4155"/>
		<taxon idref="ASHYH851-11|Dolichogenidea_Janzen10|DHJPAR0043093|Dichomeris_Janzen273|BOLD:ACJ2777"/>
		<taxon idref="ASHYH890-11|Dolichogenidea_Janzen11|DHJPAR0043132|siculoJanzen01_Janzen05|BOLD:ABX6008"/>
		<taxon idref="ASHYH899-11|Dolichogenidea_Janzen128|DHJPAR0043141|phyBioLep01_BioLep758|BOLD:ABX5620"/>
		<taxon idref="ASHYM2345-13|Dolichogenidea_Janzen36|DHJPAR0052991|Chlamydastis_montywoodi|BOLD:AAT8860"/>
		<taxon idref="ASHYM2392-13|Exoryza_rosamatarritae|DHJPAR0053038|gelJanzen01_Janzen16|BOLD:ABY5258"/>
		<taxon idref="ASHYM2410-13|Dolichogenidea_Janzen62|DHJPAR0053056|immidJanzen01_Janzen26|BOLD:ACI3413"/>
		<taxon idref="ASNUR206-11|Dolichogenidea|CCDB-07375_B04|Malaise_Chemin_CI_110204|BOLD:ABZ4155"/>
		<taxon idref="AUMIC545-19|Cotesia_glomerata|Extraction815|Australia"/>
		<taxon idref="BBHYH202-10|Dolichogenidea_ensiger|10BBHYM-1225|Kissimmee_Prairie_Preserve_SP|BOLD:AAA3764"/>
		<taxon idref="BCNCB025-20|Dolichogenidea_ensiger|CNC620149||BOLD:AAA3764"/>
		<taxon idref="BCNCB083-20|Dolichogenidea_ensiger|CNC620207||BOLD:AAA3764"/>
		<taxon idref="CNCHV579-10|Dolichogenidea_gelechiidivoris|CBRA0487||BOLD:AAM4042"/>
		<taxon idref="CNCHV580-10|Dolichogenidea_gelechiidivoris|CBRA0488||BOLD:AAM4042"/>
		<taxon idref="CNCHW1045-09|Dolichogenidea|CNCH2455||BOLD:AAH1316"/>
		<taxon idref="CNCHX480-09|Dolichogenidea|CNCH0621||BOLD:AAF5364"/>
		<taxon idref="CNCHZ1147-09|Dolichogenidea_ensiger|CAM0527||BOLD:AAA3764"/>
		<taxon idref="CNCHZ1150-09|Dolichogenidea_ensiger|CAM0530||BOLD:AAA3764"/>
		<taxon idref="CNCHZ468-09|Pholetesor_bedelliae|CAM0278"/>
		<taxon idref="CNPKO2767-14|Dolichogenidea_ensiger|BIOUG14169-A12|Pukaskwa_NP|BOLD:AAA3764"/>
		<taxon idref="CNSLE365-12|Dolichogenidea_ensiger|BIOUG03123-B05|Thousand_Islands_NP|BOLD:AAA3764"/>
		<taxon idref="CNTIC5678-15|Dolichogenidea_ensiger|BIOUG20793-B07|Thousand_Islands_NP|BOLD:AAA3764"/>
		<taxon idref="CNTID4036-15|Dolichogenidea_ensiger|BIOUG20970-C10|Thousand_Islands_NP|BOLD:AAA3764"/>
		<taxon idref="CNTID4049-15|Dolichogenidea_ensiger|BIOUG20970-D11|Thousand_Islands_NP|BOLD:AAA3764"/>
		<taxon idref="CNTID4106-15|Dolichogenidea_ensiger|BIOUG20971-A09|Thousand_Islands_NP|BOLD:AAA3764"/>
		<taxon idref="CNTID4400-15|Dolichogenidea_ensiger|BIOUG20974-B06|Thousand_Islands_NP|BOLD:AAA3764"/>
		<taxon idref="CNTIE1740-15|Dolichogenidea_ensiger|BIOUG21792-E06|Thousand_Islands_NP|BOLD:AAA3764"/>
		<taxon idref="CNTIF3131-15|Dolichogenidea_ensiger|BIOUG21126-E05|Thousand_Islands_NP|BOLD:AAA3764"/>
		<taxon idref="CNTIH1950-15|Dolichogenidea_ensiger|BIOUG21213-A01|Thousand_Islands_NP|BOLD:AAA3764"/>
		<taxon idref="CNTIH1992-15|Dolichogenidea_ensiger|BIOUG21213-D07|Thousand_Islands_NP|BOLD:AAA3764"/>
		<taxon idref="CRALA26686-21|Dolichogenidea_Janzen359|BIOUG70860-G04|Malaise_trap_ALTM-1A|BOLD:ACE8228"/>
		<taxon idref="CRATA22197-22|Dolichogenidea_Janzen2930|BIOUG93726-B11|Malaise_trap_ALTM-2A|BOLD:AAB5549"/>
		<taxon idref="CRBAA13406-22|Dolichogenidea_Janzen255|BIOUG77544-F03|Malaise_trap_BARB-1A|BOLD:ACF2929"/>
		<taxon idref="CRBAA26560-22|Dolichogenidea_Janzen255|BIOUG81500-D09|Malaise_trap_BARB-1A|BOLD:ACF2929"/>
		<taxon idref="CRBAA28377-22|Dolichogenidea_Janzen255|BIOUG82150-G01|Malaise_trap_BARB-1A|BOLD:ACF2929"/>
		<taxon idref="CRBAC12599-22|Dolichogenidea_Janzen255|BIOUG84585-C02|Malaise_trap_BARB-1A|BOLD:ACF2929"/>
		<taxon idref="CRBLA5254-22|Dolichogenidea_Janzen255|BIOUG78470-G01|Malaise_trap_BARB-2A|BOLD:ACF2929"/>
		<taxon idref="CRBLB38956-22|Dolichogenidea_Janzen53|BIOUG90782-E11|Malaise_trap_BARB-2A|BOLD:AAC7481"/>
		<taxon idref="CRBLB42710-22|Apanteles_Rodriguez190|BIOUG90479-C06|Malaise_trap_BARB-2A|BOLD:AAF7717"/>
		<taxon idref="CRBLC54966-22|Dolichogenidea_Janzen49|BIOUG93201-F03|Malaise_trap_BARB-2A|BOLD:AAC5949"/>
		<taxon idref="CRBLC5556-22|Dolichogenidea_Janzen255|BIOUG91002-B07|Malaise_trap_BARB-2A|BOLD:ACF2929"/>
		<taxon idref="CRBLC7874-22|Dolichogenidea_Janzen53|BIOUG90821-F07|Malaise_trap_BARB-2A|BOLD:AAC7481"/>
		<taxon idref="CRBLC8083-22|Dolichogenidea_Janzen53|BIOUG90823-H02|Malaise_trap_BARB-2A|BOLD:AAC7481"/>
		<taxon idref="CRBOA23502-23|Dolichogenidea_Janzen49|BIOUG97062-B10|Boconera-1AD|BOLD:AAC5949"/>
		<taxon idref="CRBOA3734-23|Dolichogenidea_Janzen8823|BIOUG97255-C05|Boconera-1AD|BOLD:ACE8823"/>
		<taxon idref="CRCCB2902-23|Microgastrinae|CBG-A04333-E04|Malaise_trap_Cima-G|BOLD:AAB5549"/>
		<taxon idref="CRCEA45946-22|Apanteles_Rodriguez190|BIOUG82055-F11|Malaise_trap_Ceibo-1A|BOLD:AAF7717"/>
		<taxon idref="CRCEB22716-22|Dolichogenidea_Janzen255|BIOUG82444-A07|Malaise_trap_Ceibo-1A|BOLD:ACF2929"/>
		<taxon idref="CRDOA3801-21|Dolichogenidea_Rodriguez144|BIOUG74598-A06|Malaise_DOLE_LC-1|BOLD:AAD2236"/>
		<taxon idref="CRDOA3840-21|Dolichogenidea_Rodriguez144|BIOUG74598-D09|Malaise_DOLE_LC-1|BOLD:AAD2236"/>
		<taxon idref="CRICA22725-22|Dolichogenidea_Janzen45|BIOUG78904-G03|Malaise_trap_ICOCO-1A|BOLD:AAX8653"/>
		<taxon idref="CRICA2732-22|Dolichogenidea_Janzen45|BIOUG78639-C02|Malaise_trap_ICOCO-1A|BOLD:AAX8653"/>
		<taxon idref="CRICA38716-22|Dolichogenidea_Janzen45|BIOUG79730-E02|Malaise_trap_ICOCO-1A|BOLD:AAX8653"/>
		<taxon idref="CRICA40535-22|Dolichogenidea_Janzen45|BIOUG80096-D04|Malaise_trap_ICOCO-1A|BOLD:AAX8653"/>
		<taxon idref="CRICA47527-22|Dolichogenidea_Janzen45|BIOUG81241-D11|Malaise_trap_ICOCO-1A|BOLD:AAX8653"/>
		<taxon idref="CRMSH2320-23|Microgastrinae|CCDB-28465-H04||BOLD:ABX6267"/>
		<taxon idref="CROAE4009-23|Microgastrinae|CBG-A00726-A04|Malaise_trap_Baru-1B|BOLD:AAF5364"/>
		<taxon idref="CROAE9711-23|Microgastrinae|CBG-A03302-A06|Malaise_trap_Baru-1B|BOLD:AAY4695"/>
		<taxon idref="CRQZA31003-22|Dolichogenidea_Janzen28|BIOUG87420-F12|Malaise_trap_Quetzales-2A|BOLD:AAE8596"/>
		<taxon idref="CRQZA3956-22|Dolichogenidea_Janzen28|BIOUG78250-A04|Malaise_trap_Quetzales-2A|BOLD:AAE8596"/>
		<taxon idref="CRSCA938-23|Microgastrinae|CBG-A04624-G05|Malaise_trap_SSM-2A|BOLD:AAB5549"/>
		<taxon idref="CRSEA3133-23|Microgastrinae|CBG-A04315-C11|Malaise_trap_SSM-3A|BOLD:AAM5842"/>
		<taxon idref="CRSRA20078-22|Dolichogenidea_Janzen13|BIOUG86129-D01|Malaise_trap_Sirena-2A|BOLD:AAI9755"/>
		<taxon idref="GBMNE1043-21|Apanteles_gelechiidivoris|MZ298980||BOLD:AAM4042"/>
		<taxon idref="GBMNE1047-21|Apanteles_gelechiidivoris|MZ298976||BOLD:AAM4042"/>
		<taxon idref="GMACD770-15|Dolichogenidea_Janzen255|BIOUG19940-E07|ESG_Malaise_Trap|BOLD:ACF2929"/>
		<taxon idref="GMCDN837-17|Dolichogenidea_Janzen53|BIOUG31724-A11|Derrumbe_Malaise_Trap|BOLD:AAC7481"/>
		<taxon idref="GMCDR1469-17|Dolichogenidea_Janzen0272|BIOUG32765-D06|Derrumbe_Malaise_Trap|BOLD:ACF0272"/>
		<taxon idref="GMCDX2392-17|Dolichogenidea_Janzen2930|BIOUG33119-D12|Derrumbe_Malaise_Trap|BOLD:AAB5549"/>
		<taxon idref="GMCGG492-14|Dolichogenidea_Rodriguez145|BIOUG17841-A06|BSE_Malaise_Trap|BOLD:AAB9372"/>
		<taxon idref="GMCGG579-14|Dolichogenidea_Rodriguez195|BIOUG17841-H09|BSE_Malaise_Trap|BOLD:AAM5088"/>
		<taxon idref="GMCGG611-14|Dolichogenidea_Rodriguez195|BIOUG17842-C06|BSE_Malaise_Trap|BOLD:AAM5088"/>
		<taxon idref="GMCNA27912-21|Dolichogenidea_Janzen30|BIOUG70720-C11|Malaise_trap_BSE-B|BOLD:ABX5195"/>
		<taxon idref="GMCNA47986-21|Dolichogenidea_Janzen30|BIOUG70484-H07|Malaise_trap_BSE-B|BOLD:ABX5195"/>
		<taxon idref="GMCNA51908-21|Dolichogenidea_Janzen30|BIOUG68244-C07|Malaise_trap_BSE-B|BOLD:ABX5195"/>
		<taxon idref="GMCNB5876-21|Dolichogenidea_Rodriguez195|BIOUG68256-F10|Malaise_trap_BSE-B|BOLD:AAM5088"/>
		<taxon idref="GMCNB7174-21|Dolichogenidea_Rodriguez195|BIOUG70194-F01|Malaise_trap_BSE-B|BOLD:AAM5088"/>
		<taxon idref="GMCRK2005-13|Dolichogenidea_Rodriguez195|BIOUG07615-H10|BSE_Malaise_Trap|BOLD:AAM5088"/>
		<taxon idref="GMCRL1013-13|Dolichogenidea_Rodriguez195|BIOUG07919-F03|BSE_Malaise_Trap|BOLD:AAM5088"/>
		<taxon idref="GMCRM448-13|Dolichogenidea_Rodriguez195|BIOUG08265-D05|BSE_Malaise_Trap|BOLD:AAM5088"/>
		<taxon idref="GMCRO573-13|Dolichogenidea_Janzen30|BIOUG08769-A02|BSE_Malaise_Trap|BOLD:ABX5195"/>
		<taxon idref="GMCRR322-13|Dolichogenidea_Janzen30|BIOUG08911-B02|BSE_Malaise_Trap|BOLD:ABX5195"/>
		<taxon idref="GMCRW539-13|Dolichogenidea_Janzen324|BIOUG09441-G08|BSE_Malaise_Trap|BOLD:AAM5853"/>
		<taxon idref="GMCZZ1399-15|Dolichogenidea_Rodriguez197|BIOUG18510-A01|BSE_Malaise_Trap|BOLD:AAC8392"/>
		<taxon idref="GMCZZ1419-15|Dolichogenidea_Rodriguez195|BIOUG18510-B09|BSE_Malaise_Trap|BOLD:AAM5088"/>
		<taxon idref="GMHGI029-13|Dolichogenidea|BIOUG08167-E03|Cusuco_National_Park|BOLD:ACE8228"/>
		<taxon idref="GMHMU289-16|Dolichogenidea|BIOUG28324-G10|Cusuco_National_Park|BOLD:AAM5842"/>
		<taxon idref="GMMCD257-14|Dolichogenidea|BIOUG14382-G05||BOLD:AAX8653"/>
		<taxon idref="GMOZB1262-17|Dolichogenidea_ensiger|BIOUG36377-G05||BOLD:AAA3764"/>
		<taxon idref="HYCND1816-11|Dolichogenidea_ensiger|CNCHYM_00106||BOLD:AAA3764"/>
		<taxon idref="HYCNE863-11|Dolichogenidea_homoeosomae|CNCHYM_01052||"/>
		<taxon idref="HYLEP298-08|Microplitis_plutellae|BOLD:AAA6006"/>
		<taxon idref="JICCN519-16|Dolichogenidea_Janzen5847|BIOUG29681-F04|Malaise_trap_PL12-3A|BOLD:AAM5847"/>
		<taxon idref="JSBBP060-18|Dolichogenidea_ensiger|BBP-60|Organic|BOLD:AAA3764"/>
		<taxon idref="MXBMC242-11|Dolichogenidea|Micro0242||BOLD:AAJ1390"/>
		<taxon idref="NCCC037-11|Dolichogenidea_ensiger|BIOUG01572-D01|Prairie_Smoke|BOLD:AAA3764"/>
		<taxon idref="ONTB18624-23|Hymenoptera|BIOUG92585-A04.ONT3|Malaise_trap_ALTM-2A|BOLD:AAF5364"/>
		<taxon idref="ONTB29441-23|microMalaise01_Malaise2174|BIOUG97050-H02.ONT3|Boconera-1AD|BOLD:AAC2174"/>
		<taxon idref="ONTB6801-23|Hymenoptera|BIOUG89258-E08.ONT3|Malaise_trap_Quetzales-2A|BOLD:ABX6267"/>
		<taxon idref="OPPCE5923-17|Dolichogenidea_ensiger|BIOUG33927-C09|Awenda_PP|Reads:1|BOLD:AAA3764"/>
		<taxon idref="OPPDG1165-17|Dolichogenidea_ensiger|BIOUG33607-B03|SEQUELBIN-371|Balsam_Lake_PP|Reads:2|BOLD:AAA3764"/>
		<taxon idref="OPPDG1544-17|Dolichogenidea_ensiger|BIOUG33641-B02|Balsam_Lake_PP|Reads:3|BOLD:AAA3764"/>
		<taxon idref="OPPDG1609-17|Dolichogenidea_ensiger|BIOUG33641-G07|SEQUELBIN-371|Balsam_Lake_PP|Reads:6|BOLD:AAA3764"/>
		<taxon idref="OPPDG2046-17|Dolichogenidea_ensiger|BIOUG33682-F06|SEQUELBIN-371|Balsam_Lake_PP|Reads:2|BOLD:AAA3764"/>
		<taxon idref="OPPEE2725-17|Dolichogenidea_ensiger|BIOUG33949-F05|SEQUELBIN-371|Bayview_Escarpment_PP|Reads:4|BOLD:AAA3764"/>
		<taxon idref="OPPEG939-17|Dolichogenidea_ensiger|BIOUG34390-D11|SEQUELBIN-371|Bayview_Escarpment_PP|Read:3|BOLD:AAA3764"/>
		<taxon idref="OPPEO2298-17|Dolichogenidea_ensiger|BIOUG35351-B06|Murphys_Point_PP|Read:1|BOLD:AAA3764"/>
		<taxon idref="OPPFO3591-17|Dolichogenidea_ensiger|BIOUG34912-H08|SEQUELBIN-371|Ojibway_Prairie_PP|Read:2|BOLD:AAA3764"/>
		<taxon idref="OPPOE1221-17|Dolichogenidea_ensiger|BIOUG33773-D10|SEQUELBIN-371|Ferris_PP|Reads:18|BOLD:AAA3764"/>
		<taxon idref="OPPOE1226-17|Dolichogenidea_ensiger|BIOUG33773-E03|SEQUELBIN-371|Ferris_PP|Reads:6|BOLD:AAA3764"/>
		<taxon idref="OPPOE1256-17|Dolichogenidea_ensiger|BIOUG33773-G09|SEQUELBIN-371|Ferris_PP|Reads:2|BOLD:AAA3764"/>
		<taxon idref="OPPOE1495-17|Dolichogenidea_ensiger|BIOUG33912-A01|SEQUELBIN-371|Ferris_PP|Reads:16|BOLD:AAA3764"/>
		<taxon idref="OPPOE2011-17|Dolichogenidea_ensiger|BIOUG33917-D06|Ferris_PP|Reads:5|BOLD:AAA3764"/>
		<taxon idref="OPPOE860-17|Dolichogenidea_ensiger|BIOUG33769-C12|SEQUELBIN-371|Ferris_PP|Reads:11|BOLD:AAA3764"/>
		<taxon idref="OPPOE888-17|Dolichogenidea_ensiger|BIOUG33769-F04|SEQUELBIN-371|Ferris_PP|Reads:7|BOLD:AAA3764"/>
		<taxon idref="OPPOG1332-17|Dolichogenidea_ensiger|BIOUG34472-D06|SEQUELBIN-371|Ferris_PP|Read:1|BOLD:AAA3764"/>
		<taxon idref="OPPOG170-17|Dolichogenidea_ensiger|BIOUG34146-G08|Ferris_PP|Read:2|BOLD:AAA3764"/>
		<taxon idref="OPPOG2053-17|Dolichogenidea_ensiger|BIOUG34544-A03|SEQUELBIN-371|Ferris_PP|Read:2|BOLD:AAA3764"/>
		<taxon idref="OPPOI024-17|Dolichogenidea_ensiger|BIOUG34671-A02|SEQUELBIN-371|Ferris_PP|Read:2|BOLD:AAA3764"/>
		<taxon idref="OPPOI449-17|Dolichogenidea_ensiger|BIOUG34923-B07|SEQUELBIN-371|Ferris_PP|Read:2|BOLD:AAA3764"/>
		<taxon idref="PLAAE4265-18|Dolichogenidea_Rodriguez144|BIOUG44129-B02|Malaise_trap_PL12-3B|BOLD:AAD2236"/>
		<taxon idref="PLAAI947-18|Dolichogenidea_Janzen45|BIOUG44107-G11|Malaise_trap_PL12-3B|BOLD:AAX8653"/>
		<taxon idref="PLAAT495-18|Dolichogenidea_Janzen5847|BIOUG44706-H04|Malaise_trap_PL12-3B|BOLD:AAM5847"/>
		<taxon idref="PLAEF1396-21|Dolichogenidea_Rodriguez144|BIOUG64072-D04|Malaise_trap_PL12-5G|BOLD:AAD2236"/>
		<taxon idref="PLDAL160-19|Dolichogenidea_Janzen5847|BIOUG46544-F07|Malaise_trap_PL12-6B|BOLD:AAM5847"/>
		<taxon idref="PLECD1679-20|Dolichogenidea_Rodriguez144|BIOUG58264-A08|Malaise_trap_PL12-5D|BOLD:AAD2236"/>
		<taxon idref="PLECD2022-20|Dolichogenidea_Rodriguez144|BIOUG58267-F06|Malaise_trap_PL12-5D|BOLD:AAD2236"/>
		<taxon idref="PLECH1622-20|Dolichogenidea_Rodriguez144|BIOUG57274-B06|Malaise_trap_PL12-5D|BOLD:AAD2236"/>
		<taxon idref="PLEDB866-20|Dolichogenidea_Rodriguez144|BIOUG59007-E10|Malaise_trap_PL12-5D|BOLD:AAD2236"/>
		<taxon idref="PLEDZ849-20|Dolichogenidea_Janzen94|BIOUG57839-G01|Malaise_trap_PL12-5D|BOLD:AAE8602"/>
		<taxon idref="PLFCB777-20|Dolichogenidea_Janzen94|BIOUG58586-A12|Malaise_trap_PL12-5E|BOLD:AAE8602"/>
		<taxon idref="PLFCK1444-20|Dolichogenidea_Rodriguez144|BIOUG60155-B04|Malaise_trap_PL12-5E|BOLD:AAD2236"/>
		<taxon idref="PLLAJ1044-20|Dolichogenidea_Janzen5847|BIOUG52311-A10|Malaise_trap_PL12-3C|BOLD:AAM5847"/>
		<taxon idref="PLLAO508-20|Dolichogenidea_Janzen5847|BIOUG52094-E10|Malaise_trap_PL12-3C|BOLD:AAM5847"/>
		<taxon idref="PLLBY378-20|Dolichogenidea_Rodriguez144|BIOUG53287-H09|Malaise_trap_PL12-3C|BOLD:AAD2236"/>
		<taxon idref="PLUAK398-20|Dolichogenidea_Rodriguez144|BIOUG55902-C05|Malaise_trap_PL12-3D|BOLD:AAD2236"/>
		<taxon idref="PLYAH508-20|Dolichogenidea_Rodriguez144|BIOUG55550-C12|Malaise_trap_PL12-7D|BOLD:AAD2236"/>
		<taxon idref="PLZAO376-20|Dolichogenidea_Rodriguez144|BIOUG55743-B03|Malaise_trap_PL12-9D|BOLD:AAD2236"/>
		<taxon idref="SAHYM370-10|Pholetesor_ornigis|09PROBE-A0339"/>
		<taxon idref="SSBAF2145-13|Dolichogenidea_ensiger|BIOUG06471-C10|Banff_NP|BOLD:AAA3764"/>
		<taxon idref="WOMIA190-11|Dolichogenidea_gelechiidivoris|WAM_0495||BOLD:AAM4042"/>
	</taxa>
	

	<!-- The sequence alignment (each sequence refers to a taxon above).         -->
	<!-- ntax=424 nchar=658                                                      -->
	<alignment id="alignment" dataType="nucleotide">
		<sequence>
			<taxon idref="LEFIJ15157-21|Bracon_kopelkei|ZMUO.041479|Euura_aquilonis|BOLD:ACA2092"/>
			???TTTATATTTTTTATTTGGAATATGAGCTGGGATATTAGGTTTATCAATAAGTTTAATTATTCGTTTAGAATTAGGAATACCAGGAAGTTTATTAGGAAATGATCAAATTTATAATAGAATAGTTACTGCTCATGCTTTTGTTATAATTTTTTTTATAGTAATACCTGTTATAGTTGGAGGATTTGGAAATTGATTATTACCTTTAATATTAGGAGCTCCAGATATAGCTTTCCCTCGTTTAAATAATATAAGATTTTGATTAATTATTCCTTCATTAATTTTATTACTTATAAGAAGAATTTTAAATGTTGGGGTTGGTACTGGATGAACAGTTTATCCTCCTTTATCTTCATCTTTAGGACATAGAGGGTTATCAGTTGATTTAGCTATTTTTTCTTTACATATAGCTGGAGTTTCTTCAATTTTAGGTGCTATTAATTTTATTACAACAATTTTTAATATACATTTATTTATTTTAAAATTAGATCAATTAACTTTGTTAATTTGATCAATTTTTATTACAGCTGTATTATTATTATTATCTTTGCCAGTTTTAGCAGGTGCAATTACTATATTATTAACTGATCGAAATTTAAATACTTCTTTTTTTGATTTTTCAGGGGGAGGGGATCCTATTTTGTTTCAACATTTATTT
		</sequence>
		<sequence>
			<taxon idref="BIOUG07411-C03|Bracon_crassicornis|GMGRF597-13||BOLD:AAF8725"/>
			AGTTTTATATTTTTTATTTGGTATATGAGCTGGAATAATGGGTTTATCAATAAGTTTGATTATTCGTTTAGAATTAGGAATACCGGGTAGTTTATTAGGAAATGATCAAATTTATAATAGAATAGTTACAGCACATGCTTTTGTTATAATTTTTTTTATAGTAATACCAGTAATAGTAGGAGGATTTGGTAATTGATTATTACCTTTAATATTAGGATCTCCTGATATAGCTTTCCCTCGTTTAAATAATATAAGTTTTTGGTTACTTATTCCTTCATTATTATTATTATTAATAAGAAGAATTTTAAATGTAGGTGTTGGAACTGGTTGAACAGTTTATCCTCCTTTATCATCTTCTTTAGGACATAGAGGTTTATCTGTTGATTTAGCTATTTTTTCTTTACATATTGCTGGAATTTCATCAATTTTAGGGGCTATTAATTTTATTACTACTATTTTTAATATACATTTATTTATTTTAAAATTAGATCAATTAACTTTATTAATTTGGTCAATTTTTATTACTGCTGTATTATTATTATTATCTTTACCTGTGTTAGCAGGTGCTATTACAATATTATTAACTGATCGAAATCTAAATACATCTTTTTTTGATTTTTCAGGAGGAGGTGATCCAATTTTATTTCAACATTTATTT
		</sequence>
		<sequence>
			<taxon idref="AUMIC545-19|Cotesia_glomerata|Extraction815|Australia"/>
			AATTTTATATTTTATATTTGGTTTATGATCAGGAATATTAGGATTTTCTATAAGATTATTAATTCGTTTAGAATTAGGAATACCTGGAAGATTAATTGGTAATGATCAGATTTATAATAGAATTGTAACTTCTCATGCTTTTATTATAATTTTTTTTATAGTTATACCTGTAATAATTGGCGGTTTTGGGAATTGATTAATTCCTTTGATATTAGGATCTCCAGATATATCTTTTCCTCGAATAAATAATATAAGTTTTTGATTATTGATTCCTTCTTTAATATTATTAATTATAAGAAGATTTATTAATGTAGGAGTTGGAACTGGTTGAACTGTTTATCCTCCTTTATCATTAATTTTAGGTCATGGGGGAATATCAGTTGATTTAGGAATTTTTTCTTTACATTTAGCTGGTGCATCTTCAATTATAGGTGCTGTAAATTTTATTACTACTATTATAAATATACGTTCAAATTTATTTAATATAGATAAAATATCTTTATTTTCTTGATCTGTATTTATTACTGCAATTTTATTATTATTATCTTTACCTGTTTTAGCAGGTGCTATTACTATATTATTAACTGATCGAAATATAAATACAAGATTTTTTGATCCATCAGGTGGAGGGGATCCAATTCTTTATCAACATTTATTT
		</sequence>
		<sequence>
			<taxon idref="ASBR506-06|Parapanteles_mariae|DHJPAR0004540"/>
			?ATATTATATTTTTTATTTGGTTTATGATCAGGAATATTAGGATTTTCAATAAGATTATTAATTCGTTTAGAATTAGGAATGCCAGGAAGATTAATTGGTAATGATCAAATTTATAATAGAATTGTTACTTCTCATGCTTTTATTATAATTTTTTTTATAGTAATACCTGTAATAATTGGTGGTTTTGGAAATTGATTAATTCCTTTAATATTAGGATCACCAGATATATCTTTTCCTCGAATAAATAATATAAGTTTTTGGTTATTAATTCCTTCATTATTATTATTGATTTTAAGAAGATTTATTAATGTAGGAGTTGGTACTGGTTGAACTGTTTATCCACCTTTATCTTTAATTTTAGGTCATGGTGGAATATCTGTTGATTTAGGAATTTTTTCTTTACATTTAGCTGGAGCATCTTCAATTATGGGTGCTGTAAATTTTATTACTACTATTATAAATATACGTTCAAATTTATTTAATATAGATAAAATGTCTTTATTTTCTTGATCTGTATTTATTACTGCAATTTTATTATTATTATCTTTACCTGTTTTAGCTGGTGCTATTACTATATTATTAACTGATCGTAATATAAATACAAGATTTTTTGATCCTTCAGGTGGTGGTGATCCTATTCTTTATCAACATTTATTT
		</sequence>
		<sequence>
			<taxon idref="HYCNE863-11|Dolichogenidea_homoeosomae|CNCHYM_01052||"/>
			????????????????????????????????????????????????????????????????????????????????????????????????????????????????????????????????????????????????????????????????????????????????????????????????????????????????????????????????????????????CTCGTATAAATAATATAAGTTTTTGATTATTAATTCCTTCTTTATTTTTATTAATTTTAAGAGGATTTATTAATACTGGTGTTGGGACAGGTTGAACAGTTTATCCTCCATTGTCATTAATTTCAGGACATGGTGGGATATCAGTTGATTTAGGAATTTTTTCTTTACATTTAGCTGGTGCTTCATCAATTATAGGAGCTGTAAATTTTATTACAACAATTTTAAATATACGAACAAATTTATTTTTAATAGATAAGATATCTTTATTTTCTTGATCAGTTTTTATTACTGCAATTTTATTATTATTATCTTTGCCTGTTTTAGCAGGAGCTATTACTATATTATTAACTGATCGTAATTTAAATACAAGATTTTTTGATCCTTCTGGAGGTGGAGATCCAATTTTATATCAACATTTATTT
		</sequence>
		<sequence>
			<taxon idref="ACGBA4742-15|Dolichogenidea_Janzen14|DHJPAR0056865|same_as_06-1583|BOLD:AAD8952"/>
			???????????????????????????????????????????????????????????????????????????????ATACCTGGTAGATTAATTGGTAATGATCAAATTTATAATAGAATGGTAACTTCTCATGCATTTATTATAATTTTTTTTATAGTTATACCTGTAATAATTGGAGGATTTGGAAATTGATTAATTCCATTAATATTAGGTTCACCTGATATATCTTTTCCTCGTATAAATAATATAAGATTTTGATTATT?ATTCCTTCTTTATTTTTATTAATTTTAAGAGGATTTATTAATATTGGTGTTGGTACAGGTTGAACAGTTTATCCTCCTTTATCTTTAATTTTAGGTCATGGGGGTATATCAGTTGATTTAGGAATTTTTTCTTTACATTTAGCTGGTGCATCTTCAATTATAGGTGCTGTTAATTTTATTACTACAATTTTAAATATACGAACAAATTTATTTATAATAGATAAAATATCTTTATTTTCATGATCAGTATTTATTACTGCAATTTTATTATTATTGTCTTTACCTGTTTTAGCTGGTGCAATTACAATATTGTTGACTGATCGTAATTTAAATACAAGATTTTTTGATCCTTCTGGAGGAGGAGATCCAATTTTATATCAACATTTATTT
		</sequence>
		<sequence>
			<taxon idref="ACGAZ1402-12|Dolichogenidea_Janzen14|DHJPAR0050088|Antaeotricha_Janzen146|BOLD:AAD8952"/>
			AATATTATATTTTATATTTGGTTTATGATCTGGGATATTAGGATTTTCAATGAGATTAATTATTCGTTTGGAATTAGGTATACCTGGTAGATTAATTGGTAATGATCAAATTTATAATAGAATGGTAACTTCTCATGCATTTATTATAATTTTTTTTATAGTTATACCTGTAATAATTGGAGGATTTGGAAATTGATTAATTCCATTAATATTAGGTTCACCTGATATATCTTTTCCTCGTATAAATAATATAAGATTTTGATTATTGATTCCTTCTTTATTTTTATTAATTTTAAGAGGATTTATTAATATTGGTGTTGGTACAGGTTGAACAGTTTATCCTCCTTTATCTTTAATTTTAGGTCATGGGGGTATATCAGTTGATTTAGGAATTTTTTCTTTACATTTAGCTGGTGCATCTTCAATTATAGGTGCTGTTAATTTTATTACTACAATTTTAAATATACGAACAAATTTATTTATAATAGATAAAATATCTTTATTTTCATGATCAGTATTTATTACTGCAATTTTATTATTATTGTCTTTACCTGTTTTAGCTGGTGCAATTACAATATTGTTGACTGATCGTAATTTAAATACAAGATTTTTTGATCCTTCTGGAGGAGGAGATCCAATTTTATATCAACATTTATTT
		</sequence>
		<sequence>
			<taxon idref="ACGBA4745-15|Dolichogenidea_Janzen14|DHJPAR0056868|same_as_06-1583|BOLD:AAD8952"/>
			???????????????????????????????????????????????????????????????????????????????ATACCTGGTAGATTAATTGGTAATGATCAAATTTATAATAGAATGGTAACTTCTCATGCATTTATTATAATTTTTTTTATAGTTATACCTGTAATAATTGGAGGATTTGGAAATTGATTAATTCCATTAATATTAGGTTCACCTGATATATCTTT?CCTCGTATAAATAATATAAGATTTTGATTATTGATTCCTTCTTTATTTTTATTAATTTTAAGAGGATTTATTAATATTGGTGTTGGTACAGGTTGAAC?GT?TATCCTCCTTTATCTTTAATTTTAGGTCATGGGGGTATATCAGTTGATTTAGGAATTTTTTCTTTACATTTAGCTGGTGCATCTTCAATTATAGGTGCTGTTAATTTTATTACTAC?ATTTTAAATATACGAACAAATTTATTTATAATAGATAAAATATCTTTATTTTCATGATCAGTATTTATTACTGCAATTTTATTATTATTGTCTTTACCTGTTTTAGCTGGTGCAATTACAATATTGTTGACTGATCGTAATTTAAATACAAGATTTTTTGATCCTTCTGGAGGAGGAGATCCAATTTTATATCAACATTTATTT
		</sequence>
		<sequence>
			<taxon idref="ASHYD2605-10|Dolichogenidea_Janzen14|DHJPAR0039032|Antaeotricha_BioLep46|BOLD:AAD8952"/>
			AATATTATATTTTATATTTGGTTTATGATCTGGGATATTAGGATTTTCAATGAGATTAATTATTCGTTTGGAATTAGGTATACCTGGTAGATTAATTGGTAATGATCAAATTTATAATAGAATGGTAACTTCTCATGCATTTATTATAATTTTTTTTATAGTTATACCTGTAATAATTGGAGGATTTGGAAATTGATTAATTCCATTAATATTAGGTTCACCTGATATATCTTTCCCTCGTATAAATAATATAAGATTTTGATTATTGATTCCTTCTTTATTTTTATTAATTTTAAGAGGATTTATTAATATTGGTGTTGGTACAGGTTGAACAGTTTATCCTCCTTTATCTTTAATTTTAGGTCATGGGGGTATATCAGTTGATTTAGGAATTTTTTCTTTGCATTTAGCTGGTGCATCTTCAATTATAGGTGCTGTTAATTTTATTACTACAATTTTAAATATACGAACAAATTTATTTATAATAGATAAAATATCTTTATTTTCATGATCAGTATTTATTACTGCAATTTTATTATTATTGTCTTTACCTGTTTTAGCTGGTGCAATTACAATATTGTTGACTGATCGTAATTTAAATACAAGATTTTTTGATCCTTCTGGAGGAGGAGATCCAATTTTATATCAACATTTATTT
		</sequence>
		<sequence>
			<taxon idref="ACGBA4737-15|Dolichogenidea_Janzen14|DHJPAR0056860|same_as_06-1583|BOLD:AAD8952"/>
			????????????????????????????????????????????????????AGATTAATTATTCGTTTGGAATTAGGTATACCTGGTAGATTAATTGGTAATGATCAAATTTATAATAGAATGGTAACTTCTCATGCATTTATTATAATTTTTTTTATAGTTATACCTGTAATAATTGGAGGATTTGGAAATTGATTAATTCCATTAATATTAGGTTCACCTGATATATCTTT?CCTCGTATAAATAATATAAGATTTTGATTATTGATTCCTTCTTTATTTTTATTAATTTTAAGAGGATTTATTAATATTGGTGTTGGTACAGGTTGAAC?GT?TATCCTCCTTTATCTTTAATTTTAGGTCATGGGGGTATATCAGTTGATTTAGGAATTTTTTCTTTACATTTAGCTGGTGCATCTTCAATTATAGGTGCTGTTAATTTTATTACTAC?ATTTTAAATATACGAACAAATTTATTTATAATAGATAAAATATCTTTATTTTCATGATCAGTATTTATTACTGCAATTTTATTATTATTGTCTTTACCTGTTTTAGCTGGTGCAATTACAATATTGTTGACTGATCGTAAT?TAAATACAAGATTTTTTGATCCTTCTGGAGGAGGAGA?????????????????????????
		</sequence>
		<sequence>
			<taxon idref="ACGBA10372-19|Dolichogenidea_Janzen14|DHJPAR0064120|Omiodes_humeralisDHJ07|BOLD:AAD8952"/>
			AATATTATATTTTATATTTGGTTTATGATCTGGGATATTAGGATTTTCAATGAGATTAATTATTCGTTTGGAATTAGGTATACCTGGTAGATTAATTGGTAATGATCAAATTTATAATAGAATGGTAACTTCTCATGCATTTATTATAATTTTTTTTATAGTTATACCTGTAATAATTGGAGGATTTGGAAATTGATTAATTCCATTAATATTAGGTTCACCTGATATATCTTTCCCTCGTATAAATAATATAAGATTTTGATTATTGATTCCTTCTTTATTTTTATTAATTTTAAGAGGATTTATTAATATTGGTGTTGGTACAGGTTGAACGGTCTATCCTCCTTTATCTTTAATTTTAGGTCATGGGGGTATATCAGTTGATTTAGGAATTTTTTCTTTACATTTAGCTGGTGCATCTTCAATTATAGGTGCTGTTAATTTTATTACTACGATTTTAAATATACGAACAAATTTATTTATAATAGATAAAATATCTTTATTTTCATGATCAGTATTTATTACTGCAATTTTATTATTATTGTCTTTACCTGTTTTAGCTGGTGCAATTACAATATTGTTGACTGATCGTAATCTAAATACAAGATTTTTTGATCCTTCTGGAGGAGGAGATCCAATTTTATATCAACATTTATTT
		</sequence>
		<sequence>
			<taxon idref="ACGBA10350-19|Dolichogenidea_Janzen14|DHJPAR0064098|Omiodes_humeralisDHJ07|BOLD:AAD8952"/>
			AATATTATATTTTATATTTGGTTTATGATCTGGGATATTAGGATTTTCATTGAGATTAATTATTCGTTTGGAATTAGGTATACCTGGTAGATTAATTGGTAATGATCAAATTTATAATAGAATGGTAACTTCTCATGCATTTATTATAATTTTTTTTATAGTTATACCTGTAATAATTGGAGGATTTGGAAATTGATTAATTCCATTAATATTAGGTTCACCTGATATATCTTTCCCTCGTATAAATAATATAAGATTTTGATTATTGATTCCTTCTTTATTTTTATTAATTTTAAGAGGATTTATTAATATTGGTGTTGGTACAGGTTGAACGGTCTATCCTCCTTTATCTTTAATTTTAGGTCATGGGGGTATATCAGTTGATTTAGGAATTTTTTCTTTACATTTAGCTGGTGCATCTTCAATTATAGGTGCTGTTAATTTTATTACTACGATTTTAAATATACGAACAAATTTATTTATAATAGATAAAATATCTTTATTTTCATGATCAGTATTTATTACTGCAATTTTATTATTATTGTCTTTACCTGTTTTAGCTGGTGCAATTACAATATTGTTGACTGATCGTAATCTAAATACAAGATTTTTTGATCCTTCTGGAGGAGGAGATCCAATTTTATATCAACATTTATTT
		</sequence>
		<sequence>
			<taxon idref="ASHYB680-08|Dolichogenidea_Janzen14|DHJPAR0020793|Antaeotricha_similisEPR02|BOLD:AAD8952"/>
			?ATATTATATTTTATATTTGGTTTATGATCTGGGATATTAGGATTTTCAATGAGATTAATTATTCGTTTGGAATTAGGTATACCTGGTAGATTAATTGGTAATGATCAAATTTATAATAGAATGGTAACTTCTCATGCATTTATTATAATTTTTTTTATAGTTATACCTGTAATAATTGGAGGATTTGGAAATTGATTAATTCCATTAATATTAGGTTCACCTGATATATCTTTCCCTCGTATAAATAATATAAGATTTTGATTATTGATTCCTTCTTTATTTTTATTAATTTTAAGAGGATTTATTAATATTGGTGTTGGTACAGGTTGAACGGTCTATCCTCCTTTATCTTTAATTTTAGGTCATGGGGGTATATCAGTTGATTTAGGAATTTTTTCTTTACATTTAGCTGGTGCATCTTCAATTATAGGTGCTGTTAATTTTATTACTACAATTTTAAATATACGAACAAATTTATTTATAATAGATAAAATATCTTTATTTTCATGATCAGTATTTATTACTGCAATTTTATTATTATTGTCTTTACCTGTTTTAGCTGGTGCAATTACAATATTGTTGACTGATCGTAATTTAAATACAAGATTTTTTGATCCTTCTGGAGGAGGGGATCCAATTTTATATCAACATTTATTT
		</sequence>
		<sequence>
			<taxon idref="ASBA1545-08|Dolichogenidea_Janzen14|DHJPAR0020465|Antaeotricha_BioLep46|BOLD:AAD8952"/>
			?ATATTATATTTTATATTTGGTTTATGATC????ATATTAGGATTTTCAATGAGATTAATTATTCGTTTGGAATTAGGTATACCTGGTAGATTAATTGGTAATGATCAAATTTATAATAGAATGGTAACTTCTCATGCATTTATTATAATTTTTTTTATAGTTATACCTGTAATAATTGGAGGATTTGGAAATTGATTAATTCCATTAATATTAGGTTCACCTGATATATCTTTCCCTCGTATAAATAATATAAGATTTTGATTATTGATTCCTTCTTTATTTTTATTAATTTTAAGAGGATTTATTAATATTGGTGTTGGTACAGGTTGAACGGTCTATCCTCCTTTATCTTTAATTTTAGGTCATGGGGGTATATCAGTTGATTTAGGAATTTTTTCTTTACATTTAGCTGGTGCATCTTCAATTATAGGTGCTGTTAATTTTATTACTACAATTTTAAATATACGAACAAATTTATTTATAATAGATAAAATATCTTTATTTTCATGATCAGTATTTATTACTGCAATTTTATTATTATTGTCTTTACCTGTTTTAGCTGGTGCAATTACAATATTGTTGACTGATCGTAATTTAAATACAAGATTTTTTG?TCCTTC?GGAGGAG?????????????????????????????
		</sequence>
		<sequence>
			<taxon idref="ASHYE2656-11|Dolichogenidea_Janzen14|DHJPAR0040520|Antaeotricha_Janzen292DHJ02|BOLD:AAD8952"/>
			AATATTATATTTTATATTTGGTTTATGATCTGGGATATTAGGATTTTCAATGAGATTAATTATTCGTTTGGAATTAGGTATACCTGGTAGATTAATTGGTAATGATCAAATTTATAATAGAATGGTAACTTCTCATGCATTTATTATAATTTTTTTTATAGTTATACCTGTAATAATTGGAGGATTTGGAAATTGATTAATTCCATTAATATTAGGTTCACCTGATATATCTTTCCCTCGTATAAATAATATAAGATTTTGATTATTGATTCCTTCTTTATTTTTATTAATTTTAAGAGGATTTATTAATATTGGTGTTGGTACAGGTTGAACGGTCTATCCTCCTTTATCTTTAATTTTAGGTCATGGGGGTATATCAGTTGATTTAGGAATTTTTTCTTTACATTTAGCTGGTGCATCTTCAATTATAGGTGCTGTTAATTTTATTACTACAATTTTAAATATACGAACAAATTTATTTATAATAGATAAAATATCTTTATTTTCATGATCAGTATTTATTACTGCAATTTTATTATTATTGTCTTTACCTGTTTTAGCTGGTGCAATTACAATATTGTTGACTGATCGTAATTTAAATACAAGATTTTTTGATCCTTCTGGAGGAGGGGATCCAATTTT????????????????
		</sequence>
		<sequence>
			<taxon idref="ACGBA10443-19|Dolichogenidea_Janzen14|DHJPAR0064191|Omiodes_humeralis|BOLD:AAD8952"/>
			AATATTATATTTTATATTTGGTTTATGATCTGGGATATTAGGATTTTCAATGAGATTAATTATTCGTTTGGAATTAGGTATACCTGGTAGATTAATTGGTAATGATCAAATTTATAATAGAATGGTAACTTCTCATGCATTTATTATAATTTTTTTTATAGTTATACCTGTAATAATTGGAGGATTTGGAAATTGATTAATTCCATTAATATTAGGTTCACCTGATATATCTTTTCCTCGTATAAATAATATAAGATTTTGATTATTGATTCCTTCTTTATTTTTATTAATTTTAAGAGGATTTATTAATATTGGTGTTGGTACAGGTTGAACAGTTTACCCTCCTTTATCTTTAATTTTAGGTCATGGGGGTATATCAGTTGATTTAGGAATTTTTTCTTTACATTTAGCTGGTGCATCTTCAATTATAGGTGCTGTTAATTTTATTACTACAATTTTAAATATACGAACAAATTTATTTATAATAGATAAAATGTCTTTATTTTCATGATCAGTATTTATTACTGCAATTTTATTATTATTGTCTTTACCTGTTTTAGCTGGTGCAATTACAATATTGTTGACTGATCGTAATTTAAATACAAGATTTTTTGATCCTTCTGGAGGAGGAGATCCAATTTTATATCAGCATTTATTT
		</sequence>
		<sequence>
			<taxon idref="ASBC136-06|Dolichogenidea_Janzen14|DHJPAR0005015|Antaeotricha_Janzen31|BOLD:AAD8952"/>
			?ATATTATATTTTATATTTGGTTTATGATCTGGGATATTAGGATTTTCAATGAGATTAATTATTCGTTTGGAATTAGGTATACCTGGTAGATTAATTGGTAATGATCAAATTTATAATAGAATGGTAACTTCTCATGCATTTATTATAATTTTTTTTATAGTTATACCTGTAATAATTGGAGGATTTGGAAATTGATTAATTCCATTAATATTAGGTTCACCTGATATATCTTTTCCTCGTATAAATAATATAAGATTTTGATTATTGATTCCTTCTTTATTTTTATTAATTTTAAGAGGATTTATTAATATTGGTGTTGGTACAGGTTGAACAGTTTACCCTCCTTTATCTTTAATTTTAGGTCATGGGGGTATATCAGTTGATTTAGGAATTTTTTCTTTACATTTAGCTGGTGCATCTTCAATTATAGGTGCTGTTAATTTTATTACTACAATTTTAAATATACGAACAAATTTATTTATAATAGATAAAATGTCTTTATTTTCATGATCAGTATTTATTACTGCAATTTTATTATTATTGTCTTTACCTGTTTTAGCTGGTGCAATTACAATATTGTTGACTGATCGTAATTTAAATACAAGATTTTTTGATCCTTCTGGAGGAGGAGA?CCAATTTTATATCAGCATTTATTT
		</sequence>
		<sequence>
			<taxon idref="ASHYB593-08|Dolichogenidea_Janzen14|DHJPAR0020706|Antaeotricha_Janzen77|BOLD:AAD8952"/>
			?ATATTATATTTTATATTTGGTTTATGATCTGGGATATTAGGATTTTCAATGAGATTAATTATTCGTTTGGAATTAGGTATACCTGGTAGATTAATTGGTAATGATCAAATTTATAATAGAATGGTAACTTCTCATGCATTTATTATAATTTTTTTTATAGTTATACCTGTAATAATTGGAGGATTTGGAAATTGATTAATTCCATTAATATTAGGTTCACCTGATATATCTTTCCCTCGTATAAATAATATAAGATTTTGATTATTGATTCCTTCTTTATTTTTATTAATTTTAAGAGGATTTATTAATATTGGTGTTGGTACAGGTTGAACAGTTTACCCTCCTTTATCTTTAATTTTAGGTCATGGGGGTATATCAGTTGATTTAGGAATTTTTTCTTTACATTTAGCTGGTGCATCTTCAATTATAGGTGCTGTTAATTTTATTACTACAATTTTAAATATACGAACAAATTTATTTATAATAGATAAAATGTCTTTATTTTCATGATCAGTATTTATTACTGCAATTTTATTATTATTGTCTTTACCTGTTTTAGCTGGTGCAATTACAATATTGTTGACTGATCGTAATTTAAATACAAGATTTTTTGATCCTTCTGGAGGAGGAGATCCAATTTTATATCAGCATTTATT?
		</sequence>
		<sequence>
			<taxon idref="ASHYF1899-11|Dolichogenidea_Janzen50|DHJPAR0041993|Antaeotricha_Janzen31|BOLD:AAD8952"/>
			??????????????????????TTATGATCTGGAATATTAGGATTTTCAATAGATTTAATTATTCGTTTGGAATTAGGAATACCTGGTAGATTAATTGGTAATGATCAAATTTATAATAGAATGGTAACTTCTCATGCATTTATTATAATTTTTTTTATAGTTATACCTGTAATAATTGGAGGATTTGGAAATTGATTAATTCCATTAATATTAGGTTCACCTGATATATCTTTTCCTCGTATAAATAATATAAGGTTTTGATTATTAATTCCTTCTTTATTTTTATTAATTTTAAGAGGATTTATTAATACTGGTGTTGGTACAGGTTGAACAGTTTATCCTCCTTTATCTTTAATTTTAGGTCATGGGGGTATATCAGTTGATTTAGGAATTTTTTCTTTACATTTAGCTGGTGCATC?TCAATTATAGGTGCTGTTAATTTTATTACTACAATTTTAAATATACGAACAAATTTATTTATAATAGATAAAATATCTTTATTTTCATGATCAGTATTTATTACTGCAATTTTATTATTATTATCTTTACCTGTTTTAGCTGGTGCAATTACAATATTGTTGAC?????????????????????????????????????????????????????????????????????????
		</sequence>
		<sequence>
			<taxon idref="ASHYG560-10|Dolichogenidea_Janzen50|DHJPAR0031299|malaise-trapped|BOLD:AAD8952"/>
			AATATTATATTTTATATTTGGTTTATGATCTGGAATATTAGGATTTTCAATAAGATTAATTATTCGTTTAGAATTAGGAATACCTGGTAGATTAATTGGTAATGATCAAATTTATAATAGAATGGTAACTTCTCATGCATTTATTATAATTTTTTTTATAGTTATACCTGTAATAATTGGAGGATTTGGAAATTGATTAATTCCATTAATATTAGGCTCACCTGATATATCTTTTCCTCGTATAAATAATATAAGGTTTTGATTATTAATTCCTTCTTTATTTTTATTAATTTTAAGAGGATTTATTAATACTGGTGTTGGTACAGGTTGAACAGTTTATCCTCCTTTATCTTTAATTTTAGGTCATGGGGGTATATCAGTTGATTTAGGAATTTTTTCTTTACATTTAGCTGGTGCATCATCAATTATAGGTGCTGTTAATTTTATTACTACAATTTTAAATATACGAACAAATTTATTTATAATAGATAAAATATCTTTATTTTCATGATCAGTATTTATTACTGCAATTTTATTATTATTATCTTTACCTGTTTTAGCTGGTGCAATTACAATATTGTTGACTGATCGTAATTTAAATACAAGATTTTTTGATCCTTCTGGAGGAGGAGATCCAATTTTATATCAACATTTATTT
		</sequence>
		<sequence>
			<taxon idref="ASHYF1519-11|Dolichogenidea_Janzen50|DHJPAR0041613|Antaeotricha_Janzen31|BOLD:AAD8952"/>
			AATATTATATTTTATATTTGGTTTATGATCTGGAATATTAGGATTTTCAATAAGATTAATTATTCGTTTGGAATTAGGAATACCTGGTAGATTAATTGGTAATGATCAAATTTATAATAGAATGGTAACTTCTCATGCATTTATTATAATTTTTTTTATAGTTATACCTGTAATAATTGGAGGATTTGGAAATTGATTAATTCCATTAATATTAGGTTCACCTGATATATCTTTTCCTCGTATAAATAATATAAGGTTTTGATTATTAATTCCTTCTTTATTTTTATTAATTTTAAGAGGATTTATTAATACTGGTGTTGGTACAGGTTGAACAGTTTATCCTCCTTTATCTTTAATTTTAGGTCATGGGGGTATATCAGTTGATTTAGGAATTTTTTCTTTACATTTAGCTGGTGCATCATCAATTATAGGTGCTGTTAATTTTATTACTACAATTTTAAATATACGAACAAATTTATTTATAATAGATAAAATATCTTTATTTTCATGATCAGTATTTATTACTGCAATTTTATTATTATTATCTTTACCTGTTTTAGCTGGTGCAATTACAATATTGTTGACTGATCGTAATTTAAATACAAGATTTTTTGATCCTTCTGGAGGAGGAGATCCAATTTTATATCAACATTTATTT
		</sequence>
		<sequence>
			<taxon idref="ACGBA1341-12|Dolichogenidea_Janzen50|DHJPAR0047198|elachbiolep01_biolep46|BOLD:AAD8952"/>
			AATATTATATTTTATATTTGGTTTATGATCTGGAATATTAGGATTTTCAATAAGATTAATTATTCGTTTGGAATTAGGAATACCTGGTAGATTAATTGGTAATGATCAAATTTATAATAGAATGGTAACTTCTCATGCATTTATTATAATTTTTTTTATAGTTATACCTGTAATAATTGGGGGATTTGGAAATTGATTAATTCCATTAATATTAGGTTCACCTGATATATCTTTTCCTCGTATAAATAATATAAGGTTTTGATTATTAATTCCTTCTTTATTTTTATTAATTTTAAGAGGATTTATTAATACTGGTGTTGGTACAGGTTGAACAGTTTATCCTCCTTTATCTTTAATTTTAGGTCATGGGGGTATATCAGTTGATTTAGGAATTTTTTCTTTACATTTAGCTGGTGCATCATCAATTATAGGTGCTGTTAATTTTATTACTACAATTTTAAATATACGAACAAATTTATTTATAATAGATAAAATATCTTTATTTTCATGATCAGTATTTATTACTGCAATTTTATTATTATTATCTTTACCTGTTTTAGCTGGTGCAATTACAATATTGTTGACTGATCGTAATTTAAATACAAGATTTTTTGATCCTTCTGGAGGAGGAGATCCAATTTTATATCAACATTTATTT
		</sequence>
		<sequence>
			<taxon idref="ASBA1544-08|Dolichogenidea_Janzen50|DHJPAR0020464|Antaeotricha_Phillips01|BOLD:AAD8952"/>
			?ATATTATATTTTATATTTGGTTTATGATCTGGAATATTAGGATTTTCAATAAGATTAATTATTCGTTTGGAATTAGGAATACCTGGTAGATTAATTGGTAATGATCAAATTTATAATAGAATGGTAACTTCTCATGCATTTATTATAATTTTTTTTATAGTTATACCTGTAATAATTGGGGGATTTGGAAATTGATTAATTCCATTAATATTAGGTTCACCTGATATATCTTTTCCTCGTATAAATAATATAAGGTTTTGATTATTAATTCCTTCTTTATTTTTATTAATTTTAAGAGGATTTATTAATACTGGTGTTGGTACAGGTTGAACAGTTTATCCTCCTTTATCTTTAATTTTAGGTCATGGGGGTATATCAGTTGATTTAGGAATTTTTTCTTTACATTTAGCTGGTGCATCATCAATTATAGGTGCTGTTAATTTTATTACTACAATTTTAAATATACGAACAAATTTATTTATAATAGATAAAATATCTTTATTTTCATGATCAGTATTTATTACTGCAATTTTATTATTATTATCTTTACCTGTTTTAGCTGGTGCAATTACAATATTGTTGACTGATCGTAATTTAAATACAAGATTTTTTGATCCTTCTGGAGGAGGAGATCCAATTTTA?ATCAACATTTA?TT
		</sequence>
		<sequence>
			<taxon idref="ASHYH1844-14|Dolichogenidea_Janzen50|DHJPAR0055297|Antaeotricha_incrassata|BOLD:AAD8952"/>
			AATATTATATTTTATATTTGGTTTATGATCTGGAATATTAGGATTTTCAATAAGATCAATTATTCGTTTGGAATTAGGAATACCTGGTAGATTAATTGGTAATGATCAAATTTATAATAGAATGGTAACTTCTCATGCATTTATTATAATTTTTTTTATAGTTATACCTGTAATAATTGGAGGATTTGGAAATTGATTAATTCCATTAATATTAGGTTCACCTGATATATCTTTTCCTCGTATAAATAATATAAGGTTTTGATTATTAATTCCTTCTTTATTTTTATTAATTTTAAGAGGATTTATTAATACTGGTGTTGGTACAGGTTGAACAGTTTATCCTCCTTTATCTTTAATTTTAGGTCATGGGGGTATATCAGTTGATTTAGGAATTTTTTCTTTACATTTAGCTGGTGCATCATCAATTATAGGTGCTGTTAATTTTATTACTACAATTTTAAATATACGAACAAATTTATTTATAATAGATAAAATATCTTTATTTTCATGATCAGTATTTATTACTGCAATTTTATTATTATTATCTTTACCTGTTTTAGCTGGTGCAATTACAATATTGTTGACTGATCGTAATTTAAATACAAGATTTTTTGATCCTTCTGGAGGAGGAGATCCAATTTTATATCAACATTTATTT
		</sequence>
		<sequence>
			<taxon idref="JICCN519-16|Dolichogenidea_Janzen5847|BIOUG29681-F04|Malaise_trap_PL12-3A|BOLD:AAM5847"/>
			?ATATTATATTTTATATTTGGTTTATGGTCTGGTATATTAGGATTTTCAATAAGATTAATTATTCGTTTAGAATTAGGAATGCCTGGGAGTTTAATTGGTAATGATCAAATTTATAATAGAATAGTAACTTCTCATGCATTTATTATAATTTTTTTTATAGTTATACCTGTAATAATTGGAGGATTTGGAAATTGATTAATTCCATTAATATTAGGATCGCCTGATATATCATTTCCTCGTATAAATAATATAAGATTTTGATTATTAATTCCTTCATTATTTTTATTAATTTTAAGAGGATTTATTAATACTGGTGTTGGTACAGGTTGAACTGTTTATCCACCTTTATCTTTAATTTTAGGTCATGGAGGTATATCAGTTGATTTAGGAATTTTTTCCTTACATTTAGCTGGTGCATCATCAATTATAGGTGCTGTTAATTTTATTACAACAATTTTGAATATACGAACAAATTTATTTATTATAGATAAAATATCTTTATTTTCATGATCAGTATTTATTACTGCAATTTTATTATTATTGTCTTTACCTGTTTTAGCAGGTGCAATTACTATATTATTGACTGATCGTAATTTAAAT?????????????????????????????????????????????????????????
		</sequence>
		<sequence>
			<taxon idref="ASHYG639-10|Dolichogenidea_Janzen5847|DHJPAR0031378|malaise-trapped|BOLD:AAM5847"/>
			AATATTATATTTTATATTTGGTTTATGGTCTGGTATATTAGGATTTTCAATAAGATTAATTATTCGTTTAGAATTAGGAATGCCTGGGAGTTTAATTGGTAATGATCAAATTTATAATAGAATAGTAACTTCTCATGCATTTATTATAATTTTTTTTATAGTTATACCTGTAATAATTGGAGGATTTGGAAATTGATTAATTCCATTAATATTAGGATCACCTGATATATCATTTCCTCGTATAAATAATATAAGATTTTGATTATTAATTCCTTCATTATTTTTATTAATTTTAAGAGGATTTATTAATACTGGTGTTGGTACAGGTTGAACTGTTTATCCACCTTTATCTTTAATTTTAGGTCATGGAGGTATATCAGTTGATTTAGGAATTTTTTCCTTACATTTAGCTGGTGCATCATCAATTATAGGTGCTGTTAATTTTATTACAACAATTTTGAATATACGAACAAATTTATTTATTATAGATAAAATATCTTTATTTTCATGATCAGTATTTATTACTGCAATTTTATTATTATTGTCTTTACCTGTTTTAGCAGGTGCAATTACTATATTATTGACTGATCGTAATTTAAATACGAGTTTTTTTGATCCATCTGGAGGAGGAGATCCAATTTTATATCAACATTTATTT
		</sequence>
		<sequence>
			<taxon idref="PLDAL160-19|Dolichogenidea_Janzen5847|BIOUG46544-F07|Malaise_trap_PL12-6B|BOLD:AAM5847"/>
			???????????????ATTTGGTTTATGGTCTGGTATATTAGGATTTTCAATAAGATTAATTATTCGTTTAGAATTAGGAATGCCTGGGAGTTTAATTGGTAATGATCAAATTTATAATAGAATAGTAACTTCTCATGCATTTATTATAATTTTTTTTATAGTTATACCTGTAATAATTGGAGGATTTGGAAATTGATTAATTCCATTAATATTAGGATCGCCTGATATATTATTTCCTCGTATAAATAATATAAGATTTTGATTATTAATTCCTTCATTATTTTTATTAATTTTAAGAGGATTTATTAATACTGGTGTTGGTACAGGTTGAACTGTTTATCCACCTTTATCTTTAATTTTAGGTCATGGAGGTATATCAGTTGATTTAGGAATTTTTTCCTTACATTTAGCTGGTGCATCATCAATTATAGGTGCTGTTAATTTTATTACAACAATTTTGAATATACGAACAAATTTATTTATTATAGATAAAATATCTTTATTTTCATGATCAGTATTTATTACTGCAATTTTATTATTATTGTCTTTACCTGTTTTAGCAGGTGCAATTACTATATTATTGACTGATCGTAATTTAAATACGAGTTTTTTTGATCCATCTGGAGGAGGAGATCCAATTTTATATCAACATTTA???
		</sequence>
		<sequence>
			<taxon idref="PLLAO508-20|Dolichogenidea_Janzen5847|BIOUG52094-E10|Malaise_trap_PL12-3C|BOLD:AAM5847"/>
			??TATTATATTTTATATTTGGTTTATGGTCTGGTATATTAGGATTTTCAATAAGATTAATTATTCGTTTAGAATTAGGAATGCCTGGGAGTTTAATTGGTAATGATCAAATTTATAATAGAATAGTAACTTCTCATGCATTTATTATAATTTTTTTTATAGTTATACCTGTAATAATTGGAGGATTTGGAAATTGATTAATTCCATTAATATTAGGATCGCCTGATATATCATTTCCTCGTATAAATAATATAAGATTTTGATTATTAATTCCTTCATTATTTTTATTAATTTTAAGAGGATTTATTAATACTGGTGTTGGTACAGGTTGAACTGTTTATCCACCTTTATCTTTAATTTTAGGTCATGGAGGTATATCAGTTGATTTAGGAATTTTTTCCTTACATTTAGCTGGTGCATCATCAATTATAGGTGCTGTTAATTTTATTACAACAATTTTGAATATACGAACAAATTTATTTATTATAGATAAAATATCTTTATTTTCATGATCAGTATTTATTACTGCAATTTTATTATTATTGTCTTTACCTGTTTTAGCAGGTGCAATTACTATATTATTGACTGATCGTAATTTAAATACGAGTTTTTTTGATCCATCTGGAGGAGGAGATCCAATTTTATATCAACATTTATT?
		</sequence>
		<sequence>
			<taxon idref="PLAAT495-18|Dolichogenidea_Janzen5847|BIOUG44706-H04|Malaise_trap_PL12-3B|BOLD:AAM5847"/>
			???ATTATATTTTATATTTGGTTTATGGTCTGGTATATTAGGATTTTCAATAAGATTAATTATTCGTTTAGAATTAGGAATGCCTGGGAGTTTAATTGGTAATGATCAAATTTATAATAGAATAGTAACTTCTCATGCATTTATTATAATTTTTTTTATAGTTATACCTGTAATAATTGGAGGATTTGGAAATTGATTAATTCCATTAATATTAGGATCACCTGATATATCATTTCCTCGTATAAATAATATAAGATTTTGATTATTAATTCCTTCATTATTTTTATTAATTTTAAGAGGATTTATTAATACTGGTGTTGGTACAGGTTGAACTGTTTATCCACCTTTATCTTTAATTTTAGGTCATGGAGGTATATCAGTTGATTTAGGAATTTTTTCCTTACATTTAGCTGGTGCATCATCAATTATAGGTGCTGTTAATTTTATTACAACAATTTTGAATATACGAACAAATTTATTTATTATAGATAAAATATCTTTATTTTCATGATCAGTATTTATTACTGCAATTTTATTATTATTGTCTTTACCTGTTTTAGCAGGTGCAATTACTATATTATTGACTGATCGTAATTTAAATACGAGTTTTTTTGATCCATCTGGAGGAGGAGATCCAATTTTATATCAACATCTATT?
		</sequence>
		<sequence>
			<taxon idref="PLLAJ1044-20|Dolichogenidea_Janzen5847|BIOUG52311-A10|Malaise_trap_PL12-3C|BOLD:AAM5847"/>
			???ATTATATTTTATATTTGGTTTATGGTCTGGTATATTAGGATTTTCAATAAGATTAATTATTCGTTTAGAATTAGGAATGCCTGGGAGTTTAATTGGTAATGATCAAATTTATAATAGAATAGTAACTTCTCATGCATTTATTATAATTTTTTTTATAGTTATACCTGTAATAATTGGAGGATTTGGAAATTGATTAATTCCATTAATATTAGGATCACCTGATATATCATTTCCTCGTATAAATAATATAAGATTTTGATTATTAATTCCTTCATTATTTTTATTAATTTTAAGAGGATTTATTAATACTGGTGTTGGTACAGGTTGAACTGTTTATCCACCTTTATCTTTAATTTTAGGTCATGGAGGTATATCAGTTGATTTAGGAATTTTTTCCTTACATTTAGCTGGTGCATCATCAATTATAGGTGCTGTTAATTTTATTACAACAATTTTGAATATACGAATAAATTTATTTATTATAGATAAAATATCTTTATTTTCATGATCAGTATTTATTACTGCAATTTTATTATTATTGTCTTTACCTGTTTTAGCAGGTGCAATTACTATATTATTGACTGATCGTAATTTAAATACGAGTTTTTTTGATCCATCTGGAGGAGGAGATCCAATTTTATATCAACATTTATTT
		</sequence>
		<sequence>
			<taxon idref="ACGBA10373-19|Dolichogenidea_Janzen13|DHJPAR0064121|Gonionota_Janzen22|BOLD:AAI9755"/>
			AATATTATATTTTATATTTGGTTTATGATCTGGTATATTAGGATTTTCAATAAGGTTAATTATTCGTTTAGAGTTAGGAATACCTGGGAGGTTAATTGGAAATGATCAAATTTATAATAGAATAGTAACTTCTCATGCATTTATTATAATTTTTTTTATAGTTATACCTGTGATAATTGGAGGATTTGGAAATTGATTAATTCCATTAATATTAGGATCTCCTGATATATCATTTCCTCGTATAAATAATATAAGATTTTGATTATTAATTCCCTCATTATTTTTATTAATTTTAAGAGGATTTATTAATACTGGTGTTGGTACAGGTTGAACAGTTTATCCACCTTTATCTTTAATTTTAGGGCATTCAGGTATATCAGTTGATTTAGGAATTTTTTCTTTACATTTAGCTGGTGCATCATCAATTATAGGTGCTGTTAATTTTATTACAACAATTTTAAATATACGAACAAATTTATTTATAATAGATAAAATATCTTTATTTTCATGATCAGTATTTATTACTGCAATTTTATTATTATTATCTTTACCTGTTTTAGCAGGTGCAATTACTATATTATTGACTGATCGTAATTTAAATACAAGATTTTTTGATCCTTCTGGAGGTGGAGATCCAATTTTATATCAACATTTATTT
		</sequence>
		<sequence>
			<taxon idref="ASBA755-06|Dolichogenidea_Janzen13|DHJPAR0004087|Gonionota_Janzen22|BOLD:AAI9755"/>
			???????????????????????????????GGTATATTAGGATTTTCAATAAGGTTAATTATTCGTTTAGAGTTAGGAATACCTGGGAGGTTAATTGGAAATGATCAAATTTATAATAGAATAGTAACTTCTCATGCATTTATTATAATTTTTTTTATAGTTATACCTGTGATAATTGGAGGATTTGGAAATTGATTAATTCCATTAATATTAGGATCTCCTGATATATCATTTCCTCGTATAAATAATATAAGATTTTGATTATTAATTCCCTCATTATTTTTATTAATTTTAAGAGGATTTATTAATACTGGTGTTGGTACAGGTTGAACAGTTTATCCACCTTTATCTTTAATTTTAGGGCATTCAGGTATATCAGTTGATTTAGGAATTTTTTCTTTACATTTAGCTGGTGCATCATCAATTATAGGTGCTGTTAATTTTATTACAACAATTTTAAATATACGAACAAATTTATTTATAATAGATAAAATATCTTTATTTTCATGATCAGTATTTATTACTGCAATTTTATTATTATTATCTTTACCTGTTTTAGCAGGTGCAATTACTATATTATTGACTGATCGTAATTTAAATACAAGATTTTTTGATCCTTCTGGAGGTGGAGATCCAATTTTATATCAACATTTATTT
		</sequence>
		<sequence>
			<taxon idref="CRSRA20078-22|Dolichogenidea_Janzen13|BIOUG86129-D01|Malaise_trap_Sirena-2A|BOLD:AAI9755"/>
			???ATTATATTTTATATTTGGTTTATGATCTGGTATATTAGGATTTTCAATAAGGTTAATTATTCGTTTAGAGTTAGGCATACCTGGGAGGTTAATTGGAAATGATCAAATTTATAATAGAATAGTAACTTCTCATGCATTTATTATAATTTTTTTTATAGTTATACCTGTGATAATTGGAGGGTTTGGAAATTGATTAATTCCATTAATATTAGGATCTCCTGATATATCATTTCCTCGTATAAATAATATAAGATTTTGATTATTAATTCCCTCATTATTTTTATTAATTTTAAGAGGATTTATTAATACTGGTGTTGGTACAGGTTGAACAGTTTATCCACCTTTATCTTTAATTTTAGGGCATTCAGGTATATCAGTTGATTTAGGAATTTTTTCTTTACATTTAGCTGGTGCATCATCAATTATAGGTGCTGTTAATTTTATTACAACAATTTTAAATATACGAACAAATTTATTTATAATAGATAAAATATCTTTATTTTCATGATCAGTATTTATTACTGCAATTTTATTATTATTATCTTTACCTGTTTTAGCAGGTGCAATTACTATATTATTGACTGATCGTAATTTAAATACAAGATTTTTTGATCCTTCTGGAGGTGGAGATCCAATTTTATATCAACATTTATT?
		</sequence>
		<sequence>
			<taxon idref="ASHYH1442-13|Dolichogenidea_Janzen70|DHJPAR0052330|same_as_13-2043|BOLD:ACI3397"/>
			AATATTATATTTTATATTTGGTTTATGATCTGGTATATTAGGATTTTCAATAAGGTTAATTATTCGTTTAGAGTTAGGAATACCTGGAAGGTTAATTGGAAATGATCAAATTTATAATAGAATAGTAACTTCTCATGCATTTATTATAATTTTTTTTATAGTTATACCTGTGATAATTGGAGGATTTGGAAATTGATTAATTCCATTAATATTAGGATCACCTGATATATCATTTCCTCGTATAAATAATATAAGATTTTGATTATTAATTCCCTCATTATTTTTATTAATTTTAAGAGGATTTATTAATACTGGTGTTGGTACAGGGTGAACAGTTTATCCACCTTTATCTTTAATTTTAGGACATGGAGGTATGTCAGTTGATTTAGGAATTTTTTCTTTACATTTAGCTGGTGCATCATCAATTATGGGTGCTGTTAATTTTATTACAACAATTTTAATTATACGAACAAATTTATTTATAATAGATAAAATATCTTTATTTTCATGATCAGTATTTATTACTGCAATTTTATTATTATTATCTTTACCTGTTTTAGCAGGTGCAATTACTATATTATTAACTGATCGTAATTTAAATACAAGATTTTTTGATCCTTCTGGAGGTGGGGATCCAATTTTATATCAACATTTATTT
		</sequence>
		<sequence>
			<taxon idref="ASHYF1887-11|Dolichogenidea_Janzen49|DHJPAR0041981|elachJanzen01_Janzen409|BOLD:AAC5949"/>
			AATATTATATTTTATATTTGGTTTATGATCTGGTATATTAGGATTTTCAATAAGATTAATTATTCGTTTAGAGTTAGGAATACCTGGAAGGTTAATTGGAAATGATCAAATTTATAATAGAATAGTAACTTCTCATGCATTTATTATAATTTTTTTTATAGTTATACCTGTGATAATTGGAGGATTTGGAAATTGATTAATTCCATTGATATTAGGATCACCTGATATATCATTTCCTCGTATAAATAATATAAGATTTTGGTTATTAATTCCTTCATTATTTTTATTAATTTTAAGAGGATTTATTAATACTGGTGTTGGTACAGGTTGAACAGTTTATCCACCTTTATCTTTAATTTTAGGTCACGGGGGTATATCAGTTGATTTAGGAATTTTTTCTTTACATTTAGCTGGTGCATCATCAATTATAGGTGCTGTTAATTTTATTACAACAATTTTAAATATACGAACAAATTTATTTATAATAGATAAAATATCTTTATTTTCATGATCAGTATTTATTACTGCAATTTTATTATTATTATCTTTGCCTGTTTTAGCGGGTGCTATTACTATATTATTGACTGATCGTAACTTAAATACAAGATTTTTTGATCCATCTGGAGGTGGAGATCCAATTTTATATCAACATTTATTT
		</sequence>
		<sequence>
			<taxon idref="CRBLC54966-22|Dolichogenidea_Janzen49|BIOUG93201-F03|Malaise_trap_BARB-2A|BOLD:AAC5949"/>
			AATATTATATTTTATATTTGGTTTATGATCTGGTATATTAGGATTTTCAATAAGATTAATTATTCGTTTAGAGTTAGGAATACCTGGAAGGTTAATTGGAAATGATCAAATTTATAATAGAATAGTAACTTCTCATGCATTTATTATAATTTTTTTTATAGTTATACCTGTGATAATTGGAGGATTTGGAAATTGATTAATTCCATTGATATTAGGATCACCTGATATATCATTTCCTCGTATAAATAATATAAGATTTTGGTTATTAATTCCTTCATTATTTTTATTAATTTTAAGAGGATTTATTAATACTGGTGTTGGTACAGGTTGAACAGTTTATCCACCTTTATCTTTAATTTTAGGTCACGGGGGTATATCAGTTGATTTAGGAATTTTTTCTTTACATTTAGCTGGTGCATCATCAATTATAGGTGCTGTTAATTTTATTACAACAATTTTAAATATACGAACAAATTTATTTATAATAGATAAAATATCTTTATTTTCATGATCAGTATTTATTACTGCAATTTTATTATTATTATCTTTGCCTGTTTTAGCGGGTGCTATTACTATATTATTGACTGATCGTAACTTAAATACAAGATTTTTTGATCCATCTGGAGGTGGAGATCCAATTTTATATCAACATTTACT?
		</sequence>
		<sequence>
			<taxon idref="CRBOA23502-23|Dolichogenidea_Janzen49|BIOUG97062-B10|Boconera-1AD|BOLD:AAC5949"/>
			???ATTATATTTTATATTTGGTTTATGATCTGGTATATTAGGATTTTCAATAAGATTAATTATTCGTTTAGAGTTAGGAATACCTGGAAGGTTAATTGGAAATGATCAAATTTATAATAGAATAGTAACTTCTCATGCATTTATTATAATTTTTTTTATAGTTATACCTGTGATAATTGGAGGATTTGGAAATTGATTAATTCCATTGATATTAGGATCACCTGATATATCATTTCCTCGTATAAATAATATAAGATTTTGGTTATTAATTCCTTCATTATTTTTATTAATTTTAAGAGGATTTATTAATACTGGTGTTGGTACAGGTTGAACAGTTTATCCACCTTTATCTTTAATTTTAGGTCACGGGGGTATATCAGTTGATTTAGGAATTTTTTCTTTACATTTAGCTGGTGCATCATCAATTATAGGTGCTGTTAATTTTATTACAACAATTTTAAATATACGAACAAATTTGTTTATAATAGATAAAATATCTTTATTTTCATGATCAGTATTTATTACTGCAATTTTATTATTATTATCTTTGCCTGTTTTAGCGGGTGCTATTACTATATTATTGACTGATCGTAACTTAAATACAAGATTTTTTGATCCATCTGGAGGTGGAGATCCAATTTTATATCAACATTTAT??
		</sequence>
		<sequence>
			<taxon idref="ASHYF1802-11|Dolichogenidea_Janzen120|DHJPAR0041896|Megalota_spinulosa|BOLD:AAY4690"/>
			AATATTATATTTTATATTTGGTTTATGATCTGGTATATTAGGATTTTCAATAAGATTAATTATTCGTTTAGAATTAGGAATACCAGGAAGGTTAATTGGTAATGATCAAATTTATAATAGAATAGTAACTTCTCATGCATTTATTATAATTTTTTTTATAGTTATACCTGTAATAATTGGGGGATTTGGAAATTGATTAATTCCATTAATATTAGGATCTCCTGATATATCATTTCCTCGTATAAATAATATAAGATTTTGATTATTAATTCCTTCATTATTTTTATTAATTTTAAGAGGCTTTATTAATACTGGTGTTGGTACAGGTTGAACAGTTTATCCTCCTTTATCTTTAATTTTAGGTCATGGAGGAATATCAGTTGATTTAGGAATTTTTTCTTTACATTTAGCAGGCGCATCATCAATTATAGGTGCTGTTAATTTTATTACAACAATTTTAAATATACGAATAAATTTATTTTTAATAGATAAGATTTCTTTATTTTCATGATCAGTATTTATTACGGCAATTTTATTATTATTATCTTTGCCTGTTTTAGCAGGTGCAATTACTATATTATTGACTGATCGTAATTTAAATACAAGATTTTTTGACCCTTCAGGGGGAGGAGATCCAATTTTGTATCAACATTTATTT
		</sequence>
		<sequence>
			<taxon idref="ACGBA10360-19|Dolichogenidea_Janzen120|DHJPAR0064108|same_as_12-SRNP-2552|BOLD:AAY4690"/>
			AATATTATATTTTATATTTGGTTTATGATCTGGTATATTAGGATTTTCAATAAGATTAATTATTCGTTTAGAATTAGGAATACCAGGAAGGTTAATTGGTAATGATCAAATTTATAATAGTATAGTAACTTCTCATGCATTTATTATAATTTTTTTTATAGTTATACCTGTAATAATTGGGGGATTTGGAAATTGATTAATTCCATTAATATTAGGATCTCCTGATATATCATTTCCTCGTATAAATAATATAAGATTTTGATTATTAATTCCTTCATTATTTTTATTAATTTTAAGAGGATTTATTAATACTGGTGTTGGTACAGGTTGAACAGTTTATCCTCCTTTATCTTTGATTTTAGGTCATGGAGGAATATCAGTTGATTTAGGAATTTTTTCTTTACATTTAGCAGGTGCATCATCAATTATAGGTGCTATTAATTTTATTACAACAATTTTAAATATACGAATAAATTTATTTTTAATAGATAAGATTTCTTTATTTTCATGATCAGTATTTATTACGGCAATTTTATTATTATTATCTTTGCCTGTTTTAGCAGGTGCAATTACTATATTATTGACTGATCGTAATTTAAATACAAGATTTTTTGATCCTTCAGGGGGAGGAGATCCAATTTTGTATCAACATTTATTT
		</sequence>
		<sequence>
			<taxon idref="ASHYD3968-14|Dolichogenidea_Janzen72|DHJPAR0054803|elachBioLep01_BioLep286|BOLD:ACM2280"/>
			AATATTATATTTTATATTTGGTTTATGATCTGGTATATTAGGATTTTCAATAAGTTTAATTATTCGTTTAGAATTAGGAATACCTGGTAGATTAATTGGTAATGATCAAATTTATAATAGAATAGTAACTTCTCATGCATTTATTATAATTTTTTTTATAGTAATACCTGTAATAATTGGAGGTTTTGGAAATTGATTAATTCCATTAATATTAGGATCTCCTGATATATCATTTCCTCGAATAAATAATATAAGATTTTGATTATTAATTCCTTCTTTATTTTTATTAATCTTAAGAGGATTTATTAATATAGGTGTTGGTACAGGTTGAACAGTTTATCCTCCTTTATCTTTAGTTTTAGGGCATGGAGGTATATCAGTTGATTTAGGAATTTTTTCTTTACATTTAGCTGGTGCTTCATCAATTATAGGTGCTGTAAATTTTATTACTACAATTTTAAATATACGAACAAATTTATTTATAATAGATAAAATATCTTTATTTTCATGATCAGTATTTATTACTGCAATTTTATTATTATTATCTTTACCTGTTTTGGCTGGTGCAATTACTATATTATTAACTGATCGTAATTTAAATACAAGATTTTTTGATCCTTCAGGAGGAGGT???????????????????????????
		</sequence>
		<sequence>
			<taxon idref="ACGBA2679-12|Dolichogenidea_Janzen09|DHJPAR0049137|Eadmuna_Janzen01|BOLD:AAB4946"/>
			???????????????????????????????????????????????????????????????????????????????ATACCTGGAAGATTAATTGGCAATGATCAAATTTATAATAGAATAGTAACTTCTCATGCATTTATTATAATT?TTT?TATAGTAATACC?GTAATAATTGGAGGTTTTGGAAAT?GATTAATTCCATTAATATTAGGATCTCCTGATATATCATTTCCTCGTATAAATAATATAAGATTTTGATTATTAATTCCTTCTTTATTTTTATTAATTTTAAGAGGATTTATTAAT?CAGGTGTTGGTACAGGTTGAACAGTTTATCCTCCTTTATCTTTAATTTTAGGACATGGGGGCATATCTGTTGATTTAGGAATTTTTTCTTTACATTTAGCTGGTTCTTCATCAATTATAGGTGCTGTTAATTTTATTACTACAATTTTAAATATACGAACAAATTTATTTATAATAGATAAAATATCTTTATTTTCATGATCAGTATTTATTACTGCAATTTTATTATTATTATCTTTGCCAGTTTTAGCTGGAGCTATTACCATATTATTAACTGATCGTAATTTAAATACAAGATTTTTTGACCCTTCAGGAGGAGGTGAT????????????????????????
		</sequence>
		<sequence>
			<taxon idref="ASBA561-06|Dolichogenidea_Janzen09|DHJPAR0003987|Eadmuna_Janzen01|BOLD:AAB4946"/>
			???????????????????????????????GGAATGTTAGGATTTTCAATAAGTTTAATTATTCGTTTAGAATTAGGCATACCTGGAAGATTAATTGGCAATGATCAAATTTATAATAGAATAGTAACTTCTCATGCATTTATTATAATTTTTTTTATAGTAATACCTGTAATAATTGGAGGTTTTGGAAATTGATTAATTCCATTAATATTAGGATCTCCTGATATATCATTTCCTCGTATAAATAATATAAGATTTTGATTATTAATTCCTTCTTTATTTTTATTAATTTTAAGAGGTTTTATTAATACAGGTGTTGGTACAGGTTG?ACAGTTTATCCTCCTTTATCTTTAATTTTAGGACATGGGGGCATATCTGTTGATTTAGGAATTTTTTCTTTACATTTAGCTGGTTCTTCATCAATTATAGGTGCTGTTAATTTTATTACTACAATTTTAAATATACGAACAAATTTATTTATAATAGATAAAATATCTTTATTTTCATGATCAGTATTTATTACTGCAATTTTATTATTATTATCTTTGCCAGTTTTAGCTGGAGCTATTACCATATTATTAACTGATCGTAATTTAAATACAAGATTTTTTGACCCTTCAGGAGGAGGTGATCCAATTTTATATCAACATTTATTT
		</sequence>
		<sequence>
			<taxon idref="ASHYD1871-10|Dolichogenidea_Janzen09|DHJPAR0038298|Eadmuna_Janzen01|BOLD:AAB4946"/>
			AATATTATATTTTATATTTGGTCTATGGTCTGGAATGTTAGGATTTTCAATAAGTTTAATTATTCGTTTAGAATTAGGCATACCTGGAAGATTAATTGGCAATGATCAAATTTATAATAGAATAGTAACTTCTCATGCATTTATTATAATTTTTTTTATAGTAATACCTGTAATAATTGGAGGTTTTGGAAATTGATTAATTCCATTAATATTAGGATCTCCTGATATATCATTTCCTCGTATAAATAATATAAGATTTTGATTATTAATTCCTTCTTTATTTTTATTAATTTTAAGAGGTTTTATTAATACAGGTGTTGGTACAGGTTGAACAGTTTATCCTCCTTTATCTTTAATTTTAGGACATGGGGGCATATCTGTTGATTTAGGAATTTTTTCTTTACATTTAGCTGGTTCTTCATCAATTATAGGTGCTGTTAATTTTATTACTACAATTTTAAATATACGAACAAATTTATTTATAATAGATAAAATATCTTTATTTTCATGATCAGTATTTATTACTGCAATTTTATTATTATTATCTTTGCCAGTTTTAGCTGGAGCTATTACCATATTATTAACTGATCGTAATTTAAATACAAGATTTTTTGACCCTTCAGGAGGAGGTGATCCAATTTTATATCAACATTTATTT
		</sequence>
		<sequence>
			<taxon idref="ASBA363-06|Dolichogenidea_Janzen09|DHJPAR0002943|Eadmuna_Janzen01|BOLD:AAB4946"/>
			??????????????????????????GGTCTGGAATGTTAGGATTTTCAATAAGTTTAATTATTCGTTTAGAATTAGGCATACCTGGAAGATTAATTGGCAATGATCAAATTTATAATAGAATAGTAACTTCTCATGCATTTATTATAATTTTTTTTATAGTAATACCTGTAATAATTGGAGGTTTTGGAAATTGATTAATTCCATTAATATTAGGATCTCCTGATATATCATTTCCTCGTATAAATAATATAAGATTTTGATTATTAATTCCTTCTTTATTTTTATTAATTTTAAGAGGTTTTATTAATACAGGTGTTGGTACAGGTTGAACAGTTTATCCTCCTTTATCTTTAATTTTAGGACATGGGGGCATATCTGTTGATTTAGGAATTTTTTCTTTACATTTAGCTGGTTCTTCATCAATTATAGGTGCTGTTAATTTTATTACTACAATTTTAAATATACGAACAAATTTATTTATAATAGATAAAATATCTTTATTTTCATGATCAGTATTTATTACTGCAATTTTATTATTATTATCTTTGCCAGTTTTAGCTGGAGCTATTACCATATTATTAACTGATCGTAATTTAAATACAAGATTTTTTGACCCTTCAGGAGGAGGTGATCCAATTTTATATCAACATTTATTT
		</sequence>
		<sequence>
			<taxon idref="ASBA543-06|Dolichogenidea_Janzen09|DHJPAR0003969|Eadmuna_Janzen01|BOLD:AAB4946"/>
			???????????????????????????????GGAATGTTAGGATTTTCAATAAGTTTAATTATTCGTTTAGAATTAGGCATACCTGGAAGATTAATTGGCAATGATCAAATTTATAATAGAATAGTAACTTCTCATGCATTTATTATAATTTTTTTTATAGTAATACCTGTAATAATTGGAGGTTTTGGAAATTGATTAATTCCATTAATATTAGGATCTCCTGATATATCATTTCCTCGTATAAATAATATAAGATTTTGATTATTAATTCCTTCTTTATTTTTATTAATTTTAAGAGGTTTTATTAATACAGGTGTTGGTACAGGTTGAACAGTTTATCCTCCTTTATCTTTAATTTTAGGACATGGGGGCATATCTGTTGATTTAGGAATTTTTTCTTTACATTTAGCTGGTTCTTCATCAATTATAGGTGCTGTTAATTTTATTACTACAATTTTAAATATACGAACAAATTTATTTATAATAGATAAAATATCTTTATTTTCATGATCAGTATTTATTACTGCAATTTTATTATTATTATCTTTGCCAGTTTTAGCTGGAGCTATTACCATATTATTAACTGATCGTAATTTAAATACAAGATTTTTTGACCCTTCAGGAGGAGGTGATCCAATTTTATATCAACATTTATTT
		</sequence>
		<sequence>
			<taxon idref="ASBA828-06|Dolichogenidea_Janzen09|DHJPAR0004254|Eadmuna_Janzen01|BOLD:AAB4946"/>
			???????????????????????????????GGAATGTTAGGATTTTCAATAAGTTTAATTATTCGTTTAGAATTAGGCATACCTGGAAGATTAATTGGCAATGATCAAATTTATAATAGAATAGTAACTTCTCATGCATTTATTATAATTTTTTTTATAGTAATACCTGTAATAATTGGAGGTTTTGGAAATTGATTAATTCCATTAATATTAGGATCTCCTGATATATCATTTCCTCGTATAAATAATATAAGATTTTGATTATTAATTCCTTCTTTATTTTTATTAATTTTAAGAGGTTTTATTAATACAGGTGTTGGTACAGGTTGAACAGTTTATCCTCCTTTATCTTTAATTTTAGGACATGGGGGCATATC?GTTGATTTAGGAATTTTTTCTTTACATTTAGCTGGTTCTTCATCAATTATAGGTGCTGTTAATTTTATTACTACAATTTTAAATATACGAACAAATTTATTTATAATAGATAAAATATCTTTATTTTCATGATCAGTATTTATTACTGCAATTTTATTATTATTATCTTTGCCAGTTTTAGCTGGAGCTATTACCATATTATTAACTGATCGTAATTTAAATACAAGATTTTTTGACCCTTCAGGAGGAGGTGATCCAATTTTATATCAACATTTATTT
		</sequence>
		<sequence>
			<taxon idref="ASBA830-06|Dolichogenidea_Janzen09|DHJPAR0004256|Eadmuna_Janzen01|BOLD:AAB4946"/>
			???????????????????????????????GGAATGTTAGGATTTTCAATAAGTTTAATTATTCGTTTAGAATTAGGCATACCTGGAAGATTAATTGGCAATGATCAAATTTATAATAGAATAGTAACTTCTCATGCATTTATTATAATTTTTTTTATAGTAATACCTGTAATAATTGGAGGTTTTGGAAATTGATTAATTCCATTAATATTAGGATCTCCTGATATATCATTTCCTCGTATAAATAATATAAGATTTTGATTATTAATTCCTTCTTTATTTTTATTAATTTTAAGAGGTTTTATTAATACAGGTGTTGGTACAGGTTGAACAGTTTATCCTCCTTTATCTTTAATTTTAGGACA?GGGGGCATATC?GTTGATTTAGGAATTTTTTCTTTACATTTAGCTGGTTCTTCATCAATTATAGGTGCTGTTAATTTTATTACTACAATTTTAAATATACGAACAAATTTATTTATAATAGATAAAATATCTTTATTTTCATGATCAGTATTTATTACTGCAATTTTATTATTATTATCTTTGCCAGTTTTAGCTGGAGCTATTACCATATTATTAACTGATCGTAATTTAAATACAAGATTTTTTGACCCTTCAGGAGGAGGTGATCCAATTTTATATCAACATTTATTT
		</sequence>
		<sequence>
			<taxon idref="ASBA739-06|Dolichogenidea_Janzen09|DHJPAR0004071|Eadmuna_Janzen01|BOLD:AAB4946"/>
			?????????????????????????????????????????????????????????????????????????????????ACCTGGAAGATTAATTGGCAATGATCAAATTTATAATAGAATAGTAACTTCTCATGCATTTATTATAATTTTTTTTATAGTAATACCTGTAATAATTGGAGGTTTTGGAAATTGATTAATTCCATTAATATTAGGATCTCCTGATATATCATTTCCTCGTATAAATAATATAAGATTTTGATTATTAATTCCTTCTTTATTTTTATTAATTTTAAGAGGTTTTATTAATACAGGTGTTGGTACAGGTTGAACAGTTTATCCTCCTTTATCTTTAATTTTAGGACA?GGGGGCATATCTGTTGATTTAGGAATTTTTTCTTTACATTTAGCTGGTTCTTCATCAATTATAGGTGCTGTTAATTTTATTACTACAATTTTAAATATACG?ACAAATTTATTTATAATAGATAAAATATCTTTATTTTCATGATCAGTATTTATTACTGCAATTTTATTATTATTATCTTTGC???????????????????????????????????????????????????????????????????????????????????????????????????????????
		</sequence>
		<sequence>
			<taxon idref="ASBRD603-07|Dolichogenidea_Janzen09|DHJPAR0012968|Eadmuna_Janzen01|BOLD:AAB4946"/>
			?ATATTATATTTTATATTTGGTCTATGGTCTGGAATGTTAGGATTTTCAATAAGTTTAATTATTCGTTTAGAATTAGGCATACCTGGAAGATTAATTGGCAATGATCAAATTTATAATAGAATAGTAACTTCTCATGCATTTATTATAATTTTTTTTATAGTAATACCTGTAATAATTGGAGGTTTTGGAAATTGATTAATTCCATTAATATTAGGATCTCCTGATATATCATTTCCTCGTATAAATAATATAAGATTTTGATTATTAATTCCTTCTTTATTTTTATTAATTTTAAGAGGTTTTATTAATACAGGTGTTGGTACAGGTTGAACAGTTTATCCTCCTTTATCTTTAATTTTAGGACATGGGGGCATATCTGTTGATTTAGGAATTTTTTCTTTACATTTAGCTGGTTCTTCATCAATTATAGGTGCTGTTAATTTTATTACTACAATTTTAAATATACGAACAAATTTATTTATAATAGATAAAATATCTTTATTTTCATGATCAGTATTTATTACTGCAATTTTATTATTATTATCTTTGCCAGTTTTAGCTGGAGCTATTACCATATTATTAACTGATCGTAATTTAAATACAAGATTTTTTGACCCTTCAGGAGGAGGTGA?CCAATTTTATATCAACATTTATTT
		</sequence>
		<sequence>
			<taxon idref="ASBA843-06|Dolichogenidea_Janzen09|DHJPAR0004269|Eadmuna_Janzen01|BOLD:AAB4946"/>
			?ATATTATATTTTATATTTGGTCTATGGTCTGGAATGTTAGGATTTTCAATAAGTTTAATTATTCGTTTAGAATTAGGCATACCTGGAAGATTAATTGGCAATGATCAAATTTATAATAGAATAGTAACTTCTCATGCATTTATTATAATTTTTTTTATAGTAATACCTGTAATAATTGGAGGTTTTGGAAATTGATTAATTCCATTAATATTAGGATCTCCTGATATATCATTTCCTCGTATAAATAATATAAGATTTTGATTATTAATTCCTTCTTTATTTTTATTAATTTTAAGAGGTTTTATTAATACAGG?GTTGGTACAGGTTGAACAGTTTATCCTCCTTTATCTTTAATTTTAGGACATGGGGGCATATCTGTTGATTTAGGAATTTTTTCTTTACATTTAGCTGGTTCTTCATCAATTATAGGTGCTGTTAATTTTATTACTACAATTTTAAATATACGAACAAATTTATTTATAATAGATAAAATATCTTTATTTTCATGATCAGTATTTATTACTGC?ATTTTATTATTATTATCTTTGCCAGTTTTAGCTGGAGCTATTACCATATTATTAACTGATCGTAATTTAAATAC??GATTTTTTGACCCTTCAGGAGGAGG????????????????????????????
		</sequence>
		<sequence>
			<taxon idref="ASBRD602-07|Dolichogenidea_Janzen09|DHJPAR0012967|Eadmuna_Janzen01|BOLD:AAB4946"/>
			?ATATTATATTTTATATTTGGTCTATGGTCTGGAATGTTAGGATTTTCAATAAGTTGAATTATTCGTTTAGAATTAGGCATACCTGGAAGATTAATTGGCAATGATCAAATTTATAATAGAATAGTAACTTCTCATGCATTTATTATAATT?TTTTTATAGTAATACC?GTAATAATTGGAGGTTTTGGAAATTGATTAATTCCATTAATATTAGGATCTCCTGATATATCATTTCCTCGTATAAATAATATAAGATTTTGATTATTAATTCCTTCTTTATTTTTATTAATTTTAAGAGGTTTTATTAATACAGGTGTTGGTACAGGTTGAACAGTTTATCCTCCTTTATCTTTAATTTTAGGACATGGGGGCATATCTGTTGATTTAGGAATTTTTTCTTTACATTTAGCTGGTTCTTCATCAATTATAGGTGCTGTTAATTTTATTACTACAATTTTAAATATACGAACAAATTTATTTATAATAGATAAAATATCTTTATTTTCATGATCAGTATTTATTACTGCAATTTTATTATTATTATCTTTGCCAGTTTTAGCTGGAGCTATTACCATATTATTAACTGATCGTAATTTAAATACAAGATTTTTTGATCCTTCAGGAGGAGGTGATCCAATTTTATATCAACATTTATTT
		</sequence>
		<sequence>
			<taxon idref="ASBA848-06|Dolichogenidea_Janzen323|DHJPAR0004274|Banisia_myrsusalisDHJ01|BOLD:AAL2285"/>
			???????????????????????????????GGCATATTGGGATTTTCAATAAGTTTAATTATTCGTTTAGAGTTAGGTGTATCAGGGAGATTAATTGGTAATGATCAAATTTATAATAGTATAGTAACTTCTCATGCTTTTATTATAATTTTTTTTATAGTTATACCTGTTATAATTGGAGGTTTTGGGAATTGGTTAATTCCATTAATATTAGGATCACCAGATATATCATTTCCTCGAATAAATAATATAAGATTTTGATTATTRATTCCTTCWTTATTTTTATTAATTTTAAGAGGTTTTATTAATACAGGTGTTGGTACAGGTTGAACAGTTTATCCTCCTTTATCTTTAATTTTAGGACATGGGGGCATATCTGTTGATTTAGGAATTTTTTCTTTACATTTAGCTGGTTCTTCATCAATTATAGGTGCTGTTAATTTTATTACTACAATTTTAAATATACGAACAAATTTATTTATAATAGATAAAATATCTTTATTTTCATGATCAGTATTTATTACTGCAATTTTATTATTATTATCTTTGCCAGTTTTAGCTGGAGCTATTACCATATTATTAACTGATCGTAATTTAAATACAAGATTTTTTGACCCTTCAGGAGGAGGTGATCCAATTTTATATCAACATTTATTT
		</sequence>
		<sequence>
			<taxon idref="ASBA539-06|Dolichogenidea_Janzen328|DHJPAR0003965|Eadmuna_Janzen01|BOLD:AAB4946"/>
			???????????????????????????????????????????????????????????????????????????????????????????????????????????????????????????????????????????????????????????????????????????????????????????????????????????????????????????????????????????????GAATAAATAATATAAGATTTTGATTATTAATTCCTTCTTTATTTTTATTAATTTTAAGAGGTTTTATTAATACAGGTGTTGGTACAGGTTGAACAGTTTATCCTCCTTTATCTTTAATTTTAGGACATGGGGGCATATCTGTTGATTTAGGAATTTTTTCTTTACATTTAGCTGGTTCTTCATCAATTATAGGTGCTGTTAATTTTATTACTACAATTTTAAATATACGAACAAATTTATTTATAATAGATAAAATATCTTTATTTTCATGATCAGTATTTATTACTGCAATTTTATTATTATTATCTTTGCCAGTTTTAGCTGGAGCTATTACCATATTATTAACTGATCGTAATTTAAATACAAGATTTTTTGACCCTTCAGGAGGAGGTGATCCAATTTTATATCAACATTTATTT
		</sequence>
		<sequence>
			<taxon idref="ASBA562-06|Dolichogenidea_Janzen31|DHJPAR0003988|Eadmuna_Janzen01|BOLD:AAB4946"/>
			???????????????????????????????GGAATGTTAGGATTTTCAATAAGTTTAATTATTCGTTTAGAATTAGGCATACCTGGAAGATTAATTGGCAATGATCAAATTTATAATAGAATAGTAACTTCTCATGCATTTATTATAATTTTTTTTATAGTAATACCTGTAATAATTGGAGGTTTTGGAAATTGATTAATTCCATTAATATTAGGATCTCCTGATATATCATTTCCTCGTATAAATAATATAAGATTTTGATTATTAATTCCTTCTTTATTTTTATTAATTTTAAGAGGTTTTATTAATACAGGTGTTGGAACTGGATGAACAG?TTATCCTCCTTTATCTTTAATTTTAGGACATGGGGGCATATC?GT?GATTTAGGAATTTTTTCTTTACATTT?GCTGGA??TTCATCAATTATAGGTGCTGTTAATTTTATTACTACAATTTTAAATATACGAACAAATTTATTTATAATAGATAAAATATCTTTATTTTCATGATCAGTATTTATTACTGCAATTTTATTATTATTATCTTTGCCAGTTTTAGCTGGAGCTATTACCATATTATTAACTGATCGTAATTTAAATACAAGATTTTTTGACCCTTCAGGAGGAGGTGATCCAATTTTATATCAACATTTATTT
		</sequence>
		<sequence>
			<taxon idref="ASHYG701-10|Dolichogenidea_Janzen25|DHJPAR0031440|malaise-trapped|BOLD:ABY7999"/>
			AATGTTATATTTCATATTTGGATTATGATCTGGAATATTAGGATTTTCAATAAGTTTAATTATTCGATTAGAATTAGGTATACCTGGAAGATTAATTGGTAATGATCAAATTTATAATAGAATGGTAACTTCTCATGCATTTATTATAATTTTTTTTATAGTTATACCTGTAATAATTGGAGGTTTTGGAAATTGATTAATTCCATTAATATTAGGATCACCTGATATATCATTTCCTCGAATAAATAATATAAGATTTTGATTATTAATTCCTTCATTATTTTTATTAATTTTAAGAGGGTTTATTAATACTGGTGTTGGGACAGGTTGAACAGTTTATCCTCCTTTGTCTTTAATTTTAGGTCATGGAGGAATATCAGTTGATTTAGGAATTTTTTCTTTACATTTAGCTGGTTCATCATCAATTATAGGTTCTGTTAATTTTATTACTACAATTTTAAATATACGAACAAATTTATTTATAATAGATAAAATATCTTTATTTTCATGATCAGTATTTATTACTGCAATTTTATTATTATTATCTTTACCTGTTTTAGCTGGTGCAATTACTATATTATTAACTGATCGTAATTTAAATACAAGATTTTTTGATCCTTCAGGTGGTGGTGATCCAATTTTATATCAACATTTATTT
		</sequence>
		<sequence>
			<taxon idref="ASBRD394-07|Dolichogenidea_Janzen25|DHJPAR0013228|malaise-trapped|BOLD:ABY7999"/>
			?ATGTTAT?TTTCATATTTGGATTATGATCTGGAATATTAGGATTTTCAATAAGTTTAATTATTCGATTAGAATTAGGTATACCTGGAAGATTAATTGGTAATGATCAAATTTATAATAGAATGGTAACTTCTCATGCATTTATTATAATTTTTTTTATAGTTATACCTGTAATAATTGGAGGTTTTGGAAATTGATTAATTCCATTAATATTAGGATCACCTGATATATCATTTCCTCGAATAAATAATATAAGATTTTGATTATTAATTCCTTCATTATTTTTATTAATTTTAAGAGGGTTTATTAATACTGGTGTTGGGACAGGTTGAACAGTTTATCCTCCTTTGTCTTTAATTTTAGGTCATGGAGGAATATCAGTTGATTTAGGAATTTTTTCTTTACATTTAGCTGGTTCATCATCAATTATAGGTTCTGTTAATTTTATTACTACAATTTTAAATATACGAACAAATTTATTTATAATAGATAAAATATCTTTATTTTCATGATCAGTATTTATTACTGCAATTTTATTATTATTATCTTTACCTGTTTTAGCTGGTGCAATTACTATATTATTAACTGATCGTAATTTAAATACAAGATTTTTTGATCCTTCAGGTGGTGGTGATCCAATTTTATATCAACATTTATTT
		</sequence>
		<sequence>
			<taxon idref="ASHYE2625-11|Exoryza_richardashleyi|DHJPAR0040489|gelJanzen01_Janzen349|BOLD:ABX6267"/>
			AATATTATATTTTATATTCGGTTTATGATCTGGAATATTAGGATTTTCTATAAGTTTAATTATTCGTTTAGAATTAGGAATACCTGGTAGATTAATTGGAAATGATCAAATTTATAATAGTATAGTTACTTCTCATGCATTTATTATAATTTTTTTTATAGTTATACCTGTAATAATTGGAGGATTTGGAAATTGATTAATTCCATTAATATTAGGATCACCTGATATATCATTTCCTCGAATAAATAATATAAGATTTTGATTATTAATTCCTTCATTATTTTTATTAATTTTAAGTGGATTTATTAATACTGGTGTTGGTACAGGTTGAACAGTTTATCCTCCTTTATCTTTAATTTTAGGACATGGAGGAATATCAGTTGATTTAGGAATTTTTTCTTTACATTTAGCTGGTGCATCATCAATTATAGGAGCTGTTAATTTTATTACTACAATTTTAAATATACGAACAAATTTATTTATAATAGATAAAATATCTTTATTTTCATGATCAGTATTTATTACTGCAATTTTATTATTATTATCTTTACCTGTTTTAGCTGGTGCTATTACTATATTATTAACTGATCGTAATTTAAATACAAGATTTTTTGATCCTTCAGGTGGTGGTGATCCAATTTTGTATCAACATTTATTT
		</sequence>
		<sequence>
			<taxon idref="ONTB6801-23|Hymenoptera|BIOUG89258-E08.ONT3|Malaise_trap_Quetzales-2A|BOLD:ABX6267"/>
			AATATTATATTTTATATTCGGTTTATGGTCTGGAATATTAGGATTTTCTATAAGTTTAATTATTCGTTTAGAATTAGGAATACCTGGTAGATTAATTGGAAATGATCAAATTTATAATAGTATAGTTACTTCTCATGCATTTATTATAATTTTTTTTATAGTTATACCTGTAATAATTGGAGGATTTGGAAATTGATTAATTCCATTAATATTAGGATCACCTGATATATCATTTCCTCGAATAAATAATATAAGATTTTGATTATTAATTCCTTCATTATTTTTATTAATTTTAAGTGGATTTATTAATACTGGTGTTGGTACAGGTTGAACAGTTTATCCTCCTTTATCTTTAATTTTAGGACATGGAGGAATATCAGTTGATTTAGGAATTTTTTCTTTACATTTAGCTGGTGCATCATCAATTATAGGAGCTGTTAATTTTATTACTACAATTTTAAATATACGAACAAATTTATTTATAATAGATAAAATATCTTTATTTTCATGATCAGTATTTATTACTGCAATTTTATTATTATTATCTTTACCTGTTTTAGCTGGTGCTATTACTATATTATTAACTGATCGTAATTTAAATACAAGATTTTTTGATCCTTCAGGTGGTGGTGATCCAATTTTGTATCAACATTTATTT
		</sequence>
		<sequence>
			<taxon idref="CRMSH2320-23|Microgastrinae|CCDB-28465-H04||BOLD:ABX6267"/>
			??TATTATATTTTATATTCGGTTTATGATCTGGAATATTAGGATTTTCAATAAGTTTGATTATTCGTTTAGAATTAGGAATACCTGGTAGATTAATTGGTAATGATCAAATTTATAATAGTATAGTTACTTCTCATGCATTTATTATGATTTTTTTTATAGTTATACCTGTAATAATTGGAGGATTTGGAAATTGATTAATTCCATTAATATTAGGATCACCTGATATATCATTTCCTCGAATAAATAATATAAGGTTTTGATTATTAATTCCTTCATTATTTTTATTAATTTTAAGTGGATTTATTAATACTGGTGTTGGCACAGGTTGAACAATTTATCCTCCTTTATCTTTAATTTTAGGACATGGAGGAATATCAGTTGATTTAGGAATTTTTTCTTTACATTTAGCTGGTGCATCATCAATTATAGGAGCTGTTAATTTTATTACTACAATTTTAAATATACGAACAAATTTATTTATAATAGATAAAATATCTTTATTTTCATGATCAGTATTTATTACTGCAATTTTATTATTATTATCTTTACCTGTTTTAGCTGGTGCTATTACTATATTATTAACTGATCGTAATTTAAATACAAGATTTTTTGATCCTTCAGGTGGTGGTGATCCAATTTTGTATCAACATTTAT??
		</sequence>
		<sequence>
			<taxon idref="ASHYG420-10|Exoryza_ritaashleyae|DHJPAR0034150|malaise-trapped|BOLD:ABX6267"/>
			AATATTATATTTTATATTCGGTTTATGATCTGGAATATTAGGATTTTCAATAAGTTTGATTGTTCGTTTAGAATTAGGAATACCTGGTAGATTAATTGGTAATGATCAAATTTATAATAGTATAGTTACTTCTCATGCATTTATTATGATTTTTTTTATAGTTATACCTGTAATAATTGGAGGATTTGGAAATTGATTAATTCCATTAATATTAGGATCACCTGATATATCATTTCCTCGAATAAATAATATAAGGTTTTGATTATTAATTCCTTCATTATTTTTATTAATTTTAAGTGGATTTATTAATACTGGTGTTGGTACAGGTTGAACAATTTATCCTCCTTTATCTTTAATTTTAGGACATGGAGGAATATCAGTTGATTTAGGAATTTTTTCTTTACATTTAGCTGGTGCATCATCAATTATAGGAGCTGTTAATTTTATTACTACAATTTTAAATATACGAACAAATTTATTTATAATAGATAAAATATCTTTATTTTCATGATCAGTATTTATTACTGCAATTTTATTATTATTATCTTTACCTGTTTTAGCTGGTGCTATTACTATATTATTAACTGATCGTAATTTAAATACAAGATTTTTTGATCCTTCAGGTGGTGGTGATCCAATTTTGTATCAACATTTATTT
		</sequence>
		<sequence>
			<taxon idref="ASHYG373-10|Exoryza_ritaashleyae|DHJPAR0034103|malaise-trapped|BOLD:ABX6267"/>
			AATATTATATTTTATATTCGGTTTATGATCTGGAATATTAGGATTTTCAATAAGTTTGATTGTTCGTTTAGAATTAGGAATACCTGGTAGATTAATTGGTAATGATCAAATTTATAATAGTATAGTTACTTCTCATGCATTTATTATGATTTTTTTTATAGTTATACCTGTAATAATTGGAGGATTTGGAAATTGATTAATTCCATTAATATTAGGATCACCTGATATATCATTTCCTCGAATAAATAATATAAGGTTTTGATTATTAATTCCTTCATTATTTTTATTAATTTTAAGTGGATTTATTAATATTGGTGTTGGTACAGGTTGAACAATTTATCCTCCTTTATCTTTAATTTTAGGACATGGAGGAATATCAGTTGATTTAGGAATTTTTTCTTTACATTTAGCTGGTGCATCATCAATTATAGGAGCTGTTAATTTTATTACTACAATTTTAAATATACGAACAAATTTATTTATAATAGATAAAATATCTTTATTTTCATGATCAGTATTTATTACTGCAATTTTATTATTATTATCTTTACCTGTTTTAGCTGGTGCTATTACTATATTATTAACTGATCGTAATTTAAATACAAGATTTTTTGATCCTTCAGGTGGTGGTGATCCAATTTTGTATCAACATTTATTT
		</sequence>
		<sequence>
			<taxon idref="ASHYG757-10|Exoryza_yeimycedenoae|DHJPAR0031496|malaise-trapped|BOLD:ABX6267"/>
			AATATTATATTTCATATTTGGTTTATGATCTGGAATATTAGGATTTTCAATAAGTTTAATTATTCGTTTAGAATTAGGAATACCTGGTAGATTAATTGGTAATGATCAAATTTATAATAGTATAGTTACTTCTCATGCATTTATTATGATTTTTTTTATAGTTATACCTGTAATAATTGGAGGATTTGGAAATTGATTAATTCCATTAATATTAGGATCACCTGATATATCATTTCCTCGAATAAATAATATAAGATTTTGATTATTAATTCCTTCATTATTTTTATTAATTTTAAGTGGATTTATTAATACTGGTGTTGGTACAGGTTGAACAGTTTATCCTCCTTTATCTTTAATTTTAGGACATGGAGGAATATCAGTTGATTTAGGAATTTTTTCTTTACATTTAGCAGGTGCATCATCAATTATAGGATCTGTTAATTTTATTACTACAATTTTAAATATACGAACAAATTTATTTATAATAGATAAAATATCTTTATTTTTATGATCAGTATTTATTACTGCAATTTTATTATTATTATCTTTACCTGTTTTAGCTGGTGCTATTACTATATTATTAACTGATCGTAATTTAAATACAAGATTTTTTGATCCTTCAGGTGGTGGTGATCCAATTTTGTATCAACATTTATTT
		</sequence>
		<sequence>
			<taxon idref="ASBRD479-07|Exoryza_yeimycedenoae|DHJPAR0013235|malaise-trapped|BOLD:ABX6267"/>
			??TATTATATTTCATATTTGGTTTATGATCTGGAATATTAGGATTTTCAATAAGTTTAATTATTCGTTTAGAATTAGGAATACCTGGTAGATTAATTGGTAATGATCAAATTTATAATAGTATAGTTACTTCTCATGCATTTATTATGATTTTTTTTATAGTTATACCTGTAATAATTGGAGGATTTGGAAATTGATTAATTCCATTAATATTAGGATCACCTGATATATCATTTCCTCGAATAAATAATATAAGATTTTGATTATTAATTCCTTCATTATTTTTATTAATTTTAAGTGGATTTATTAATACTGGTGTTGGTACAGGTTGAACAGTTTATCCTCCTTTATCTTTAATTTTAGGACATGGAGGAATATCAGTTGATTTAGGAATTTTTTCTTTACATTTAGCAGGTGCATCATCAATTATAGGATCTGTTAATTTTATTACTACAATTTTAAATATACGAACAAATTTATTTATAATAGATAAAATATCTTTATTTTTATGATCAGTATTTATTACTGCAATTTTATTATTATTATCTTTACCTGTTTTAGCTGGTGCTATTACTATATTATTAACTGATCGTAATTTAAATACAAGATTTTTTGATCCTTCAGGTGGTGG?GATCCAATTTTGTATC?ACATTTATTT
		</sequence>
		<sequence>
			<taxon idref="ACGBA4015-13|Exoryza_mariabustosae|DHJPAR0051423|gelJanzen01_Janzen319|BOLD:AAN2496"/>
			AATATTATATTTTATATTTGGTTTATGATCTGGAATATTAGGATTTTCAATAAGTTTAATTATTCGTTTAGAGTTAGGTATACCTGGTAGATTAATTGGTAATGATCAAATTTATAATAGAATAGTTACCTCTCATGCATTTATTATAATTTTTTTTATAGTTATACCTGTAATAATTGGGGGATTTGGTAATTGATTAATTCCTTTAATATTAGGATCACCTGATATATCATTTCCTCGAATAAATAATATGAGATTTTGATTATTAATTCCTTCATTATTTTTATTAATTTTAAGTGGATTTATTAATACAGGTGTTGGTACAGGTTGAACAGTTTATCCTCCTTTATCTTTAATTTTAGGGCATGGTGGAATATCAGTTGATTTAGGAATTTTTTCTTTACATTTGGCCGGTGCATCATCAATTATAGGGGCTGTAAATTTTATTACTACAATTTTAAATATACGAACAAATTTATTTATAATAGATAAAATATCTTTATTTTCATGATCAGTTTTTATTACTGCAATTTTATTATTATTATCTTTACCTGTTTTAGCTGGTGCTATTACTATATTATTAACTGATCGTAATTTAAATACAAGATTTTTTGATCCTTCAGGTGGAGGTGATCCAATTTTGTATCAACATTTATTT
		</sequence>
		<sequence>
			<taxon idref="ASHYB1755-10|Exoryza_mariabustosae|DHJPAR0039467|gelJanzen01_Janzen319|BOLD:AAN2496"/>
			AATATTATATTTTATATTTGGTTTATGATCTGGAATATTAGGATTTTCAATAAGTTTAATTATTCGTTTAGAGTTAGGTATACCTGGTAGATTAATTGGTAATGATCAAATTTATAATAGAATAGTTACTTCTCATGCATTTATTATAATTTTTTTTATAGTTATACCTGTAATAATTGGGGGATTTGGTAATTGATTAATTCCTTTAATATTAGGATCACCTGATATATCATTTCCTCGAATAAATAATATGAGATTTTGATTATTAATTCCTTCATTATTTTTATTAATTTTAAGTGGATTTATTAATACAGGTGTTGGTACAGGTTGAACAGTTTATCCTCCTTTATCTTTAATTTTAGGGCATGGTGGAATATCAGTTGATTTAGGAATTTTTTCTTTACATTTGGCCGGTGCATCATCAATTATAGGGGCTGTAAATTTTATTACTACAATTTTAAATATACGAACAAATTTATTTATAATAGATAAAATATCTTTATTTTCATGATCAGTTTTTATTACTGCAATTTTATTATTATTATCTTTACCTGTTTTAGCTGGTGCTATTACTATATTATTAACTGATCGTAATTTAAATACAAGATTTTTTGATCCTTCAGGTGGAGGTGATCCAATTTTGTATCAACATTTATTT
		</sequence>
		<sequence>
			<taxon idref="ASHYH1393-13|Exoryza_mariabustosae|DHJPAR0052281|gelJanzen01_Janzen319|BOLD:AAN2496"/>
			AATATTATATTTTATATTTGGTTTATGATCTGGAATATTAGGATTTTCAATAAGTTTAATTATTCGTTTAGAGTTAGGTATACCTGGTAGATTAATTGGTAATGATCAAATTTATAATAGAATAGTTACCTCTCATGCATTTATTATAATTTTTTTTATAGTTATACCTGTAATAATTGGGGGATTTGGTAATTGATTAATTCCTTTAATATTAGGATCACCTGATATATCATTTCCTCGAATAAATAATATGAGATTTTGATTATTAATTCCTTCATTATTTTTATTAATTTTAAGTGGATTTATTAATACAGGTGTTGGTACAGGTTGAACAGTTTATCCTCCTTTATCTTTAATTTTAGGGCATGGTGGAATATCAGTTGATTTAGGAATTTTTTCTTTACATTTGGCCGGTGTATCATCAATTATAGGGGCTGTAAATTTTATTACTACAATTTTAAATATACGAACAAATTTATTTATAATAGATAAAATATCTTTATTTTCATGATCAGTTTTTATTACTGCAATTTTATTATTATTATCTTTACCTGTTTTAGCTGGTGCTATTACTATATTATTAACTGATCGTAATTTAAATACAAGATTTTTTGATCCTTCAGGTGGAGGTGATCCAATTTTGTATCAACATTTATTT
		</sequence>
		<sequence>
			<taxon idref="ASHYB1776-10|Exoryza_mariabustosae|DHJPAR0039488|gelJanzen01_Janzen319|BOLD:AAN2496"/>
			AATATTATATTTTATATTTGGTTTATGATCTGGAATATTAGGATTTTCAATAAGTTTAATTATTCGTTTAGAGTTAGGTATACCTGGTAGATTAATTGGTAATGATCAAATTTATAATAGAATAGTTACTTCTCATGCATTTATTATAATTTTTTTTATAGTTATACCTGTAATAATTGGGGGATTTGGTAATTGATTAATTCCTTTAATATTAGGATCACCTGATATATCATTTCCTCGAATAAATAATATGAGATTTTGATTATTAATTCCTTCATTATTTTTATTAATTTTAAGTGGATTTATTAATACAGGTGTTGGTACAGGTTGAACAGTTTATCCTCCTTTATCTTTAATTTTAGGGCATGGTGGAATATCAGTTGATTTAGGAATTTTTTCTTTACATTTGGCCGGTGCATCATCAATTATAGGGGCTGTTAATTTTATTACTACAATTTTAAATATACGAACAAATTTATTTATAATAGATAAAATATCTTTATTTTCATGATCAGTTTTTATTACTGCAATTTTATTATTATTATCTTTACCTGTTTTAGCTGGTGCTATTACTATATTATTAACTGATCGTAATTTAAATACAAGATTTTTTGATCCTTCAGGTGGAGGTGATCCAATTTTGTATCAACATTTATTT
		</sequence>
		<sequence>
			<taxon idref="ASHYG021-10|Exoryza_rosamatarritae|DHJPAR0033751|malaise-trapped|BOLD:ABY5258"/>
			AATATTATATTTTATATTTGGTTTATGATCTGGAATATTAGGATTTTCAATAAGTTTAATTATTCGTTTAGAGTTAGGTATACCTGGTAGATTAATTGGTAATGATCAAATTTATAATAGTATAGTTACTTCTCATGCATTTATTATAATTTTTTTTATAGTTATACCTGTAATAATTGGAGGATTTGGAAATTGATTAATTCCATTAATATTAGGTTCACCTGATATATCATTTCCTCGAATAAATAATATAAGATTTTGATTATTAATTCCTTCATTATTTTTATTAATTTTAAGTGGATTTATTAATACAGGTGTTGGTACAGGTTGAACAGTTTATCCTCCTTTATCTTTAATTTTAGGACATGGTGGAATATCAGTTGATTTAGGTATTTTTTCTTTACATTTAGCTGGTGCATCATCAATTATAGGAGCTGTTAATTTTATTACTACAATTTTAAATATGCGAACAAATTTATTTATAATAGATAAAATATCTTTATTTTCATGATCGGTATTTATTACTGCAATTTTATTATTATTATCTTTACCTGTTTTAGCTGGTGCAATTACTATATTATTAACTGATCGTAATTTAAATACAAGATTTTTTGATCCTTCAGGTGGAGGTGATCCAATTTTGTATCAACATTTATTT
		</sequence>
		<sequence>
			<taxon idref="ASHYM2392-13|Exoryza_rosamatarritae|DHJPAR0053038|gelJanzen01_Janzen16|BOLD:ABY5258"/>
			AATATTATATTTTATATTTGGTTTATGATCTGGAATATTAGGATTTTCAATAAGTTTAATTATTCGTTTAGAGTTAGGTATACCTGGTAGATTAATTGGTAATGATCAAATTTATAATAGTATAGTTACTTCTCATGCATTTATTATAATTTTTTTTATAGTTATACCTGTAATAATTGGAGGATTTGGAAATTGATTAATTCCATTAATATTAGGTTCACCTGATATATCATTTCCTCGAATAAATAATATAAGATTTTGATTATTAATTCCTTCATTATTTTTATTAATTTTAAGTGGATTTATTAATACAGGTGTTGGTACAGGTTGAACAGTTTATCCTCCTTTATCTTTAATTTTAGGACATGGTGGAATATCAGTTGATTTAGGTATTTTTTCTTTACATTTGGCTGGTGCATCATCAATTATAGGAGCTGTTAATTTTATTACTACAATTTTAAATATGCGAACAAATTTATTTATAATAGATAAAATATCTTTATTTTCATGATCGGTATTTATTACTGCAATTTTATTATTATTATCTTTACCTGTTTTAGCTGGTGCAATTACTATATTATTAACTGATCGTAATTTAAATACAAGATTTTTTGATCCTTCAGGTGGAGGTGATCCAATTTTGTATCAACATTTATTT
		</sequence>
		<sequence>
			<taxon idref="ASHYH779-11|Exoryza_rosamatarritae|DHJPAR0043021|gelJanzen01_Janzen16|BOLD:ABY5258"/>
			AATATTATATTTTATATTTGGTTTATGATCTGGAATATTAGGATTTTCAATAAGTTTAATTATTCGTTTAGAGTTAGGTATACCTGGTAGATTAATTGGTAATGATCAAATTTATAATAGTATAGTTACTTCTCATGCATTTATTATAATTTTTTTTATAGTTATACCTGTAATAATTGGAGGATTTGGAAATTGATTAATTCCATTAATATTAGGTTCACCTGATATATCATTTCCTCGAATAAATAATATAAGATTTTGATTATTAATTCCTTCATTATTTTTATTAATTTTAAGTGGATTTATTAATACAGGTGTTGGTACAGGTTGAACAGTCTATCCTCCTTTATCTTTAATTTTAGGACATGGTGGAATATCAGTTGATTTAGGTATTTTTTCTTTACATTTGGCTGGTGCATCATCAATTATAGGAGCTGTTAATTTTATTACTACAATTTTAAATATGCGAACAAATTTATTTATGATAGATAAAATATCTTTATTTTCATGATCGGTATTTATTACTGCAATTTTATTATTATTATCTTTACCTGTTTTAGCTGGTGCGATTACTATATTATTAACTGATCGTAATTTAAATACAAGATTTTTTGATCCTTCAGGTGGAGGTGATCCAATTTTGTATCAACATTTATTT
		</sequence>
		<sequence>
			<taxon idref="ACGBA3636-13|Exoryza_rosamatarritae|DHJPAR0051044|Brenthia_Janzen05|BOLD:ABY5258"/>
			AATATTATATTTTATATTTGGTTTATGATCTGGAATATTAGGATTTTCAATAAGTTTAATTATTCGTTTAGAGTTAGGTATACCTGGTAGATTAATTGGTAATGATCAAATTTATAATAGTATAGTTACTTCTCATGCATTTATTATAATTTTTTTTATAGTTATACCTGTAATAATTGGAGGATTTGGAAATTGATTAATTCCATTAATATTAGGTTCACCTGATATATCATTTCCTCGAATAAATAATATAAGATTTTGATTATTAATTCCTTCATTATTTTTATTAATTTTAAGTGGATTTATTAATACAGGTGTTGGTACAGGTTGAACACTCTATCCTCCTTTATCTTTAATTTTAGGACATGGTGGAATATCAGTTGATTTAGGTATTTTTTCTTTACATTTGGCTGGTGCATCATCAATTATAGGAGCTGTTAATTTTATTACTACAATTTTAAATATGCGAACAAATTTATTTATGATAGATAAAATATCTTTATTTTCATGATCGGTATTTATTACTGCAATTTTATTATTATTATCTTTACCTGTTTTAGCTGGTGCGATTACTATATTATTAACTGATCGTAATTTAAATACAAGATTTTTTGATCCTTCAGGTGGAGGTGATCCAATTTTGTATCAACA?TTATTT
		</sequence>
		<sequence>
			<taxon idref="ASHYG772-10|Dolichogenidea_Janzen28|DHJPAR0031511|malaise-trapped|BOLD:AAE8596"/>
			AATATTATATTTTATATTTGGTTTATGGTCTGGAATATTAGGATTTTCAATAAGTTTAATTATTCGTTTAGAATTAGGAATACCTGGAAGATTAATTGGTAATGATCAAATTTATAATAGAATAGTAACTTCTCATGCATTTATTATAATTTTTTTTATAGTTATACCTGTAATAATTGGGGGATTTGGTAATTGATTAATTCCATTAATGTTAGGATCACCTGATATATCATTTCCTCGGATGAATAATATAAGATTTTGATTATTAATTCCTTCATTATTTTTATTAATTTTAAGTGGATTTATTAATACTGGTGTGGGGACAGGTTGAACAGTTTATCCACCTTTATCTTTAATTTTAGGTCATGGGGGAATATCAGTTGATTTAAGAATTTTTTCTTTACATTTAGCTGGTGCATCATCAATTATAGGTGCTGTTAATTTTATTACTACAATTTTAAATATACGAACAAATTTATTTATAATAGATAAAATATCTTTATTTTCTTGATCAGTATTTATTACTGCAATTTTATTATTATTGTCTTTACCTGTTTTAGCTGGTGCTATTACTATATTATTAACTGATCGTAATTTAAATACAAGATTTTTTGATCCTTCAGGTGGTGGGGATCCAATTTTATATCAGCATTTATTT
		</sequence>
		<sequence>
			<taxon idref="ASHYG805-10|Dolichogenidea_Janzen28|DHJPAR0031544|malaise-trapped|BOLD:AAE8596"/>
			AATATTATATTTTATATTTGGTTTATGGTCTGGAATATTAGGATTTTCAATAAGTTTAATTATTCGTTTAGAATTAGGAATACCTGGAAGATTAATTGGTAATGATCAAATTTATAATAGAATAGTAACTTCTCATGCATTTATTATAATTTTTTTTATAGTTATACCTGTAATAATTGGGGGATTTGGTAATTGATTAATTCCATTAATGTTAGGATCACCTGATATATCATTTCCTCGGATGAATAATATAAGATTTTGATTATTAATTCCTTCATTATTTTTATTAATTTTAAGTGGATTTATTAATACTGGTGTGGGGACAGGTTGAACAGTTTATCCACCTTTATCTTTAATTTTAGGTCATGGGGGAATATCAGTTGATTTAAGAATTTTTTCTTTACATTTAGCTGGTGCATCATCAATTATAGGTGCTGTTAATTTTATTACTACAATTTTAAATATACGAACAAATTTATTTATAATAGATAAAATATCTTTATTTTCTTGATCAGTATTTATTACTGCAATTTTATTATTGTTGTCTTTACCTGTTTTAGCTGGTGCTATTACTATATTATTAACTGATCGTAATTTAAATACAAGATTTTTTGATCCTTCAGGTGGTGGGGATCCAATTTTATATCAGCATTTATTT
		</sequence>
		<sequence>
			<taxon idref="ASBD057-07|Dolichogenidea_Janzen28|DHJPAR0012550|malaise-trapped|BOLD:AAE8596"/>
			?ATATTATATTTTATATTTGGTTTATGGTCTGGAATATTAGGATTTTCAATAAGTTTAATTATTCGTTTAGAATTAGGAATACCTGGAAGATTAATTGGTAATGATCAAATTTATAATAGAATAGTAACTTCTCATGCATTTATTATAATTTTTTTTATAGTTATACCTGTAATAATTGGGGGATTTGGTAATTGATTAATTCCATTAATGTTAGGATCACCTGATATATCATTTCCTCGGATGAATAATATAAGATTTTGATTATTAATTCCTTCATTATTTTTATTAATTTTAAGTGGATTTATTAATACTGGTGTGGGGACAGGTTGAACAGTTTATCCACCTTTATCTTTAATTTTAGGTCATGGGGGAATATCAGTTGATTTAAGAATTTTTTCTTTACATTTAGCTGGTGCATCATCAATTATAGGTGCTGTTAATTTTATTACTACAATTTTAAATATACGAACAAATTTATTTATAATAGATAAAATATCTTTATTTTCTTGATCAGTATTTATTACTGCAATTTTATTATTGTTGTCTTTACCTGTTTTAGCTGGTGCTATTACTATATTATTAACTGATCGTAATTTAAATACAAGATTTTTTGATCCTTCAGGTGGTGGGGATCCAATTTTATATCAGCATTTAT??
		</sequence>
		<sequence>
			<taxon idref="CRQZA3956-22|Dolichogenidea_Janzen28|BIOUG78250-A04|Malaise_trap_Quetzales-2A|BOLD:AAE8596"/>
			???ATTATATTTTATATTTGGTTTATGGTCTGGAATATTAGGATTTTCAATAAGTTTAATTATTCGTTTAGAATTAGGAATACCTGGAAGATTAATTGGTAATGATCAAATTTATAATAGAATAGTAACTTCTCATGCATTTATTATAATTTTTTTTATAGTTATACCTGTAATAATTGGGGGATTTGGTAATTGATTAATTCCATTAATGTTAGGATCACCTGATATATCATTTCCTCGGATAAATAATATAAGATTTTGATTATTAATTCCTTCATTATTTTTATTAATTTTAAGTGGATTTATTAATACTGGTGTGGGGACAGGTTGAACAGTTTATCCACCTTTATCTTTAATTTTAGGTCATGGAGGAATATCAGTTGATTTAGGAATTTTTTCTTTACATTTAGCTGGTGCATCATCAATTATAGGTGCTGTTAATTTTATTACTACAATTTTAAATATACGAACAAATTTATTTATAATAGATAAAATATCTTTATTTTCTTGATCAGTATTTATTACTGCAATTTTATTATTGTTGTCTTTACCTGTTTTAGCTGGTGCTATTACTATATTATTAACTGATCGTAATTTAAATACAAGATTTTTTGATCCTTCAGGTGGTGGGGATCCAATTTTATATCAGCATTTATT?
		</sequence>
		<sequence>
			<taxon idref="CRQZA31003-22|Dolichogenidea_Janzen28|BIOUG87420-F12|Malaise_trap_Quetzales-2A|BOLD:AAE8596"/>
			????TTATATTTTATATTTGGTTTATGGTCTGGAATATTAGGATTTTCAATAAGTTTAATTATTCGTTTAGAATTAGGAATACCTGGAAGATTAATTGGTAATGATCAAATTTATAATAGAATAGTAACTTCTCATGCATTTATTATAATTTTTTTTATAGTTATACCTGTAATAATTGGGGGATTTGGTAATTGATTAATTCCATTAATGTTAGGATCACCTGATATATCATTTCCTCGGATGAATAATATAAGATTTTGATTATTAATTCCTTCATTATTTTTATTAATTTTAAGTGGATTTATTAATACTGGTGTGGGGACAGGTTGAACAGTTTATCCACCTTTATCTTTAATTTTAGGTCATGGAGGAATATCAGTTGATTTAGGAATTTTTTCTTTACATTTAGCTGGTGCATCATCAATTATAGGTGCTGTTAATTTTATTACTACAATTTTAAATATACGAACAAATTTATTTATAATAGATAAAATATCTTTATTTTCTTGATCAGTATTTATTACTGCAATTTTATTATTGTTGTCTTTACCTGTTTTAGCTGGTGCTATTACTATATTATTAACTGATCGTAATTTAAATACAAGATTTTTTGATCCTTCAGGTGGTGGGGATCCAATTTTATATCAGCATTTA???
		</sequence>
		<sequence>
			<taxon idref="ASHYD674-08|Dolichogenidea_Janzen28|DHJPAR0027648|malaise-trapped|BOLD:AAE8596"/>
			?ATATTATATTTTATATTTGGTTTATGGT?TGGAATATTAGGGTTTTCAATAAGTTTAATTATTCGTTTAGAATTAGGAATACCTGGAAGATTAATTGGTAATGATCAAATTTATAATAGAATAGTAACTTCTCATGCATTTATTATAATTTTTTTTATAGTTATACCTGTAATAATTGGGGGATTTGGTAATTGATTAATTCCATTAATGTTAGGATCACCTGATATATCATTTCCTCGGATGAATAATATAAGATTTTGATTATTAATTCCTTCATTATTTTTATTAATTTTAAGTGGATTTATTAATACTGGTGTGGGGACAGGTTGAACAGTTTATCCACCTTTATCTTTAATTTTAGGTCATGGAGGAATATCAGTTGATTTAGGAATTTTTTCTTTACATTTAGCTGGTGCATCATCAATTATAGGTGCTGTTAATTTTATTACTACAATTTTAAATATACGAACAAATTTATTTATAATAGATAAAATATCTTTATTTTCTTGATCAGTATTTATTACTGCAATTTTATTATTGTTGTCTTTACCTGTTTTAGCTGGTGCTATTACTATATTATTAACTGATCGTAATTTAAATACAAGATTTTTTGATCCTTCAGGTGGTGGGGATCCAATTTTATATCAGCATTTATTT
		</sequence>
		<sequence>
			<taxon idref="ASHYH792-11|Dolichogenidea_Janzen312|DHJPAR0043034|Rivula_Poole03|BOLD:ABA7252"/>
			AATATTATATTTTATATTTGGTTTATGATCTGGAATATTAGGATTTTCAATAAGTTTAATTATTCGTTTAGAGTTAGGTATACCTGGGAGATTAATTGGTAATGATCAAATTTATAATAGAATAGTTACTTCTCATGCATTTATTATAATTTTTTTTATGGTTATACCTGTAATAATTGGGGGTTTTGGTAATTGATTAATTCCTTTAATATTAGGATCTCCTGATATATCATTTCCTCGAATAAATAATATAAGTTTTTGATTATTAATTCCTTCTTTATTTATATTAATTTTAAGGGGATTTATTAATACAGGTGTTGGTACAGGTTGAACTGTTTATCCTCCTTTATCTTTAATTTTAGGACATGGGGGAATATCAGTTGATTTAGGAATTTTTTCTTTACATTTAGCTGGTGCATCATCAATTATAGGGGCTGTTAATTTTATTACTACAATTTTGAATATACGAACAAATTTATTTATAATAGATAAAATATCTTTATTTTCTTGATCAGTATTTATTACTGCAATTTTATTATTATTATCTTTACCTGTTTTAGCTGGTGCTATTACTATATTATTAACAGATCGTAATTTGAATACAAGATTTTTTGATCCTTCTGGGGGAGGAGATCCCATTTTATATCAACATTTATTT
		</sequence>
		<sequence>
			<taxon idref="ASHYB1547-09|Dolichogenidea_Rodriguez90|DHJPAR0034254|Anadasmus_Janzen25|BOLD:AAK2061"/>
			AATATTATATTTTATATTTGGTTTATGGTCTGGAATATTAGGATTTTCAATGAGTTTAATTATTCGGTTAGAATTAGGAATACCAGGGAGATTAATTGGTAATGATCAAATTTATAATAGAATAGTAACTTCTCATGCATTTATTATAATTTTTTTTATAGTTATACCTGTAATAATTGGAGGTTTTGGGAATTGGTTAATTCCATTAATATTAGGATCACCTGATATATCGTTTCCTCGTATAAATAATATAAGATTTTGATTATTAATTCCTTCTTTATTCTTATTAATTTTAAGAGGATTTATTAATACAGGTGTTGGGACAGGTTGAACGGTTTATCCTCCTTTATCTTTAATTTTAGGTCATGGAGGTATGTCAGTTGATTTAGGTATTTTTTCTTTACATTTAGCAGGTGCATCTTCAATTATAGGAGCTGTTAATTTTATTACTACAATTTTAAATATACGAACAAATTTATATATAATAGATAAAATATCTTTATTTTCATGATCAGTATTTATTACTGCAATTTTATTATTATTATCTTTACCTGTCTTAGCTGGTGCTATTACTATACTATTAACTGATCGTAATTTAAATACAAGGTTTTTTGATCCTTCAGGAGGTGGT???????????????????????????
		</sequence>
		<sequence>
			<taxon idref="ASHYC4770-10|Dolichogenidea_Rodriguez90|DHJPAR0038025|Anadasmus_Janzen25|BOLD:AAK2061"/>
			AATATTATATTTTATATTTGGTTTATG?TCTGGAATATTAGGATTTTCAATGAGTTTAATTATTCGGTTAGAATTAGGAATACCAGGGAGATTAATTGGTAATGATCAAATTTATAATAGAATAGTAACTTCTCATGCATTTATTATAATTTTTTTTATAGTTATACCTGTAATAATTGGAGGTTTTGGGAATTGGTTAATTCCATTAATATTAGGATCACCTGATATATC?TTTCCTCGTATAAATAATATAAGATTTTGATTATTAATTCCTTCTTTATT?TTATTAATTTTAAGAGGATTTATTAATACAGGTGTTGGGACAGGTTGAACGGTTTATCCTCCTTTATCTTTAATTTTAGGTCATGGAGGTATGTCAGTTGATTTAGG?ATTTTTTCTTTACATTTAGCAGGTGCATCTTCAATTATAGGAGCTGTTAATTTTATTACTACAATTTTAAATATACGAACAAATTTATATATAATAGATAAAATATCTTTATTTTCATGATCAGTATTTATTACTGCAATTTTATTATTATTATCTTTACCTGTCTTAGCTGGTGCTATTACTATACTATTAACTGATCGTAATTTAAATACAAGGTTTTTTGATCCTTCAGGTGGTGGTGATCCAATTTTATATCAACATTTATTT
		</sequence>
		<sequence>
			<taxon idref="ASBD067-07|Dolichogenidea_Janzen27|DHJPAR0012560|malaise-trapped|BOLD:AAI9746"/>
			?ATATTATATTTTATATTTGGTTTATGGTCTGGAATATTAGGATTTTCTATAAGATTAATTATTCGTTTAGAATTAGGAATACCTGGAAGATTAATTGGTAATGATCAAATTTATAATAGAATGGTAACTTCTCATGCTTTTATTATAATTTTTTTTATAGTTATACCTGTAATAATTGGAGGTTTTGGAAATTGATTGATTCCATTAATATTAGGTTCTCCTGATATATCATTTCCTCGAATAAATAATATAAGATTTTGATTATTAATTCCTTCATTATTTTTATTAATTTTAAGAGGATTTATTAATACTGGTGTTGGTACAGGTTGAACAGTTTATCCACCTTTATCATTAATTTTAGGACATGGAGGTATATCAGTTGATTTAGGAATTTTTTCTTTACATTTAGCTGGTGCATCATCAATTATGGGGGCTGTTAATTTTATTACTACAATTTTGAATATACGAACAAATTTATTTGTAATAGATAAAATATCTTTATTTTCATGATCAGTATTTATTACTGCAATTTTATTATTATTATCTTTACCTGTTTTAGCAGGTGCTATTACTATATTATTAACTGATCGTAATTTAAATACAAGATTTTTTGATCCTTCTGGAGGAGGTGATCCAATTTTATATCAGCATTTATTT
		</sequence>
		<sequence>
			<taxon idref="ASHYG835-10|Dolichogenidea_Janzen27|DHJPAR0031574|malaise-trapped|BOLD:AAI9746"/>
			AATATTATATTTTATATTTGGTTTATGGTCTGGAATATTGGGATTTTCTATAAGATTAATTATTCGTTTAGAATTAGGAATACCTGGAAGATTAATTGGTAATGATCAAATTTATAATAGAATGGTAACTTCTCATGCTTTTATTATAATTTTTTTTATAGTTATACCTGTAATAATTGGAGGTTTTGGGAATTGATTGATTCCATTAATATTAGGTTCTCCTGATATATCATTTCCTCGAATAAATAATATAAGATTTTGATTATTAATTCCTTCATTATTTTTATTAATTTTAAGAGGATTTATTAATACTGGTGTTGGTACAGGTTGAACAGTTTATCCACCTTTATCATTAATTTTAGGACATGGAGGTATATCAGTTGATTTAGGAATTTTTTCTTTACATTTAGCTGGTGCATCATCAATTATGGGGGCTGTTAATTTTATTACTACAATTTTGAATATACGAACAAATTTATTTGTAATAGATAAAATATCTTTATTTTCATGATCAGTATTTATTACTGCAATTTTATTATTATTATCTTTACCTGTTTTAGCAGGTGCTATTACTATATTATTAACTGATCGTAATTTAAATACAAGATTTTTTGATCCTTCTGGAGGAGGTGACCCAATTTTATATCAGCATTTATTT
		</sequence>
		<sequence>
			<taxon idref="ASHYG546-10|Dolichogenidea_Janzen21|DHJPAR0031285|malaise-trapped|BOLD:AAM5846"/>
			AATATTATATTTTATATTTGGTTTATGATCTGGTATATTAGGATTTTCAATAAGTTTAATTATTCGTTTAGAATTAGGTATACCTGGAAGATTAATTGGTAATGATCAAATTTATAATAGTATAGTAACTTCTCATGCATTTATTATAATTTTTTTTATAGTAATACCTGTTATAATTGGAGGATTTGGAAATTGATTAATTCCATTGATATTAGGATCTCCTGATATATCATTTCCTCGTATAAATAATATGAGATTTTGATTGTTAATTCCTTCATTATTTTTATTAATTTTAAGAGGTTTTATTAATACTGGTGTTGGTACAGGTTGAACAGTTTATCCACCTTTATCTTTAATTTTAGGACATGGGGGAATATCAGTTGATTTAGGTATTTTTTCTTTACATTTAGCTGGTGCATCATCAATTATAGGGGCTGTTAATTTTATTACTACAATTTTAAATATACGAACAAATTTATTTATAATAGATAAAATATCTTTATTTTCATGATCAGTATTTATTACTGCAATTTTATTATTATTATCTTTACCTGTTTTAGCAGGTGCAATTACTATATTATTAACTGATCGTAATTTAAATACTAGATTTTTTGATCCATCTGGAGGAGG????????????????????????????
		</sequence>
		<sequence>
			<taxon idref="ASHYH851-11|Dolichogenidea_Janzen10|DHJPAR0043093|Dichomeris_Janzen273|BOLD:ACJ2777"/>
			AATATTATATTTTATATTTGGTTTATGATCTGGAATATTAGGATTTTCAATAAGTTTAATTATTCGTTTAGAATTAGGAATACCTGGAAGATTAATTGGAAATGATCAAATTTATAATAGTATAGTAACTTCTCATGCATTTATTATAATTTTTTTTATAGTTATACCAGTAATAATTGGTGGATTTGGAAATTGATTAATTCCATTAATATTAGGATCTCCTGATATATCATTTCCTCGTATAAATAATATAAGATTTTGATTATTAATTCCTTCATTATTTTTATTAATTTTAAGAGGATTTATTAATACTGGTGTTGGTACAGGATGAACAGTTTATCCACCTTTATCTTTAATTTTAGGTCATGGGGGTATATCAGTTGATTTAGGAATTTTTTCTTTACATTTAGCTGGTGCATCTTCTATTATAGGTGCTGTAAATTTTATTACTACTATTTTAAATATACGTACAAATTTATTTATAATAGATAAAATATCTTTATTTTCATGATCAGTTTTTATTACTGCAATTTTGTTATTGTTATCTTTACCTGTTTTAGCTGGTGCAATTACTATATTATTAACTGATCGTAATTTAAATACAAGATTTTTTGATCCTTCTGGAGGAGGTGATCCAATTTTATATCAACATTTATTT
		</sequence>
		<sequence>
			<taxon idref="ACGBA10451-19|Dolichogenidea_Janzen10|DHJPAR0064199|tortJanzen01_Janzen01|BOLD:ACJ2777"/>
			AATATTATATTTTATATTTGGTTTATGGTCTGGAATATTAGGATTTTCAATAAGTTTAATTATTCGTTTAGAATTAGGAATACCTGGAAGATTAATTGGAAATGATCAAATTTATAATAGTATAGTAACTTCTCATGCATTTATTATAATTTTTTTTATAGTCATACCAGTAATAATTGGTGGATTTGGAAATTGATTAATTCCATTAATATTAGGATCTCCTGATATATCATTTCCTCGTATAAATAATATAAGATTTTGATTATTAATTCCTTCATTATTTTTATTAATTTTAAGAGGATTTATTAATACTGGTGTTGGTACGGGATGAACAGTTTATCCACCTTTATCTTTAATTTTGGGTCATGGGGGTATATCAGTTGATTTAGGAATTTTTTCTTTACATTTAGCTGGTGCATCTTCTATTATAGGTGCTGTAAATTTTATTACTACTATTTTAAATATACGTACAAATTTATTTATAATAGATAAAATATCTTTATTTTCATGATCAGTTTTTATTACTGCAATTTTGTTATTGTTATCTTTACCTGTTTTAGCTGGTGCAATTACTATATTATTAACTGATCGTAATTTAAATACAAGATTTTTTGATCCTTCTGGAGGAGGTGATCCAATTTTATATCAACATTTATTT
		</sequence>
		<sequence>
			<taxon idref="ACGBA9109-18|Dolichogenidea_Janzen10|DHJPAR0062775|Antaeotricha_Janzen223|BOLD:ACJ2777"/>
			AATATTATATTTTATATTTGGTTTATGGTCTGGAATATTAGGATTTTCAATAAGTTTAATTATTCGTTTAGAATTAGGAATACCTGGAAGATTAATTGGAAATGATCAAATTTATAATAGTATAGTAACTTCTCATGCATTTATTATAATTTTTTTTATAGTTATACCAGTAATAATTGGTGGATTTGGAAATTGATTAATTCCATTAATATTAGGATCTCCTGATATATCATTTCCTCGTATAAATAATATAAGATTTTGATTATTAATTCCTTCATTATTTTTATTAATTTTAAGAGGATTTATTAATACTGGTGTTGGTACGGGATGAACAGTTTATCCACCTTTATCTTTAATTTTGGGTCATGGGGGTATGTCAGTTGATTTAGGAATTTTTTCTTTACATTTAGCTGGTGCATCTTCTATTATAGGTGCTGTAAATTTTATTACTACTATTTTAAATATACGTACAAATTTATTTATAATAGATAAAATATCTTTATTTTCATGATCAGTTTTTATTACTGCAATTTTGTTATTGTTATCTTTACCTGTTTTAGCTGGTGCAATTACTATATTATTAACTGATCGTAATTTAAATACAAGATTTTTTGATCCTTCTGGAGGAGGTGATCCAATTTTATATCAACATTTATTT
		</sequence>
		<sequence>
			<taxon idref="ASHYD3903-14|Dolichogenidea_Janzen10|DHJPAR0054738|Dichomeris_Janzen703|BOLD:ACJ2777"/>
			AATATTATATTTTATATTTGGTTTATGGTCTGGAATATTAGGATTTTCAATAAGTTTAATTATTCGTTTAGAATTAGGAATACCTGGAAGATTAATTGGAAACGATCAAATTTATAATAGTATAGTAACTTCTCATGCATTTATTATAATTTTTTTTATAGTTATACCAGTAATAATTGGTGGATTTGGAAATTGATTAATTCCATTAATATTAGGATCTCCTGATATATCATTTCCTCGTATAAATAATATAAGATTTTGATTATTAATTCCTTCATTATTTTTATTAATTTTAAGAGGATTTATTAATACTGGTGTTGGTACGGGATGAACAGTTTATCCACCTTTATCTTTAATTTTGGGTCATGGGGGTATGTCAGTTGATTTAGGAATTTTTTCTTTACATTTAGCTGGTGCATCTTCTATTATAGGTGCTGTAAATTTTATTACTACTATTTTAAATATACGTACAAATTTATTTATAATAGATAAAATATCTTTATTTTCATGATCAGTTTTTATTACTGCAATTTTGTTATTGTTATCTTTACCTGTTTTAGCTGGTGCAATTACTATATTATTAACTGATCGTAATTTAAATACAAGATTTTTTGATCCCTCTGGAGGAGGTGATCCAATTTTATATCAACATTTATTT
		</sequence>
		<sequence>
			<taxon idref="ASHYH811-11|Dolichogenidea_Janzen97|DHJPAR0043053|Platynota_rostranaDHJ01|BOLD:ABA3469"/>
			AATATTATATTTTATATTTGGTTTATGGTCTGGAATGTTAGGATTTTCAATAAGTTTAATTATTCGTTTAGAATTAGGAATACCTGGAAGATTAATTGGAAATGATCAAATTTATAATAGTATAGTAACTTCTCATGCATTTATTATAATTTTTTTTATAGTTATACCAGTAATAATTGGTGGATTTGGAAATTGATTAATTCCATTAATATTAGGATCTCCTGATATATCATTTCCTCGTATAAATAATATAAGATTTTGATTATTAATTCCTTCATTATTTATATTAATTTTAAGAGGATTTATTAATACTGGTGTTGGTACAGGATGAACAGTTTATCCACCTTTATCTTTAATTTTAGGTCATGGGGGTATATCAGTTGATTTAGGAATTTTTTCTTTACATTTAGCTGGTGCATCTTCTATTATAGGTGCTGTAAATTTTATTACTACTATTTTAAATATACGAACAAATTTATTTATAATAGATAAAATATCCTTATTTTCATGATCAGTTTTTATTACTGCAATTTTATTATTGTTATCTTTGCCTGTTTTAGCTGGTGCAATTACTATATTATTAACTGATCGTAATTTAAATACAAGATTTTTTGATCCTTCTGGAGGAGGTGATCCAATTTTATATCAGCATTTATTT
		</sequence>
		<sequence>
			<taxon idref="ASHYH890-11|Dolichogenidea_Janzen11|DHJPAR0043132|siculoJanzen01_Janzen05|BOLD:ABX6008"/>
			AATATTATATTTTATATTTGGTTTATGATCAGGAATATTAGGATTTTCAATAAGGTTAATTATTCGTTTAGAATTAGGAATACCTGGAAGATTAATTGGTAATGATCAAATTTACAATAGAATAGTAACTTCACATGCATTTATTATAATTTTTTTTATAGTTATACCTGTAATAATTGGAGGATTTGGAAATTGATTAATTCCTTTAATATTAGGGTCTCCTGATATATCGTTTCCTCGAATAAATAATATAAGATTTTGATTATTAATTCCTTCTTTGTTTTTATTAATTTTAAGTGGTTTTATTAATACTGGTGTTGGAACAGGTTGAACAGTTTATCCTCCTTTATCATTAATTTTAGGACATGGAGGTATATCGGTTGATTTGGGAATTTTTTCTTTACATTTGGCTGGTGCATCATCAATTATAGGAGCTGTTAATTTTATTACTACAATTTTGAATATACGAACAAATTTATTTATAATGGATAAAATATCTTTATTTTCATGATCTGTTTTTATTACTGCAATTTTGTTATTATTATCTTTACCTGTTTTAGCTGGTGCAATTACTATATTATTGACTGATCGTAATTTAAATACAAGATTTTTTGATCCTTCTGGAGGAGGTGATCCTATTTTATATCAACATTTATTT
		</sequence>
		<sequence>
			<taxon idref="ACGAZ468-11|Dolichogenidea_Janzen11|DHJPAR0045247|siculoJanzen01_Janzen05|BOLD:ABX6008"/>
			AATATTATATTTTATATTTGGTTTATGATCAGGAATATTAGGATTTTCAATAAGGTTAATTATTCGTTTAGAATTAGGAATACCTGGAAGATTAATTGGTAATGATCAAATTTACAATAGAATAGTAACTTCACATGCATTTATTATAATTTTTTTTATAGTTATACCTGTAATAATTGGAGGATTTGGAAATTGATTAATTCCTTTAATATTAGGGTCTCCTGATATATCGTTTCCTCGAATAAATAATATAAGATTTTGATTATTAATTCCTTCTTTGTTTTTATTAATTTTAAGTGGTTTTATTAATACTGGTGTTGGAACAGGTTGAACAGTTTATCCTCCTTTATCATTAATTTTAGGACATGGAGGTATATCGGTTGATTTGGGAATTTTTTCTTTACATTTGGCTGGTGCATCATCAATTATAGGAGCTGTTAATTTTATTACTACAATTTTGAATATACGAACAAATTTATTTATAATGGATAAAATATCTTTATTTTCATGATCTGTTTTTATTACTGCAATTTTGTTATTATTATCTTTACCTGTTTTAGCTGGTGCAATTACTATATTATTGACTGATCGTAATTTAAATACAAGATTTTTTGATCCTTCTGGAGGAGGTGATCCTATTTTATATCAACATTTA?TT
		</sequence>
		<sequence>
			<taxon idref="ACGAZ484-11|Dolichogenidea_Janzen11|DHJPAR0045263|siculoJanzen01_Janzen05|BOLD:ABX6008"/>
			AATATTATATTTTATATTTGGTTTATGATCAGGAATATTAGGATTTTCAATAAGGTTAATTATTCGTTTAGAATTAGGAATACCTGGAAGATTAATTGGTAATGATCAAATTTACAATAGAATAGTAACTTCACATGCATTTATTATAATTTTTTTTATAGTTATACCTGTAATAATTGGAGGATTTGGAAATTGATTAATTCCTTTAATATTAGGGTCTCCTGATATATCGTTTCCTCGAATAAATAATATAAGATTTTGATTATTAATTCCTTCTTTGTTTTTATTAATTTTAAGTGGTTTTATTAATACTGGTGTTGGAACAGGTTGAACAGTTTATCCTCCTTTATCATTAATTTTAGGACATGGAGGTATATCGGTTGATTTGGGAATTTTTTCTTTACATTTGGCTGGTGCATCATCAATTATAGGAGCTGTTAATTTTATTACTACAATTTTGAATATACGAACAAATTTATTTATAATGGATAAAATATCTTTATTTTCATGATCTGTTTTTATTACTGCAATTTTGTTATTATTATCTTTACCTGTTTTAGCTGGTGCAATTACTATATTATTGACTGATCGTAATTTAAATACAAGATTTTTTGATCCTTCTGGAGGAGGTGATCCTATTTTA?ATCAACATTTATTT
		</sequence>
		<sequence>
			<taxon idref="ASBA837-06|Dolichogenidea_Janzen11|DHJPAR0004263|siculoJanzen01_Janzen05|BOLD:ABX6008"/>
			???????????????????????????????GGAATATTAGGATTTTCAATAAGGTTAATTATTCGTTTAGAATTAGGAATACCTGGAAGATTAATTGGTAATGATCAAATTTACAATAGAATAGTAACTTCACATGCATTTATTATAATTTTTTTTATAGTTATACCTGTAATAATTGGAGGATTTGGAAATTGATTAATTCCTTTAATATTAGGGTCTCCTGATATATCGTTTCCTCGAATAAATAATATAAGATTTTGATTATTAATTCCTTCTTTGTTTTTATTAATTTTAAGTGGTTTTATTAATACTGGTGTTGGAACAGGTTGAACAGTTTATCCTCCTTTATCATTAATTTTAGGACATGGAGGTATATCGGTTGATTTGGGAATTTTTTCTTTACATTTGGCTGGTGCATCATCAATTATAGGAGCTGTTAATTTTATTACTACAATTTTGAATATACGAACAAATTTATTTATAATGGATAAAATATCTTTATTTTCATGATCTGTTTTTATTACTGCAATTTTGTTATTATTATCTTTACCTGTTTTAGCTGGTGCAATTACTATATTATTGACTGATCGTAATTTAAATACAAGATTTTTTGATCCTTCTGGAGGAGGTGATCCTATTTTATATCAACATTTATTT
		</sequence>
		<sequence>
			<taxon idref="ASHYD850-08|Dolichogenidea_Janzen02|DHJPAR0030848|Microsca_paullula|BOLD:AAC2174"/>
			???????????????????????????????????????????????????????????????????????????????????????????????????????????????????????GGATAGTAACTTCTCATGC?TTTATTATAATTTTTTTTATAGTTATACCTGTAATAATTGGGGGATTTGGAAATTGATTAATTCCTTTAATATT?GGATCTCCAGATATATCATTTCCTCGAATAAATAATATAAGGTTTTGATTATTAATTCCTTCTTTATTTTTGTTAATTTTAAGTGGATTTATTAATACGGGTGTTGG?ACAGGTTGAACAGTTTATCCTCCTTTATCATTAATTTTAGGTCATGGAGGTATATCAGTTGATTTAGGAATTTTTTCTTTACATTTAGCTGGTGCATC?TCTATTATAGGGGCTGTTAATTTTATTACTACAATTTTAAATATGCGAACAAATTTATTTATAATAGATAAGATATCTTTATTTTCTTGATCTGTATTTATTACTGCAATTTTATTATTGTTATCATTGCCTGTTTTAGCTGGTGCTATTACTATATTATTAACTGATCGTAATTTAAATACAAGATTTTTTGATCCTTCTGGTGGGGGGGATCCTATTTTATATCAACATTTATTT
		</sequence>
		<sequence>
			<taxon idref="ASHYF1683-11|Dolichogenidea_Janzen02|DHJPAR0041777|Microsca_paullula|BOLD:AAC2174"/>
			????????????????????????????????GGATATTGGGATTTTCTATGAGTTTAATTATTCGTTTAGAGCTAGGAATGCCAGGAAGATTAATTGGTAATGATCAAATTTACAATAGGATAGTAACTTCTCATGCTTTTATTATAATTTTTTTTATAGTTATACCTGTAATAATTGGGGGATTTGGAAATTGATTAATTCCTTTAATATTGGGATCTCCAGATATATCATTTCCTCGAATAAATAATATAAGGTTTTGATTATTAATTCCTTCTTTATTTTTGTTAATTTTAAGTGGATTTATTAATACGGGTGTTGGAACAGGTTGAACAGTTTATCCTCCTTTATCATTAATTTTAGGTCATGGAGGTATATCAGTTGATTTAGGAATTTTTTCTTTACATTTAGCTGGTGCATCATCTATTATAGGGGCTGTTAATTTTATTACTACAATTTTAAATATGCGAACAAATTTATTTATAATAGATAAGATATCTTTATTTTCTTGATCTGTATTTATTACTGCAATTTTATTATTGTTATCATTGCCTGTTTTAGCTGGTGCTATTACTATATTATTAACTGATCGTAATTTAAATACAAGATTTTTTGATCCTTCTGGTGGGGGGGATCCTATTTTATATCAACATTTATTT
		</sequence>
		<sequence>
			<taxon idref="ASHYH287-11|Dolichogenidea_Janzen02|DHJPAR0042528|Microsca_paullula|BOLD:AAC2174"/>
			??????????????????????????????????????????????TCTATGAGTTTAATTATTCGTTTAGAGCTAGGAATGCCAGGAAGATTAATTGGTAATGATCAAATTTACAATAGGATAGTAACTTCTCATGCTTTTATTATAATTTTTTTTATAGTTATACCTGTAATAATTGGGGGA?TTGGAAATTGATTAATTCCTTTAATATTGGGATCTCCAGATATATCATTTCCTCGAATAAATAATATAAGGTTTTGATTATTAATTCCTTCTTTATTTTTGTTAATTTTAAGTGGATTTATTAATACGGGTGTTGGAACAGGTTGAACAGTTTATCCTCCTTTATCATTAATTTTAGGTCATGGAGGTATATCAGTTGATTTAGGAATTTTTTCTTTACATTTAGCTGGTGCATCATCTATTATAGGGGCTGTTAATTTTATTACTACAATTTTAAATATGCGAACAAATTTATTTATAATAGATAAGATATCTTTATTTTCTTGATCTGTATTTATTACTGCAATTTTATTATTGTTATCATTGCCTGTTTTAGCTGGTGCTATTACTATATTATTAACTGATCGTAATTTAAATACAAGATTTTTTGATCCTTCTGGTGGGGGGGATCCTATTTTATATCAACATTTATTT
		</sequence>
		<sequence>
			<taxon idref="ASHYD1857-10|Dolichogenidea_Janzen02|DHJPAR0038284|Microsca_paullula|BOLD:AAC2174"/>
			AATATTATATTTTATATTTGGTTTATGGTCGGGAATATTGGGATTTTCTATGAGTTTAATTATTCGTTTAGAGCTAGGAATGCCAGGAAGATTAATTGGTAATGATCAAATTTACAATAGGATAGTAACTTCTCATGCTTTTATTATAATTTTTTTTATAGTTATACCTGTAATAATTGGGGGATTTGGAAATTGATTAATTCCTTTAATATTGGGATCTCCAGATATATCATTTCCTCGAATAAATAATATAAGGTTTTGATTATTAATTCCTTCTTTATTTTTGTTAATTTTAAGTGGATTTATTAATACGGGTGTTGGAACAGGTTGAACAGTTTATCCTCCTTTATCATTAATTTTAGGTCATGGAGGTATATCAGTTGATTTAGGAATTTTTTCTTTACATTTAGCTGGTGCATCATCTATTATAGGGGCTGTTAATTTTATTACTACAATTTTAAATATGCGAACAAATTTATTTATAATAGATAAGATATCTTTATTTTCTTGATCTGTATTTATTACTGCAATTTTATTATTGTTATCATTGCCTGTTTTAGCTGGTGCTATTACTATATTATTAACTGATCGTAATTTAAATACAAGATTTTTTGATCCTTCTGGTGGGGGGGATCCTATTTTATATCAACATTTATTT
		</sequence>
		<sequence>
			<taxon idref="ASBA846-06|Dolichogenidea_Janzen02|DHJPAR0004272|Microsca_paullula|BOLD:AAC2174"/>
			???????????????????????????????GGAATATTGGGATTTTCTATGAGTTTAATTATTCGTTTAGAGCTAGGAATGCCAGGAAGATTAATTGGTAATGATCAAATTTACAATAGGATAGTAACTTCTCATGCTTTTATTATAATTTTTTTTATAGTTATACCTGTAATAATTGGGGGATTTGGAAATTGATTAATTCCTTTAATATTGGGATCTCCAGATATATCATTTCCTCGAATAAATAATATAAGGTTTTGATTATTAATTCCTTCTTTATTTTTGTTAATTTTAAGTGGATTTATTAATACGGGTGTTGGAACAGGTTGAACAGTTTATCCTCCTTTATCATTAATTTTAGGTCATGGAGGTATATCAGTTGATTTAGGAATTTTTTCTTTACATTTAGCTGGTGCATCATCTATTATAGGGGCTGTTAATTTTATTACTACAATTTTAAATATGCGAACAAATTTATTTATAATAGATAAGATATCTTTATTTTCTTGATCTGTATTTATTACTGCAATTTTATTATTGTTATCATTGCCTGTTTTAGCTGGTGCTATTACTATATTATTAACTGATCGTAATTTAAATACAAGATTTTTTGATCCTTCTGGTGGGGGGGATCCTATTTTATATCAACATTTATTT
		</sequence>
		<sequence>
			<taxon idref="ASHYC4891-10|Dolichogenidea_Janzen02|DHJPAR0038146|Microsca_paullula|BOLD:AAC2174"/>
			?????????????????????????????????????TTGGGATTTTCTATGAGTTTAATTATTCGTTTAGAGCTAGGAATGCCAGGAAGATTAATTGGTAATGATCAAATTTACAATAGGATAGTAACTTCTCATGCTTTTATTATAATTTTTTTTATAGTTATACCTGTAATAATTGGGGGATTTGGAAATTGATTAATTCCTTTAATATTGGGATCTCCAGATATATCATTTCCTCGAATAAATAATATAAGGTTTTGATTATTAATTCCTTCTTTATTTTTGTTAATTTTAAGTGGATTTATTAATACGGGTGTTGGAACAGGTTGAACAGTTTATCCTCCTTTATCATTAATTTTAGGTCATGGAGGTATATCAGTTGATTTAGGAATTTTTTCTTTACATTTAGCTGGTGCATCATCTATTATAGGGGCTGTTAATTTTATTACTACAATTTTAAATATGCGAACAAATTTATTTATAATAGATAAGATATCTTTATTTTCTTGATCTGTATTTATTACTGCAATTTTATTATTGTTATCATTGCCTGTTTTAGCTGGTGCTATTACTATATTATTAACTGATCGTAATTTAAATACAAGATTTTTTGATCCTTCTGG?GGGGGGGATCCTATTTTATATCAACATTTATTT
		</sequence>
		<sequence>
			<taxon idref="ASHYH683-11|Dolichogenidea_Janzen02|DHJPAR0042925|Microsca_paullula|BOLD:AAC2174"/>
			?????????????????????????????????????TTGGGATTTTCTATGAGTTTAATTATTCGTTTAGAGCTAGGAATGCCAGGAAGATTAATTGGTAATGATCAAATTTACAATAGGATAGTAACTTCTCATGCTTTTATTATAATTTTTTTTATAGTTATACCTGTAATAATTGGGGGATTTGGAAATTGATTAATTCCTTTAATATTGGGATCTCCAGATATATCATTTCCTCGAATAAATAATATAAGGTTTTGATTATTAATTCCTTCTTTATTTTTGTTAATTTTAAGTGGATTTATTAATACGGGTGTTGGAACAGGTTGAACAGTTTATCCTCCTTTATCATTAATTTTAGGTCATGGAGGTATATCAGTTGATTTAGGAATTTTTTCTTTACATTTAGCTGGTGCATCATCTATTATAGGGGCTGTTAATTTTATTACTACAATTTTAAATATGCGAACAAATTTATTTATAATAGATAAGATATCTTTATTTTCTTGATCTGTATTTATTACTGCAATTTTATTATTGTTATCATTGCCTGTTTTAGCTGGTGCTATTACTATATTATTAACTGATCGTAATTTAAATACAAGATTTTTTGATCCTTCTGGGGGGGGGGATCCTATTTTATATCAACATTTATTT
		</sequence>
		<sequence>
			<taxon idref="ACGBA1233-12|Dolichogenidea_Janzen02|DHJPAR0047090|Microsca_paullula|BOLD:AAC2174"/>
			AATATTATATTTTATATTTGGTTTATGGTCGGGAATATTGGGATTTTCTATGAGTTTAATTATTCGTTTAGAGTTAGGAATGCCAGGAAGATTAATTGGTAATGATCAAATTTACAATAGGATAGTAACTTCTCATGCTTTTATTATAATTTTTTTTATAGTTATACCTGTAATAATTGGGGGATTTGGAAATTGATTAATTCCTTTAATATTGGGATCTCCAGATATATCATTTCCTCGAATAAATAATATAAGGTTTTGATTATTAATTCCTTCTTTATTTTTGTTAATTTTAAGTGGATTTATTAATACGGGTGTTGGAACAGGTTGAACAGTTTATCCTCCTTTATCATTAATTTTAGGTCATGGAGGTATATCAGTTGATTTAGGAATTTTTTCTTTACATTTAGCTGGTGCATCATCTATTATAGGGGCTGTTAATTTTATTACTACAATTTTAAATATGCGAACAAATTTATTTATAATAGATAAGATATCTTTATTTTCTTGATCTGTATTTATTACTGCAATTTTATTATTGTTATCATTGCCTGTTTTAGCTGGTGCTATTACTATATTATTAACTGATCGTAATTTAAATACAAGATTTTTTGATCCTTCTGGTGGGGGGGATCCTATTTTATATCAACATTTATTT
		</sequence>
		<sequence>
			<taxon idref="ASHYC4824-10|Dolichogenidea_Janzen02|DHJPAR0038079|Microsca_paullula|BOLD:AAC2174"/>
			AATATTATATTTTATATTTGGTTTATGGT?GGGAATATTGGGATTTTCTATGAGTTTAATTATTCGTTTAGAGTTAGGAATGCCAGGAAGATTAATTGGTAATGATCAAATTTACAATAGGATAGTAACTTCTCATGCTTTTATTATAATTTTTTTTATAGTTATACCTGTAATAATTGGGGGATTTGGAAATTGATTAATTCCTTTAATATTGGGATCTCCAGATATATCATTTCCTCGAATAAATAATATAAGGTTTTGATTATTAATTCCTTCTTTATTTTTGTTAATTTTAAGTGGATTTATTAATACGGGTGTTGGAACAGGTTGAACAGTTTATCCTCCTTTATCATTAATTTTAGGTCATGGAGGTATATCAGTTGATTTAGGAATTTTTTCTTTACATTTAGCTGGTGCATCATCTATTATAGGGGCTGTTAATTTTATTACTACAATTTTAAATATGCGAACAAATTTATTTATAATAGATAAGATATCTTTATTTTCTTGATCTGTATTTATTACTGCAATTTTATTATTGTTATCATTGCCTGTTTTAGCTGGTGCTATTACTATATTATTAACTGATCGTAATTTAAATACAAGATTTTTTGATCCTTCTGGTGGGGGGGATCCTATTTTATATCAACATTTATTT
		</sequence>
		<sequence>
			<taxon idref="ACGBA4650-15|Dolichogenidea_Janzen02|DHJPAR0056773|Microsca_paullula|BOLD:AAC2174"/>
			AATATTATATTTTATATTTGGTTTATGGTCGGGAATATTGGGATTTTCTATGAGTTTAATTATTCGTTTAGAGTTAGGAATGCCAGGAAGATTAATTGGTAATGATCAAATTTACAATAGGATAGTAACTTCTCATGCTTTTATTATAATTTTTTTTATAGTTATACCTGTAATAATTGGGGGATTTGGAAATTGATTAATTCCTTTAATATTAGGATCTCCAGATATATCATTTCCTCGAATAAATAATATAAGGTTTTGATTATTAATTCCTTCTTTATTTTTGTTAATTTTAAGTGGATTTATTAATACGGGTGTTGGAACAGGTTGAACAGTTTATCCTCCTTTATCATTAATTTTAGGTCATGGAGGTATATCAGTTGATTTAGGAATTTTTTCTTTACATTTAGCTGGTGCATCATCTATTATAGGGGCTGTTAATTTTATTACTACAATTTTAAATATGCGAACAAATTTATTTATAATAGATAAGATATCTTTATTTTCTTGATCTGTATTTATTACTGCAATTTTATTATTGTTATCATTGCCTGTTTTAGCTGGTGCTATTACTATATTATTAACTGATCGTAATTTAAATACAAGATTTTTTGATCCTTCTGGTGGGGGGGATCCTATTTTATATCAACATTTATTT
		</sequence>
		<sequence>
			<taxon idref="ASHYF1638-11|Dolichogenidea_Janzen02|DHJPAR0041732|Microsca_paullula|BOLD:AAC2174"/>
			AATATTATATTTTATATTTGGTTTATGGT?GGGAATATTGGGATTTTCTATGAGTTTAATTATTCGTTTAGAGTTAGGAATGCCAGGAAGATTAATTGGTAATGATCAAATTTACAATAGGATAGTAACTTCTCATGCTTTTATTATAATTTTTTTTATAGTTATACCTGTAATAATTGGGGGATTTGGAAATTGATTAATTCCTTTAATATTAGGATCTCCAGATATATCATTTCCTCGAATAAATAATATAAGGTTTTGATTATTAATTCCTTCTTTATTTTTGTTAATTTTAAGTGGATTTATTAATACGGGTGTTGGAACAGGTTGAACAGTTTATCCTCCTTTATCATTAATTTTAGGTCATGGAGGTATATCAGTTGATTTAGGAATTTTTTCTTTACATTTAGCTGGTGCATCATCTATTATAGGGGCTGTTAATTTTATTACTACAATTTTAAATATGCGAACAAATTTATTTATAATAGATAAGATATCTTTATTTTCTTGATCTGTATTTATTACTGCAATTTTATTATTGTTATCATTGCCTGTTTTAGCTGGTGCTATTACTATATTATTAACTGATCGTAATTTAAATACAAGATTTTTTGATCCTTCTGGTGGGGGGGATCCTATTTTATATCAACATTTATTT
		</sequence>
		<sequence>
			<taxon idref="ASHYF1553-11|Dolichogenidea_Janzen02|DHJPAR0041647|Microsca_paullula|BOLD:AAC2174"/>
			??????????????????????????????CGGGATATTGGGATTTTCTATGAGTTTAATTATTCGTTTAGAGTTAGGAATGCCAGGAAGATTAATTGGTAATGATCAAATTTACAATAGGATAGTAACTTCTCATGCTTTTATTATAATTTTTTTTATAGTTATACCTGTAATAATTGGGGGATTTGGAAATTGATTAATTCCTTTAATATTAGGATCTCCAGATATATCATTTCCTCGAATAAATAATATAAGGTTTTGATTATTAATTCCTTCTTTATTTTTGTTAATTTTAAGTGGATTTATTAATACGGGTGTTGGAACAGGTTGAACAGTTTATCCTCCTTTATCATTAATTTTAGGTCATGGAGGTATATCAGTTGATTTAGGAATTTTTTCTTTACATTTAGCTGGTGCATCATCTATTATAGGGGCTGTTAATTTTATTACTACAATTTTAAATATGCGAACAAATTTATTTATAATAGATAAGATATCTTTATTTTCTTGATCTGTATTTATTACTGCAATTTTATTATTGTTATCATTGCCTGTTTTAGCTGGTGCTATTACTATATTATTAACTGATCGTAATTTAAATACAAGATTTTTTGATCCTTCTGGTGGGGGGGATCCTATTTTATATCAACATTTATTT
		</sequence>
		<sequence>
			<taxon idref="ASHYE1240-09|Dolichogenidea_Janzen02|DHJPAR0035418|Microsca_paullula|BOLD:AAC2174"/>
			AATATTATATTTTATATTTGGTTTATGGTCGGGAATATT?GGATTTTCTATGAGTTTAATTATTCGTTTAGAGTTAGGAAT?GCAGGAAGATTAATTGGTAATGATCAAATTTACAATAGGATAGTAACTTCTCATGCTTTTATTATAATTTTTTTTATAGTTATACCTGTAATAATTGGGGGATTTGGAAATTGATTAATTCCTTTAATATTGGGATCTCCAGATATATCATTTCCTCGAATAAATAATATAAGGTTTTGATTATTAATTCCTTCTTTATTTTTGTTAATTTTAAGTGGATTTATTAATACGGGTGTTGGAACAGGTTGAACAGTTTATCCTCCTTTATCATTAATTTTAGGTCATGGAGGTATATCAGTTGATTTAGGAATTTTTTCTTTACATTTAGCTGGTGCATCATCTATTATAGGGGCTGTTAATTTTATTACTACAATTTTAAATATGCGAACAAATTTATTTATAATAGATAAGATATCTTTATTTTCTTGATCTGTATTTATTACTGCAATTTTATTATTGTTATCATTGCCTGTTTTAGCTGGTGCTATTACTATATTATTAACTGATCGTAATTTAAATACAAGATTTTTTGATCCTTCTGGTGGGGGGGATCCTATTTTATATCAACATTTATTT
		</sequence>
		<sequence>
			<taxon idref="ASBAC794-06|Dolichogenidea_Janzen02|DHJPAR0002283|Microsca_paullula|BOLD:AAC2174"/>
			?ATATTATATTTTATATTTGGTTTATGGTC?GGAATATT?GGATTTTCTATGAGTTTAATTATTCGTTTAGAGCTAGGAATGCC?GGAAGA?TAATTGGTAATGATCAAATTTACAATAGGATAGTAACTTCTCATGCTTTTATTATAATTTTTTTTATAGTTATACCTGTAATAATTGGGGGATTTGGAAATTGATTAATTCCTTTAATATTGGGATCTCCAGATATATCATTTCCTCGAATAAATAATATAAGG?TTTGATTATTAATTCCTTCTTTATTTTTGTTAATTTTAAGTGGATTTATTAATACGGGTGTTGGAACAGGTTGAACAGTTTATCCTCCTTTATCATTAATTTTAGGTCATGGAGGTATATCAGTTGATTTAGGAATTTTTTCTTTACATTTAGCTGGTGCATCATCTATTATAGGGGCTGTTAATTTTATTACTACAATTTTAAATATGCGAACAAATTTATTTATAATAGATAAGATATCTTTATTTTCTTGATCTGTATTTATTACTGCAATTTTATTATTGTTATCATTGCCTGTTTTAGCTGGTGCTATTACTATATTATTAACTGATCGTAATTTAAATACAAGATTTTTTGATCCTTCTGGTGGGGGGGA?CCTATTTTATATCA?C?TTTATTT
		</sequence>
		<sequence>
			<taxon idref="ACGBA1234-12|Dolichogenidea_Janzen02|DHJPAR0047091|Microsca_paullula|BOLD:AAC2174"/>
			????????????????????????????????????ATTGGGATTTTCTATGAGTTTAATTATTCGTTTAGAGTTAGGAATGCCAGGAAGATTAATTGGTAATGATCAAATTTACAATAGGATAGTAACTTCTCATGCTTTTATTATAATTTTTTTTATAGTTATACCTGTAATAATTGGGGGATTTGGAAATTGATTAATTCCTTTAATATTGGGATCTCCAGATATATCATTTCCTCGAATAAATAATATAAGGTTTTGATTATTAATTCCTTCTTTATTTTTGTTAATTTTAAGTGGATTTATTAATACTGGTGTTGGAACAGGTTGAACAGTTTATCCTCCTTTATCATTAATTTTAGGTCATGGAGGTATATCAGTTGATTTAGGAATTTTTTCTTTACATTTAGCTGGTGCATCATCTATTATAGGGGCTGTTAATTTTATTACTACAATTTTAAATATGCGAACAAATTTATTTATAATAGATAAGATATCTTTATTTTCTTGATCTGTATTTATTACTGCAATTTTATTATTGTTATCATTGCCTGTTTTAGCTGGTGCTATTACTATATTATTAACTGATCGTAATTTAAATACAAGATTTTTTGATCCTTCTGGTGGGGGGGATCCTATTTTATATCAACATTTATTT
		</sequence>
		<sequence>
			<taxon idref="ONTB29441-23|microMalaise01_Malaise2174|BIOUG97050-H02.ONT3|Boconera-1AD|BOLD:AAC2174"/>
			AATATTATATTTTATATTTGGTTTATGGTCGGGAATATTGGGATTTTCTATGAGTTTAATTATTCGTTTAGAGCTAGGAATGCCAGGAAGATTAATTGGTAATGATCAAATTTACAATAGGATAGTAACTTCTCATGCTTTTATTATAATTTTTTTTATAGTTATACCTGTAATAATTGGGGGATTTGGAAATTGATTAATTCCTTTAATATTGGGATCTCCAGATATATCATTTCCTCGAATAAATAATATAAGGTTTTGATTATTAATTCCTTCTTTATTTTTGTTAATTTTAAGTGGATTTATTAATACTGGTGTTGGAACAGGTTGAACAGTTTATCCTCCTTTATCATTAATTTTAGGTCATGGAGGTATATCAGTTGATTTAGGAATTTTTTCTTTACATTTAGCTGGTGCATCATCTATTATAGGGGCTGTTAATTTTATTACTACAATTTTAAATATGCGAACAAATTTATTTATAATAGATAAGATATCTTTATTTTCTTGATCTGTATTTATTACTGCAATTTTATTATTGTTATCATTGCCTGTTTTAGCTGGTGCTATTACTATATTATTAACTGATCGTAATTTAAATACAAGATTTTTTGATCCTTCTGGTGGGGGGGATCCTATTTTATATCAACATTTATTT
		</sequence>
		<sequence>
			<taxon idref="ASHYF1743-11|Dolichogenidea_Janzen02|DHJPAR0041837|Microsca_paullula|BOLD:AAC2174"/>
			?????????????????????????????????????????GATTTTCTATGAGTTTAATTATTCGTTTAGAGCTAGGAATGCCAGGAAGATTAATTGGTAATGATCAAATTTACAATAG?ATAGTAACTTCTCATGCTTTTATTATAATTTTTTTTATAGTTATACCTGTAATAATTGGGGGATTTGGAAATTGATTAATTCCTTTAATATTGGGATCTCC?GATATATCATTTCCTCGAATAAATAATATAAGGTTTTGATTATTAATTCCTTCTTTATTTTTGTTAATTTTAAGTGGATTTATTAATACTGGTGTTGG?ACAGGTTGAACAGTTTATCCTCCTTTATCATTAATTTTAGGTCATGG?GGTATATCAGTTGATTTAGGAATTTTTTC?TTACATTTAGCTGGTGCATCGTCTATTATAGGGGCTGTTAATTTTATTACTACAATTTTAAATATGCGAACAAATTTATTTATAATAGATAAGATATCTTTATTTTCTTGATCTGTATTTATTACTGCAATTTTATTATTGTTATCATTGCCTGTTTTAGCTGGTGCTATTACTATATTATTAACTGATCGTAATTTAAATACAAGATTTTTTGATCCTTCTGGTGGGGGGGATCCTATTTTATATCAACATTTATTT
		</sequence>
		<sequence>
			<taxon idref="ASHYF1617-11|Dolichogenidea_Janzen02|DHJPAR0041711|Microsca_paullula|BOLD:AAC2174"/>
			????????????????????????????????????????????TTTCTATGAGTTTAATTATTCGTTTAGAGTTAGGAATGCCAGGAAGATTAATTGGTAATGATCAAATTTACAATAGGATAGTAACTTCTCATGCTTTTATTATAATTTTTTTTATAGTTATACCTGTAATAATTGGGGGATTTGGAAATTGATTAATTCCTTTAATATTAGGATCTCCAGATATATCATTTCCTCGAATAAATAATATAAGATTTTGATTATTAATTCCTTCTTTATTTTTGTTAATTTTAAGTGGATTTATTAATACTGGTGTTGGAACAGGTTGAACAGTTTATCCTCCTTTATCATTAATTTTAGGTCATGG?GGTATATCAGTTGATTTAGGAATTTTTTCTTTACATTTAGCTGGTGCATC?TCTATTATAGGGGCTGTTAATTTTATTACTACAATTTTAAATATGCGAACAAATTTATTTATAATAGATAAGATATCTTTATTTTCTTGATCTGTATTTATTACTGCAATTTTATTATTGTTATCATTGCCTGTTTTAGCTGGTGCTATTACTATATTATTAACTGATCGTAATTTAAATACAAGATTTTTTGATCCTTCTGGTGGGGGGGATCCTATTTTATATCAACATTTATTT
		</sequence>
		<sequence>
			<taxon idref="ASHYE2530-11|Dolichogenidea_Janzen02|DHJPAR0040394|Microsca_paullula|BOLD:AAC2174"/>
			??????????????????????????????????????????????????????????????????????????????????CCAGGAAGATTAATTGGTAATGATCAAATTTACAATAGGATAGTAACTTCTCATGCGTTTATTATAATTTTTTTTATAGTTATACCTGTAATAATTGGGGGATTTGGAAATTGATTAATTCCTTTAATATT?GGATCTCCAGATATATCATTTCCTCGAATAAATAATATAAGGTTTTGATTATTAATTCCTTCTTTATTTTTGTTAATTTTAAGTGGATTTATTAATACGGGTGTTGGAACAGGTTGAACAGTTTATCCTCCTTTATCATTAATTTTAGGTCATGGAGGTATATCAGTTGATTTAGGAATTTTTTCTTTACATTTAGCTGGTGCATC?TCTATTATAGGGGCTGTTAATTTTATTACTACAATTTTAAATATGCGAACAAATTTATTTATAATAGATAAGATATCTTTATTTTCTTGATCTGTATTTATTACTGCAATTTTATTATTGTTATCATTGCCTGTTTTAGCTGGTGCTATTACTATATTATTAACTGATCGTAATTTAAATACAAGATTTTTTGATCCTTCTGG??????????????????????????????????
		</sequence>
		<sequence>
			<taxon idref="ASBAC708-06|Dolichogenidea_Janzen02|DHJPAR0002197|Microsca_paullula|BOLD:AAC2174"/>
			?????????????????????????????????????TTGGGATTTTCTATGAGTTTAATTATTCGTTTAGAGCTAGGAATGCCAGGAAGATTAATTGGTAATGATCAAATTTACAATAGGATAGTAACTTCTCATGCTTTTATTATAATTTTTTTTATAGTTATACCTGTAATAATTGGGGGATTTGGAAATTGATTAATTCCTTTAATATTGGGATCTCCAGATATATCATTTCCTCGAATAAATAATATAAGGTTTTGATTATTAATTCCTTCTTTATTTTTGTTAATTTTAAGTGGATTTATTAATACGGGTGTTGGAACAGGTTGAACAGTTTATCCTCCTTTATCATTAATTTTAGGTCATGGAGGTATATCAGTTGATTTAGGAATTTTTTCTTTACATTTAGCTGGTGCATCATCTATTATAGGGGCTGTTAATTTTATTACTACAATTTTAAATATGCGAACAAATTTATTTATAATAGATAAGATATCTTTATTTTCTTGATCTGTATTTATTACTGCAATTTTATTATTGTTATCATTGCCTGTTTTAGCTGGTGCTATTACTATATTATTAACTGATCGTAATTTAAATACAAGATTTTTTGATCCTTCTGGTGGGGGGGATCCTATTTTATATCAACTTTTATTT
		</sequence>
		<sequence>
			<taxon idref="ASHYH660-11|Dolichogenidea_Janzen02|DHJPAR0042902|Microsca_paullula|BOLD:AAC2174"/>
			AATATTATATTTTATATTTGGTTTATGGTCGGGAATATTGGGATTTTCTATGAGTTTAATTATTCGTTTAGAGTTAGGAATGCCAGGAAGATTAATTGGTAATGATCAAATTTACAATAGGATAGTAACTTCTCATGCTTTTATTATAATTTTTTTTATAGTTATACCTGTAATAATTGGGGGATTTGGAAATTGATTAATTCCTTTAATATTGGGATCTCCAGATATATCATTTCCTCGAATAAATAATATAAGGTTTTGATTATTAATTCCTTCTTTATTTTTGTTAATTTTAAGTGGATTTATTAATACGGGTGTTGGAACAGGTTGAACAGTTTATCCTCCTTTATCATTAATTTTAGGTCATGGAGGTATATCAGTTGATTTAGGAATTTTTTCTTTACATTTAGCTGGTGCATCATCTATTATAGGGGCTGTTAATTTTATTACTACAATTTTAAATATGCGAACAAATTTATTTATAATAGATAAGATATCTTTATTTTCTTGATCTGTATTTATTACTGCAATTTTATTATTGTTATCATTGCCTGTTTTAGCTGGTGCTATTACTATATTATTAACTGATCGTAATTTAAATACAAGATTTTTTGATCCTTCTGGGGGGGGGG??????????????????????????
		</sequence>
		<sequence>
			<taxon idref="ASHYC4902-10|Dolichogenidea_Janzen8823|DHJPAR0038157|Microsca_paullula|BOLD:AAC2174"/>
			??????????????????????????????????????????????????????????????????????????????????CCCGGAAGATTAATTGGTAATGATCAAATTTACAATAGGATAGTAACTTCTCATGCGTTTATTATAATTTTTTTTATAGTTATACCTGTAATAATTGGGGGATTTGG?AATTGATTAATTCCTTTAATATTAGGATCTCC?GATATATCATTTCCTCGAATAAATAATATAAGGTTTTGATTATTAATTCCTTCTTTATTTTTGTTAATTTTAAGTGGATTTATTAATACGGGTGTTGG?ACAGGTTGAACAGTTTATCCTCCTTTATCATTAATTTTAGGTCATGG?GGTATATCAGTTGATTTAGGAATTTTTTCTTTACATTTAGCTGGTGCATCATCTATTATAGGGGCTGTTAATTTTATTACTACAATTTTAAATATGCGAACAAATTTATTTATAATAGATAAGATATCTTTATTTTCTTGATCTGTATTTATTACTGCAATTTTATTATTGTTATCATTGCCTGTTTTAGCTGGTGCTATTACTATATTATTAACTGATCGTAATTTAAATACAAGATTTTTTGATCCTTCTGGTGGGGGGGATCCTATTTTATATCAACATTTATTT
		</sequence>
		<sequence>
			<taxon idref="ASHYE2554-11|Dolichogenidea_Janzen8823|DHJPAR0040418|Microsca_paullula|BOLD:ACE8823"/>
			??????????????????????????????????????????????????????????????????????????????????CCCGGAAGATTAATTGGTAATGACCAAATTTACAATAGAATAGTAACTTCTCATGCGTTTATTATAATTTTTTTTATAGTTATACCTGTAATAATTGGGGGGTTTGGGAATTGATTAATTCCTTTAATATTAGGATCTCCTGACATATCATTTCCTCGAATAAATAATATAAGATTTTGATTATTAATTCCTTCTTTATTTTTGTTAATTTTAAGTGGATTTATTAATACTGGTGTTGGGACAGGTTGAACAGTTTATCCTCCTTTATCATTAATTTTAGGTCATGGTGGTATATCAGTTGATTTAGGAATTTTTTCCTTACATTTAGCTGGTGCATCGTCTATTATAGGGGCTGTTAATTTTATTACTACAATTTTAAATATGCGAACAAATTTATTTATAATAGATAAGATATCTTTATTTTCTTGATCTGTATTTATTACTGCAATTTTATTATTGTTATCATTGCCTGTTTTAGCTGGTGCTATTACTATATTATTAACTGATCGTAATTTAAATACAAGATTTTTTGATCCTTC?????????????????????????????????????
		</sequence>
		<sequence>
			<taxon idref="ASHYC4815-10|Dolichogenidea_Janzen8823|DHJPAR0038070|Microsca_paullula|BOLD:ACE8823"/>
			?????????????????????????????????????TTAGGATTTTCTATAAGTTTAATTATTCGTTTAGAGTTAGGAATACCCGGAAGATTAATTGGTAATGACCAAATTTACAATAGAATAGTAACTTCTCATGCGTTTATTATAATTTTTTTTATAGTTATACCTGTAATAATTGGGGGGTTTGGGAATTGATTAATTCCTTTAATATTAGGATCTCCTGACATATCATTTCCTCGAATAAATAATATAAGATTTTGATTATTAATTCCTTCTTTATTTTTGTTAATTTTAAGTGGATTTATTAATACTGGTGTTGGGACAGGTTGAACAGTTTATCCTCCTTTATCATTAATTTT?GGTCATGGTGGTATATCAGTTGATTTAGGAATTTTTTCCTTACATTTAGCTGGTGCATCGTCTATTATAGGGGCTGTTAATTTTATTACTACAATTTTAAATATGCGAACAAATTTATTTATAATAGATAAGATATCTTTATTTTCTTGATCTGTATTTATTACTGCAATTTTATTATTGTTATCATTGCCTGTTTTAGCTGGTGCTATTACTATATTATTAACTGATCGTAATTTAAATACAAGATTTTTTGATCCTTCTGGTGGGG?????????????????????????????
		</sequence>
		<sequence>
			<taxon idref="CRBOA3734-23|Dolichogenidea_Janzen8823|BIOUG97255-C05|Boconera-1AD|BOLD:ACE8823"/>
			?ATATTATATTTTATATTTGGTTTATGATCTGGAATATTAGGATTTTCTATAAGTTTAATTATTCGTTTAGAGTTAGGAATACCCGGAAGATTAATTGGTAATGACCAAATTTACAATAGAATAGTAACTTCTCATGCGTTTATTATAATTTTTTTTATAGTTATACCTGTAATAATTGGGGGGTTTGGGAATTGATTAATTCCTTTAATATTAGGATCTCCTGACATATCATTTCCTCGAATAAATAATATAAGATTTTGATTATTAATTCCTTCTTTATTTTTGTTAATTTTAAGTGGATTTATTAATACTGGTGTTGGGACAGGTTGAACAGTTTATCCTCCTTTATCATTA?ATTTTGGTCATGGTGGTATATCAGTTGATTTAGGAATTTTTTCCTTACATTTAGCTGGTGCATCGTCTATTATAGGGGCTGTTAATTTTATTACTACAATTTTAAATATGCGAACAAATTTATTTATAATAGATAAGATATCTTTATTTTCTTGATCTGTATTTATTACTGCAATTTTATTATTGTTATCATTGCCTGTTTTAGCTGGTGCTATTACTATATTATTAACTGATCGTAATTTAAATACAAGATTTTTTGATCCTTCTGGTGGGGGGGATCCTATTTTATATCAACATTTA???
		</sequence>
		<sequence>
			<taxon idref="ASHYH2013-14|Dolichogenidea_Janzen8823|DHJPAR0055466|Microsca_paullula|BOLD:ACE8823"/>
			???????????????????????????????????????????TTTTCTATAAGTTTAATTATTCGTTTAGAGTTAGGAATACCCGGAAGAATAATTGGTAATGACCAAATTTACAATAGAATAGTAACTTCTCATGCGTTTATTATAATTTTTTTTATAGTTATACCTGTAATAATTGGGGGGTTTGGGAATTGATTAATTCCTTTAATATTAGGATCTCCTGACATATCATTTCCTCGAATAAATAATATAAGATTTTGATTATTAATTCCTTCTTTATTTTTGTTAATTTTAAGTGGATTTATTAATACTGGTGTTGGGACAGGTTGAACAGTTTATCCTCCTTTATCATTAATTTTGGGTCATGGTGGTATATCAGTTGATTTAGGAATTTTTTCCTTACATTTAGCTGGTGCATCGTCTATTATAGGGGATGTTAATTTTATTACTACAATTTTAAATATGCGAACAAATTTATTTATAATAGATAAGATATCTTTATTTTCTTGATCTGTATTTATTACTGCAATTTTATTATTGTTATCATTGCCTGTTTTAGCTGGTGCTATTACTATATTATTAACTGATCGTAATTTAAATACAAGA???????????????????????????????????????????????????
		</sequence>
		<sequence>
			<taxon idref="ASHYB2157-10|Dolichogenidea_Janzen8823|DHJPAR0039870|Microsca_paullula|BOLD:ACE8823"/>
			?????????????????????TTTATGATCTGG-ATATTGGGATTTTCTATGAGTTTAATTATTCGTTTAGAGTTAGGAATACCCGGAAGATTAATTGGTAATGACCAAATTTACAATAGAATAGTAACTTCTCATGCGTTTATTATAATTTTTTTTATAGTTATACCTGTAATAATTGGGGGGTTTGGGAATTGATTAATTCCTTTAATATTAGGATCTCCTGACATATCATTTCCTCGAATAAATAATATAAGATTTTGATTATTAATTCCTTCTTTATTTTTGTTAATTTTAAGTGGATTTATTAATACTGGTGTTGGGACAGGTTGAACAGTTTATCCTCCTTTATCATTAATTTTAGGTCATGG?GGTATATCAGTTGATTTAGGAATTTTTTCTTTACATTTAGCTGGTGCATCATCTATTATAGGGGCTGTTAATTTTATTACTACAATTTTAAATATGCGAACAAATTTATTTATAATAGATAAGATATCTTTATTTTCTTGATCTGTATTTATTACTGCAATTTTATTATTGTTATCATTGCCTGTTTTAGCTGGTGCTATTACTATATTATTAACTGATCGTAATTTAAATACAAGATTTTTTGATCCTTCTGGTGGGGGGGATCCTATTTTATATCAACATTTATTT
		</sequence>
		<sequence>
			<taxon idref="ASHYH2949-15|Dolichogenidea_Janzen8823|DHJPAR0056592|Microsca_paullula|BOLD:ACE8823"/>
			?????????????????????????????????????????????????????????????????????????????????????????????????????????????ATTTACAATAGAATAGTAACTTCTCATGCGTTTATTATAATTTTTTTTATAGTTATACCTGTAATAATTGGGGGGTTTGGGAATTGATTAATTCCTTTAATATTAGGATCTCCTGA?ATATCATTTCCTCGAATAAATAATATAAGATTTTGATTATTAATTCCTTCTTTATTTTTGTTAATTTTAAGTGGATTTATTAATACTGGTGTTGGGACAGGTTGAACAGTTTATCCTCCTTTATCATTAATTTTGGG?C?GGG?GGTATATCAGTTGATTTAGGAATTTTTTCCTTACATTTAGCTGGTGCATCGTCTATTATAGGGGCTGTTAATTTTATTACTACAATTTTAAATATGCGAACAAATTTATTTATAATAGATAAGATATCTTTATTTTCTTGATCTGTATTTATTACTGCAATTTTATTATTGTTATCATTGCCTGTTTTAGCTGGTGCTATTACTATATTATTAACTGATCGTAATTTAAATACAAGATTTTTTGATCCTTC-GGTGG???????????????????????????????
		</sequence>
		<sequence>
			<taxon idref="ASHYH1863-14|Dolichogenidea_beryllacosteae|DHJPAR0055316|siculoJanzen01_Janzen05|BOLD:AAM1098"/>
			AATATTATATTTTATATTTGGTTTATGATCCGGTATGTTAGGATTTTCAATAAGTTTAATTATTCGGTTAGAATTAGGAATACCGGGGAGATTAATTGGTAATGATCAAATTTATAATAGAATAGTTACCTCTCATGCATTTATTATAATTTTCTTTATAGTAATACCTGTAATAATTGGTGGGTTTGGGAATTGATTAATTCCTTTAATATTAGGATCTCCTGATATATCATTTCCTCGAATAAATAATATAAGATTTTGATTATTAATTCCCTCCTTATTTTTGTTGATTTTAAGTGGATTTATTAATACTGGTGTTGGAACAGGTTGAACAGTTTATCCACCTTTATCATTAATTTTGGGTCATGGGGGTATATCAGTTGATTTAGGAATTTTTTCTTTACATTTGGCTGGTGCATCATCTATTATAGGAGCTGTAAATTTTATTACTACAATTTTAAATATGCGAACAAATTTATTTATAATAGATAAAATATCTTTATTTTCTTGATCTGTATTTATTACTGCAATTTTATTATTGTTATCATTACCTGTTTTAGCTGGTGCTATTACTATGTTATTAACTGATCGTAATTTAAATACAAGATTTTTTGATCCTTCAGGTGGTGGAGATCCTATTTTATATCAACATTTATTT
		</sequence>
		<sequence>
			<taxon idref="ASHYD2556-10|Dolichogenidea_beryllacosteae|DHJPAR0038983|Microsca_hedialis|BOLD:AAM1098"/>
			AATATTATATTTTATATTTGGTTTATGATCCGGTATGTTAGGATTTTCAATAAGTTTAATTATTCGGTTAGAATTAGGAATACCGGGGAGATTAATTGGTAATGATCAAATTTATAATAGAATAGTTACCTCTCATGCATTTATTATAATTTTCTTTATAGTAATACCTGTAATAATTGGTGGGTTTGGGAATTGATTAATTCCTTTAATATTAGGATCTCCTGATATATCATTTCCTCGAATAAATAATATAAGATTTTGATTATTAATTCCCTCCTTATTTTTGTTGATTTTAAGTGGATTTATTAATACTGGTGTTGGAACAGGTTGAACAGTTTATCCACCTTTATCATTAATTTTGGGTCATGGGGGTATATCAGTTGATTTAGGAATTTTTTCTTTACATTTGGCTGGTGCATCATCTATTATAGGAGCTGTAAATTTTATTACTACAATTTTAAATATGCGAACAAATTTATTTATAATAGATAAAATATCTTTATTTTCTTGATCTGTATTTATTACTGCAATTTTATTATTGTTATCATTACCTGTTTTAGCTGGTGCTATTACTATGTTATTAACTGATCGTAATTTAAATACAAGATTTTTTGATCCCTCAGGTGGTGGGGATCCTATTTTATACCAACATTTATTT
		</sequence>
		<sequence>
			<taxon idref="ACGAZ1477-12|Dolichogenidea_Janzen32|DHJPAR0050163|Gonionota_Janzen116|BOLD:ACC4119"/>
			AATATTATATTTTATTTTTGGTTTATGATCTGGAATATTAGGATTTTCAATAAGATTAATTATTCGTTTAGAATTAGGAATACCAGGGAGATTAATTGGTAATGATCAAATTTATAATAGAATAGTAACTTCTCATGCATTTATTATAATTTTTTTTATAGTTATACCTGTAATAATTGGGGGATTTGGAAATTGATTAATTCCATTGATATTAGGATCACCTGATATATCATTTCCTCGTATAAATAATATAAGATTTTGGTTGTTAATTCCTTCATTATTTTTATTAATTTTAAGAGGTTTTATTAATACTGGTGTTGGAACAGGTTGAACAGTTTATCCCCCTTTATCTTTAATTTTAGGTCACGGTGGAATATCAGTTGATTTAGGAATTTTTTCTTTACATTTAGCTGGTGCATCTTCAATTATGGGGGCTGTTAATTTTATTACAACAATTTTAAATATGCGAACAAATTTATTTATAATGGATAAAATATCTTTATTTTCATGATCAGTATTTATTACTGCTATTTTATTATTATTGTCTTTACCTGTTTTGGCTGGTGCAATCACTATATTATTGACTGATCGTAATTTAAATACAAGGTTTTTTGATCCTTCTGGAGGGGGTGATCCAATTTTATA?CAACATTTATTT
		</sequence>
		<sequence>
			<taxon idref="ASHYD4030-14|Dolichogenidea_Janzen32|DHJPAR0054865|Gonionota_Janzen116|BOLD:ACC4119"/>
			AATATTATATTTTATTTTTGGTTTATGATCTGGAATATT?GGATTTTCAATAAGATTAATTATTCGTTTAGAATTAGGAATACCAGGGAGATTAATTGGTAATGATCAAATTTATAATAGAATAGTAACTTC?CATGCATTTATTATAATTTTTTTTATAGTTATACCTGTAATAATTGGGGGATTTGGAAATTGATTAATTCCATTGATATTAGGATCACCTGATATATCATTTCCTCGTATAAATAATATAAGATTTTGGTTGTTAATTCCTTCATTATTTTTATTAATTTTAAGAGGTTTTATTAATACTGGTGTTGGAACAGGTTGAACAGTTTATCC?CCTTTATCTTTAATTTTAGGTCA?GGTGGAATATCAGTTGATTTAGGAATTTTTTCTTTACATTTAGCTGGTGCATCTTCAATTATGGGGGCTGTTAATTTTATTACAACAATTTTAAATATGCGAACAAATTTATTTATAATGGATAAAATATCTTTATTTTCATGATCAGTATTTATTACTGCTATTTTATTATTATTGTCTTTACCTGTTTTGGCTGGTGCAATCACTATATTATTGACTGATCGTAATTTAAATACAAGGTTTTTTGATCCTTCTGGAGGGGGTGATCCAATTTTATA?????????????
		</sequence>
		<sequence>
			<taxon idref="ACGBA3658-13|Dolichogenidea_Janzen32|DHJPAR0051066|Gonionota_Janzen116|BOLD:ACC4119"/>
			AATATTATATTTTATTTTTGGTTTATGATCTGGAATATTAGGATTTTCAATAAGATTAATTATTCGTTTAGAATTAGGAATACCAGGGAGATTAATTGGTAATGATCAAATTTATAATAGAATAGTAACTTCCCATGCATTTATTATAATTTTTTTTATAGTTATACCTGTAATAATTGGGGGATTTGGAAATTGATTAATTCCATTGATATTAGGATCACCTGATATATCATTTCCTCGTATAAATAATATAAGATTTTGGTTGTTAATTCCTTCATTATTTTTATTAATTTTAAGAGGTTTTATTAATACTGGTGTTGGAACAGGTTGAACAGTTTATCCCCCTTTATCTTTAATTTTAGGTCACGGTGGAATATCAGTTGATTTAGGAATTTTTTCTTTACATTTAGCTGGTGCATCTTCAATTATGGGGGCTGTTAATTTTATTACAACAATTTTAAATATGCGAACAAATTTATTTATAATGGATAAAATATCTTTATTTTCATGATCAGTATTTATTACTGCTATTTTATTATTATTGTCTTTACCTGTTTTGGCTGGTGCAATCACTATATTATTGACTGATCGTAATTTAAATACAAGGTTTTTTGATCCTTCTGGAGGGGGTGATCCAATTTTATACCAACATTTATTT
		</sequence>
		<sequence>
			<taxon idref="ASHYD3984-14|Dolichogenidea_Janzen32|DHJPAR0054819|Gonionota_Janzen116|BOLD:ACC4119"/>
			AATATTATATTTTATTTTTGGTTTATGATCTGGAATATTAGGATTTTCAATAAGATTAATTATTCGTTTAGAATTAGGAATACCAGGGAGATTAATTGGTAATGATCAAATTTATAATAGAATAGTAACTTC?CATGCATTTATTATAATTTTTTTTATAGTTATACCTGTAATAATTGGGGGATTTGGAAATTGATTAATTCCATTGAT?TTAGGATCACCTGATATATCATTTCCTCGTATAAATAATATAAGATTTTGGTTGTTAATTCCTTCATTATTTTTATTAATTTTAAGAGGTTTTATTAATACTGGTGTTGGAACAGGTTGAACAGTTTATCCCCCTTTATCTTTAATTTTAGGTCACGGTGGAATATCAGTTGATTTAGGAATTTTTTCTTTACATTTAGCTGGTGCATCTTCAATTATGGGGGCTGTTAATTTTATTACAACAATTTTAAATATGCGAACAAATTTATTTATAATGGATAAAATATCTTTATTTTCATGATCAGTATTTATTACTGCTATTTTATTATTATTGTCTTTACCTGTTTTGGCTGGTGCAATCACTATATTATTGACTGATCGTAATTTAAATACAAGGTTTTTTGATCCTTCTGGAGGGGGGGATCCAATTTTATACCAACATTTATTT
		</sequence>
		<sequence>
			<taxon idref="ASHYG642-10|Dolichogenidea_Janzen161|DHJPAR0031381|malaise-trapped|BOLD:AAI6323"/>
			AATATTATATTTTATATTTGGTTTATGATCTGGAATATTAGGATTTTCAATAAGATTAATTATTCGTTTAGAATTAGGAATACCTGGAAGATTAATTGGTAATGATCAAATTTATAATAGAATAGTAACTTCACATGCATTTATTATAATTTTTTTTATAGTGATACCTGTAATGATTGGAGGTTTTGGTAATTGATTAATTCCTTTAATATTAGGATCACCAGATATATCATTTCCACGAATGAATAACATAAGGTTTTGGTTATTAATTCCTTCATTATTTTTATTGATTTTAAGAGGATTTATTAATACTGGTGTTGGTACAGGTTGAACAGTTTATCCCCCTTTATCTTTAATTTTAGGTCATGGTGGAATATCAGTTGATTTAGGAATTTTTTCTTTACATTTGGCTGGTGCATCATCAATTATAGGTGCTGTTAATTTTATTACTACAATTTTAAATATACGAACAAATTTATTTATTATAGATAAAATGTCTTTATTTTCTTGGTCAGTATTTATTACTGCTATTTTATTATTATTATCTTTACCTGTTTTAGCTGGTGCTATTACTATATTATTAACTGATCGTAATTTAAATACTAGATTTTTTGATCCTTCAGGAGGTGGTGATCCAATTTTATATCAACATTTATTT
		</sequence>
		<sequence>
			<taxon idref="ASBAC835-06|Dolichogenidea_Janzen161|DHJPAR0002324|gelJanzen01_Janzen181|BOLD:AAI6323"/>
			?ATATTATATTTTATATTTGGTTTATGATCTGGAATATTAGGATTTTCAATAAGATTAATTATTCGTTTAGAATTAGGAATACCTGGAAGATTAATTGGTAATGATCAAATTTATAATAGAATAGTAACTTCACATGCATTTATTATAATTTTTTTTATAGTGATACCTGTAATGATTGGAGGTTTTGGTAATTGATTAATTCCTTTAATATTAGGATCACCAGATATATCATTTCCACGAATGAATAACATAAGGTTTTGGTTATTAATTCCTTCATTATTTTTATTGATTTTAAGAGGATTTATTAATACTGGTGTTGGTACAGGTTGAACAGTTTATCCCCCTTTATCTTTAATTTTAGGTCATGGTGGAATATCAGTTGATTTAGGAATTTTTTCTTTACATTTGGCTGGTGCATCATCAATTATAGGTGCTGTTAATTTTATTACTACAATTTTAAATATACGAACAAATTTATTTATTATAGATAAAATGTCTTTATTTTCTTGGTCAGTATTTATTACTGCTATTTTATTATTATTATCTTTACCTGTTTTAGCTGGTGCTATTACTATATTATTAACTGATCGTAATTTAAATACTAGATTTTTTGATC?TTCAGGAGG?GG?GA?CCAATTTTATATC?ACATTTAT?T
		</sequence>
		<sequence>
			<taxon idref="ASHYH899-11|Dolichogenidea_Janzen128|DHJPAR0043141|phyBioLep01_BioLep758|BOLD:ABX5620"/>
			AATATTATATTTTATATTTGGTTTATGGTCTGGAATATTAGGATTTTCAATAAGTTTAATTATTCGATTAGAATTAGGAATACCTGGAAGATTAATTGGTAATGATCAAATTTATAATAGAATAGTTACTTCTCATGCATTTATTATAATTTTTTTTATAGTTATACCTGTAATAATTGGTGGTTTTGGAAATTGGTTAATTCCTTTAATATTAGGATCTCCTGATATATCCTTTCCTCGAATAAATAATATAAGATTTTGATTATTAGTTCCTTCATTATTTTTATTAATTTTAAGTGGGTTTATTAATACAGGTGTTGGGACTGGGTGGACAGTTTATCCTCCATTGTCTTTAATTTTAGGTCATGGGGGAATATCAGTTGATTTGGGAATTTTTTCTTTACATTTAGCTGGGGCATCTTCAATTATAGGGGCAGTTAATTTTATTACTACAATTTTAAATATACGAACAAATTTATTTATAATAGATAAAATATCTTTATTTTCATGATCTGTATTTATTACTGCAATTTTATTATTATTATCTTTACCTGTTTTGGCTGGTGCAATTACTATATTATTAACTGATCGAAATTTAAATACAAGATTTTTTGATCCTTCTGGAGGAGGGGATCCAATTTTATATCAACATTTATTT
		</sequence>
		<sequence>
			<taxon idref="ACGAZ518-11|Dolichogenidea_Janzen128|DHJPAR0045297|phyBioLep01_BioLep758|BOLD:ABX5620"/>
			AATATTATATTTTATATTTGGTTTATGGTCTGGAATATTAGGATTTTCAATAAGTTTAATTATTCGATTAGAATTAGGAATACCTGGAAGATTAATTGGTAATGATCAAATTTATAATAGAATAGTTACTTCTCATGCATTTATTATAATTTTTTTTATAGTTATACCTGTAATAATTGGTGGTTTTGGAAATTGGTTAATTCCTTTAATATTAGGATCTCCTGATATATCCTTTCCTCGAATAAATAATATAAGATTTTGATTATTAGTTCCTTCATTATTTTTATTAATTTTAAGTGGGTTTATTAATACAGGTGTTGGGACTGGGTGGACAGTTTATCCTCCATTGTCTTTAATTTTAGGTCATGGGGGAATATCAGTTGATTTGGGAATTTTTTCTTTACATTTAGCTGGGGCATCTTCAATTATAGGGGCAGTTAATTTTATTACTACAATTTTAAATATACGAACAAATTTATTTATAATAGATAAAATATCTTTATTTTCATGATCTGTATTTATTACTGCAATTTTATTATTATTATCTTTACCTGTTTTGGCTGGTGCAATTACTATATTATTAACTGATCGAAATTTAAATACAAGATTTTTTGATCCTTCTGGAGGAGGGGA?CCAATTTTATATCAACATTTATTT
		</sequence>
		<sequence>
			<taxon idref="ACGAZ508-11|Dolichogenidea_Janzen128|DHJPAR0045287|phyBioLep01_BioLep758|BOLD:ABX5620"/>
			AATATTATATTTTATATTTGGTTTATGGTCTGGAATATTAGGATTTTCAATAAGTTTAATTATTCGATTAGAATTAGGAATACCTGGAAGATTAATTGGTAATGATCAAATTTATAATAGAATAGTTACTTCTCATGCATTTATTATAATTTTTTTTATAGTTATACCTGTAATAATTGGTGGTTTTGGAAATTGGTTAATTCCTTTAATATTAGGATCTCCTGATATATCCTTTCCTCGAATAAATAATATAAGATTTTGATTATTAGTTCCTTCATTATTTTTATTAATTTTAAGTGGGTTTATTAATACAGGTGTTGGGACTGGGTGGACAGTTTATCCTCCATTGTCTTTAATTTTAGGTCATGGGGGAATATCAGTTGATTTGGGAATTTTTTCTTTACATTTAGCTGGGGCATCTTCAATTATAGGGGCAGTTAATTTTATTACTACAATTTTAAATATACGAACAAATTTATTTATAATAGATAAAATATCTTTATTTTCATGATCTGTATTTATTACTGCAATTTTATTATTATTATCTTTACCTGTTTTGGCTGGTGCAATTACTATATTATTAACTGATCGAAATTTAAATACAAGATTTTTTGATCCTTCTGGAGGAGGGGA?CCAATTTTA?ATCAACATTTATTT
		</sequence>
		<sequence>
			<taxon idref="ASHYG023-10|Dolichogenidea_Janzen16|DHJPAR0033753|malaise-trapped|BOLD:AAM5843"/>
			AATATTATACTTTATATTCGGTTTATGGTCTGGTATATTAGGATTTTCAATAAGTTTAATTATTCGTTTAGAATTAGGCATACCTGGTAGATTAATTGGTAATGATCAAATTTATAATAGAATAGTTACTTCTCATGCATTTATTATAATTTTTTTTATAGTTATACCTGTAATAATTGGGGGTTTTGGAAATTGATTAATTCCATTAATATTGGGATCAGTTGATATATCATTTCCCCGAATAAATAATATGAGATTCTGATTATTGATTCCCTCATTATTTTTATTAATTTTAAGAGGTTTTATTAATACTGGTGTTGGGACAGGTTGGACAGTTTATCCACCTTTGTCTTTAATTTTAGGGCATGGGGGGATATCTGTTGATTTAGGAATTTTTTCTTTACATTTAGCTGGCGCATCATCAATTATAGGTGCTGTTAATTTTATTACTACAATTTTAAATATACGAACAAATTTATTTATAATAGATAAAATATCTTTATTTACATGATCAGTATTTATCACTGCAATTTTATTGTTATTATCTTTACCTGTTTTAGCTGGTGCTATTACAATATTATTAACTGACCGTAATTTAAATACAAGATTTTTTGATCCTTCGGGAGGCGGCGATCCAATTTTATATCAACATTTATTT
		</sequence>
		<sequence>
			<taxon idref="ACGBA4472-13|Dolichogenidea_Janzen430|DHJPAR0051880|gelJanzen01_Janzen22|BOLD:ACB1629"/>
			AATATTATATTTTATATTTGGTTTATGATCTGGTATATTAGGATTTTCAATAAGATTAATTATTCGTTTAGAATTAGGAATACCTGGAAGTTTAATTGGTAATGATCAGATTTATAATAGAATAGTTACTTCTCATGCTTTTATTATAATTTTTTTTATAGTTATACCAGTAATAATTGGAGGGTTTGGAAATTGATTAATTCCTTTAATATTAGGATCTCCTGATATATCATTTCCTCGTATGAATAATATAAGTTTTTGATTATTAATTCCTTCTTTATTTTTATTAATTTTAAGTGGATTTATTAATACTGGAGTTGGAACAGGTTGAACTGTTTATCCACCTTTATCATTAATTTTAGGACATGGAGGTATATCAGTTGATTTAGGAATTTTTTCTTTACATTTGGCTGGTGCTTCCTCTATTATAGGAGCTGTTAATTTTATTACAACAATTTTAAATATACGAACAAATTTATTTATAATAGATAAAATATCTTTATTTTCTTGATCAGTATTTATTACTGCAATTTTATTATTGTTATCTTTACCTGTTTTAGCTGGTGCAATTACTATATTATTAACTGATCGTAATTTAAATACAAGATTTTTCGATCCATCTGGAGGTGGGGATCCAATTTTATACCAACATTTATTT
		</sequence>
		<sequence>
			<taxon idref="ASHYD1771-10|Dolichogenidea_Janzen15|DHJPAR0031847|malaise-trapped|BOLD:AAM5851"/>
			???????????????????????????????????????????ATTTCTATAAGATTAATTATTCGTTTAGAATTAGGTATACCTGGAAGTTTAATTGGGAATGATCAAATTTATAATAGAATAGTGACTTCTCATGCATTTATTATAATTTTTTTTATAGTTATACCTGTAATAATTGGAGGTTTTGGAAATTGATTAATTCCTTTAATATTAGGATCTCCTGATATATCTTTTCCTCGTATAAATAATATAAGTTATTGATTATTAATTCCTTCATTATTTTTATTAATTTTAAGAGGTTTTATTAATACTGGTGTTGGAACAGGTTGAACAGTTTATCCGCCTTTATCTTTAATTTTAGGTCATGGTGGTTTATCTGTTGATTTAGGAATTTTTTCTTTACATTTAGCTGGTGCATCTTCAATTATAGGTGCTGTTAATTTTATTACTACAATTTTAAATATACGTACAAATTTATTTTTAATAGATAAAATATCTTTATTTTCTTGATCAGTATTTATTACTGCAATTTTGTTATTATTATCTTTACCT?????????????????????????????????????????????????????????????????????????????????????????????????????????
		</sequence>
		<sequence>
			<taxon idref="ASHYD1782-10|Dolichogenidea_Janzen15|DHJPAR0031858|malaise-trapped|BOLD:AAM5851"/>
			AATATTATATTTTATGTTTGGTTTATGATCTGGAATATTAGGATTTTCTATAAGATTAATTATTCGTTTAGAATTAGGTATACCTGGAAGTTTAATTGGGAATGATCAAATTTATAATAGAATAGTGACTTCTCATGCATTTATTATAATTTTTTTTATAGTTATACCTGTAATAATTGGAGGTTTTGGAAATTGATTAATTCCTTTAATATTAGGATCTCCTGATATATCTTTTCCTCGTATAAATAATATAAGTTATTGATTATTAATTCCTTCATTATTTTTATTAATTTTAAGAGGTTTTATTAATACTGGTGTTGGAACAGGTTGAACAGTTTATCCGCCTTTATCTTTAATTTTAGGTCATGGTGGTTTATCTGTTGATTTAGGAATTTTTTCTTTACATTTAGCTGGTGCATCTTCAATTATAGGTGCTGTTAATTTTATTACTACAATTTTAAATATACGTACAAATTTATTTTTAATAGATAAAATATCTTTATTTTCTTGATCAGTATTTATTACTGCAATTTTGTTATTATTATCTTTACCTGTTTTAGCTGGAGCTATTACAATATTATTAACTGATCGTAATTTAAATACAAGATTTTTTGATCCTGCTGGTGGGGGGGATCCAGTTTTATATCAGCATTTATTT
		</sequence>
		<sequence>
			<taxon idref="ASHYD1791-10|Dolichogenidea_Janzen15|DHJPAR0031867|malaise-trapped|BOLD:AAM5851"/>
			AATATTATATTTTATGTTTGGTTTATGATCTGGAATATTAGGATTTTCTATAAGATTAATTATTCGTTTAGAATTAGGTATACCTGGAAGTTTAATTGGGAATGATCAAATTTATAATAGAATAGTGACTTCTCATGCATTTATTATAATTTTTTTTATAGTTATACCTGTAATAATTGGAGGTTTTGGAAATTGATTAATTCCTTTAATATTAGGATCTCCTGATATATCTTTCCCTCGTATAAATAATATAAGTTATTGATTATTAATTCCTTCATTATTTTTATTAATTTTAAGAGGTTTTATTAATACTGGTGTTGGAACAGGTTGAACAGTTTATCCGCCTTTATCTTTAATTTTAGGTCATGGTGGTTTATCTGTTGATTTAGGAATTTTTTCTTTACATTTAGCTGGTGCATCTTCAATTATAGGTGCTGTTAATTTTATTACTACAATTTTAAATATACGTACAAATTTATTTTTAATAGATAAAATATCTTTATTTTCTTGATCAGTATTTATTACTGCAATTTTGTTATTATTATCTTTACCTGTTTTAGCTGGAGCTATTACAATATTATTAACTGATCGTAATTTAAATACAAGATTTTTTGATCCTGCTGGTGGGGGGGATCCAGTTTTATATCAGCATTTATTT
		</sequence>
		<sequence>
			<taxon idref="ASHYD1775-10|Dolichogenidea_Janzen456|DHJPAR0031851|malaise-trapped|BOLD:AAM5852"/>
			AATATTATATTTTATATTTGGATTATGGGCTGGAATATTGGGATTTTCTATAAGATTAATTATTCGTTTAGAATTAGGAATACCTGGAAGTTTAATTGGTAATGATCAAATTTATAATAGAATAGTGACTTCTCATGCATTTATTATAATTTTTTTTATAGTTATACCTGTAATAATTGGAGGTTTTGGAAATTGATTAATTCCATTAATATTAGGTTCACCTGATATATCTTTCCCTCGTATAAATAATATAAGTTATTGATTATTAATTCCTTCATTATTTTTATTAATTTTAAGTGGATTTATTAATACTGGTGTTGGGACAGGTTGGACAGTTTATCCTCCTTTATCTTTAATTTTAGGACATGGTGGTTTATCTGTTGATTTAGGAATTTTTTCTTTACATTTAGCTGGGGCATCTTCAATTATAGGTGCAGTTAATTTTATTACTACAATTTTGAATATACGAACAAATTTATTTTTAATAGATAAAATATCTTTATTTTCTTGATCAGTATTTATTACTGCAATTTTATTATTGTTATCTTTACCTGTTTTAGCTGGAGCTATTACAATATTATTAACTGATCGTAATTTAAATACAAGATTTTTTGACCCCGCTGGTGGGGGTGATCCAGTTTTATATCAGCATTTATTT
		</sequence>
		<sequence>
			<taxon idref="ASHYE1193-09|Dolichogenidea_Janzen55|DHJPAR0035371|Olethreutes_Janzen323|BOLD:AAE8612"/>
			AATTTTATATTTTATATTTGGTTTATGGTCTGGTATATTAGGATTTTCAATAAGTTTAATTATTCGTTTAGAATTAGGTATACCTGGAAGATTAATTAGTAATGATCAAATTTATAATAGAATAGTTACTTCTCATGCTTTTATTATAATTTTTTTTATAGTTATACCTGTAATAATTGGAGGTTTTGGTAATTGATTAATTCCATTAATATTAGGATCTCCTGATATATCATTTCCTCGGATAAATAATATAAGATTTTGATTATTAATTCCATCATTATTTTTATTACTTTTAAGTGGATTTATTAATACTGGGGTTGGGACAGGTTGAACAGTTTATCCACCATTATCATTAATTTTAGGTCATGGAGGTATATCTGTGGATATAGGAATTTTTTCTTTACATTTAGCTGGGGCTTCTTCAATTATAGGGGCTGTTAATTTTATCACTACAATTTTAATTATACGAACAAATTTATTTATAATAGATAAAATATCATTATTTTCATGATCAGTATTTATTACTGCAATTTTATTATTATTATCTTTACCTGTTTTAGCAGGGGCAATTACTATATTATTAACTGATCGTAATTTAAATACAAGATTTTTTGATCCTTCTGGGGGGGGTGATCCAATTTTATATCAACACTTATTT
		</sequence>
		<sequence>
			<taxon idref="ACGBA2965-12|Dolichogenidea_Janzen55|DHJPAR0049423|Olethreutes_Brown22|BOLD:AAE8612"/>
			AATTTTATATTTTATATTTGGTTTATGGTCTGGTATATTAGGATTTTCAATAAGTTTAATTATTCGTTTAGAGTTAGGTATACCTGGAAGATTAATTAGTAATGATCAAATTTATAATAGAATAGTTACTTCTCATGCTTTTATTATAATTTTTTTTATAGTTATACCTGTAATAATTGGAGGTTTTGGTAATTGATTAATTCCATTAATATTAGGATCTCCTGATATATCATTTCCTCGGATAAATAATATAAGATTTTGATTATTAATTCCATCATTATTTTTATTACTTTTAAGTGGATTTATTAATACTGGGGTTGGGACAGGTTGAACAGTTTATCCACCATTATCATTAATTTTAGGTCATGGAGGTATATCTGTGGATATAGGAATTTTTTCTTTACATTTAGCTGGGGCTTCTTCAATTATAGGGGCTGTTAATTTTATCACTACAATTTTAATTATACGAACAAATTTATTTATAATAGATAAAATATCATTATTTTCATGATCAGTATTTATTACTGCAATTTTATTATTATTATCTTTACCTGTTTTAGCAGGGGCAATTACTATATTATTAACTGATCGTAATTTAAATACAAGATTTTTTGATCCTTCTGGGGGGGGTGATCCAATTTTATATCAACACTTATTT
		</sequence>
		<sequence>
			<taxon idref="ASHYB1752-10|Dolichogenidea_Janzen55|DHJPAR0039464|Olethreutes_Brown22|BOLD:AAE8612"/>
			AATTTTATATTTTATATTTGGTCTATGGTCTGGTATATTAGGATTTTCAATAAGTTTAATTATTCGTTTAGAGTTAGGTATACCTGGAAGATTAATTAGTAATGATCAAATTTATAATAGAATAGTTACTTCTCATGCTTTTATTATAATTTTTTTTATAGTTATACCTGTAATAATTGGAGGTTTTGGTAATTGATTAATTCCATTAATATTAGGATCTCCTGATATATCATTTCCTCGGATAAATAATATAAGATTTTGATTATTAATTCCATCATTATTTTTATTACTTTTAAGTGGATTTATTAATACTGGGGTTGGGACAGGTTGAACAGTTTATCCACCATTATCATTAATTTTAGGTCATGGAGGTATATCTGTGGATATAGGAATTTTTTCTTTACATTTAGCTGGGGCTTCTTCAATTATAGGGGCTGTTAATTTTATCACTACAATTTTAATTATACGAACAAATTTATTTATAATAGATAAAATATCATTATTTTCATGATCAGTATTTATTACTGCAATTTTATTATTATTATCTTTACCTGTTTTAGCAGGGGCAATTACTATATTATTAACTGATCGTAATTTAAATACAAGATTTTTTGATCCTTCTGGGGGGGGTGATCCAATTTTATATCAACACTTATTT
		</sequence>
		<sequence>
			<taxon idref="ASHYD2612-10|Dolichogenidea_Janzen55|DHJPAR0039039|Olethreutes_Brown22|BOLD:AAE8612"/>
			AATTTTATATTTTATATTTGGTTTATGGTCTGGTATATTAGGATTTTCAATAAGTTTAATTATTCGTTTAGAGTTAGGTATACCTGGAAGATTAATTAGTAATGATCAAATTTATAATAGAATAGTTACTTCTCATGCTTTTATTATAATTTTTTTTATAGTTATACCTGTAATAATTGGAGGTTTTGGTAATTGATTAATTCCATTAATATTAGGATCTCCTGATATATCATTTCCTCGTATAAATAATATAAGATTTTGATTATTAATTCCATCATTATTTTTATTACTTTTAAGTGGATTTATTAATACTGGGGTTGGGACAGGTTGAACAGTTTATCCACCATTATCATTAATTTTAGGTCATGGAGGTATATCTGTGGATATAGGAATTTTTTCTTTACATTTAGCTGGGGCTTCTTCAATTATAGGGGCTGTTAATTTTATCACTACAATTTTAATTATACGAACAAATTTATTTATAATAGATAAAATATCATTATTTTCATGATCAGTATTTATTACTGCAATTTTATTATTATTATCTTTACCTGTTTTAGCAGGGGCAATTACTATATTATTAACTGATCGTAATTTAAATACAAGATTTTTTGATCCTTCTGGGGGGGGTGATCCAATTTTATATCAACACTTATTT
		</sequence>
		<sequence>
			<taxon idref="ASHYB2146-10|Dolichogenidea_rogerblancoi|DHJPAR0039859|Antaeotricha_Janzen107|BOLD:AAL2325"/>
			????????????????????????????????????????????????????????????????????????????????????????????????????????????????????????????????CTTCTCATGCATTTATTATGATTTTTTTTATAGTAATACCTGTAATAATTGGTGGGTTTGGAAATTGATTAATTCCTTTAATATTAGGATCCCCTGACATATCATTTCCTCGAATAAATAATATAAGTTTTTGATTATTAATTCCTTCTTTATTTTTATTAATTATAAGTGGGTTTATTAATATTGGAGTTGGGACAGGTTGAACGGTTTATCCTCCTTTATCTTTAATTTTAGGTCATGGGGGTATATCTGTTGATTTAGGAATTTTTTCTTTACATTTAGCTGGGGCTTCATCAATTATAGGAGCAGTAAATTTTATTACTACAATTTTAAATATACGAACTAATTTATTTATAATAGATAAAATATCATTATTTTCTTGATCTGTTTTAATTACAGCAATTTTGTTATTATTATCATTACCTGTTTTAGCTGGTGCAATTACTATATTATTAACAGATCGAAATTTAAATACAAGATTTTTTGATCCGTCAGGAGGGGGGGATCCAATTTTATATCAACATTTATTT
		</sequence>
		<sequence>
			<taxon idref="ASHYF1722-11|Dolichogenidea_rogerblancoi|DHJPAR0041816|Antaeotricha_Janzen107|BOLD:AAL2325"/>
			GATTTTATATTTTATATTTGGTTTATGATCAGGTATATTAGGATTTTCAATAAGATTAATTATTCGATTAGAATTAGGAATACCTGGTAGTTTAATTGGTAATGATCAAATTTATAATAGAATAGTTACTTCTCATGCATTTATTATGATTTTTTTTATAGTAATACCTGTAATAATTGGTGGGTTTGGAAATTGATTAATTCCTTTAATATTAGGATCCCCTGACATATCATTTCCTCGAATAAATAATATAAGTTTTTGATTATTAATTCCTTCTTTATTTTTATTAATTATAAGTGGGTTTATTAATATTGGAGTTGGGACAGGTTGAACGGTTTATCCTCCTTTATCTTTAATTTTAGGTCATGGGGGTATATCTGTTGATTTAGGAATTTTTTCTTTACATTTAGCTGGGGCTTCATCAATTATAGGAGCAGTAAATTTTATTACTACAATTTTAAATATACGAACTAATTTATTTATAATAGATAAAATATCATTATTTTCTTGATCTGTTTTAATTACAGCAATTTTGTTATTATTATCATTACCTGTTTTAGCTGGTGCAATTACTATATTATTAACAGATCGAAATTTAAATACAAGATTTTTTGATCCGTCAGGAGGGGGGGATCCAATTTTATATCAACATTTATTT
		</sequence>
		<sequence>
			<taxon idref="ASHYD2872-14|Dolichogenidea_rogerblancoi|DHJPAR0053702|Antaeotricha_Janzen107|BOLD:AAL2325"/>
			GATTTTATATTTTATATTTGGTTTATGATCAGGTATATTAGGATTTTCAATAAGATTAATTATTCGATTAGAATTAGGAATACCTGGTAGTTTAATTGGTAATGATCAAATTTATAATAGAATAGTTACTTCTCATGCATTTATTATGATTTTTTTTATAGTAATACCTGTAATAATTGGTGGGTTTGGAAATTGATTAATTCCTTTAATATTAGGATCTCCTGACATATCATTTCCTCGAATAAATAATATAAGTTTTTGATTATTAATTCCTTCTTTATTTTTATTAATTATAAGTGGGTTTATTAATATTGGAGTTGGGACAGGTTGAACGGTTTATCCTCCTTTATCTTTAATTTTAGGTCATGGGGGTATATCTGTTGATTTAGGAATTTTTTCTTTACATTTAGCTGGGGCTTCATCAATTATAGGAGCAGTAAATTTTATTACTACAATTTTAAATATACGAACTAATTTATTTATAATAGATAAAATATCATTATTTTCTTGATCTGTTTTAATTACAGCAATTTTGTTATTATTATCATTACCTGTTTTAGCTGGTGCAATTACTATATTATTAACAGATCGAAATTTAAATACAAGATTTTTTGATCCGTCAGGAGGGGGGGATCCAATTTTATATCAACATTTATTT
		</sequence>
		<sequence>
			<taxon idref="ACGAZ1406-12|Dolichogenidea_genuarnunezi|DHJPAR0050092|Antaeotricha_phaeoneura|BOLD:ACC1300"/>
			AATTTTATATTTTTTATTTGGTTTATGATCGGGTATATTGGGATTTTCAATAAGATTAATTATTCGATTAGAATTAGGAATACCAGGTAGTTTAATTGGTAATGATCAAATTTATAATAGAATAGTTACTTCTCATGCATTTATTATAATTTTTTTTATAGTTATACCTGTAATAATTGGTGGTTTTGGAAATTGATTAATTCCTTTAATATTAGGTTCTCCTGATATATCATTTCCTCGAATGAATAATATAAGTTTTTGATTATTAATTCCTTCTTTATTTTTATTAATTATAAGAGGTTTTATTAATACTGGTGTTGGGACAGGTTGAACAGTTTATCCTCCTTTATCTTTAATTTTAGGACATGGGGGTATGTCTGTTGATTTAGGAATTTTTTCTTTACATTTAGCTGGGGCTTCATCAATTATAGGTGCAGTAAATTTTATTACTACAATTTTAAATATGCGAACTAATTTATTTATAATAGATAAAATATCATTATTTTCTTGATCTGTTTTAATTACGGCAATTTTATTATTATTATCATTACCTGTTTTAGCAGGTGCAATTACTATATTGTTAACAGATCGAAATTTAAATACAAGATTTTTTGATCCATCAGGAGGGGGTGATCCAATTTTATATCAACATTTATTT
		</sequence>
		<sequence>
			<taxon idref="ASHYH2025-14|Dolichogenidea_alejandromasisi|DHJPAR0055478|Antaeotricha_renselariana|BOLD:ABX6174"/>
			AATATTATATTTTATATTTGGAATTTGATCAGGTATATTAGGATTTTCAATAAGATTAATTATTCGGTTAGAGTTAGGAATACCTGGAAGTTTAATTGGTAATGATCAAATTTATAATAGAATAGTAACTTCTCATGCATTTATTATAATTTTTTTTATAGTTATACCTGTAATAATTGGTGGATTTGGGAATTGATTGATTCCTTTAATATTAGGGTCTCCTGATATATCATTTCCTCGAATAAATAATATAAGTTTTTGATTATTAATTCCTTCTTTATTTTTATTAATTATAAGAGGATTTATTAATACTGGAGTTGGGACAGGTTGAACAGTTTATCCTCCTTTGTCTTTAATTTTAGGTCATGGGGGTATATCTGTAGATTTAGGAATTTTTTCATTACATTTAGCTGGGGCTTCATCAATTATAGGTGCTGTAAATTTTATTACTACAATTATAAATATACGAACTAATTTATTTATAATGGATAAGATATCATTATTTTCTTGATCTGTTTTAATTACAGCAATTTTATTATTATTATCATTACCTGTATTAGCAGGTGCAATTACTATATTATTGACAGATCGAAATTTAAATACAAGATTTTTTG????????????????????????????????????????????
		</sequence>
		<sequence>
			<taxon idref="ASHYB1588-09|Dolichogenidea_alejandromasisi|DHJPAR0034295|Antaeotricha_renselariana|BOLD:ABX6174"/>
			AATATTATATTTTATATTTGGAATTTGATCAGGTATATTAGGATTTTCAATAAGATTAATTATTCGGTTAGAGTTAGGAATACCTGGAAGTTTAATTGGTAATGATCAAATTTATAATAGAATAGTAACTTCTCATGCATTTATTATAATTTTTTTTATAGTTATACCTGTAATAATTGGTGGATTTGGGAATTGATTGATTCCTTTAATATTAGGGTCTCCTGATATATCATTTCCTCGAATAAATAATATAAGTTTTTGATTATTAATTCCTTCTTTATTTTTATTAATTATAAGAGGATTTATTAATACTGGAGTTGGGACAGGTTGAACAGTTTATCCTCCTTTGTCTTTAATTTTAGGTCATGGGGGTATATCTGTAGATTTAGGAATTTTTTCATTACATTTAGCTGGGGCTTCATCAATTATAGGTGCTGTAAATTTTATTACTACAATTATAAATATACGAACTAATTTATTTATAATGGATAAGATATCATTATTTTCTTGATCTGTTTTAATTACAGCAATTTTATTATTATTATCATTACCTGTATTAGCAGGTGCAATTACTATATTATTGACAGATCGAAATTTAAATACAAGATTTTTTGATCCATCAGGAGGTGGAGAT????????????????????????
		</sequence>
		<sequence>
			<taxon idref="ASHYF1549-11|Dolichogenidea_alejandromasisi|DHJPAR0041643|Antaeotricha_renselariana|BOLD:ABX6174"/>
			AATATTATATTTTATATTTGGAATTTGATCAGGTATATTAGGATTTTCAATAAGATTAATTATTCGGTTAGAGTTAGGAATACCTGGAAGTTTAATTGGTAATGATCAAATTTATAATAGAATAGTAACTTCTCATGCATTTATTATAATTTTTTTTATAGTTATACCTGTAATAATTGGTGGATTTGGGAATTGATTGATTCCTTTAATATTAGGGTCTCCTGATATATCATTTCCTCGAATAAATAATATAAGTTTTTGATTATTAATTCCTTCTTTATTTTTATTAATTATAAGAGGATTTATTAATACTGGAGTTGGGACAGGTTGAACAGTTTATCCTCCTTTGTCTTTAATTTTAGGTCATGGGGGTATATCTGTAGATTTAGGAATTTTTTCATTACATTTAGCTGGGGCTTCATCAATTATAGGTGCTGTAAATTTTATTACTACAATTATAAATATACGAACTAATTTATTTATAATGGATAAGATATCATTATTTTCTTGATCTGTTTTAATTACAGCAATTTTATTATTATTATCATTACCTGTATTAGCAGGTGCAATTACTATATTATTGACAGATCGAAATTTAAATACAAGATTTTTTGATCCATCAGGTGGTGGAGATCCAATTTTATATCAACATTTATTT
		</sequence>
		<sequence>
			<taxon idref="ACGAZ434-11|Dolichogenidea_alejandromasisi|DHJPAR0045213|Antaeotricha_renselariana|BOLD:ABX6174"/>
			AATATTATATTTTATATTTGGAATTTGATCAGGTATATTAGGATTTTCAATAAGATTAATTATTCGGTTAGAGTTAGGAATACCTGGAAGTTTAATTGGTAATGATCAAATTTATAATAGAATAGTAACTTCTCATGCATTTATTATAATTTTTTTTATAGTTATACCTGTAATAATTGGTGGATTTGGGAATTGATTGATTCCTTTAATATTAGGGTCTCCTGATATATCATTTCCTCGAATAAATAATATAAGTTTTTGATTATTAATTCCTTCTTTATTTTTATTAATTATAAGAGGATTTATTAATACTGGAGTTGGGACAGGTTGAACAGTTTATCCTCCTTTGTCTTTAATTTTAGGTCATGGGGGTATATCTGTAGATTTAGGAATTTTTTCATTACATTTAGCTGGGGCTTCATCAATTATAGGTGCTGTAAATTTTATTACTACAATTATAAATATACGAACTAATTTATTTATAATGGATAAGATATCATTATTTTCTTGATCTGTTTTAATTACAGCAATTTTATTATTATTATCATTACCTGTATTAGCAGGTGCAATTACTATATTATTGACAGATCGAAATTTAAATACAAGATTTTTTGATCCATCAGGTGGTGGAGATCCAATTTTATATCA?CATTTATTT
		</sequence>
		<sequence>
			<taxon idref="ACGAZ402-11|Dolichogenidea_alejandromasisi|DHJPAR0045181|Antaeotricha_renselariana|BOLD:ABX6174"/>
			AATATTATATTTTATATTTGGAATTTGATCAGGTATATTAGGATTTTCAATAAGATTAATTATTCGGTTAGAGTTAGGAATACCTGGAAGTTTAATTGGTAATGATCAAATTTATAATAGAATAGTAACTTCTCATGCATTTATTATAATTTTTTTTATAGTTATACCTGTAATAATTGGTGGATTTGGGAATTGATTGATTCCTTTAATATTAGGGTCTCCTGATATATCATTTCCTCGAATAAATAATATAAGTTTTTGATTATTAATTCCTTCTTTATTTTTATTAATTATAAGAGGATTTATTAATACTGGAGTTGGGACAGGTTGAACAGTTTATCCTCCTTTGTCTTTAATTTTAGGTCATGGGGGTATATCTGTAGATTTAGGAATTTTTTCATTACATTTAGCTGGGGCTTCATCAATTATAGGTGCTGTAAATTTTATTACTACAATTATAAATATACGAACTAATTTATTTATAATGGATAAGATATCATTATTTTCTTGATCTGTTTTAATTACAGCAATTTTATTATTATTATCATTACCTGTATTAGCAGGTGCAATTACTATATTATTGACAGATCGAAATTTAAATACAAGATTTTTTGATCCATCAGGTGGTGGAGATCCAATTTTA?ATCAACATTTATTT
		</sequence>
		<sequence>
			<taxon idref="ACGAZ394-11|Dolichogenidea_alejandromasisi|DHJPAR0045173|Antaeotricha_renselariana|BOLD:ABX6174"/>
			AATATTATATTTTATATTTGGAATTTGATCAGGTATATTAGGATTTTCAATAAGATTAATTATTCGGTTAGAGTTAGGAATACCTGGAAGTTTAATTGGTAATGATCAAATTTATAATAGAATAGTAACTTCTCATGCATTTATTATAATTTTTTTTATAGTTATACCTGTAATAATTGGTGGATTTGGGAATTGATTGATTCCTTTAATATTAGGGTCTCCTGATATATCATTTCCTCGAATAAATAATATAAGTTTTTGATTATTAATTCCTTCTTTATTTTTATTAATTATAAGAGGATTTATTAATACTGGAGTTGGGACAGGTTGAACAGTTTATCCTCCTTTGTCTTTAATTTTAGGTCATGGGGGTATATCTGTAGATTTAGGAATTTTTTCATTACATTTAGCTGGGGCTTCATCAATTATAGGTGCTGTAAATTTTATTACTACAATTATAAATATACGAACTAATTTATTTATAATGGATAAGATATCATTATTTTCTTGATCTGTTTTAATTACAGCAATTTTATTATTATTATCATTACCTGTATTAGCAGGTGCAATTACTATATTATTGACAGATCGAAATTTAAATACAAGATTTTTTGATCCATCAGGTGGTGGAGA?CCAATTTTATATCAACATTTATTT
		</sequence>
		<sequence>
			<taxon idref="ACGAZ437-11|Dolichogenidea_alejandromasisi|DHJPAR0045216|Antaeotricha_renselariana|BOLD:ABX6174"/>
			AATATTATATTTTATATTTGGAATTTGATCAGGTATATTAGGATTTTCAATAAGATTAATTATTCGGTTAGAGTTAGGAATACCTGGAAGTTTAATTGGTAATGATCAAATTTATAATAGAATAGTAACTTCTCATGCATTTATTATAATTTTTTTTATAGTTATACCTGTAATAATTGGTGGATTTGGGAATTGATTGATTCCTTTAATATTAGGGTCTCCTGATATATCATTTCCTCGAATAAATAATATAAGTTTTTGATTATTAATTCCTTCTTTATTTTTATTAATTATAAGAGGATTTATTAATACTGGAGTTGGGACAGGTTGAACAGTTTATCCTCCTTTGTCTTTAATTTTAGGTCATGGGGGTATATCTGTAGATTTAGGAATTTTTTCATTACATTTAGCTGGGGCTTCATCAATTATAGGTGCTGTAAATTTTATTACTACAATTATAAATATACGAACTAATTTATTTATAATGGATAAGATATCATTATTTTCTTGATCTGTTTTAATTACAGCAATTTTATTATTATTATCATTACCTGTATTAGCAGGTGCAATTACTATATTATTGACAGATCGAAATTTAAATACAAGATTTTTTGATCCATCAGGTGGTGGAGA?CCA?TTTTATATCAACATTTATTT
		</sequence>
		<sequence>
			<taxon idref="ASBR869-06|Dolichogenidea_alejandromasisi|DHJPAR0004859|Antaeotricha_renselariana|BOLD:ABX6174"/>
			????????????????????????????TCAGGTATATTAGGATTTTCAATAAGA??AATTATTCGGTTAGAGTTAGGAATACCTGGAAGTTTAATTGGTAATGATCAAATTTATAATAGAATAGTAACTTCTCATGCATTTATTATAATTTTTTTTATAGTTATACCTGTAATAATTGGTGGATTTGGGAATTGATTGATTCCTTTAATATTAGGGTCTCCTGATATATCATTTCCTCGAATAAATAATATAAGTTTTTGATTATTAATTCCTTCTTTATTTTTATTAATTATAAGAGGATTTATTAATACTGGAGTTGGGACAGGTTGAACAGTTTATCCTCCTTTGTCTTTAATTTTAGGTCATGGGGGTATATCTGTAGATTTAGGAATTTTTTCATTACATTTAGCTGGGGCTTCATCAATTATAGGTGCTGTAAATTTTATTACTACAATTATAAATATACGAACTAATTTATTTATAATGGATAAGATATCATTATTTTCTTGATCTGTTTTAATTACAGCAATTTTATTATTATTATCATTACCTGTATTAGCAGGTGCAATTACTATATTATTGACAGATCGAAATTTAAATACAAGA?TTTTTGATCCATCAGGTGG?GGAGA?CCAATTTTATATCAACATTTATTT
		</sequence>
		<sequence>
			<taxon idref="ASBA832-06|Dolichogenidea_alejandromasisi|DHJPAR0004258|Antaeotricha_renselariana|BOLD:ABX6174"/>
			???????????????????????????????GGTATATTAGGATTTTCAATAAGATTAATTATTCGGTTAGAGTTAGGAATACCTGGAAGTTTAATTGGTAATGATCAAATTTATAATAGAATAGTAACTTCTCATGCATTTATTATAATTTTTTTTATAGTTATACCTGTAATAATTGGTGGATTTGGGAATTGATTGATTCCTTTAATATTAGGGTCTCCTGATATATCATTTCCTCGAATAAATAATATAAGTTTTTGATTATTAATTCCTTCTTTATTTTTATTAATTATAAGAGGATTTATTAATACTGGAGTTGGGACAGGTTGAACAGTTTATCCTCCTTTGTCTTTAATTTTAGGTCATGGGGGTATATCTGTAGATTTAGGAATTTTTTCATTACATTTAGCTGGGGCTTCATCAATTATAGGTGCTGTAAATTTTATTACTACAATTATAAATATACGAACTAATTTATTTATAATGGATAAGATATCATTATTTTCTTGATCTGTTTTAATTACAGCAATTTTATTATTATTATCATTACCTGTATTAGCAGGTGCAATTACTATATTATTGACAGATCGAAATTTAAATACAAGATTTTTTGATCCATCAGGTGGTGGAGATCCAATTTTATATCAACATTTATTT
		</sequence>
		<sequence>
			<taxon idref="ASBR880-06|Dolichogenidea_alejandromasisi|DHJPAR0004870|Antaeotricha_renselariana|BOLD:ABX6174"/>
			??????????????????????????????????????????????????????????ATT?TTCGGTTAGAGTTAGGAATACCTGGAAGTTTAATTGGTAATGATCAAATTTATAATAGAATAGTAACTTCTCATGCATTTATTATAATTTTTTTTATAGTTATACCTGTAATAATTGGTGGATTTGGGAATTGATTGATTCCTTTAATATTAGGGTCTCCTGATATATCATTTCCTCGAATAAATAATATAAGTTTTTGATTATTAATTCCTTCTTTATTTTTATTAATTATAAGAGGATTTATTAATACTGGAGTTGGGACAGGTTGAACAGTTTATCCTCCTTTGTCTTTAATTTTAGGTCATGGGGGTATATCTGTAGATTTAGGAATTTTTTCATTACATTTAGCTGGGGCTTCATCAATTATAGGTGCTGTAAATTTTATTACTACAATTATAAATATACGAACTAATTTATTTATAATGGATAAGATATCATTATTTTCTTGATCTGTTTTAATTACAGCAATTTTATTATTATTATCATTACCTGTATTAGCAGGTGCAATTACTATATTATTGACAGATCGAAATTTAAATACAAGA?TTTTTGATCCATCAGGTGGTGGAGA?CCAATTTTATATCAACATTTATTT
		</sequence>
		<sequence>
			<taxon idref="ASBA530-06|Dolichogenidea_alejandromasisi|DHJPAR0003956|Antaeotricha_renselariana|BOLD:ABX6174"/>
			??????????????????????????????????????????????????????????????????????????????????CCTGGAAGTTTAATTGGTAATGATCAAATTTATAATAGAATAGTAACTTCTCATGCATTTATTATAATTTTTTTTATAGTTATACCTGTAATAATTGGTGGATTTGGGAATTGATTGATTCCTTTAATATTAGGGTCTCCTGATATATCATTTCCTCGAATAAATAATATAAGTTTTTGATTATTAATTCCTTCTTTATTTTTATTAATTATAAGAGGATTTATTAATACTGGAGTTGGGACAGGTTGAACAGTTTATCCTCCTTTGTCTTTAATTTTAGGTCATGGGGGTATATCTGTAGATTTAGGAATTTTTTCATTACATTTAGCTGGGGCTTCATCAATTATAGGTGCTGTAAATTTTATTACTACAATTATAAATATACGAACTAATTTATTTATAATGGATAAGATATCATTATTTTCTTGATCTGTTTTAATTACAGCAATTTTATTATTATTATCATTACCTGTATTAGCAGGTGCAATTACTATATTATTGACAGATCGAAATTTAAATACAAGATTTTTTGATCCATCAGGTGGTGGAGATCCAATTTTATATCAACATTTATTT
		</sequence>
		<sequence>
			<taxon idref="ASNUR206-11|Dolichogenidea|CCDB-07375_B04|Malaise_Chemin_CI_110204|BOLD:ABZ4155"/>
			AATTTTATATTTTATATTTGGAATTTGATCAGGTATATTAGGATTTTCAATAAGATTAATTATTCGATTGGAATTAGGAATACCTGGAAGTTTAATTGGTAATGATCAAATTTATAATAGAATAGTTACTTCTCATGCATTTATTATAATTTTTTTTATAGTAATACCTGTAATAATTGGTGGTTTTGGAAATTGATTAATTCCTTTAATATTAGGATCTCCAGATATATCATTTCCTCGAATAAATAATATAAGTTTTTGATTATTAATTCCTTCATTATTTTTATTAATTATAAGAGGATTTATTAATACTGGGGTTGGAACAGGTTGAACAGTTTATCCTCCTTTATCTTTAATTTTAGGTCATGGAGGTATATCTGTAGATTTAGGTATTTTTTCTTTACATTTAGCTGGTGCTTCATCAATTATAGGTGCAGTAAATTTTATTACTACTATTATAAATATACGAACTAATTTATTTATGATAGATAAAATATCATTATTTTCTTGATCTGTATTAATTACAGCTATTTTATTATTATTATCATTACCTGTATTAGCTGGTGCAATTACTATATTATTAACAGATCGAAATTTAAATACAAGATTTTTTGACCCATCAGGTGGTGGTGATCCAATTTTATATCAACACTTATTT
		</sequence>
		<sequence>
			<taxon idref="ASHYF1909-11|Dolichogenidea_Janzen156|DHJPAR0042003|Antaeotricha_incrassataDHJ03|BOLD:ABZ4155"/>
			AATTTTATATTTTATATTCGGAATTTGATCAGGTATGTTAGGATTTTCAATAAGGTTAATTATTCGATTGGAATTAGGAATACCTGGAAGTTTAATTGGTAATGATCAAATTTATAATAGAATAGTTACTTCTCATGCATTTATTATAATTTTTTTTATAGTAATACCTGTAATAATTGGTGGTTTTGGAAATTGACTAATTCCTTTAATATTAGGATCTCCAGATATATCATTTCCTCGAATAAATAATATAAGTTTTTGATTATTAATTCCTTCATTATTTTTATTAGTTATAAGAGGATTTATTAATACTGGGGTTGGGACAGGTTGAACAGTTTATCCTCCTTTATCTTTAATTTTAGGTCATGGAGGTATATCTGTAGATTTAGGTATTTTTTCTTTACATTTAGCTGGTGCTTCATCAATTATAGGTGCTGTAAATTTTATTACTACTATTATAAATATACGAACTAATTTATTTATGATAGATAAAATATCATTATTTTCTTGATCTGTATTAATTACAGCTATTTTATTATTATTATCATTACCTGTATTAGCTGGTGCAATTACTATATTATTAACAGATCGAAATTTAAATACAAGATTTTTTGATCCATCAGGTGGTGGTGATCCAATTTTATATCAACACTTATTT
		</sequence>
		<sequence>
			<taxon idref="ASHYE1316-09|Dolichogenidea_carlosmanuelrodriguezi|DHJPAR0035494|Antaeotricha_spurca|BOLD:ABZ4155"/>
			AATTTTATATTTTATATTTGGAATTTGATCTGGTATATTAGGATTTTCAATAAGGTTAATTATTCGATTAGAATTAGGAATACCTGGAAGTTTAATTGGTAATGATCAAATTTATAATAGAATAGTTACTTCTCATGCATTTATTATAATTTTTTTTATAGTAATACCTGTAATAATTGGTGGTTTTGGCAATTGATTAATTCCTTTAATATTAGGATCTCCAGATATATCATTTCCTCGAATAAATAATATAAGTTTTTGATTATTAATTCCTTCATTATTTTTATTAGTTATAAGAGGATTTATTAATACTGGGGTTGGGACAGGTTGAACAGTTTATCCTCCTTTATCTTTAATTTTAGGTCATGGTGGTATATCTGTAGATTTAGGTATTTTTTCTTTACATTTAGCTGGTGCTTCATCAATTATAGGTGCTGTAAATTTTATTACTACTATTATAAATATACGAACTAATTTATTTATAATAGATAAAATGTCATTATTTTCTTGATCTGTATTAATTACAGCTATTTTATTATTATTATCATTACCTGTATTAGCTGGTGCAATTACTATATTATTAACAGATCGAAATTTAAATACAAGATTTTTTGATCCATCAGGTGGTGGTGATCCAATTTTATATCAACACTTATTT
		</sequence>
		<sequence>
			<taxon idref="ASHYH818-11|Dolichogenidea_Janzen51|DHJPAR0043060|elachJanzen01_Janzen900|BOLD:ABZ4155"/>
			AATTTTATATTTTATATTTGGAATTTGATCTGGTATATTAGGATTTTCAATAAGGTTAATTATTCGATTGGAATTAGGAATACCTGGAAGTTTAATTGGTAATGATCAAATTTATAATAGAATAGTTACTTCCCATGCATTTATTATAATTTTTTTTATAGTAATACCTGTAATAATTGGTGGTTTTGGAAATTGATTAATTCCTTTAATATTAGGATCTCCAGATATATCATTTCCTCGAATAAATAATATAAGTTTTTGATTATTAATTCCTTCATTATTTTTATTAGTTATAAGAGGATTTATTAATACTGGAGTTGGGACAGGTTGAACAGTTTATCCTCCTTTATCTTTAATTTTAGGTCATGGTGGTATATCTGTAGATTTAGGTATTTTTTCTTTACATTTAGCTGGTGCTTCATCAATTATGGGTGCTGTAAATTTTATTACTACTATTATAAATATACGAACTAATTTATTTATAATAGATAAAATATCATTATTTTCTTGATCTGTATTAATTACAGCTATTTTATTATTATTATCATTACCTGTATTAGCTGGTGCAATTACTATATTATTAACAGATCGAAATTTAAATACAAGATTTTTTGATCCATCAGGTGGTGGTGATCCAATTTTATATCAACACTTATTT
		</sequence>
		<sequence>
			<taxon idref="ASHYD2598-10|Dolichogenidea_Janzen51|DHJPAR0039025|elachJanzen01_Janzen345|BOLD:ABZ4155"/>
			AATTTTATATTTTATATTTGGAATTTGATCCGGTATATTAGGATTTTCAATAAGGTTAATTATTCGATTGGAATTAGGAATACCTGGAAGTTTAATTGGTAATGATCAAATTTATAATAGAATAGTTACTTCCCATGCATTTATTATAATTTTTTTTATAGTAATACCTGTAATAATTGGTGGTTTTGGAAATTGATTAATTCCTTTAATATTAGGATCTCCAGATATATCATTTCCTCGAATAAATAATATAAGTTTTTGATTATTAATTCCTTCATTATTTTTATTAGTTATAAGAGGATTTATTAATACTGGAGTTGGTACAGGTTGAACAGTTTATCCTCCTTTATCTTTAATTTTAGGTCATGGTGGTATATCTGTAGATTTAGGTATTTTTTCTTTACATTTAGCTGGTGCTTCATCAATTATGGGTGCTGTAAATTTTATTACTACTATTATAAATATACGAACTAATTTATTTATAATAGATAAAATATCATTATTTTCTTGATCTGTATTAATTACAGCTATTTTATTATTATTATCATTACCTGTATTAGCTGGTGCAATTACTATATTATTAACAGATCGAAATTTAAATACAAGATTTTTTGATCCATCAGGTGGTGGTGATCCAATTTTATATCAACACTTATTT
		</sequence>
		<sequence>
			<taxon idref="ASHYD1808-10|Dolichogenidea_Janzen325|DHJPAR0038235|Stenoma_adytodes|BOLD:ABZ4155"/>
			AATTTTATATTTTATATTTGGGATTTGATCTGGTATATTAGGATTTTCAATAAGGTTAATTATTCGATTGGAATTAGGAATACCTGGAAGTTTAATTGGTAATGATCAAATTTATAATAGAATAGTTACTTCTCATGCATTTATTATAATTTTTTTTATAGTAATACCTGTAATAATTGGTGGTTTTGGAAATTGATTAATTCCTTTAATATTAGGATCTCCAGATATATCATTTCCTCGAATAAATAATATAAGTTTTTGATTATTAATTCCTTCATTATTTTTATTAGTTATAAGAGGATTTATTAATACTGGGGTTGGGACAGGTTGAACAGTTTATCCTCCTTTATCTTTAATTTTAGGTCATGGTGGTATATCTGTAGATATAGGTATTTTTTCTTTACATTTAGCTGGTGCTTCGTCAATTATGGGTGCTGTAAATTTTATTACTACTATTATAAATATACGAACTAATTTATTTATGATAGATAAAATGTCATTATTTTCTTGATCTGTATTAATTACAGCTATTTTATTATTATTATCATTACCTGTATTAGCTGGTGCAATTACTATATTATTAACAGATCGAAATTTAAATACAAGATTTTTTGATCCATCAGGCGGTGGTGATCCAATTTTATATCAACACTTATTT
		</sequence>
		<sequence>
			<taxon idref="ACGBA1737-12|Dolichogenidea_Janzen259|DHJPAR0048195|Antaeotricha_BioLep727|BOLD:ABZ4155"/>
			AATTTTATATTTTATATTTGGAATTTGATCAGGTATATTAGGATTTTCAATAAGGTTAATTATTCGATTGGAATTAGGTATACCTGGAAGTTTAATTGGTAATGATCAAATTTATAATAGAATAGTTACTTCTCATGCATTTATTATAATTTTTTTTATAGTAATACCTGTAATAATTGGTGGTTTTGGAAATTGATTAATTCCTTTAATATTAGGATCTCCAGATATATCATTTCCTCGAATAAATAATATAAGTTTTTGATTATTAATTCCTTCATTATTTTTATTAGTTATAAGAGGATTTATTAATACTGGGGTTGGGACAGGATGAACAGTTTATCCTCCTTTATCTTTAATTTTAGGTCATGGAGGTATATCTGTAGATTTAGGTATTTTTTCTTTACATTTGGCTGGTGCTTCTTCAATTATGGGCGCTGTAAATTTTATTACTACTATTATAAATATACGAACTAATTTATTTATGATAGATAAAATATCATTATTTTCTTGATCTGTATTAATTACAGCTATTTTATTATTATTATCATTACCTGTATTAGCTGGTGCAATTACTATATTATTAACAGATCGAAATTTAAATACAAGATTTTTTGATCCATCAGGTGGTGGTGATCCAATTTTATATCAACACTTATTT
		</sequence>
		<sequence>
			<taxon idref="ASHYB598-08|Dolichogenidea_angelagonzalezae|DHJPAR0020711|Brenthia_Janzen12|BOLD:AAL2298"/>
			??????????????????????????????????????TAGGATTTTCAATAAGGTTAATTATTCGATTGGAATTAGGAATACCTGGGAGTTTAATTGGTAATGATCAAATTTATAATAGAATAGTTACTTCTCATGCATTTATTATAATTTTTTTTATAGTAATACCTGTAATAATTGGTGGTTTTGGAAATTGATTAATTCCTTTAATATTAGGTTCTCCTGATATATCATTTCCTCGTATAAATAATATAAGTTTTTGATTATTAATTCCTTCATTATTTTTATTAATTATAAGAGGATTTATTAATACTGGGGTTGGTACAGGTTGAACAGTTTATCCTCCTTTATCTTTAATTTTAGGTCATGGAGGTATATCTGTAGATTTAGGTATTTTTTCTTTACATTTGGCTGGTGCTTCATCAATTATAGGTGCAGTAAATTTTATTACTACTATTATGAATATACGAACTAATTTATTTATAATAGATAAAATATCATTATTTTCTTGATCTGTATTAATTACAGCTATTTTATTATTATTATCATTACCTGTATTGGCTGGTGCAATTACTATATTATTAACAGATCGAAATTTAAATACAAGATTTTTTGATCCATCAGGTGGTGGTGATCCCATTTTATATCAACACTTATTT
		</sequence>
		<sequence>
			<taxon idref="ASHYH3003-15|Dolichogenidea_josealfredohernandezi|DHJPAR0056646|Stenoma_Janzen99|BOLD:ABA9255"/>
			AATTTTATATTTTATATTTGGAATTTGATCAGGTATGTTAGGATTTTCAATAAGATTAATTATTCGTTTGGAATTAGGTATACCTGGTAGTTTAATTGGTAATGATCAGATTTATAATAGAATAGTTACTTCTCATGCTTTTATTATAATTTTTTTTATAGTAATACCTGTAATAATTGGTGGTTTTGGAAATTGATTAATTCCTTTAATATTAGGATCTCCAGATATATCATTTCCTCGAATAAATAATATAAGTTTTTGATTATTAATTCCTTCTTTATTTTTATTAATTATAAGAGGATTTATTAATACTGGAGTTGGTACAGGTTGAACAGTTTATCCTCCTTTATCTTTAATTTTAGGTCATGGAGGTATATCTGTAGATATAGGTATTTTTTCTTTACATTTAGCTGGTGCATCATCAATTATAGGTGCAGTAAATTTTATTACTACTATTATGAATATACGAACTAATTTATTTATAATAGATAAAATATCATTATTTTCTTGATCTGTATTAATTACAGCTATTTTGTTATTATTATCATTACCTGTGTTAGCTGGTGCAATTACTATATTATTAACAGATCGAAATTTAAATACAAGATTTTTTGATCCATCAGGTGGTGGTGATCCAATTTTATATCAACACTTATTT
		</sequence>
		<sequence>
			<taxon idref="ACGAZ1223-12|Dolichogenidea_josealfredohernandezi|DHJPAR0049909|Stenoma_Janzen99|BOLD:ABA9255"/>
			AATTTTATATTTTATATTTGGAATTTGATCAGGTATGTTAGGATTTTCAATAAGATTAATTATTCGTTTGGAATTAGGTATACCTGGTAGTTTAATTGGTAATGATCAGATTTATAATAGAATAGTTACTTCTCATGCTTTTATTATAATTTTTTTTATAGTAATACCTGTAATAATTGGTGGTTTTGGAAATTGATTAATTCCTTTAATATTAGGATCTCCAGATATATCATTTCCTCGAATAAATAATATAAGTTTTTGATTATTAATTCCTTCTTTATTTTTATTAATTATAAGAGGATTTATTAATACTGGAGTTGGTACAGGTTGAACAGTTTATCCTCCTTTATCTTTAATTTTAGGTCATGGAGGTATATCTGTAGATATAGGTATTTTTTCTTTACATTTAGCTGGTGCATCGTCAATTATAGGTGCAGTAAATTTTATTACTACTATTATGAATATACGAACTAATTTATTTATAATAGATAAAATATCATTATTTTCTTGATCTGTATTAATTACAGCTATTTTATTATTATTATCATTACCTGTGTTAGCTGGTGCAATTACTATATTATTAACAGATCGAAATTTAAATACAAGATTTTTTGATCCATCAGGTGGTGGTGATCCAATTTTATATCAACACTTATTT
		</sequence>
		<sequence>
			<taxon idref="ACGBA1669-12|Dolichogenidea_yeimycedenoae|DHJPAR0048127|elachJanzen01_Janzen196|BOLD:ABY3724"/>
			AATTTTATATTTTATATTTGGATTTTGATCAGGAATACTAGGATTTTCAATAAGATTAATTATTCGATTAGAATTAGGAATACCTGGGAGTTTAATTGGTAATGATCAAATTTATAATAGAATAGTTACTTCTCATGCATTTATTATAATTTTTTTTATAGTTATACCTGTTATGATTGGTGGTTTTGGAAATTGGTTAATTCCTTTAATATTAGGATCTCCTGATATGTCGTTTCCTCGAATAAATAATATAAGTTTTTGATTATTAATTCCTTCTTTATTTTTTTTGATTATAAGAGGTTTTATTAATATTGGAGTTGGTACAGGTTGAACAGTTTATCCTCCTTTATCTTTAATTTTAGGTCATGGGGGTATGTCTGTTGATTTAGGAATTTTTTCTTTACATTTGGCTGGGGCTTCATCAATTATAGGGGCAGTAAATTTTATTACTACAATTATAAATATACGAACTAATTTATTTATAATAGATAAAATGTCATTATTTTCTTGATCTGTATTAATTACGGCAATTTTATTATTATTATCATTACCTGTTTTAGCTGGTGCAATTACTATATTGTTAACGGATCGAAATTTAAATACAAGATTTTTTGATCCATCAGGTGGGGGGGATCCTATTTTATATCAACATTTATTT
		</sequence>
		<sequence>
			<taxon idref="ASHYF1543-11|Dolichogenidea_Janzen36|DHJPAR0041637|Chlamydastis_vividella|BOLD:AAT8860"/>
			ACTTTTATATTTTATATTTGGTATTTGATCAGGTATATTAGGATTTTCAATAAGATTGATTATTCGGTTAGAATTAGGAATACCTGGTAGTTTAATTGGTAATGATCAAATTTATAATAGAATGGTGACTTCTCATGCATTTATTATAATTTTCTTTATAGTTATACCTGTTATGATTGGTGGATTTGGAAATTGATTAATTCCTTTAATATTAGGATCCCCTGATATATCATTTCCTCGAATGAATAATATAAGTTTTTGATTATTAATTCCTTCTTTATGTTTATTAATTATAAGAGGTTTTATTAATACTGGTGTTGGCACAGGTTGAACAGTGTATCCTCCTTTATCTTTAATTTTAGGTCATGGGGGTATGTCTGTTGATTTAGGTATTTTTTCTTTACATTTAGCTGGCGCATCATCAATTATAGGTGCAGTAAATTTTATTACTACAATTATAAATATACGAACTAATTTATTTATAATAGATAAAATATCATTATTTTCTTGATCTGTTTTAATTACAGCTATTTTATTATTATTATCATTACCTGTATTAGCTGGTGCAATTACTATATTATTAACAGATCGAAATTTAAATACAAGATTTTTTGATCCGTCAGGTGGCGGCGATCCAATTTTGTATCAACATTTATTT
		</sequence>
		<sequence>
			<taxon idref="ASHYH1857-14|Dolichogenidea_Janzen36|DHJPAR0055310|Stenoma_Janzen199|BOLD:AAT8860"/>
			ACTTTTATATTTTATATTTGGTATTTGATCAGGTATATTAGGATTTTCAATAAGATTGATTATTCGGTTAGAATTAGGAATACCTGGTAGTTTAATTGGTAATGATCAAATTTATAATAGAATGGTGACTTCTCATGCATTTATTATAATTTTCTTTATAGTTATACCTGTTATGATTGGTGGATTTGGAAATTGATTAATTCCTTTAATATTAGGATCCCCTGATATATCATTTCCTCGAATGAATAATATAAGTTTTTGATTATTAATTCCTTCTTTATGTTTATTAATTATAAGAGGTTTTATTAATACTGGTGTTGGCACAGGTTGAACAGTGTATCCTCCTTTATCTTTAATTTTAGGTCATGGGGGTATGTCTGTTGATTTAGGTATTTTTTCTTTACATTTAGCTGGTGCATCATCAATTATAGGTGCAGTAAATTTTATTACTACAATTATAAATATACGAACTAATTTATTTATAATAGATAAAATATCATTATTTTCTTGATCTGTTTTAATTACAGCTATTTTATTATTATTATCATTACCTGTATTAGCTGGTGCAATTACTATATTATTAACAGATCGAAATTTAAATACAAGATTTTTTGATCCGTCAGGTGGCGGCGATCCAATTTTGTATCAACATTTATTT
		</sequence>
		<sequence>
			<taxon idref="ASHYD3031-14|Dolichogenidea_Janzen36|DHJPAR0053861|elachJanzen01_Janzen693|BOLD:AAT8860"/>
			ACTTTTATATTTTATATTTGGTATTTGATCAGGTATATTAGGATTTTCAATAAGATTGATTATTCGGTTAGAATTAGGAATACCTGGTAGTTTAATTGGTAATGATCAAATTTATAATAGAATGGTGACTTCTCATGCATTTATTATAATTTTCTTTATAGTTATACCTGTTATGATTGGTGGATTTGGAAATTGATTAATTCCTTTAATATTAGGATCTCCTGATATATCATTTCCTCGAATGAATAATATAAGTTTTTGATTATTAATTCCTTCTTTATGTTTATTAATTATAAGAGGTTTTATTAATACTGGTGTTGGCACAGGTTGAACAGTGTATCCTCCTTTATCTTTAATTTTAGGTCATGGGGGTATGTCTGTTGATTTAGGTATTTTTTCTTTACATTTAGCTGGCGCATCATCAATTATAGGTGCAGTAAATTTTATTACTACAATTATAAATATACGAACTAATTTATTTATAATAGATAAAATATCATTATTTTCTTGATCTGTTTTAATTACAGCTATTTTATTATTATTATCATTACCTGTATTAGCTGGTGCAATTACTATATTATTAACAGATCGAAATTTAAATACAAGATTTTTTGATCCGTCAGGTGGCGGCGATCCAATTTTGTATCAACATTTATTT
		</sequence>
		<sequence>
			<taxon idref="ASHYM2345-13|Dolichogenidea_Janzen36|DHJPAR0052991|Chlamydastis_montywoodi|BOLD:AAT8860"/>
			ACTTTTATATTTTATATTTGGTATTTGATCAGGTATATTAGGATTTTCAATAAGATTGATTATTCGGTTAGAATTAGGAATACCTGGTAGTTTAATTGGTAATGATCAAATTTATAATAGAATGGTGACTTCTCATGCATTTATTATAATTTTCTTTATAGTTATACCTGTTATGATTGGTGGATTTGGAAATTGATTAATTCCTTTAATATTAGGATCTCCTGATATATCATTTCCTCGAATGAATAATATAAGTTTTTGATTATTAATTCCTTCTTTATGTTTATTAATTATAAGAGGTTTTATTAATACTGGTGTTGGCACAGGTTGAACAGTGTATCCTCCTTTATCTTTAATTTTAGGTCATGGGGGTATGTCTGTTGATTTAGGTATTTTTTCTTTACATTTAGCTGGCGCATCATCAATTATAGGTGCGGTAAATTTTATTACTACAATTATAAATATACGAACTAATTTATTTATAATAGATAAAATATCATTATTTTCTTGATCTGTTTTAATTACAGCTATTTTATTATTATTATCATTACCTGTATTAGCTGGTGCAATTACTATATTATTAACAGATCGAAATTTAAATACAAGATTTTTTGATCCGTCAGGTGGCGGCGATCCAATTTTGTATCAACATTTATTT
		</sequence>
		<sequence>
			<taxon idref="ASHYF1538-11|Dolichogenidea_Janzen36|DHJPAR0041632|Chlamydastis_tryphon|BOLD:AAT8860"/>
			ACTTTTATATTTTATATTTGGTATTTGATCAGGTATATTAGGATTTTCAATAAGATTGATTATTCGGTTAGAATTAGGAATACCTGGTAGTTTAATTGGTAATGATCAAATTTATAATAGAATGGTGACTTCTCATGCATTTATTATAATTTTTTTTATAGTTATACCTGTTATGATTGGTGGATTTGGAAATTGATTAATTCCTTTAATATTAGGATCTCCTGATATATCATTTCCTCGAATGAATAATATAAGTTTTTGATTATTAATTCCTTCTTTATGTTTATTAATTATAAGAGGTTTTATTAATACTGGTGTTGGCACAGGTTGAACAGTGTATCCTCCTTTATCTTTAATTTTAGGTCATGGGGGTATGTCTGTTGATTTAGGTATTTTTTCTTTACATTTAGCTGGCGCATCATCAATTATAGGTGCGGTAAATTTTATTACTACAATTATAAATATACGAACTAATTTATTTATAATAGATAAAATATCATTATTTTCTTGATCTGTTTTAATTACAGCTATTTTATTATTATTATCATTACCTGTATTAGCTGGTGCAATTACTATATTATTAACAGATCGAAATTTAAATACAAGATTTTTTGATCCGTCAGGTGGCGGCGATCCAATTTTGTATCAACATTTATTT
		</sequence>
		<sequence>
			<taxon idref="ASHYD2970-14|Dolichogenidea_Janzen36|DHJPAR0053800|elachJanzen01_Janzen693|BOLD:AAT8860"/>
			ACTTTTATATTTTATATTTGGTATTTGATCAGGTATATTAGGATTTTCAATAAGATTGATTATTCGGTTAGAATTAGGGATACCTGGTAGTTTAATTGGTAATGATCAAATTTATAATAGAATGGTGACTTCTCATGCATTTATTATAATTTTCTTTATAGTTATACCTGTTATGATTGGTGGATTTGGAAATTGATTAATTCCTTTAATATTAGGATCTCCTGATATATCATTTCCTCGAATGAATAATATAAGTTTTTGATTATTAATTCCTTCTTTATGTTTATTAATTATAAGAGGTTTTATTAATACTGGTGTTGGCACAGGTTGAACAGTGTATCCTCCTTTATCTTTAATTTTAGGTCATGGGGGTATGTCTGTTGATTTAGGTATTTTTTCTTTACATTTAGCTGGCGCATCATCAATTATAGGTGCAGTAAATTTTATTACTACAATTATAAATATACGAACTAATTTATTTATAATAGATAAAATATCATTATTTTCTTGATCTGTTTTAATTACAGCTATTTTATTATTATTATCATTACCTGTATTAGCTGGTGCAATTACTATATTATTAACAGATCGAAATTTAAATACAAGATTTTTTGATCCGTCAGGTGGCGGTGATCCAATTTTGTATCAACATTTATTT
		</sequence>
		<sequence>
			<taxon idref="ACGAZ1467-12|Dolichogenidea_melaniamunozae|DHJPAR0050153|Cerconota_recurvella|BOLD:AAB5701"/>
			TATTTTGTATTTTATATTTGGGATTTGGTCAGGAATATTAGGATTTTCAATAAGATTAATTATTCGTTTAGAGTTAGGAATACCGGGTAGATTAATTGGTAATGATCAAATTTATAATAGAATAGTTACTTCCCATGCATTTATTATAATTTTTTTTATAGTTATACCTGTAATAATTGGTGGATTTGGAAATTGATTAATTCCATTAATATTAGGATCACCTGATATATCATTTCCACGAATA?ATAATATAAGATTTTGATTATTAATTCCTTCATTATTTTTATTAATTATAAGTGGGTTTATTAATACTGGTGTTGGTACAGGTTGAACAGTTTATCCACCATTGTCATTAATTTTAGGTCATGGGGGTATATCTGTAGATTTAGGAATTTTTTCTTTACATTTAGCTGGGGCTTCATCAATTATGGGAGCAGTTAATTTTATTACTACAATTTTTAATATGCGAACTAATTTATTTTTAATAGATAAAATATCTTTATTTTCTTGATCTGTATTTATTACAGCAATTTTATTATTATTATCTTTACCTGTTTTGGCTGGTGCAATTACTATATTATTAACGGACCGAAATTTAAATACAAGATTTT???????????????????????????????????????????????
		</sequence>
		<sequence>
			<taxon idref="ACGBA4449-13|Dolichogenidea_melaniamunozae|DHJPAR0051857|Cerconota_recurvella|BOLD:AAB5701"/>
			TATTTTGTATTTTATATTTGGGATTTGGTCAGGAATATTAGGATTTTCAATAAGATTAATTATTCGTTTAGAGTTAGGAATACCGGGTAGATTAATTGGTAATGATCAAATTTATAATAGAATAGTTACTTCCCATGCATTTATTATAATTTTTTTTATAGTTATACCTGTAATAATTGGTGGATTTGGAAATTGATTAATTCCATTAATATTAGGATCACCTGATATATCATTTCCACGAATAAATAATATAAGATTTTGATTATTAATTCCTTCATTATTTTTATTAATTATAAGTGGGTTTATTAATACTGGTGTTGGTACAGGTTGAACAGTTTATCCACCATTGTCATTAATTTTAGGTCATGGGGGTATATCTGTAGATTTAGGAATTTTTTCTTTACATTTAGCTGGGGCTTCATCAATTATGGGAGCAGTTAATTTTATTACTACAATTTTTAATATGCGAACTAATTTATTTTTAATAGATAAAATATCTTTATTTTCTTGATCTGTATTTATTACAGCAATTTTATTATTATTATCTTTACCTGTTTTGGCTGGTGCAATTACTATATTATTAACGGACCGAAATTTAAATACAAGATTTTTTGATCCATCTGGAGGAGGAGATCCAATTTTATATCAACATTTATTT
		</sequence>
		<sequence>
			<taxon idref="ASHYB1461-09|Dolichogenidea_melaniamunozae|DHJPAR0030721|Cerconota_recurvella|BOLD:AAB5701"/>
			TATTTTGTATTTTATATTTGGGATTTGGTCAGGAATATTAGGATTTTCAATAAGATTAATTATTCGTTTAGAGTTAGGAATACCGGGTAGATTAATTGGTAATGATCAAATTTATAATAGAATAGTTACTTCCCATGCATTTATTATAATTTTTTTTATAGTTATACCTGTAATAATTGGTGGATTTGGAAATTGATTAATTCCATTAATATTAGGATCACCTGATATATCATTTCCACGAATAAATAATATAAGATTTTGATTATTAATTCCTTCATTATTTTTATTAATTATAAGTGGGTTTATTAATACTGGTGTTGGTACAGGTTGAACAGTTTATCCACCATTGTCATTAATTTTAGGTCATGGGGGTATATCTGTAGATTTAGGAATTTTTTCTTTACATTTAGCTGGGGCTTCATCAATTATGGGAGCAGTTAATTTTATTACTACAATTTTTAATATGCGAACTAATTTATTTTTAATAGATAAAATATCTTTATTTTCTTGATCTGTATTTATTACAGCAATTTTATTATTATTATCTTTACCTGTTTTGGCTGGTGCAATTACTATATTATTAACGGACCGAAATTTAAATACAAGATTTT?TGATCCATCTGGAGGAGGAGATCCAAT???????????????????
		</sequence>
		<sequence>
			<taxon idref="ASBAC849-06|Dolichogenidea_melaniamunozae|DHJPAR0002338|Cerconota_recurvella|BOLD:AAB5701"/>
			?ATTTTGTATTTTATATTTGGGATTTGGTCAGGAATATTAGGATTTTCAATAAGATTAATTATTCGTTTAGAGTTAGGAATACCGGGTAGATTAATTGGTAATGATCAAATTTATAATAGAATAGTTACTTCCCATGCATTTATTATAATTTTTTTTATAGTTATACCTGTAATAATTGGTGGATTTGGAAATTGATTAATTCCATTAATATTAGGATCACCTGATATATCATTTCCACGAATAAATAATATAAGATTTTGATTATTAATTCCTTCATTATTTTTATTAATTATAAGTGGGTTTATTAATACTGGTGTTGGTACAGGTTGAACAGTTTATCCACCATTGTCATTAATTTTAGGTCATGGGGGTATATCTGTAGATTTAGGAATTTTTTCTTTACATTTAGCTGGGGCTTCATCAATTATGGGAGCAGTTAATTTTATTACTACAATTTTTAATATGCGAACTAATTTATTTTTAATAGATAAAATATCTTTATTTTCTTGATCTGTATTTATTACAGCAATTTTATTATTATTATCTTTACCTGTTTTGGCTGGTGCAATTACTATATTATTAACGGACCGAAATTTAAATACAAGATTTTTTGATCCATCTGGAGGAGGAGA?CCAATTTTATATC?ACATTTATTT
		</sequence>
		<sequence>
			<taxon idref="ASBR884-06|Dolichogenidea_melaniamunozae|DHJPAR0004874|Cerconota_recurvella|BOLD:AAB5701"/>
			?ATTTTGTATTTTATATTTGGGATTTGGTCAGGAATATTAGGATTTTCAATAAGATTAATTATTCGTTTAGAGTTAGGAATACCGGGTAGATTAATTGGTAATGATCAAATTTATAATAGAATAGTTACTTCCCATGCATTTATTATAATTTTTTTTATAGTTATACCTGTAATAATTGGTGGATTTGGAAATTGATTAATTCCATTAATATTAGGATCACCTGATATATCATTTCCACGAATAAATAATATAAGATTTTGATTATTAATTCCTTCATTATTTTTATTAATTATAAGTGGGTTTATTAATACTGGTGTTGGTACAGGTTGAACAGTTTATCCACCATTGTCATTAATTTTAGGTCATGGGGGTATATCTGTAGATTTAGGAATTTTTTCTTTACATTTAGCTGGGGCTTCATCAATTATGGGAGCAGTTAATTTTATTACTACAATTTTTAATATGCGAACTAATTTATTTTTAATAGATAAAATATCTTTATTTTCTTGATCTGTATTTATTACAGCAATTTTATTATTATTATCTTTACCTG?TTTGGCTGGTGCAATTACTATATTATTAACGGACCGAAATTTAAATACAAGA?TTTTTGATCCATCTGGAGGAGGAGA?CCAATTTTATATCAACATTTATTT
		</sequence>
		<sequence>
			<taxon idref="ASHYD3400-14|Dolichogenidea_melaniamunozae|DHJPAR0054232|Cerconota_recurvella|BOLD:AAB5701"/>
			TATTTTGTATTTTATATTTGGGATTTGGTCAGGAATATTAGGATTTTCAATAAGATTAATTATTCGTTTAGAGTTAGGAATACCGGGTAGATTAATTGGTAATGATCAAATTTATAATAGAATAGTTACTTCCCATGCATTTATTATAATTTTTTTTATAGTTATACCTGTAATAATTGGTGGATTTGGAAATTGATTAATTCCATTAATATTAGGATCACCTGATATATCATTTCCACGAATAAATAATATAAGATTTTGATTATTAATTCCTTCATTATTTTTATTAATTATAAGTGGGTTTATTAATATTGGTGTTGGTACAGGTTGAACAGTTTATCCACCATTGTCATTAATTTTAGGTCATGGGGGTATATCTGTAGATTTAGGAATTTTTTCTTTACATTTAGCTGGGGCTTCATCAATTATGGGAGCAGTTAATTTTATTACTACAATTTTTAATATGCGAACTAATTTATTTTTAATAGATAAAATATCTTTATTTTCTTGATCTGTATTTATTACAGCAATTTTATTATTATTATCTTTACCTGTTTTGGCTGGTGCAATTACTATATTATTAACGGACCGAAATTTAAATACAAGATTTTTTGATCCATCTGGAGGAGGAGATCCAATTTTATATCAACATTTATTT
		</sequence>
		<sequence>
			<taxon idref="ASBA340-06|Dolichogenidea_melaniamunozae|DHJPAR0002920|Cerconota_recurvella|BOLD:AAB5701"/>
			??????????????????????????GGTCAGGAATATTAGGATTTTCAATAAGATTAATTATTCGTTTAGAGTTAGGAATACCGGGTAGATTAATTGGTAATGATCAAATTTATAATAGAATAGTTACTTCCCATGCATTTATTATAATTTTTTTTATAGTTATACCTGTAATAATTGGTGGATTTGGAAATTGATTAATTCCATTAATATTAGGATCACCTGATATATCATTTCCACGAATAAATAATATAAGATTTTGATTATTAATTCCTTCATTATTTTTATTAATTATAAGTGGGTTTATTAATACTGGTGTTGGTACAGGTTGAACAGTTTATCCACCATTGTCATTAATTTTAGGTCATGGGGGTATATCTGTAGATTTAGGAATTTTTTCTTTACATTTAGCTGGGGCTTCATCAATTATGGGAGCAGTTAATTTTATTACTACAATTTTTAATATGCGAACTAATTTATTTTTAATAGATAAAATATCTTTATTTTCTTGATCTGTATTTATTACAGCAATTTTATTATTATTATCTTTACCTGTTTTGGCTGGTGCAATTACTATATTATTAACGGACCGAAATTTAAATACAAGATTTTTTGATCCATCTGGAGGAGGAGATCCAATTTTATATCAACATTTATTT
		</sequence>
		<sequence>
			<taxon idref="ASBA751-06|Dolichogenidea_melaniamunozae|DHJPAR0004083|Cerconota_recurvella|BOLD:AAB5701"/>
			???????????????????????????????GGAATATTAGGATTTTCAATAAGATTAATTATTCGTTTAGAGTTAGGAATACCGGGTAGATTAATTGGTAATGATCAAATTTATAATAGAATAGTTACTTCCCATGCATTTATTATAATTTTTTTTATAGTTATACCTGTAATAATTGGTGGATTTGGAAATTGATTAATTCCATTAATATTAGGATCACCTGATATATCATTTCCACGAATAAATAATATAAGATTTTGATTATTAATTCCTTCATTATTTTTATTAATTATAAGTGGGTTTATTAATACTGGTGTTGGTACAGGTTGAACAGTTTATCCACCATTGTCATTAATTTTAGGTCATGGGGGTATATCTGTAGATTTAGGAATTTTTTCTTTACATTTAGCTGGGGCTTCATCAATTATGGGAGCAGTTAATTTTATTACTACAATTTTTAATATGCGAACTAATTTATTTTTAATAGATAAAATATCTTTATTTTCTTGATCTGTATTTATTACAGCAATTTTATTATTATTATCTTTACCTGTTTTGGCTGGTGCAATTACTATATTATTAACGGACCGAAATTTAAATACAAGATTTTTTGATCCATCTGGAGGAGGAGATCCAATTTTATATCAACATTTATTT
		</sequence>
		<sequence>
			<taxon idref="ASBR845-06|Dolichogenidea_melaniamunozae|DHJPAR0004835|Cerconota_recurvella|BOLD:AAB5701"/>
			?????????????????????????????????????????????????????????A??TATTCGTTTAGAGTTAGGAATACCGGGTAGATTAATTGGTAATGATCAAATTTATAATAGAATAGTTACTTCCCATGCATTTATTATAATTTTTTTTATAGTTATACCTGTAATAATTGGTGGATTTGGAAATTGATTAATTCCATTAATATTAGGATCACCTGATATATCATTTCCACGAATAAATAATATAAGATTTTGATTATTAATTCCTTCATTATTTTTATTAATTATAAGTGGGTTTATTAATACTGGTGTTGGTACAGGTTGAACAGTTTATCCACCATTGTCATTAATTTTAGGTCATGGGGGTATATCTGTAGATTTAGGAATTTTTTCTTTACATTTAGCTGGGGCTTCATCAATTATGGGAGCAGTTAATTTTATTACTACAATTTTTAATATGCGAACTAATTTATTTTTAATAGATAAAATATCTTTATTTTCTTGATCTGTATTTATTACAGCAATTTTATTATTATTATCTTTACCTGTTTTGGCTGGTGCAATTACTATATTATTAACGGACCGAAATTTAAATACAAGATTTTTTGATCCATCTGGAGGAGGAGA?CCAATTTTATATCAACATTTATTT
		</sequence>
		<sequence>
			<taxon idref="ASBC551-06|Dolichogenidea_melaniamunozae|DHJPAR0011909|Cerconota_recurvella|BOLD:AAB5701"/>
			?ATTTTGTATTTTATATTTGGAATTTG?TCAGGAATATTAGGATTTTCAATAAGATTAATTATTCGTTTAGAGTTAGGAATACCGGGTAGATTAATTGGTAATGATCAAATTTATAATAGAATAGTTACTTCCCATGCATTTATTATAATTTTTTTTATAGTTATACCTGTAATAATTGGTGGATTTGGAAATTGATTAATTCCATTAATATTAGGATCACCTGATATATCATTTCCACGAATAAATAATATAAGATTTTGATTATTAATTCCTTCATTATTTTTATTAATTATAAGTGGATTTATTAATACTGGTGTTGGTACAGGTTGAACAGTTTATCCACCATTGTCATTAATTTTAGGTCATGGGGGTATATCTGTAGATTTAGGAATTTTTTCTTTACATTTAGCTGGGGCTTCATCAATTATGGGAGCAGTTAATTTTATTACTACAATTTTTAATATGCGAACTAATTTATTTTTAATAGATAAAATATCTTTATTTTCTTGATCTGTATTTATTACAGCAATTTTATTATTATTATCTTTACCTGTTTTGGCTGGTGCAATTACTATATTATTAACGGACCGAAATTTAAATACAAGATTTTTTGATCCATCTGGGGGAGGAGA?CCAATTTTATATCAACATTTATTT
		</sequence>
		<sequence>
			<taxon idref="ASBR807-06|Parapanteles_continua|DHJPAR0004797"/>
			?ATATTATATTTTTTGTTTGGATTATGATCTGGAATATTAGGATTTTCAATAAGTTTAATTATTCGATTAGAATTAGGAATACCTGGTAGATTGATTGGTAATGATCAAATTTATAATAGAGTTGTTACTTCACATGCATTTATTATAATTTTTTTTATGGTTATACCAGTAATAATTGGTGGTTTTGGAAATTGATTGATTCCTTTAATATTAGGATCTCCTGATATATCCTTTCCTCGAATAAATAATATGAGTTTTTGATTATTAATTCCTTCTTTATTTTTATTGATTATAAGTGGATTTATTAATATTGGAGTTGGAACTGGTTGAACAGTTTATCCACCTTTATCTTTAATTTTAGGACATGGTGGTATATCAGTTGATATAGGAATTTTTTCTTTACATTTAGCTGGTGCATCATCAATTATAGGTGCTGTAAATTTTATTACAACTATTTTAAATATACGAACAAATTTGTTTATAATAGATAAAATATCTTTATTTTCTTGATCTGTTTTAATTACAGCAATTTTATTATTATTATCTTTACCTGTTTTAGCAGGTGCAATTACTATATTATTAACTGATCGTAATTTAAATACAAGATTTTTTGATCCTTCAGGAGGAGGTGATCCTATTTTATATCAGCATTTATTT
		</sequence>
		<sequence>
			<taxon idref="ASBA311-06|Parapanteles_tessares|DHJPAR0002797"/>
			?ATATTATATTTTTTGTTTGGATTATGATCTGGAATATTAGGATTTTCAATAAGTTTAATTATTCGATTAGAATTAGGAATACCTGGTAGATTAATTGGTAATGATCAAATTTATAATAGAGTTGTTACTTCTCATGCATTTATTATAATTTTTTTTATAGTTATACCAGTAATAATTGGTGGTTTTGGAAATTGATTAATTCCTTTAATATTAGGATCTCCTGATATATCATTTCCTCGAATAAATAATATAAGTTTTTGATTATTAATTCCTTCTTTATTTTTATTAATTATAAGTAGATTTATTAATATTGGAGTTGGGACTGGTTGAACAGTTTATCCACCTTTGTCTTTAATTTTAGGTCATGGTGGTATATCAGTTGATATAGGAATTTTTTCTTTACATTTAGCTGGTATATCATCAATTATAGGTGCTGTAAATTTTATTACAACTATTTTAAATATACGAACAAATTTGTTTATAATAGATAAAATGTCTTTATTTTCTTGATCTGTTTTAATTACAGCAATTTTATTATTATTATCTTTACCTGTTTTAGCAGGTGCAATTACTATATTATTAACTGATCGTAATTTAAATACAAGATTTTTTGATCCTTCAGGGGGGGGTGATCCTATTTTATATCAACATTTATTT
		</sequence>
		<sequence>
			<taxon idref="ASHYH1861-14|Dolichogenidea_Janzen133|DHJPAR0055314|Stenoma_Janzen199|BOLD:ACC1295"/>
			AATTTTATATTTTATATTTGGTTTATGATCAGGAATATTAGGATTTTCAATAAGATTAATTATTCGATTGGAGTTAGGTATACCTGGAAGTTTAATTGGTAATGATCAAATTTATAACAGAATAGTAACTTCTCATGCTTTTATTATAATTTTTTTTATAGTTATACCTGTAATGATTGGTGGTTTTGGAAATTGATTAATTCCTTTAATATTAGGGTCACCTGATATATCATTTCCTCGAATAAATAATATAAGTTTTTGGTTATTAATTCCTTCTTTATTTTTATTAATTATAAGTGGTTTTATTAATACTGGAGTAGGAACTGGTTGAACTGTATACCCTCCATTATCTTTAATTTTAGGTCACGGTGGTATATCAGTTGATTTAGGAATTTTTTCTTTACATTTAGCTGGTGCTTCATCTATTATGGGTGCAGTTAATTTTATTACTACAATTTTAAATATACGTACAAATTTATTTTTAATAGATAAAATATCTTTATTTTCTTGATCAGTTTTTATTACTGCAATTTTATTATTATTATCTTTACCTGTTTTAGCTGGGGCTATTACTATATTATTAACTGATCGTAATTTAAATACAAGATTTTTTGATCCTTCAGGTGGGGGGGATCCAATTTTGTATCAGCATTTATTT
		</sequence>
		<sequence>
			<taxon idref="ASHYC275-08|Dolichogenidea_Janzen45|DHJPAR0026252|malaise-trapped|BOLD:AAX8653"/>
			????????????????????????????????????????????????????????????TATTCG?TTAGAGTTAGGAATACCTGGAAGTTTAATTGGAAATGATCAAATTTATAATAGAATAGTAACATCTCATGCTTTTATTATAATTTTTTTTATAGTTATACCTGTAATAATTGGGGGATTTGGAAATTGGTTGATTCCTTTAATATTAGGATCACCAGATATATCTTTCCCTCGTATAAATAATATAAGATTTTGGTTATTAATTCCTTCTTTATTTTTATTAATTATAAGAGGTTTTATTAATACTGGTGTTGGTACAGGTTGAACAGTTTATCCTCCTTTATCTTTAGTTTTAGGTCATGGTGGTATGTCGGTTGATTTAGGAATTTTTTCTTTACATTTAGCTGGAGCTTCATCAATTATGGGTGCAGTAAATTTTATTACTACTATTTTAAATATACGAACAAATTTATTTTTAATAGATAAAATATCATTATTTTCTTGATCAGTATTTATTACTGCTATTTTATTATTATTATCATTACCTGTTTTAGCAGGAGCTATTACTATATTATTGACTGATCGAAATTTAAATACAAGATTTTTTGATCCTTC?GG?G????????????????????????????????
		</sequence>
		<sequence>
			<taxon idref="PLAAI947-18|Dolichogenidea_Janzen45|BIOUG44107-G11|Malaise_trap_PL12-3B|BOLD:AAX8653"/>
			???ATTATATTTTATATTTGGTTTATGAGCTGGAATATTAGGATTTTCAATAAGTTTAATTATTCGTTTAGAGTTAGGAATACCTGGGAGTTTAATTGGAAATGATCAAATTTATAATAGAATAGTAACATCTCATGCTTTTATTATAATTTTTTTTATAGTTATACCTGTAATAATTGGGGGATTTGGGAATTGGTTGATTCCTTTAATATTAGGATCACCAGATATATCTTTCCCTCGTATAAATAATATAAGATTTTGGTTATTAATTCCTTCTTTATTTTTATTAATTATAAGAGGTTTTATTAATACTGGTGTTGGTACGGGTTGAACAGTTTATCCTCCTTTATCTTTAGTTTTAGGTCATGGTGGTATGTCGGTTGATTTAGGAATTTTTTCTTTACATTTAGCTGGAGCTTCATCAATTATGGGTGCAGTAAATTTTATTACTACTATTTTAAATATACGAACAAATTTATTTTTAATAGATAAAATATCATTATTTTCTTGATCAGTATTTATTACTGCTATTTTATTATTATTATCATTACCTGTTTTAGCAGGAGCTATTACTATATTATTGACTGATCGAAATTTAAATACAAGATTTTTTGATCCTTCTGGTGGAGGTGATCCAATTTTATACCAACACTTATTT
		</sequence>
		<sequence>
			<taxon idref="CRICA38716-22|Dolichogenidea_Janzen45|BIOUG79730-E02|Malaise_trap_ICOCO-1A|BOLD:AAX8653"/>
			????TTATATTTTATATTTGGTTTATGAGCTGGAATATTAGGATTTTCAATAAGTTTAATTATTCGTTTAGAGTTAGGAATACCTGGAAGTTTAATTGGAAATGATCAAATTTATAATAGAATAGTAACATCTCATGCTTTTATTATAATTTTTTTTATAGTTATACCTGTAATAATTGGGGGATTTGGAAATTGGTTGATTCCTTTAATATTAGGGTCACCAGATATATCTTTTCCTCGTATAAATAATATAAGATTTTGGTTATTAATTCCTTCTTTATTTTTATTAATTATAAGAGGTTTTATTAATACTGGTGTTGGTACAGGTTGAACAGTTTATCCACCTTTATCTTTAGTTTTAGGTCATGGTGGTATATCGGTTGATTTAGGAATTTTTTCTTTACATTTAGCTGGAGCTTCATCAATTATGGGTGCAGTAAATTTTATTACTACTATTTTAAATATACGAACAAATTTATTTTTAATAGATAAAATATCATTATTTTCTTGATCAGTATTTATTACTGCTATTTTATTATTATTATCATTACCTGTTTTAGCAGGAGCTATTACTATATTATTGACTGATCGAAATTTAAATACAAGATTTTTTGATCCTTCTGGTGGAGGTGATCCAATTTTATATCAACACTTATT?
		</sequence>
		<sequence>
			<taxon idref="CRICA40535-22|Dolichogenidea_Janzen45|BIOUG80096-D04|Malaise_trap_ICOCO-1A|BOLD:AAX8653"/>
			???ATTATATTTTATATTTGGTTTATGAGCTGGAATATTAGGATTTTCAATAAGTTTAATTATTCGTTTAGAGTTAGGAATACCTGGAAGTTTAATTGGAAATGATCAAATTTATAATAGAATAGTAACATCTCATGCTTTTATTATAATTTTTTTTATAGTTATACCTGTAATAATTGGGGGATTTGGAAATTGGTTGATTCCTTTAATATTAGGGTCACCAGATATATCTTTTCCTCGTATAAATAATATAAGATTTTGGTTATTAATTCCTTCTTTATTTTTATTAATTATAAGAGGTTTTATTAATACTGGTGTTGGTACAGGTTGAACAGTTTATCCACCTTTATCTTTAGTTTTAGGTCATGGTGGTATATCGGTTGATTTAGGAATTTTTTCTTTACATTTAGCTGGAGCTTCATCAATTATGGGTGCAGTAAATTTTATTACTACTATTTTAAATATACGAACAAATTTATTTTTAATAGATAAAATATCATTATTTTCTTGATCAGTATTTATTACTGCTATTTTATTATTATTATCATTACCTGTTTTAGCAGGAGCTATTACTATATTATTGACTGATCGAAATTTAAATACAAGATTTTTTGATCCTTCTGGTGGAGGTGATCCAATTTTATATCAACACTTA???
		</sequence>
		<sequence>
			<taxon idref="CRICA22725-22|Dolichogenidea_Janzen45|BIOUG78904-G03|Malaise_trap_ICOCO-1A|BOLD:AAX8653"/>
			???ATTATATTTTATATTTGGTTTATGAGCTGGAATATTAGGATTTTCAATAAGTTTAATTATTCGTTTAGAGTTAGGAATACCTGGAAGTTTAATTGGAAATGATCAAATTTATAATAGAATAGTAACATCTCATGCTTTTATTATAATTTTTTTTATAGTTATACCTGTAATAATTGGGGGATTTGGAAATTGGTTGATTCCTTTAATATTAGGGTCGCCAGATATATCTTTTCCTCGTATAAATAATATAAGATTTTGGTTATTAATTCCTTCTTTATTTTTATTAATTATAAGAGGTTTTATTAATACTGGTGTTGGTACAGGTTGAACAGTTTATCCACCTTTATCTTTAGTTTTAGGTCATGGTGGTATATCGGTTGATTTAGGAATTTTTTCTTTACATTTAGCTGGAGCTTCATCAATTATGGGTGCAGTAAATTTTATTACTACTATTTTAAATATACGAACAAATTTATTTTTAATAGATAAAATATCATTATTTTCTTGATCAGTATTTATTACTGCTATTTTATTATTATTATCATTACCTGTTTTAGCAGGAGCTATTACTATATTATTGACTGATCGAAATTTAAATACAAGATTTTTTGATCCTTCTGGTGGAGGTGATCCAATTTTATATCAACACTTA???
		</sequence>
		<sequence>
			<taxon idref="CRICA47527-22|Dolichogenidea_Janzen45|BIOUG81241-D11|Malaise_trap_ICOCO-1A|BOLD:AAX8653"/>
			???ATTATATTTTATATTTGGTTTATGAGCTGGAATATTAGGATTTTCAATAAGTTTAATTATTCGTTTAGAGTTAGGAATACCTGGAAGTTTAATTGGAAATGATCAAATTTATAATAGAATAGTAACATCTCATGCTTTTATTATAATTTTTTTTATAGTTATACCTGTAATAATTGGGGGATTTGGAAATTGGTTGATTCCTTTAATATTAGGGTCGCCAGATATATCTTTCCCTCGTATAAATAATATAAGATTTTGGTTATTAATTCCTTCTTTATTTTTATTAATTATAAGAGGTTTTATTAATACTGGTGTTGGTACAGGTTGAACAGTTTATCCACCTTTATCTTTAGTTTTAGGTCATGGTGGTATATCGGTTGATTTAGGAATTTTTTCTTTACATTTAGCTGGAGCTTCATCAATTATGGGTGCAGTAAATTTTATTACTACTATTTTAAATATACGAACAAATTTATTTTTAATAGATAAAATATCATTATTTTCTTGATCAGTATTTATTACTGCTATTTTATTATTATTATCATTACCTGTTTTAGCAGGAGCTATTACTATATTATTGACTGATCGAAATTTAAATACAAGATTTTTTGATCCTTCTGGTGGAGGTGATCCAATTTTATATCAACACTTATT?
		</sequence>
		<sequence>
			<taxon idref="CRICA2732-22|Dolichogenidea_Janzen45|BIOUG78639-C02|Malaise_trap_ICOCO-1A|BOLD:AAX8653"/>
			???ATTATATTTTATATTTGGTTTATGAGCTGGAATATTAGGATTTTCAATAAGTTTAATTATTCGTTTAGAGTTAGGAATACCTGGAAGTTTAATTGGAAATGATCAAATTTATAATAGAATAGTAACATCTCATGCTTTTATTATAATTTTTTTTATAGTTATACCTGTAATAATTGGGGGATTTGGAAATTGGTTGATTCCTTTAATATTAGGGTCACCAGATATATCTTTTCCTCGTATAAATAATATAAGATTTTGGTTATTAATTCCTTCTTTATTTTTATTAATTATAAGAGGTTTTATTAATACTGGTGTTGGTACAGGTTGAACAGTTTATCCTCCTTTATCTTTAGTTTTAGGTCATGGTGGTATATCGGTTGATTTAGGAATTTTTTCTTTACATTTAGCTGGAGCTTCATCAATTATGGGTGCAGTAAATTTTATTACTACTATTTTAAATATACGAACAAATTTATTTTTAATAGATAAAATATCATTATTTTCTTGATCAGTATTTATTACTGCTATTTTATTATTATTATCATTACCTGTTTTAGCAGGAGCTATTACTATATTATTGACTGATCGAAATTTAAATACAAGATTTTTTGATCCTTCTGGTGGAGGTGATCCAATTTTATATCAACACTTATTT
		</sequence>
		<sequence>
			<taxon idref="GMMCD257-14|Dolichogenidea|BIOUG14382-G05||BOLD:AAX8653"/>
			?ATATTATATTTTATATTTGGTTTATGAGCTGGAATATTAGGATTTTCAATAAGTTTAATTATTCGTTTAGAGTTAGGAATACCTGGAAGTTTAATTGGAAATGATCAAATTTATAATAGAATAGTAACATCTCATGCTTTTATTATAATTTTTTTTATAGTTATACCTGTAATAATTGGGGGATTTGGAAATTGGTTGATTCCTTTAATATTAGGATCACCAGATATATCTTTCCCTCGTATAAATAATATAAGATTTTGGTTATTAATTCCTTCTTTATTTTTATTAATTATAAGAGGTTTTATTAATACTGGTGTTGGTACAGGTTGAACAGTTTATCCTCCTTTATCTTTAGTTTTAGGTCATGGTGGTATGTCTGTTGATTTAGGAATTTTTTCTTTACATTTAGCTGGAGCTTCATCAATTATGGGTGCAGTAAATTTTATTACTACTATTTTAAATATACGAACAAATTTATTTTTAATAGATAAAATATCATTATTTTCTTGATCAGTATTTATTACTGCTATTTTATTATTATTATCATTACCTGTTTTAGCAGGAGCTATTACTATATTATTGACTGATCGAAATTTAAAT?????????????????????????????????????????????????????????
		</sequence>
		<sequence>
			<taxon idref="ASHYD1664-10|Dolichogenidea_Janzen45|DHJPAR0031740|malaise-trapped|BOLD:AAX8653"/>
			AATATTATATTTTATATTTGGTTTATGAGCTGGAATATTAGGATTTTCAATAAGTTTAATTATTCGTTTAGAGTTAGGAATACCTGGAAGTTTAATTGGAAATGATCAAATTTATAATAGAATAGTAACATCTCATGCTTTTATTATAATTTTTTTTATAGTTATACCTGTAATAATTGGGGGATTTGGAAATTGGTTGATTCCTTTAATATTAGGATCACCAGATATATCTTTTCCTCGTATAAATAATATAAGATTTTGGTTATTAATTCCTTCTTTATTTTTATTAATTATAAGAGGTTTTATTAATACTGGTGTTGGTACAGGTTGAACAGTTTATCCTCCTTTATCTTTAGTTTTAGGCCATGGTGGTATGTCTGTTGATTTAGGAATTTTTTCTTTACATTTAGCTGGAGCTTCATCAATTATGGGTGCAGTAAATTTTATTACTACTATTTTAAATATACGAACAAATTTATTTTTAATAGATAAAATATCATTATTTTCTTGATCAGTATTTATTACTGCTATTTTATTATTATTATCATTACCTGTTTTAGCAGGAGCTATTACTATATTATTGACTGATCGAAATTTAAATACAAGATTTTTTGATCCTTCTGGTGGAGGTGATCCAATTTTATATCAACACTTATTT
		</sequence>
		<sequence>
			<taxon idref="CROAE9711-23|Microgastrinae|CBG-A03302-A06|Malaise_trap_Baru-1B|BOLD:AAY4695"/>
			??TATTATATTTTATATTTGGTTTATGAGCAGGAATATTAGGATTTTCAATAAGAATAATTATTCGTTTAGAATTAGGAATACCTGGAAGATTAATTGGTAATGATCAAATTTATAATAGAATAGTTACTTCTCATGCATTTATTATAATTTTTTTTATAGTTATACCTGTAATAATTGGTGGATTTGGAAATTGATTAATTCCTTTAATATTAGGATCTCCTGATATATCTTTCCCTCGAATAAATAATATAAGATTTTGATTATTAATTCCTTCTTTATTTTTATTAATTATAAGAGGATTTATTAATGTTGGTGTAGGAACAGGTTGAACAGTTTATCCACCATTATCTTTATTATCTGGGCATGGTGGTATATCAGTTGATTTAGGAATTTTTTCTTTACATTTAGCAGGTGCTTCTTCTATTATAGGTGCAGTAAATTTTATTACTACTATTTTAAATATACGAACAAGTTTATTTAAAATAGATAAAATATCTTTATTTACTTGATCTGTTTTTATTACTGCAATTTTGTTATTATTATCATTACCTGTTTTAGCTGGTGCAATTACTATATTATTAACTGACCGTAATTTAAATACAAGATTTTTTGATCCTTCAGGTGGTGGTGATCCAATTTTATATCAACATTTATT?
		</sequence>
		<sequence>
			<taxon idref="ACGBA4460-13|Dolichogenidea_Janzen116|DHJPAR0051868|Antaeotricha_Janzen221|BOLD:AAY4695"/>
			TATATTATATTTTATATTTGGTTTATGAGCAGGAATATTAGGATTTTCAATAAGAATAATTATTCGTTTAGAATTAGGAATACCTGGAAGATTAATTGGAAATGATCAAATTTATAATAGAATAGTTACTTCTCATGCATTTATTATAATTTTTTTTATAGTTATACCTGTAATAATTGGTGGATTTGGAAATTGATTAATTCCTTTAATATTAGGATCTCCTGATATATCTTTCCCTCGAATAAATAATATAAGATTTTGATTATTAATTCCTTCTTTATTTTTATTAATTATAAGAGGATTTATTAATGTTGGTGTAGGAACAGGTTGAACAGTTTATCCACCATTATCTTTATTATCTGGACATGGTGGGATATCAGTTGATTTAGGAATTTTTTCTTTACATTTAGCAGGTGCCTCTTCTATTATAGGTGCAGTAAATTTTATTACTACTATTTTAAATATACGAACAAGTTTATTTAAAATAGATAAAATGTCTTTATTTACTTGATCTGTTTTTATTACTGCAATTTTGTTATTATTATCATTACCTGTTTTAGCTGGTGCAATTACTATATTGTTAACTGATCGTAATTTAAATACAAGATTTTTTGATCCTTCAGGTGGTGGTGATCCAATTTTATATCAACATTTATTT
		</sequence>
		<sequence>
			<taxon idref="ASHYE2627-11|Dolichogenidea_Janzen08|DHJPAR0040491|gelJanzen01_Janzen394|BOLD:AAT8840"/>
			AATATTATATTTTATATTTGGTATATGATCAGGAATATTAGGATTTTCAATAAGAATAATTATTCGTTTAGAGTTAGGAATACCAGGGAGTTTAATTGGTAATGATCAAATTTATAATAGTATAGTTACATCTCATGCATTTATTATAATTTTTTTTATAGTTATACCTGTAATGATTGGAGGATTTGGGAATTGATTAATTCCTTTAATATTAGGATCACCTGATATATCTTTCCCTCGAATAAATAATATGAGTTTTTGATTATTAATTCCTTCATTATTTTTATTAATTATAAGGGGATTTATTAATATTGGTGTAGGAACAGGTTGAACAGTTTATCCCCCATTATCATTGTTACTTGGTCATGGTGGAATATCAGTTGATTTAGGAATTTTTTCATTGCATTTAGCTGGTGCTTCTTCTATTATAGGGGCAGTAAATTTTATTACAACAATTTTAAATATACGAACAAATTTATTTTTAATAGATAAAATATCTTTATTTACTTGATCTGTATTTATTACTGCAATTTTATTATTATTATCTTTACCTGTTTTAGCTGGAGCTATTACTATATTATTAACTGATCGTAATTTAAATACAAGATTTTTTGATCCTTCAGGTGGAGGTGATCCAATTTTATATCAACATTTATTT
		</sequence>
		<sequence>
			<taxon idref="CNCHV580-10|Dolichogenidea_gelechiidivoris|CBRA0488||BOLD:AAM4042"/>
			AATATTATATTTTATATTTGGATTATGAGCTGGAATATTAGGATTTTCTATAAGATTAATTATTCGATTAGAATTAGGAATACCTGGTAGTTTAATTGGTAATGATCAAATTTATAATAGTATAGTTACATCGCATGCATTTATTATAATTTTTTTTATAGTTATACCTGTAATAATTGGTGGATTTGGAAATTGATTAATTCCTTTAATATTAGGATCACCAGATATATCATTTCCTCGAATAAATAATATAAGTTTTTGATTATTAATTCCTTCATTATTTTTATTAATTTTGAGAGGATTTATTAATACTGGGGTAGGTACTGGATGAACAGTTTATCCACCATTATCTTTAATTTTAGGTCATGGTGGTATATCAGTTGATTTAGGAATTTTTTCTTTACATTTAGCAGGTGCTTCTTCAATTATGGGAGCTGTAAATTTTATTACAACAATTTTAAATATACGAACTAATTTATTTTTGATAGATAAAATATCTTTATTTACTTGATCTGTTTTTATTACTGCAATTTTATTATTATTGTCTTTGCCTGTATTAGCAGGTGCAATTACTATATTGTTAACTGATCGAAATTTAAATACAAGATTTTTTGATCCT???????????????????????????????????????
		</sequence>
		<sequence>
			<taxon idref="CNCHV579-10|Dolichogenidea_gelechiidivoris|CBRA0487||BOLD:AAM4042"/>
			AATATTATATTTTATATTTGGATTATGAGCTGGAATATTAGGATTTTCTATAAGATTAATTATTCGATTAGAATTAGGAATACCTGGTAGTTTAATTGGTAATGATCAAATTTATAATAGTATAGTTACATCGCATGCATTTATTATAATTTTTTTTATAGTTATACCTGTAATAATTGGTGGATTTGGAAATTGATTAATTCCTTTAATATTAGGATCACCAGATATATCATTTCCTCGAATAAATAATATAAGTTTTTGATTATTAATTCCTTCATTATTTTTATTAATTTTGAGAGGATTTATTAATACTGGGGTAGGTACTGGATGAACAGTTTATCCACCATTATCTTTAATTTTAGGTCATGGTGGTATATCAGTTGATTTAGGAATTTTTTCTTTACATTTAGCAGGTGCTTCTTCAATTATGGGAGCTGTAAATTTTATTACAACAATTTTAAATATACGAACTAATTTATTTTTGATAGATAAAATATCTTTATTTACTTGATCTGTTTTTATTACTGCAATTTTATTATTATTGTCTTTGCCTGTATTAGCAGGTGCAATTACTATATTGTTAACTGATCGAAATTTAAATACAAGATTTTTTGATCCAGCAGGTGGTGGTGATCCTATTTTATATCAACATTTATTT
		</sequence>
		<sequence>
			<taxon idref="WOMIA190-11|Dolichogenidea_gelechiidivoris|WAM_0495||BOLD:AAM4042"/>
			AATATTATATTTTATATTTGGATTATGAGCTGGAATATTAGGATTTTCTATAAGATTAATTATTCGATTAGAATTAGGAATACCTGGTAGTTTAATTGGTAATGATCAAATTTATAATAGTATAGTTACATCACATGCATTTATTATAATTTTTTTTATAGTTATACCTGTAATAATTGGTGGATTTGGAAATTGATTAATTCCTTTAATATTAGGATCACCAGATATATCATTTCCTCGAATAAATAATATAAGTTTTTGATTATTAATTCCTTCATTATTTTTATTAATTTTGAGAGGATTTATTAATACTGGGGTAGGTACTGGATGAACAGTTTATCCACCATTATCTTTAATTTTAGGTCATGGTGGTATATCAGTTGATTTAGGAATTTTTTCTTTACATTTAGCAGGTGCTTCTTCAATTATGGGAGCTGTAAATTTTATTACAACAATTTTAAATATACGAACTAATTTATTTTTGATAGATAAAATATCTTTATTTACTTGATCTGTTTTTATTACTGCAATTTTATTATTATTGTCTTTGCCTGTATTAGCAGGTGCAATTACTATATTGTTAACTGATCGAAATTTAAATACAAGATTTTTTGATCCAGCAGGTGGTGGTGATCCTATTTTATATCAACATTTATTT
		</sequence>
		<sequence>
			<taxon idref="GBMNE1043-21|Apanteles_gelechiidivoris|MZ298980||BOLD:AAM4042"/>
			??????????????????????????????????ATATTAGGATTTTCTATAAGATTAATTATTCGATTAGAATTAGGACCACCTGGTAGTTTAATTGGTAATGATCAAATTTATAATAGTATAGTTACATCGCATGCATTTATTATAATTTTTTTTATAGTTATACCTGTAATAATTGGTGGATTTGGAAATTGATTAATTCCTTTAATATTAGGATCACCAGATATATCATTTCCTCGAATAAATAATATAAGTTTTTGATTATTAATTCCTTCATTATTTTTATTAATTTTGAGAGGATTTATTAATACTGGGGTAGGTACTGGATGAACAGTTTATCCACCATTATCTTTAATTTTAGGTCATGGTGGTATATCAGTTGATTTAGGAATTTTTTCTTTACATTTAGCAGGTGCTTCTTCAATTATGGGAGCTGTAAATTTTATTACAACAATTTTAAATATACGAACTAATTTATTTTTGATAGATAAAATATCTTTATTTACTTGATCTGTTTTTATTACTGCAATTTTATTATTATTGTCTTTGCCTGTATTAGCAGGTGCAATTACTATATTGTTAACTGATCGAAATTTAAATACAAGATTTTTTGATCCAGCAGGTGGTGGTGATCCTATTTTATATCAACATTTATTT
		</sequence>
		<sequence>
			<taxon idref="GBMNE1047-21|Apanteles_gelechiidivoris|MZ298976||BOLD:AAM4042"/>
			??????????????????????????????????ATATTAGGATTTTCTATAAGATTAATTATTCGATTAGAATTAGGAC?ACCTGGTAGTTTAATTGGTAATGATCAAATTTATAATAGTATAGTTACATCGCATGCATTTATTATAATTTTTTTTATAGTTATACCTGTAATAATTGGTGGATTTGGAAATTGATTAATTCCTTTAATATTAGGATCACCAGATATATCATTTCCTCGAATAAATAATATAAGTTTTTGATTATTAATTCCTTCATTATTTTTATTAATTTTGAGAGGATTTATTAATACTGGGGTAGGTACTGGATGAACAGTTTATCCACCATTATCTTTAATTTTAGGTCATGGTGGTATATCAGTTGATTTAGGAATTTTTTCTTTACATTTAGCAGGTGCTTCTTCAATTATGGGAGCTGTAAATTTTATTACAACAATTTTAAATATACGAACTAATTTATTTTTGATAGATAAAATATCTTTATTTACTTGATCTGTTTTTATTACTGCAATTTTATTATTATTGTCTTTGCCTGTATTAGCAGGTGCAATTACTATATTGTTAACTGATCGAAATTTAAATACAAGATTTTTTGATCCAGCAGGTGGTGGTGATCCTATTTTATATCAACATTTATTT
		</sequence>
		<sequence>
			<taxon idref="ASHYD1769-10|Dolichogenidea_Whitfield79|DHJPAR0031845|malaise-trapped|BOLD:AAM5850"/>
			AATATTATATTTTATTTTTGGATTTTGATCAGGAATATTAGGATTTTCTATAAGATTTATTATTCGTTTAGAATTAGGTATACCAGGGAGTTTAATTGGAAATGATCAAATTTATAATAGAATAGTTACATCTCATGCATTTATTATAATTTTTTTTATAGTTATACCAATTATAATTGGAGGATTTGGAAATTGATTAATTCCTTTAATATTAGGGTCTCCTGATATATCATTTCCTCGAATAAATAATATAAGTTTTTGGTTATTAATTCCTTCATTGTCTTTATTAATTTTAAGAGGTTTTATTAACACTGGAGTAGGGACAGGTTGAACAGTTTATCCTCCTTTATCATTAATTTTAGGTCATGGGGGTATATCAGTTGATTTAGGTATTTTTTCTTTACATTTAGCTGGTGCTTCTTCAATTATAGGGGCTGTAAATTTTATTACTACAATTTTAAATATACGAACTAATTTATTTAATATAGATAAAATATCATTATTTTCTTGATCTGTTTTTATTACTGCTATTTTATTATTATTATCATTACCTGTTTTAGCTGGTGCAATTACTATATTATTGACTGATCGTAATTTAAATACAAGATTTTTTGATCCTGCAGGAGGGGGTGATCCAATTTTATATCAACATTTATTT
		</sequence>
		<sequence>
			<taxon idref="ACGBA2822-12|Dolichogenidea_Whitfield80|DHJPAR0049280|spiloBioLep01_BioLep379|BOLD:ABY1812"/>
			AATATTATATTTTATATTTGGATTTTGATCTGGTATATTAGGATTTTCTATAAGATTTATTATTCGTTTAGAATTAGGTATACCTGGGAGATTAATTGGTAATGATCAAATTTATAATAGAATAGTTACATCTCATGCATTTATTATAATTTTTTTTATAGTAATACCAATTATAATTGGTGGATTTGGAAATTGATTAATTCCTTTAATATTAGGTTCACCTGATATATCATTTCCACGTATAAATAATATAAGTTTTTGATTATTAATTCCTTCATTATTTTTATTAATTTTAAGTAGATTTATTAATACTGGTGTAGGTACAGGTTGAACTGTTTATCCTCCATTATCATTAGTTTTGGGTCATGGGGGTATATCAGTTGATTTAGGTATTTTTTCTTTACATTTAGCTGGTGCATCTTCAATTATAGGAGCTGTAAATTTTATTACTACAATTTTAAATATACGAATTAATTTATTTAATATAGATAAAATATCATTATTTTCTTGATCTGTTTTTATTACTGCAGTTTTATTATTAATATCATTACCAGTTTTGGCTGGTGCAATTACTATATTATTAACTGATCGTAATTTAAATACAAGATTTTTTGACCCCTCTGGGGGGGGTGATCCAATTTTGTACCAACATTTATTT
		</sequence>
		<sequence>
			<taxon idref="MXBMC242-11|Dolichogenidea|Micro0242||BOLD:AAJ1390"/>
			?????????TTTTTTTTTTGGATTATGATCTGGAATATTAGGATTTTCAATAAGTTTAATTATTCGTTTAGAATTAGGTATACCAGGTAGTTTAATTGGAAATGATCAAATTTATAATAGTATAGTTACATCTCATGCATTTATTATAATTTTTTTTATGGTTATACCAGTAATAATTGGTGGGTTTGGAAATTGGTTAGTTCCTTTAATATTAGGTTCTCCAGATATATCATTTCCACGAATAAATAATATAAGTTTTTGATTATTAATTCCTTCGTTATTTTTATTAATTATAAGAGGTTTTATTAATACAGGTGTTGGGACTGGATGAACTGTATATCCTCCATTATCTCTAATTTTAGGTCATGGTGGTATATCAGTTGATTTAGGAATTTTTTCTTTACATTTAGCAGGAGCTTCATCAATTATGGGAGCTGTAAATTTTATTACAACAATTTTAAATATACGAACAAATTTATTTATAATAGATAAAATATCATTATTTTGTTGATCTGTATTTATTACTGCAATTTTATTATTATTATCATTACCAGTTTTAGCTGGTGCAATTACAATATTATTAACTGATCGTAATTTAAATACAAGATTTTTTGATCCTTCAGGTG????????????????????????????????
		</sequence>
		<sequence>
			<taxon idref="ASHYA869-08|Dolichogenidea_Janzen60|DHJPAR0025530|malaise-trapped|BOLD:AAJ1390"/>
			?ATATTATATTTTTTTTTTGGATTATGATCTGGAATATTAGGATTTTCAATAAGTTTAATTATTCGTTTAGAATTGGGTATATCAGGTAGTTTAATTGGAAATGATCAAATTTATAATAGTATAGTTACATCTCATGCATTTATTATAATTTTTTTTATGGTTATACCAGTTATAATTGGTGGGTTTGGAAATTGGTTAATTCCTTTAATATTAGGTTCTCCAGATATATCGTTTCCACGAATAAATAATATAAGTTTTTGATTATTAATTCCTTCATTATTTTTATTAATTATAAGAGGATTTATTAATACAGGTGTTGGAACTGGATGAACTGTTTATCCTCCATTATCTTTAATTTTAGGTCATGGTGGTATATCAGTTGATTTAGGAATTTTTTCTTTACATTTAGCAGGAGCTTCATCAATTATAGGAGCTGTAAATTTTATTACAACAATTTTAAATATACGAACAAATTTATTTATAATAGATAAAATATCATTATTTTGTTGATCTGTATTTATTACTGCGATTTTATTATTATTATCATTACCAGTTTTAGCTGGTGCAATTACAATATTATTAACTGATCGTAATTTAAATACAAGATTTTTTGATCCTTCAGGTGGAGG?GA?CCTATTTTA?ATCAACATTTATTT
		</sequence>
		<sequence>
			<taxon idref="ASBD052-07|Dolichogenidea_Janzen29|DHJPAR0012545|malaise-trapped|BOLD:AAX8664"/>
			?ATATTATATTTTATGTTTGGTTTATGGTCTGGTATGTTAGGGTTTTCAATGAGATTATTAATTCGGTTAGAGTTAGGTATACCTGGAAGATTAATTGGTAATGATCAAATTTATAATAGAATAGTAACTTCTCATGCATTTATTATAATTTTTTTTATAGTTATACCTGTAATAATTGGGGGGTTTGGGAATTGATTAATTCCTTTAATATTAGGTTCACCTGATATATCATTTCCTCGTATGAATAATATAAGATTTTGATTGTTAATTCCTTCATTGTCTTTATTGGTTTTAAGGGGATTTATTAATACTGGTGTTGGTACAGGTTGAACTGTTTATCCTCCTTTATCTTTAATTTTAGGTCATGGTGGTATATCAGTGGATTTGGGAATTTTTTCTTTACATTTAGCTGGTGCATCATCTATTATAGGAGCTGTAAATTTTATTACAACAATTTTAATTATACGAACTAATTTGTTTATAATAGATAAAATATCTTTATTTTCTTGGTCAGTTTTTATTACTGCAATTTTGTTACTTTTATCTTTACCTGTTTTAGCAGGTGCTATTACAATATTGTTAACTGATCGTAATTTAAATACTAGATTTTTTGATCCTTCAGGAGGTGGTGATCCAATTTTATATCAACATTTGTTT
		</sequence>
		<sequence>
			<taxon idref="ASHYD1784-10|Dolichogenidea_Janzen39|DHJPAR0031860|malaise-trapped|BOLD:AAI9740"/>
			AATATTATATTTTATATTTGGATTATGGTCAGGAATATTAGGATTTTCTATAAGATTAATTATTCGTTTAGAATTAGGTATACCTGGAAGTTTAATTGGGAATGATCAGATTTATAATAGTATAGTTACAGCTCATGCATTTATTATAATTTTTTTTATAGTTATGCCTGTAATAATTGGTGGATTTGGAAATTGATTAATTCCGCTAATATTAGGGGCTCCGGATATATCTTTTCCTCGTATAAATAATATAAGATTTTGATTATTAATCCCTTCATTATTTTTATTAATTTTAAGAGGTTTTATTAATACCGGAGTGGGGACAGGTTGAACTGTGTATCCACCTTTATCATTAATTTTAGGCCATGGGGGTATATCAGTTGATATAGGAATTTTTTCTTTACATTTAGCAGGGGTTTCTTCAATTATGGGAGCTGTGAATTTTATTACTACAATTTTGAATATGCGTGTTAATTTTTTTATTATAGATAAAATATCTTTATTTTCTTGATCTGTTTTTATTACAGCTATTTTATTATTATTATCTTTACCTGTTTTAGCAGGTGCAATTACTATGTTATTAACTGATCGAAATTTAAATACAAGATTTTTTGATCCTGCTGGAGGGGGGGATCCTGTTTTATACCAACATTTATTT
		</sequence>
		<sequence>
			<taxon idref="CNCHZ468-09|Pholetesor_bedelliae|CAM0278"/>
			?ATAATATATTTTATATTTGGAATGTGGGCAGGAATAGTTGGATTTTCAATAAGATTAATTATTCGTTTAGAATTAGGTATACCTGGAAGATTAATTGGAAATGATCAAATTTATAATAGAATAGTTACTTCTCATGCATTTATTATAATTTTTTTTATAGTTATACCAATTATAATTGGAGGATTTGGAAATTGATTAATTCCTTTAATATTAGGAGCTCCTGATATATCATTTCCTCGAATAAATAATATAAGTTTTTGATTATTAATTCCTTCATTATTATTATTAATTTTAAGGGGATTTATTAATGTTGGGGTAGGAACAGGATGAACAGTTTATCCACCTTTATCTTTAATTTTAGGTCATGGAGGAATGTCAGTTGATTTAGGAATTTTTTCATTACATTTAGCAGGTGCCTCATCAATTATAGGAGCTGTAAATTTTATTACTACAATTTTAAATATACGAGTTAATTTTTTTATTATAGATAAGATATCTTTATTTATTTGATCAGTTTTTATTACAGCAATTTTATTATTATTATCATTACCTGTATTAGCAGGTGCTATTACTATATTATTAACAGATCGAAATTTAAATACAAGTTTTTTTGATCCTTCTGGTGGGGGGGATCCTATTCTTTATCAACATTTATTT
		</sequence>
		<sequence>
			<taxon idref="ASHYD1665-10|Dolichogenidea_Rodriguez172|DHJPAR0031741|malaise-trapped|BOLD:AAM5750"/>
			AATATTATATTTTATATTTGGGTTATGGTCAGGAATATTAGGATTTTCAATAAGATTAATTATTCGTTTAGAATTAGGAATACCTGGTAGTTTAATTGGTAATGATCAAATTTATAATAGTATAGTTACATCACATGCATTTATTATAATTTTTTTTATAGTAATACCTGTAATAATTGGAGGATTTGGAAATTGATTAATTCCTTTAATATTAGGGGCTCCTGATATATCTTTTCCACGTATAAATAATATAAGTTTTTGATTATTAATTCCTTCTTTATTTTTATTAATTTTAAGAGGATTTATTAATGTTGGTGTTGGGACAGGATGAACGGTTTATCCTCCTTTATCTTTAATTTTAGGTCATGGAGGTATATCTGTTGATTTAGGAATTTTTTCATTACATTTAGCTGGAGCTTCATCAATTATAGGGGCTGTAAATTTTATTACTACAATTTTGAATATACGAGTAAATTTATTTGTTATAGATAAAATGTCTTTATTTTCTTGATCAGTATTTATTACAGCAATTTTATTGTTATTATCTTTACCTGTATTAGCAGGTGCTATTACTATATTATTAACTGATCGTAATTTAAATACAAGTTTTTTTGATCCATCAGGTGGGGGGGATCCAATTCTTTAT????????????
		</sequence>
		<sequence>
			<taxon idref="ASHYB260-08|Dolichogenidea_Janzen43|DHJPAR0025921|malaise-trapped|BOLD:AAL2287"/>
			?ATATTATATTTTATATTTGGTATATGATCTGGTATGGTAGGATTTTCAATAAGATTGATTATTCGTTTGGAATTAGGTATGCCTGGTAGCTTAATTGGTAATGATCAAATTTACAATAGAATAGTAACATCTCATGCATTTATTATAATTTTTTTTATAGTTATACCAGTAATAATTGGGGGATTTGGAAATTGATTAATTCCTTTAATATTAGGATCTCCTGATATATCATTTCCACGTATAAATAATATAAGTTTTTGATTATTAATTCCTGCTTTATTTTTATTAATTTTAAGGGGATTTATTAATACTGGAGTTGGTACGGGATGAACAGTTTATCCTCCTTTATCTTTAATTTTAGGTCATGGAGGTATATCTGTTGATTTAGGTATTTTTTCTTTACATTTAGCTGGAGCATCTTCAATTATAGGTGCTATTAATTTTATTACTACAATTTTAAATATGCGAGTTAATTTTTTTATTATAGATAAGATATCTTTATTTTCTTGATCAGTTTTTATTACAGCAATTTTATTATTATTGTCTTTACCTGTTTTAGCTGGGGCTATTACTATATTATTGACTGATCGAAATTTAAATACTAGATTTTTTGATCCTTCAGGTGGAGGGGATCCTATTCTTTATCAGCATTTATTT
		</sequence>
		<sequence>
			<taxon idref="ASHYG623-10|Dolichogenidea_Janzen43|DHJPAR0031362|malaise-trapped|BOLD:AAL2287"/>
			AATATTATATTTTATATTTGGTATATGATCTGGTATGGTAGGATTTTCAATAAGATTGATTATTCGTTTGGAATTAGGTATGCCTGGTAGCTTAATTGGTAATGATCAAATTTACAATAGAATAGTAACATCTCATGCATTTATTATAATTTTTTTTATAGTTATACCAGTAATAATTGGGGGATTTGGAAATTGATTAATTCCTTTAATATTAGGATCTCCTGATATATCATTTCCACGTATAAATAATATAAGTTTTTGATTATTAATTCCTGCTTTATTTTTATTAATTTTAAGGGGATTTATTAATACTGGAGTTGGTACGGGATGAACAGTTTACCCTCCTTTATCTTTAATTTTAGGTCATGGAGGTATATCTGTTGATTTAGGTATTTTTTCTTTACATTTAGCTGGAGCATCTTCAATTATAGGTGCTATTAATTTTATTACTACAATTTTAAATATGCGAGTTAATTTTTTTATTATAGATAAGATATCTTTATTTTCTTGATCAGTTTTTATTACAGCAATTTTATTATTATTGTCTTTACCTGTTTTAGCTGGGGCTATTACTATATTATTGACTGATCGAAATTTAAATACTAGATTTTTTGATCCTTCAGGTGGAGGGGATCCTATTCTTTATCAGCATTTATTT
		</sequence>
		<sequence>
			<taxon idref="CNCHW1045-09|Dolichogenidea|CNCH2455||BOLD:AAH1316"/>
			AATATTATATTTTATATTTGGGTTATGATCTGGGATAGTGGGATTTTCAATAAGATTGATTATTCGTTTGGAATTAGGAATACCAGGGAGATTAATTGGTAATGATCAAATTTATAATAGGATAGTTACTTCACATGCATTTATTATAATTTTTTTTATAGTTATACCAGTAATAATTGGGGGGTTTGGTAATTGACTAATTCCTTTAATATTAGGAGCTCCTGATATATCATTTCCACGCATAAATAATATAAGTTTTTGGTTATTAATTCCCTCATTATTTATATTAATTTTAAGAGGGTTTATTAATGTTGGAGTCGGCACAGGTTGAACTGTGTACCCTCCTTTATCTTTAATTTTAGGACATGGGGGTATATCTGTTGATTTAGGTATTTTTTCTTTACATTTAGCGGGGGCATCTTCAATTATAGGAGCAGTAAATTTTATTACTACAATTTTAAATATACGAGTTAATTTTTTTATTATAGATAAAATATCTTTATTTTCTTGATCAGTTTTTATTACAGCAATTTTATTATTATTATCTTTGCCTGTTTTAGCAGGGGCTATTACGATATTATTAACTGATCGTAATTTAAATACAAGTTTTTTTGATCCTGCTGGT?????????????????????????????????
		</sequence>
		<sequence>
			<taxon idref="ASHYB1760-10|Dolichogenidea_Janzen118|DHJPAR0039472|Antaeotricha_Janzen146|BOLD:AAN2497"/>
			AATATTATATTTTATATTTGGGTTATGATCTGGAATATTAGGATTTTCTATAAGGTTAATTATTCGATTAGAATTAGGTATACCAGGTAGATTAATTGGTAATGATCAGATTTATAATAGTATAGTTACTTCTCATGCATTTATTATAATTTTTTTTATGGTTATACCTGTTATAATTGGGGGATTTGGAAATTGATTAATTCCATTGATATTAGGAGCTCCTGATATATCTTTTCCTCGTATAAATAATATAAGATTTTGATTATTAATTCCTTCATTATTTTTATTAATTTTAAGTGGATTTATTAATGTAGGAGTAGGTACAGGGTGAACAGTTTACCCTCCTTTATCTTTAATTTTAGGACATGGAGGAATATCAGTTGATTTGGGAATTTTTTCTTTACATTTAGCTGGGGCTTCATCCATTATAGGGGCAGTAAATTTTATTACAACTATTGTTAATATACGGGTAAATTTTTTTGTAATAGATAAAATATCTTTATTTTCTTGGTCAGTATTTATTACGGCAATTTTATTGTTATTATCTTTACCTGTTTTAGCAGGTGCAATTACTATATTATTGACTGATCGTAATTTAAATACAAGATTTTTTGATCCTTCTGGGGGTGGTGATCCAATTCTTTATCAACATTTATTT
		</sequence>
		<sequence>
			<taxon idref="ASBD409-07|Apanteles_Rodriguez176|DHJPAR0013544|malaise-trapped|BOLD:AAD5258"/>
			?ATATTATATTTTATATTTGGTTTATGATCTGGAATAGTTGGATTTTCAATAAGTTTAATTATTCGTTTAGAATTAGGTATACCAGGTAGATTAATTGGTAATGATCAAATTTACAATAGGATAGTTACATCTCATGCATTTATTATAATTTTTTTTATAGTGATGCCAGTAATAATTGGGGGGTTTGGTAATTGGTTAATTCCTTTAATATTAGGGGCTCCTGATATATCTTTTCCTCGTATAAATAATATAAGATTTTGATTATTAATTCCTTCTTTATTTATATTAATTTTAAGAGGATTTATTAATGTGGGGGTTGGGACAGGTTGAACTGTTTATCCACCATTGTCATTAATTTTAGGACATGGGGGTATATCAGTAGATTTAGGAATTTTTTCTTTACATTTAGCTGGGGCTTCATCAATTATAGGGGCTGTTAATTTTATTACTACAATTATAAATATACGTGTTAATTTTTTTGTAATAGATAAAATATCTTTATTTTCTTGATCTGTTTTTATTACAGCAATTTTATTATTATTATCTTTACCTGTTTTAGCTGGGGCTATTACTATACTTTTAACTGATCGTAATTTGAATACAAGATTTTTTGACCCTTCAGGAGGTGGTGATCCAATTCTTTATCAACATTTATTT
		</sequence>
		<sequence>
			<taxon idref="ASBRD096-07|Apanteles_Rodriguez176|DHJPAR0013185|malaise-trapped|BOLD:AAD5258"/>
			?ATATTATATTTTATATTTGGTTTATGATCTGGAATAGTTGGATTTTCAATAAGTTTAATTATTCGTTTAGAATTAGGTATACCAGGTAGATTAATTGGTAATGATCAAATTTACAATAGGATAGTTACATCTCATGCATTTATTATAATTTTTTTTATAGTGATGCCAGTAATAATTGGGGGGTTTGGTAATTGGTTAATTCCTTTAATATTAGGGGCTCCTGATATATCTTTTCCTCGTATAAATAATATAAGATTTTGATTATTAATTCCTTCTTTATTTATATTAATTTTAAGAGGATTTATTAATGTGGGGGTTGGGACAGGTTGAACTGTTTATCCACCATTGTCATTAATTTTAGGACATGGGGGTATATCAGTAGATTTAGGAATTTTTTCTTTACATTTAGCTGGGGCTTCATCAATTATAGGGGCTGTTAATTTTATTACTACAATTATAAATATACGTGTTAATTTTTTTGTAATAGATAAAATATCTTTATTTTCTTGATCTGTTTTTATTACAGCAATTTTATTATTATTATCTTTACCTGTTTTAGCTGGGGCTATTACTATACTTTTAACTGATCGTAATTTGAATACAAGATTTTTTGACCCTTCAGGAGGTGGTGATCCAA??CTTTAT????????????
		</sequence>
		<sequence>
			<taxon idref="ASBD415-07|Apanteles_Rodriguez176|DHJPAR0013550|malaise-trapped|BOLD:AAD5258"/>
			?ATATTATATTTTATATTTGGTTTATGATCTGGAATAGTTGGATTTTCAATAAGTTTAATTATTCGTTTAGAATTAGGTATACCAGGTAGATTAATTGGTAATGATCAAATTTACAATAGGATAGTTACATCTCATGCATTTATTATAATTTTTTTTATAGTGATGCCAGTAATAATTGGGGGGTTTGGTAATTGGTTAATTCCTTTAATATTAGGGGCTCCTGATATATCTTTCCCTCGTATAAATAATATAAGATTTTGATTATTAATTCCTTCTTTATTTATATTAATTTTAAGAGGATTTATTAATGTGGGGGTTGGGACAGGTTGAACTGTTTATCCACCATTGTCATTAATTTTAGGACATGGGGGTATATCAGTAGATTTAGGAATTTTTTCTTTACATTTAGCTGGGGCTTCATCAATTATAGGGGCTGTTAATTTTATTACTACAATTATAAATATACGTGTTAATTTTTTTGTAATAGATAAAATATCTTTATTTTCTTGATCTGTTTTTATTACAGCAATTTTATTATTATTATCTTTACCTGTTTTAGCTGGGGCTATTACTATACTTTTAACTGATCGTAATTTGAATACAAGATTTTTTGACCCTTCAGGAGGTGGTGATCCAATTCTTTATCAACATTTATTT
		</sequence>
		<sequence>
			<taxon idref="ASBRD041-07|Apanteles_Rodriguez176|DHJPAR0013051|malaise-trapped|BOLD:AAD5258"/>
			?ATATTATATTTTATATTTGGTTTATGATCTGGAATAGTTGGATTTTCAATAAGTTTAATTATTCGTTTAGAATTAGGTATACCAGGTAGATTAATTGGTAATGATCAAATTTACAATAGGATAGTTACATCTCATGCATTTATTATAATTTTTTTTATAGTGATGCCAGTAATAATTGGGGGGTTTGGTAATTGGTTAATTCCTTTAATATTAGGGGCTCCTGATATATCTTTCCCTCGTATAAATAATATAAGATTTTGATTATTAATTCCTTCTTTATTTATATTAATTTTAAGAGGATTTATTAATGTGGGGGTTGGGACAGGTTGAACTGTTTATCCACCATTGTCATTAATTTTAGGACATGGGGGTATATCAGTAGATTTAGGAATTTTTTCTTTACATTTAGCTGGGGCTTCATCAATTATAGGGGCTGTTAATTTTATTACTACAATTATAAATATACGTGTTAATTTTTTTGTAATAGATAAAATATCTTTATTTTCTTGATCTGTTTTTATTACAGCAATTTTATTATTATTATCTTTACCTGTTTTAGCTGGGGCTATTACTATACTTTTAACTGATCGTAATTTGAATACAAGATTTTTTGACCCTTCAGGAGGTGGTGA?CCAATTCTTTATCAAC?TTTATTT
		</sequence>
		<sequence>
			<taxon idref="ASBD419-07|Apanteles_Rodriguez176|DHJPAR0013554|malaise-trapped|BOLD:AAD5258"/>
			?ATATTATATTTTATATTTGGTTTATGATCTGGAATAGTTGGATTTTCAATAAGTTTAATTATTCGTTTAGAATTAGGTAT?CCAGGTAGATTAATTGGTAATGATCAAATTTACAATAGGATAGTTACATCTCATGCATTTATTATAATTTTTTTTATAGTGATGCCAGTAATAATTGGGGGGTTTGGTAATTGGTTAATTCCTTTAATATTAGGGGCTCCTGATATATCTTTCCCTCGTATAAATAATATAAGATTTTGATTATTAATTCCTTCTTTATTTATATTAATTTTAAGAGGATTTATTAATGTGGGGGTTGGGACAGGTTGAACTGTTTATCC?CCATTGTCATTAATTTTAGGACATGGGGGTATATCAGTAGATTTAGGAATTTTTTCTTTACATTTAGCTGGGGCTTCATCAATTATAGGGGCTGTTAATTTTATTACTACAATTATAAATATACGTGTTAATTTTTTTGTAATAGATAAAATATCTTTATTTTCTTGATCTGTTTTTATTACAGCAATTTTATTATTATTATCTTTACCTGTTTTAGCTGGGGCTATTACTATACTTTT??CTGATCGTAATT?GAATACAAGATTTTTTGACCCTTCAGGAGG???????????????????????????????
		</sequence>
		<sequence>
			<taxon idref="ASHYG783-10|Dolichogenidea_Janzen67|DHJPAR0031522|malaise-trapped|BOLD:AAM5849"/>
			AATATTATATTTTATTTTTGGTTTATGATCTGGGATATTAGGATTTTCTATAAGAATATTAATTCGTTTAGAGTTAGGAATACCTGGTAGATTAATTGGCAATGATCAAATTTATAATAGAATAGTAACTTCTCATGCTTTTATTATAATTTTTTTTATAGTTATACCCTTAATAATTGGTGGATTTGGTAATTGATTAATTCCTATAATATTAGGAGTTCCTGATATATCTTTTCCTCGAATAAATAATATGAGATTTTGGTTATTAATTCCTTCCTTATTTATATTAATTTTTAGAGGATTTATTAATGTTGGAGTTGGGACAGGTTGAACAGTTTACCCACCTTTATCATTAATTTTAGGTCATGGAGGTATATCAGTTGATATAGGAATTTTTTCTTTACATTTAGCTGGGGTATCTTCTATTATAGGAGCAGTTAATTTTATTACAACTATTTTTAATATGCGAGTTAATTTTTTTAATATAGATAAAATATCATTGTTTTCTTGATCTGTATTAATTACTGCAATTTTATTATTATTATCTTTACCAGTTTTAGCTGGTGCTATTACTATATTATTAACTGATCGTAATTTAAATACTAGATTTTTTGATCCTTCAGGTGGGGGGGATCCTGTCCTTTATCAACATTTATTT
		</sequence>
		<sequence>
			<taxon idref="SAHYM370-10|Pholetesor_ornigis|09PROBE-A0339"/>
			TATATTGTATTTTTTTTTTGGTTTATGAGCTGGAATATTAGGATTTTCAATAAGTTTAATTATTCGTATAGAATTGGGTATACCTGGAAGTTTAATTATAAATGATCAAATTTATAATAGAATTGTTACTTCTCATGCATTTATTATAATTTTTTTTATAGTTATACCAATTATAATTGGAGGTTTTGGAAATTGATTAATTCCTTTAATATTAGGTGCTCCTGATATATCATTTCCTCGTATAAATAATATAAGTTTTTGATTATTAATTCCTTCAATTATTTTATTAATTTTAAGAAGATTTATTAATGTTGGTGTAGGAACAGGTTGAACTGTGTATCCTCCATTATCATTGATTTTAGGTCATGGTGGAATATCTGTAGATTTAAGAATTTTTTCTTTACATTTGGCTGGTGCTTCTTCAATTATAGGTGCAGTTAATTTTATTACTACAATTTTAAATATGCGAACAAATTTGTATATAATAGATAAAATATCTTTATTTGTTTGATCTGTATTTATTACAGCAATTTTATTATTATTATCTTTACCAGTTTTAGCTGGTGCAATTACTATATTATTAACTGATCGTAATTTAAATACAAGATTTTTTGATCCTGCAGGAGGGGGTGATCCAATTTTATACCAACATTTATTT
		</sequence>
		<sequence>
			<taxon idref="ASHYE1185-09|Iconella_jayjayrodriguezaeDHJ01|DHJPAR0035363"/>
			TATATTATATTTTATTTTTGGTCTATGATCTGGAATATTAGGTTTTTCAATAAGATTAATTATTCGTTTAGAATTAGGAATACCTGGAAGATTAATTGGTAATGATCAAATTTATAATAGAATTGTTACTTCACATGCTTTTATTATAATTTTTTTTATAGTTATGCCAGTAATAATTGGTGGTTTTGGAAATTGATTAATTCCTTTAATATTAGGATCACCTGATATATCATTTCCTCGAATAAATAATATAAGATTTTGATTATTAATTCCATCATTAATATTATTAATTAGTAGAGGATTTATTAATACTGGTGTGGGAACAGGATGAACTGTTTATCCTCCATTATCTTTAATTTTAGGACATGGAGGAATATCTGTAGATTTAGGAATTTTTTCTTTACATTTGGCTGGTGCATCATCAATTATAGGAGCTGTTAATTTTATTACTACATTAATAAATATGCGAGTTAATTTATTTATAATAGATAAAATATCATTATTTTGTTGATCTGTATTAATTACTGCTATTTTATTATTATTATCTTTACCTGTTTTAGCAGGTGCAATTACAATATTATTAACTGATCGAAATTTAAATACTAGATTTTTTGATCCTTCTGGTGGGGGAGATCCTATTCTTTATCAACATTTATTT
		</sequence>
		<sequence>
			<taxon idref="ASHYG814-10|Dolichogenidea_Janzen23|DHJPAR0031553|malaise-trapped|BOLD:AAB5549"/>
			AATTTTATATTTTTTATTTGGATTATGAGCTGGAATATTAGGATTTTCTATAAGATTAATTATTCGATTAGAACTTGGAATTCCAGGATCACTTATTGGAAATGATCAAATTTATAATAGAATTGTAACCTCTCATGCTTTTATTATAATTTTTTTTATGGTTATACCTGTAATAATTGGAGGATTCGGAAATTGATTAATTCCATTAATATTAGGATCACCAGATATATCCTTTCCACGAATAAATAACATAAGATTTTGATTATTAATTCCTTCATTATTCTTATTAATTTTAAGAGGATTTATTAACACTGGAGCAGGAACTGGTTGAACAGTATATCCACCTTTATCTTTAATTATAGGTCATAGAGGATTATCAGTAGATATAAGAATTTTTGCTTTACATTTAGCTGGAGCATCATCTATTATAGGTGCAGTAAACTTTATCACTACTATTTTAAATATACGAGTTAATTTATTTATTTTAGATAAAATATCTTTATTTATTTGATCAGTTTTTATTACAGCTATTTTATTATTATTATCATTACCTGTATTAGCAGGTGCAATTACAATATTATTAACTGATCGAAATTTAAATACAAGATTTTTTGATCCAGCAGGAGGAGGTGATCCAATTTTATATCAACATTTATTT
		</sequence>
		<sequence>
			<taxon idref="ASBRD357-07|Dolichogenidea_Janzen23|DHJPAR0013226|malaise-trapped|BOLD:AAB5549"/>
			?A?TTTATATTTTTTATTTGGATTATGAGCTGGAATATTAGGATTTTCTATAAGATTAATTATTCGATTAGAACTTGGAATTCCAGGATCACTTATTGGAAATGATCAAATTTATAATAGAATTGTAACCTCTCATGCTTTTATTATAATTTTTTTTATGGTTATACCTGTAATAATTGGAGGATTCGGAAATTGATTAATTCCATTAATATTAGGATCACCAGATATATCCTTTCCACGAATAAATAACATAAGATTTTGATTATTAATTCCTTCATTATTCTTATTAATTTTAAGAGGATTTATTAACACTGGAGCAGGAACTGGTTGAACAGTATATCCACCTTTATCTTTAATTATAGGTCATAGAGGATTATCAGTAGATATAAGAATTTTTGCTTTACATTTAGCTGGAGCATCATCTATTATAGGTGCAGTAAACTTTATCACTACTATTTTAAATATACGAGTTAATTTATTTATTTTAGATAAAATATCTTTATTTATTTGATCAGTTTTTATTACAGCTATTTTATTATTATTATCATTACCTGTATTAGCAGGTGCAATTACAATATTATTAACTGATCGAAATTTAAATACAAGATTTTTTGATCCAGCAGGAGGAGGTGATCCAATTTTATATCAACATTTATTT
		</sequence>
		<sequence>
			<taxon idref="ASBRD468-07|Dolichogenidea_Janzen23|DHJPAR0013208|malaise-trapped|BOLD:AAB5549"/>
			???TTTATATTTTTTATTTGGATTATGAGCTGGAATATTAGGATTTTCTATAAGATTAATTATTCGATTAGAACTTGGAATTCCAGGATCACTTATTGGAAATGATCAAATTTATAATAGAATTGTAACCTCTCATGCTTTTATTATAATTTTTTTTATGGTTATACCTGTAATAATTGGAGGATTCGGAAATTGATTAATTCCATTAATATTAGGATCACCAGATATATCCTTTCCACGAATAAATAACATAAGATTTTGATTATTAATTCCTTCATTATTCTTATTAATTTTAAGAGGATTTATTAACACTGGAGCAGGAACTGGTTGAACAGTATATCCACCTTTATCTTTAATTATAGGTCATAGAGGATTATCAGTAGATATAAGAATTTTTGCTTTACATTTAGCTGGAGCATCATCTATTATAGGTGCAGTAAACTTTATCACTACTATTTTAAATATACGAGTTAATTTATTTATTTTAGATAAAATATCTTTATTTATTTGATCAGTTTTTATTACAGCTATTTTATTATTATTATCATTACCTGTATTAGCAGGTGCAATTACAATATTATTAACTGATCGAAATTTAAATACAAGATTTTTTGATCCAGCAGGAGGAGGTGATCCAATTTTATATCAACATTTATTT
		</sequence>
		<sequence>
			<taxon idref="ASBD231-07|Dolichogenidea_Janzen23|DHJPAR0012724|malaise-trapped|BOLD:AAB5549"/>
			????????????????????????????GCTGGAATATTAGGATTTTCTATAAGATTAATTATTCGATTAGAACTTGGAATTCCAGGATCACTTATTGGAAATGATCAAATTTATAATAGAATTGTAACCTCTCATGCTTTTATTATAATTTTTTTTATGGTTATACCTGTAATAATTGGAGGATTCGGAAATTGATTAATTCCATTAATATTAGGATCACCAGATATATCCTTTCCACGAATAAATAACATAAGATTTTGATTATTAATTCCTTCATTATTCTTATTAATTTTAAGAGGATTTATTAACACTGGAGCAGGAACTGGTTGAACAGTATATCCACCTTTATCTTTAATTATAGGTCATAGAGGATTATCAGTAGATATAAGAATTTTTGCTTTACATTTAGCTGGAGCATCATCTATTATAGGTGCAGTAAACTTTATCACTACTATTTTAAATATACGAGTTAATTTATTTATTTTAGATAAAATATCTTTATTTATTTGATCAGTTTTTATTACAGCTATTTTATTATTATTATCATTACCTGTATTAGCAGGTGCAATTACAATATTATTAACTGATCGAAATTTAAATACAAGATTTTTTGATCCAGCAGGAGGAGGTGATCCAATTTTATATCAACATTTATTT
		</sequence>
		<sequence>
			<taxon idref="CRSCA938-23|Microgastrinae|CBG-A04624-G05|Malaise_trap_SSM-2A|BOLD:AAB5549"/>
			???TTTATATTTTTTATTTGGATTATGAGCTGGAATATTAGGATTTTCTATAAGATTAATTATTCGATTAGAACTTGGAATTCCAGGATCACTTATTGGAAATGATCAAATTTATAATAGAATTGTAACCTCTCATGCTTTTATTATAATTTTTTTTATGGTTATACCTGTAATAATTGGAGGATTCGGAAATTGATTAATTCCATTAATATTAGGATCACCAGATATATCCTTTCCACGAATAAATAACATAAGATTTTGATTATTAATTCCTTCATTATTCTTATTAATTTTAAGAGGATTTATTAACACTGGAGTAGGAACTGGTTGAACAGTATATCCACCTTTATCTTTAATTATAGGTCATAGAGGATTATCAGTAGATATAAGAATTTTTGCTTTACATTTAGCTGGAGCATCATCTATTATAGGTGCAGTAAACTTTATCACTACTATTTTAAATATACGAGTTAATTTATTTATTTTAGATAAAATATCTTTATTTATTTGATCAGTTTTTATTACAGCTATTTTATTATTATTATCATTACCTGTATTAGCAGGTGCAATTACAATATTATTAACTGATCGAAATTTAAATACAAGATTTTTTGATCCAGCAGGAGGAGGTGATCCAATTTTATATCAACATTTAT??
		</sequence>
		<sequence>
			<taxon idref="CRCCB2902-23|Microgastrinae|CBG-A04333-E04|Malaise_trap_Cima-G|BOLD:AAB5549"/>
			??TTTTATATTTTTTATTTGGATTATGAGCTGGAATATTAGGATTTTCTATAAGATTAATTATTCGATTAGAACTTGGAATTCCAGGATCACTTATTGGAAATGATCAAATTTATAATAGAATTGTAACCTCTCATGCTTTTATTATAATTTTTTTTATGGTTATACCTGTAATAATTGGAGGATTCGGAAATTGATTAATTCCATTAATATTAGGATCACCAGATATATCCTTTCCACGAATAAATAACATAAGATTTTGATTATTAATTCCTTCATTATTCTTATTAATTTTAAGAGGATTTATTAACACTGGAGCAGGAACTGGTTGAACAGTATATCCACCTTTATCTTTAATTATAGGTCATAGAGGATTATCAGTAGATATAAGAATTTTTGCTTTACATTTAGCTGGAACATCATCTATTATAGGTGCAGTAAACTTTATCACTACTATTTTAAATATACGAGTTAATTTATTTATTTTAGATAAAATATCTTTATTTATTTGATCAGTTTTTATTACAGCTATTTTATTATTATTATCATTACCTGTATTAGCAGGTGCAATTACAATATTATTAACTGATCGAAATTTAAATACAAGATTTTTTGATCCAGCAGGAGGAGGTGATCCAATTTTATATCAACATTTAT??
		</sequence>
		<sequence>
			<taxon idref="GMCDR1469-17|Dolichogenidea_Janzen0272|BIOUG32765-D06|Derrumbe_Malaise_Trap|BOLD:ACF0272"/>
			AATTTTATATTTTTTATTTGGATTATGAGCTGGAATATTAGGATTTTCTATAAGATTAATTATTCGATTAGAACTTGGAATTCCAGGATCACTTATTGGAAATGATCAAATTTATAATAGAATTGTAACCTCTCATGCTTTTATTATAATTTTTTTTATGGTTATACCTGTAATAATTGGAGGATTCGGAAATTGATTAATTCCATTAATATTAGGATCACCAGATATGTCCTTTCCACGAATAAATAATATAAGATTTTGATTATTAATTCCTTCATTATTTTTATTAATTTTAAGAGGATTTATTAACACTGGAGTAGGAACTGGTTGAACAGTATACCCACCTTTGTCTTTAATTATAAGTCATAGAGGATTATCAGTAGATATAGGAATTTTTGCCTTACACTTAGCTGGAGCATCATCTATTATAGGTGCAGTAAACTTTATCACTACTATTTTAAATATACGAGTTAATTTATTTATTTTAGATAAAATATCTTTATTTATTTGATCAGTTTTTATTACAGCTATTTTATTATTATTATCATTACCTGTATTAGCAGGTGCAATTACAATATTATTAACTGATCGAAATTTAAATACA??????????????????????????????????????????????????????
		</sequence>
		<sequence>
			<taxon idref="ASBD240-07|Dolichogenidea_Janzen0272|DHJPAR0012733|malaise-trapped|BOLD:ACF0272"/>
			?ATTTTATATTTTTTATTTGGATTATGAGCTGGAATATTAGGATTTTCTATAAGATTAATTATTCGATTAGAACTTGGAATTCCAGGATCACTTATTGGAAATGATCAAATTTATAATAGAATTGTAACCTCTCATGCTTTTATTATAATTTTTTTTATGGTTATACCTGTAATAATTGGAGGATTCGGAAATTGATTAATTCCATTAATATTAGGATCACCAGATATGTCCTTTCCACGAATAAATAATATAAGATTTTGATTATTAATTCCTTCATTATTTTTATTAATTTTAAGAGGATTTATTAACACTGGAGTAGGAACTGGTTGAACAGTATACCCACCTTTGTCTTTAATTATAAGTCATAGAGGATTATCAGTAGATATAGGAATTTTTGCCTTACACTTAGCTGGAGCATCATCTATTATAGGTGCAGTAAACTTTATCACTACTATTTTAAATATACGAGTTAATTTATTTATTTTAGATAAAATATCTTTATTTATTTGATCAGTTTTTATTACAGCTATTTTATTATTATTATCATTACCTGTATTAGCAGGTGCAATTACAATATTATTAACTGATCGAAATTTAAATACAAGATTTTTTGATCCAGCAGGAGGAGGAGATCCAATTTTATATCAACATTTATTT
		</sequence>
		<sequence>
			<taxon idref="ASBRD386-07|Dolichogenidea_Janzen0272|DHJPAR0013224|malaise-trapped|BOLD:ACF0272"/>
			?ATTTTAT?TTTTTTATTTGGATTATGAGCTGGAATATTAGGATTTTCTATAAGATTAATTATTCGATTAGAACTTGGAATTCCAGGATCACTTATTGGAAATGATCAAATTTATAATAGAATTGTAACCTCTCATGCTTTTATTATAATTTTTTTTATGGTTATACCTGTAATAATTGGAGGATTCGGAAATTGATTAATTCCATTAATATTAGGATCACCAGATATGTCCTTTCCACGAATAAATAATATAAGATTTTGATTATTAATTCCTTCATTATTTTTATTAATTTTAAGAGGATTTATTAACACTGGAGTAGGAACTGGTTGAACAGTATACCCACCTTTGTCTTTAATTATAAGTCATAGAGGATTATCAGTAGATATAGGAATTTTTGCCTTACACTTAGCTGGAGCATCATCTATTATAGGTGCAGTAAACTTTATCACTACTATTTTAAATATACGAGTTAATTTATTTATTTTAGATAAAATATCTTTATTTATTTGATCAGTTTTTATTACAGCTATTTTATTATTATTATCATTACCTGTATTAGCAGGTGCAATTACAATATTATTAACTGATCGAAATTTAAATACAAGATTTTTTGATCCAGCAGGAGGAGGAGATCCAATTTTATATCAACATTTATTT
		</sequence>
		<sequence>
			<taxon idref="ASBD058-07|Dolichogenidea_Janzen0272|DHJPAR0012551|malaise-trapped|BOLD:ACF0272"/>
			?ATTTTATATTTTTTATTTGGATTATGAGCTGGAATATTAGGATTTTCTATAAGATTAATTATTCGATTAGAACTTGGAATTCCAGGATCACTTATTGGAAATGATCAAATTTATAATAGAATTGTAACCTCTCATGCTTTTATTATAATTTTTTTTATGGTTATACCTGTAATAATTGGAGGATTCGGAAATTGATTAATTCCATTAATATTAGGATCACCAGATATGTCCTTTCCACGAATAAATAATATAAGATTTTGATTATTAATTCCTTCATTATTTTTATTAATTTTAAGAGGATTTATTAACACTGGAGTAGGAACTGGTTGAACAGTATACCCACCTTTGTCTTTAATTATAAGTCATAGAGGATTATCAGTAGATATAGGAATTTTTGCCTTACACTTAGCTGGAGCATCATCTATTATAGGTGCAGTAAACTTTATCACTACTATTTTAAATATACGAGTTAATTTATTTATTTTAGATAAAATATCTTTATTTATTTGATCAGTTTTTATTACAGCTATTTTATTATTATTATCATTACCTGTATTAGCAGGTGCAATTACAATATTATTAACTGATCGAAATTTAAATACAAGATTTTTTGATCCAGCAGGAGGAGGAGATCCAATTTTATATCAACATTT????
		</sequence>
		<sequence>
			<taxon idref="ASBD063-07|Dolichogenidea_Janzen0272|DHJPAR0012556|malaise-trapped|BOLD:ACF0272"/>
			?ATTTTATATTTTTTATTTGGATTATGAGCTGGAATATTAGGATTTTCTATAAGATTAATTATTCGATTAGAACTTGGAATTCCAGGATCACTTATTGGAAATGATCAAATTTATAATAGAATTGTAACCTCTCATGCTTTTATTATAATTTTTTTTATGGTTATACCTGTAATAATTGGAGGATTCGGAAATTGATTAATTCCATTAATATTAGGATCACCAGATATGTCCTTCCCACGAATAAATAATATAAGATTTTGATTATTAATTCCTTCATTATTTTTATTAATTTTAAGAGGATTTATTAACACTGGAGTAGGAACTGGTTGAACAGTATACCCACCTTTGTCTTTAATTATAAGTCATAGAGGATTATCAGTAGATATAGGAATTTTTGCCTTACACTTAGCTGGAGCATCATCTATTATAGGTGCAGTAAACTTTATCACTACTATTTTAAATATACGAGTTAATTTATTTATTTTAGATAAAATATCTTTATTTATTTGATCAGTTTTTATTACAGCTATTTTATTATTATTATCATTACCTGTATTAGCAGGTGCAATTACAATATTATTAACTGATCGAAATTTAAATACAAGATTTTTTGATCCAGCAGGAGGAGGAGATCCAATTTTATATCAACATTTATTT
		</sequence>
		<sequence>
			<taxon idref="GMCDX2392-17|Dolichogenidea_Janzen2930|BIOUG33119-D12|Derrumbe_Malaise_Trap|BOLD:AAB5549"/>
			AATTTTATATTTTTTATTTGGATTATGAGCCGGAATATTAGGATTTTCTATAAGATTAATTATTCGATTAGAACTTGGAATTCCAGGATCACTTATTGGAAATGATCAAATTTATAATAGGATTGTAACATCTCATGCTTTTATTATAATTTTTTTTATGGTTATACCTGTAATAATTGGAGGATTCGGAAATTGATTAATTCCATTAATATTAGGATCACCAGATATATCCTTTCCACGAATAAATAATATAAGATTTTGATTATTAATTCCTTCATTATTATTATTAATTTTAAGAGGATTTATTAACACTGGAGTAGGAACTGGTTGAACAGTATATCCACCTTTATCTTTAATTATAGGTCATAGAGGATTATCAGTAGATATAGGAATTTTTGCTTTACATTTAGCTGGAGCATCCTCTATTATAGGTGCAGTAAACTTTATCACTACTATTTTAAATATACGAGTTAATTTATTTATTTTAGATAAAATATCTTTATTTATTTGATCAGTTTTTATTACAGCTATTTTATTATTATTATCATTACCTGTATTAGCAGGTGCAATTACAATATTATTAACTGAT?????????????????????????????????????????????????????????????????????
		</sequence>
		<sequence>
			<taxon idref="ASHYG777-10|Dolichogenidea_Janzen2930|DHJPAR0031516|malaise-trapped|BOLD:AAB5549"/>
			AATTTTATATTTTTTATTTGGATTATGAGCCGGAATATTAGGATTTTCTATAAGATTAATTATTCGATTAGAACTTGGAATTCCAGGATCACTTATTGGAAATGATCAAATTTATAATAGGATTGTAACATCTCATGCTTTTATTATAATTTTTTTTATAGTTATACCTGTAATAATTGGAGGATTCGGAAATTGATTAATTCCATTAATATTAGGATCACCAGATATATCCTTTCCACGAATAAATAATATAAGATTTTGATTATTAATTCCTTCATTATTATTATTAATTTTAAGAGGATTTATTAACACTGGAGTAGGAACTGGTTGAACAGTATATCCACCTTTATCTTTAATTATAGGTCATAGAGGATTATCAGTAGATATAGGAATTTTTGCTTTACATTTAGCTGGAGCATCCTCTATTATAGGTGCAGTAAACTTTATCACTACTATTTTAAATATACGAGTTAATTTATTTATTTTAGATAAAATATCTTTATTTATTTGATCAGTTTTTATTACAGCTATTTTATTATTATTATCATTACCTGTATTAGCAGGTGCAATTACAATATTATTAACTGATCGAAATTTAAATACAAGATTTTTTGATCCAGCAGGAGGAGGAGATCCAATTTTATATCAACATTTATTT
		</sequence>
		<sequence>
			<taxon idref="ASHYG770-10|Dolichogenidea_Janzen2930|DHJPAR0031509|malaise-trapped|BOLD:AAB5549"/>
			AATTTTATATTTTTTATTTGGATTATGAGCCGGAATATTAGGATTTTCTATAAGATTAATTATTCGATTAGAACTTGGAATTCCAGGATCACTTATTGGAAATGATCAAATTTATAATAGGATTGTAACATCTCATGCTTTTATTATAATTTTTTTTATAGTTATACCTGTAATAATTGGAGGATTCGGAAATTGATTAATTCCATTAATATTAGGATCACCAGATATATCCTTTCCACGAATAAATAATATAAGATTTTGATTATTAATTCCTTCATTATTATTATTAATTTTAAGAGGATTTATTAACACTGGAGTAGGAACTGGTTGAACAGTATATCCACCTTTATCTTTAATTATAGGTCATAGAGGATTATCAGTAGATATAGGAATTTTTGCTTTACATTTAGCTGGAGCATCCTCTATTATAGGTGCAGTAAACTTTATTACTACTATTTTAAATATACGAGTTAATTTATTTATTTTAGATAAAATATCTTTATTTATTTGATCAGTTTTTATTACAGCTATTTTATTATTATTATCATTACCTGTATTAGCAGGTGCAATTACAATATTATTAACTGATCGAAATTTAAATACAAGATTTTTTGATCCAGCAGGAGGAGGAGATCCAATTTTATATCAACATTTATTT
		</sequence>
		<sequence>
			<taxon idref="ASBRD485-07|Dolichogenidea_Janzen2930|DHJPAR0013484|malaise-trapped|BOLD:AAB5549"/>
			?ATTTTATATTTTTTATTTGGATTATGAGCCGGAATATTAGGATTTTCTATAAGATTAATTATTCGATTAGAACTTGGAATTCCAGGATCACTTATTGGAAATGATCAAATTTATAATAGGATTGTAACATCTCATGCTTTTATTATAATTTTTTTTATGGTTATACCTGTAATAATTGGAGGATTCGGAAATTGATTAATTCCATTAATATTAGGATCACCAGATATATCCTTTCCACGAATAAATAATATAAGATTTTGATTATTAATTCCTTCATTATTATTATTAATTTTAAGAGGATTTATTAACACTGGAGTAGGAACTGGTTGAACAGTATATCCACCTTTATCTTTAATTATAGGTCATAGAGGATTATCAGTAGATATAGGAATTTTTGCTTTACATTTAGCTGGAGCATCCTCTATTATAGGTGCAGTAAACTTTATCACTACTATTTTAAATATACGAGTTAATTTATTTATTTTAGATAAAATATCTTTATTTATTTGATCAGTTTTTATTACAGCTATTTTATTATTATTATCATTACCTGTATTAGCAGGTGCAATTACAATATTATTAACTGATCGAAATTTAAATACAAGATTTTTTGATCCAGCAGGAGGAGGAGATCCAATTTTATATCAACATTTATTT
		</sequence>
		<sequence>
			<taxon idref="ASBD237-07|Dolichogenidea_Janzen2930|DHJPAR0012730|malaise-trapped|BOLD:AAB5549"/>
			?ATTTTATATTTTTTATTTGGATTATGAGCCGGAATATTAGGATTTTCTATAAGATTAATTATTCGATTAGAACTTGGAATTCCAGGATCACTTATTGGAAATGATCAAATTTATAATAGGATTGTAACATCTCATGCTTTTATTATAATTTTTTTTATGGTTATACCTGTAATAATTGGAGGATTCGGAAATTGATTAATTCCATTAATATTAGGATCACCAGATATATCCTTTCCACGAATAAATAATATAAGATTTTGATTATTAATTCCTTCATTATTATTATTAATTTTAAGAGGATTTATTAACACTGGAGTAGGAACTGGTTGAACAGTATATCCACCTTTATCTTTAATTATAGGTCATAGAGGATTATCAGTAGATATAGGAATTTTTGCTTTACATTTAACTGGAGCATCCTCTATTATAGGTGCAGTAAACTTTATCACTACTATTTTAAATATACGAGTTAATTTATTTATTTTAGATAAAATATCTTTATTTATTTGATCAGTTTTTATTACAGCTATTTTATTATTATTATCATTACCTGTATTAGCAGGTGCAATTACAATATTATTAACTGATCGAAATTTAAATACAAGATTTTTTGATCCAGCAGGAGGAGGAGATCCAATTTTATATCAACATTTATTT
		</sequence>
		<sequence>
			<taxon idref="CRATA22197-22|Dolichogenidea_Janzen2930|BIOUG93726-B11|Malaise_trap_ALTM-2A|BOLD:AAB5549"/>
			???TTTATATTTTTTATTTGGATTATGAGCTGGAATATTAGGATTTTCTATAAGATTAATTATTCGATTAGAACTTGGAATTCCAGGATCACTTATTGGAAATGATCAAATTTATAATAGAATTGTAACATCTCATGCTTTTATTATAATTTTTTTTATAGTTATACCTGTAATAATTGGAGGATTCGGAAATTGATTAATTCCATTAATATTAGGATCACCAGATATATCCTTTCCACGAATAAATAATATAAGATTTTGATTATTAATTCCTTCATTATTCCTATTAATTTTAAGAGGATTTATTAACACTGGAGTAGGAACTGGTTGAACAGTATATCCACCTTTATCTTTAATTATAGGTCATAGAGGATTATCAGTAGATATAGGAATTTTTGCTTTACATTTAGCTGGAGCATCCTCTATTATAGGTGCAGTAAACTTTATCACTACTATTTTAAATATACGAGTTAATTTATTTATTTTAGATAAAATATCTTTATTTATTTGATCAGTTTTTATTACAGCTATTTTATTATTATTATCATTACCTGTATTAGCAGGTGCAATTACAATATTATTAACTGATCGAAATTTAAATACAAGATTTTTTGATCCAGCAGGAGGAGGAGATCCAATCTTATATCAACATTTATT?
		</sequence>
		<sequence>
			<taxon idref="ASHYC970-08|Dolichogenidea_Janzen459|DHJPAR0026947|malaise-trapped|BOLD:AAB5549"/>
			?ATTTTATATTTTTTATTTGGATTATGAGCTGGAATATTAGGATTTTCTATAAGATTAATTATTCGATTAGAACTTGGAATTCCAGGATCACTTATTGGAAATGATCAAATTTATAATAGAATTGTAACCTCTCATGCTTTTATTATAATTTTTTTTATAGTTATACCTGTAATAATTGGAGGATTTGGAAATTGATTAATTCCATTAATATTAGGTTCACCAGATATATCCTTTCCACGAATAAATAATATAAGATTTTGATTATTAATTCCTTCATTATTCTTATTAATTTTAAGAGGATTTATTAACACTGGAGTAGGAACTGGTTGAACAGTATATCCACCTTTATCTTTAATTATAGGACATAGAGGATTATCAGTAGATATAGGAATTTTTGCTTTACATTTAGCTGGAGCATCCTCTATTATAGGTGCAGTAAACTTTATCACTACTATTTTAAATATACGAGTTAATTTATTTATTTTAGATAAAATATCTTTATTTATTTGATCAGTTTTTATTACAGCTATTTTATTATTATTATCATTACCTGTATTAGCAGGTGCAATTACAATATTATTAACTGATCGAAATTTAAATACAAGATTTTTTGATCCAGCAGGAGGAGGAGATCCAATTTTATATCAACATTTATTT
		</sequence>
		<sequence>
			<taxon idref="ASHYG047-10|Dolichogenidea_Janzen457|DHJPAR0033777|malaise-trapped|BOLD:ACF0267"/>
			AATTTTATATTTTTTATTTGGATTATGATCTGGAATACTAGGATTTTCTATAAGATTAATTATTCGATTAGAACTTGGAATTCCAGGATCACTTATCGGAAATGATCAAATTTATAATAGAATTGTAACCTCTCATGCTTTTATTATAATTTTTTTTATGGTTATACCTGTAATAATTGGAGGATTCGGAAATTGATTAATTCCATTAATATTAGGATCACCAGATATATCCTTTCCACGAATAAATAATATAAGATTTTGATTATTAATTCCTTCATTATTCTTATTAATTTTAAGAGGATTTATTAACACTGGGGTAGGAACTGGTTGAACAGTATATCCACCTTTATCTTTAATTATAGGGCATAGAGGATTATCAGTAGATATAAGAATTTTTGCTTTACATTTAGCTGGAGCATCCTCTATTATAGGTGCAGTAAACTTTATTACTACTATTTTAAATATACGAGTTAATTTATTTATTTTAGATAAAATATCTTTATTTATTTGATCAGTTTTTATTACAGCTATTTTATTATTATTATCATTACCTGTATTAGCAGGTGCAATTACAATATTATTAACTGATCGAAATTTAAATACAAGATTTTTTGATCCAGCAGGAGGAGGAGATCCAATTTTATATCAACATTTATTT
		</sequence>
		<sequence>
			<taxon idref="GMHGI029-13|Dolichogenidea|BIOUG08167-E03|Cusuco_National_Park|BOLD:ACE8228"/>
			AATTTTATATTTTTTATTTGGATTGTGAGCTGGAATATTAGGATTTTCTATAAGATTAATTATTCGATTAGAACTTGGAATACCAGGATCACTTATTGGAAATGATCAAATTTATAATAGAATTGTAACCTCTCATGCTTTTATTATAATTTTTTTTATGGTTATACCTGTAATAATTGGAGGATTTGGAAATTGATTAATTCCATTAATATTAGGATCACCAGATATATCATTTCCACGAATAAATAATATAAGATTTTGATTATTAATTCCTTCATTATTCTTATTAATTTTCAGAGGATTTATTAACACTGGAGTAGGAACTGGTTGAACAGTATATCCACCTTTATCTTTAATTATAAGTCATAGAGGATTATCAGTAGATATAGGAATTTTTGCATTACATTTAGCTGGAGCATCCTCTATTATAGGTGCAGTAAATTTTATCACTACTATTTTAAATATACGAGTTAATTTATTTATTTTAGATAAAATATCTTTATTTATTTGATCAGTCTTTATTACAGCTATTTTATTATTATTATCATTACCTGTATTAGCAGGTGCAATTACAATATTATTAACTGATCGAAATTTAAATACAAGATTTTTTGATCCAGCAGGAGGAGGAGATCCAATTTTATATCAACATTTATTT
		</sequence>
		<sequence>
			<taxon idref="CRALA26686-21|Dolichogenidea_Janzen359|BIOUG70860-G04|Malaise_trap_ALTM-1A|BOLD:ACE8228"/>
			????TTATATTTTTTATTTGGATTATGAGCTGGAATATTAGGATTTTCTATAAGATTAATTATTCGATTAGAACTTGGAATACCAGGATCACTTATTGGAAATGATCAAATTTATAATAGAATTGTAACCTCTCATGCTTTTATTATAATTTTTTTTATAGTTATACCTGTAATAATTGGAGGATTCGGAAATTGATTAATTCCATTAATATTAGGATCACCAGATATATCATTTCCACGAATAAATAATATAAGATTTTGATTATTAATTCCTTCATTATTCTTATTAATTTTAAGAGGATTTATTAACACTGGAGTAGGAACTGGTTGAACAGTATATCCACCTTTATCTTTAATTATAAGTCATAGAGGATTATCAGTAGATATAGGAATTTTTGCATTACATTTAGCTGGAGCATCCTCTATTATAGGTGCAGTAAATTTTATCACTACTATTTTAAATATACGAGTTAATTTATTTATTTTAGATAAAATATCTTTATTTATTTGATCAGTCTTTATTACAGCTATTTTATTATTATTATCATTACCTGTATTAGCAGGTGCAATTACAATATTATTAACTGATCGAAATTTAAATACAAGATTTTTTGATCCAGCAGGTGGAGGAGATCCAATTTTATACCAACATTTA???
		</sequence>
		<sequence>
			<taxon idref="CRBLA5254-22|Dolichogenidea_Janzen255|BIOUG78470-G01|Malaise_trap_BARB-2A|BOLD:ACF2929"/>
			????TTATATTTTTTATTTGGATTATGAGCTGGAATATTAGGATTTTCTATAAGATTAATTATTCGATTAGAACTTGGAATACCAGGATCACTTATTGGAAATGATCAAATTTATAATAGAATTGTAACCTCTCATGCTTTTATTATAATTTTTTTTATAGTTATACCTGTAATAATTGGGGGATTTGGAAATTGATTAATTCCATTAATATTAGGTTCACCAGATATATCATTTCCACGAATAAATAATATAAGATTTTGATTATTAATTCCTTCATTATTCTTATTAATTTTAAGAAGATTTATTAACACTGGAGTAGGAACTGGTTGAACAGTATATCCACCTTTATCTTTAATTATAGGTCATAGAGGATTATCAGTAGATATAGGAATTTTTGCATTACATTTAGCTGGAGCATCATCTATTATAGGTGCTGTAAATTTTATCACTACTATTTTAAATATACGAGTTAATTTATTTATTTTAGATAAAATATCTTTATTTATTTGATCAGTCTTTATTACAGCTATTTTATTATTATTATCATTACCTGTATTAGCAGGTGCAATTACAATATTATTAACTGATCGAAATTTAAATACAAGATTTTTTGATCCAGCAGGAGGAGGAGATCCAATTTTATATCAACATTTATTT
		</sequence>
		<sequence>
			<taxon idref="CRBAC12599-22|Dolichogenidea_Janzen255|BIOUG84585-C02|Malaise_trap_BARB-1A|BOLD:ACF2929"/>
			????TTATATTTTTTATTTGGATTATGAGCTGGAATATTAGGATTTTCTATAAGATTAATTATTCGATTAGAACTTGGAATACCAGGATCACTTATTGGAAATGATCAAATTTATAATAGAATTGTAACCTCTCATGCTTTTATTATAATTTTTTTTATAGTTATACCTGTAATAATTGGGGGATTTGGAAATTGATTAATTCCATTAATATTAGGTTCACCAGATATATCATTTCCACGAATAAATAATATAAGATTTTGATTATTAATTCCTTCATTATTCTTATTAATTTTAAGAAGATTTATTAACACTGGAGTAGGAACTGGTTGAACAGTATATCCACCTTTATCTTTAATTATAGGTCATAGAGGATTATCAGTAGATATAGGAATTTTTGCATTACATTTAGCTGGAGCATCATCTATTATAGGTGCTGTAAATTTTATCATTACTATTTTAAATATACGAGTTAATTTATTTATTTTAGATAAAATATCTTTATTTATTTGATCAGTCTTTATTACAGCTATTTTATTATTATTATCATTACCTGTATTAGCAGGTGCAATTACAATATTATTAACTGATCGAAATTTAAATACAAGATTTTTTGATCCAGCAGGAGGAGGAGATCCAATTTTATATCAACATTTAT??
		</sequence>
		<sequence>
			<taxon idref="CRBLC5556-22|Dolichogenidea_Janzen255|BIOUG91002-B07|Malaise_trap_BARB-2A|BOLD:ACF2929"/>
			???TTTATATTTTTTATTTGGATTATGAGCTGGAATATTAGGATTTTCTATAAGATTAATTATTCGATTAGAACTTGGAATACCAGGATCACTTATTGGAAATGATCAAATTTATAATAGAATTGTAACCTCTCATGCTTTTATTATAATTTTTTTTATAGTTATACCTGTAATAATTGGGGGATTTGGAAATTGATTAATTCCATTAATATTAGGTTCACCAGATATATCATTTCCACGAATAAATAATATAAGATTTTGATTATTAATTCCTTCATTATTCTTATTAATTTTAAGAAGATTTATTAACACTGGAGTAGGAACTGGTTGAACAGTATATCCACCTTTATCTTTAATTATAGGTCATAGAGGATTATCAGTAGATATAGGAATTTTTGCATTACATTTAGCTGGAGCATCATCTATTATAGGTGCTGTAAATTTTATCACTACTATTTTAAATATACGAGTTAATTTATTTATTTTAGATAAAATATCTTTATTTATTTGATCAGTCTTTATTACAGCTATTTTATTATTATTATCATTACCTGTATTAGCAGGTGCAATTACAATATTATTAACTGATCGAAATTTAAATACAAGATTTTTTGATCCAGCAGGAGGAGGAGATCCAATTTTATA?????????????
		</sequence>
		<sequence>
			<taxon idref="ASHYC869-08|Dolichogenidea_Janzen255|DHJPAR0026846|malaise-trapped|BOLD:ACF2929"/>
			?ATTTTATATTTTTTATTTGGATTGTGAGCTGGAATATTAGGATTTTCTATAAGATTAATTATTCGATTAGAACTTGGAATACCAGGACCACTTATTGGAAATGATCAAATTTATAATAGAATTGTAACCTCTCATGCTTTTATTATAATTTTTTTTATAGTTATACCTGTAATAATTGGGGGATTTGGAAATTGATTAATTCCATTAATATTAGGTTCACCAGATATATCATTTCCACGAATAAATAATATAAGATTTTGATTATTAATTCCTTCATTATTCTTATTAATTTTAAGAAGATTTATTAACACTGGAGTAGGAACTGGTTGAACAGTATATCCACCTTTATCTTTAATTATAGGTCATAGAGGATTATCAGTAGATATAGGAATTTTTGCATTACATTTAGCTGGAACATCATCTATTATAGGTGCTGTAAATTTTATCACTACTATTTTAAATATACGAGTTAATTTATTTATTTTAGATAAAATATCTTTATTTATTTGATCAGTCTTTATTACAGCTATTTTATTATTATTATCATTACCTGTATTAGCAGGTGCAATTACAATATTATTAACTGATCGAAATTTAAATACAAGATTTTTTGATCCAGCAGGAGGAGGAGATCCAATTTTATATCAACATTTATTT
		</sequence>
		<sequence>
			<taxon idref="ASHYA703-08|Dolichogenidea_Janzen255|DHJPAR0025364|malaise-trapped|BOLD:ACF2929"/>
			?ATTTTATATTTTTTATTTGGATTGTGAGCTGGAATATTAGGATTTTCTATAAGATTAATTATTCGATTAGAACTTGGAATACCAGGACCACTTATTGGAAATGATCAAATTTATAATAGAATTGTAACCTCTCATGCTTTTATTATAATTTTTTTTATAGTTATACCTGTAATAATTGGGGGATTTGGAAATTGATTAATTCCATTAATATTAGGTTCACCAGATATATCATTTCCACGAATAAATAATATAAGATTTTGATTATTAATTCCTTCATTATTCTTATTAATTTTAAGAAGATTTATTAACACTGGAGTAGGAACTGGTTGAACAGTATATCCACCTTTATCTTTAATTATAGGTCATAGAGGATTATCAGTAGATATAGGAATTTTTGCATTACATTTAGCTGGAACATCATCTATTATAGGTGCTGTAAATTTTATCACTACTATTTTAAATATACGAGTTAATTTATTTATTTTAGATAAAATATCTTTATTTATTTGATCAGTCTTTATTACAGCTATTTTATTATTATTATCATTACCTGTATTAGCAGGTGCAATTACAATATTATTAACTGATCGAAATTTAAATACAAGATTTTTTGATCCAGCAGGAGGGGGAGATCCAATTTTATAT????????????
		</sequence>
		<sequence>
			<taxon idref="CRBAA13406-22|Dolichogenidea_Janzen255|BIOUG77544-F03|Malaise_trap_BARB-1A|BOLD:ACF2929"/>
			??TTTTATATTTTTTATTTGGATTATGAGCTGGAATATTAGGATTTTCTATAAGATTAATTATTCGATTAGAACTTGGAATACCAGGACCACTTATTGGAAATGATCAAATTTATAATAGAATTGTAACCTCTCATGCTTTTATTATAATTTTTTTTATAGTTATACCTGTAATAATTGGGGGATTTGGAAATTGATTAATTCCATTAATATTAGGTTCACCAGATATATCATTTCCACGAATAAATAATATAAGATTTTGATTATTAATTCCTTCATTATTCTTATTAATTTTAAGAAGATTTATTAACACTGGAGTAGGAACTGGTTGAACAGTATATCCACCTTTATCTTTAATTATAGGTCATAGAGGATTATCAGTAGATATAGGAATTTTTGCATTACATTTAGCTGGAACATCATCTATTATAGGTGCTGTAAATTTTATTACTACTATTTTAAATATACGAGTTAATTTATTTATTTTAGATAAAATATCTTTATTTATTTGATCAGTCTTTATTACAGCTATTTTATTATTATTATCATTACCTGTATTAGCAGGTGCAATTACAATATTATTAACTGATCGAAATTTAAATACAAGATTTTTTGATCCAGCAGGAGGGGGAGATCCAATTTTATATCAACATTTATT?
		</sequence>
		<sequence>
			<taxon idref="CRBAA26560-22|Dolichogenidea_Janzen255|BIOUG81500-D09|Malaise_trap_BARB-1A|BOLD:ACF2929"/>
			??TTTTATATTTTTTATTTGGATTGTGAGCTGGAATATTAGGATTTTCTATAAGATTAATTATTCGATTAGAACTTGGAATACCAGGACCACTTATTGGAAATGATCAAATTTATAATAGAATTGTAACCTCTCATGCTTTTATTATAATTTTTTTTATAGTTATACCTGTAATAATTGGAGGATTTGGAAATTGATTAATTCCATTAATATTAGGATCACCAGATATATCATTTCCACGAATAAATAATATAAGATTTTGATTATTAATTCCTTCATTATTCTTATTAATTTTAAGAAGATTTATTAACACTGGAGTAGGAACTGGTTGAACAGTATATCCACCTTTATCTTTAATTATAGGTCATAGAGGGTTATCAGTAGATATAGGAATTTTTGCATTACATTTAGCTGGAGCATCATCTATTATAGGTGCTGTAAATTTTATCACTACTATTTTAAATATACGAGTTAATTTATTTATTTTAGATAAAATATCTTTATTTATTTGATCAGTCTTTATTACAGCTATTTTATTATTATTATCATTACCTGTATTAGCAGGTGCAATTACAATATTATTAACTGATCGAAATTTAAATACAAGATTTTTTGATCCAGCAGGAGGAGGAGATCCAATTTTATATCAACATTTAT??
		</sequence>
		<sequence>
			<taxon idref="CRCEB22716-22|Dolichogenidea_Janzen255|BIOUG82444-A07|Malaise_trap_Ceibo-1A|BOLD:ACF2929"/>
			???TTTATATTTTTTATTTGGATTGTGAGCTGGAATATTAGGATTTTCTATAAGATTAATTATTCGATTAGAACTTGGAATACCAGGACCACTTATTGGAAATGATCAAATTTATAATAGAATTGTAACCTCTCATGCTTTTATTATAATTTTTTTTATAGTTATACCTGTAATAATTGGAGGATTTGGAAATTGATTAATTCCATTAATATTAGGATCACCAGATATATCATTTCCACGAATAAATAATATAAGATTTTGATTATTAATTCCTTCATTATTCTTATTAATTTTAAGAAGATTTATTAACACTGGAGTAGGAACTGGTTGAACAGTATATCCACCTTTATCTTTAATTATAGGTCATAGAGGGTTATCAGTAGATATAGGAATTTTTGCATTACATTTAGCTGGAGCATCATCTATTATAGGTGCTGTAAATTTTATCACTACTATTTTAAATATACGAGTTAATTTATTTATTTTAGATAAAATATCTTTATTTATTTGATCAGTCTTTATTACAGCTATTTTATTATTATTATCATTACCTGTATTAGCAGGTGCAATTACAATATTATTAACTGATCGAAATTTAAATACAAGATTTTTTGATCCAGCAGGAGGAGGAGATCCAATTTTATATCAACATTTATT?
		</sequence>
		<sequence>
			<taxon idref="CRBAA28377-22|Dolichogenidea_Janzen255|BIOUG82150-G01|Malaise_trap_BARB-1A|BOLD:ACF2929"/>
			???TTTATATTTTTTATTTGGATTGTGAGCTGGAATATTAGGATTTTCTATAAGATTAATTATTCGATTAGAACTTGGAATACCAGGACCACTTATTGGAAATGATCAAATTTATAATAGAATTGTAACCTCTCATGCTTTTATTATAATTTTTTTTATAGTTATACCTGTAATAATTGGAGGATTTGGAAATTGATTAATTCCATTAATATTAGGATCACCAGATATATCATTTCCACGAATAAATAATATAAGATTTTGATTATTAATTCCTTCATTATTCTTATTAATTTTAAGAAGATTTATTAACACTGGAGTAGGAACTGGTTGAACAGTATATCCACCTTTATCTTTAATTATAGGCCATAGAGGGTTATCAGTAGATATAGGAATTTTTGCATTACATTTAGCTGGAGCATCATCTATTATAGGTGCTGTAAATTTTATCACTACTATTTTAAATATACGAGTTAATTTATTTATTTTAGATAAAATATCTTTATTTATTTGATCAGTCTTTATTACAGCTATTTTATTATTATTATCATTACCTGTATTAGCAGGTGCAATTACAATATTATTAACTGATCGAAATTTAAATACAAGATTTTTTGATCCAGCAGGAGGAGGAGATCCAATTTTATATCAACATTTATT?
		</sequence>
		<sequence>
			<taxon idref="ASHYB202-08|Dolichogenidea_Janzen255|DHJPAR0025863|malaise-trapped|BOLD:ACF2929"/>
			?ATTTTATATTTTTTATTCGGATTGTGAGCTGGAATATTAGGATTTTCTATAAGATTAATTATTCGATTAGAACTTGGAATACCAGGACCACTTATTGGAAATGATCAAATTTATAATAGAATTGTAACCTCTCATGCTTTTATTATAATTTTTTTTATAGTTATACCTGTAATAATTGGAGGATTTGGAAATTGATTAATTCCATTAATATTAGGATCACCAGATATATCATTTCCACGAATAAATAATATAAGATTTTGATTATTAATTCCTTCATTATTCTTATTAATTTTAAGAAGATTTATTAACACTGGAGTAGGAACTGGTTGAACAGTATATCCACCTTTATCTTTAATTATAGGTCATAGAGGGTTATCAGTAGATATAGGAATTTTTGCATTACATTTAGCTGGGGCATCATCTATTATAGGTGCTGTAAATTTTATCACTACTATTTTAAATATACGAGTTAATTTATTTATTTTAGATAAAATATCTTTATTTATTTGATCAGTCTTTATTACAGCTATTTTATTATTATTATCATTACCTGTATTAGCAGGTGCAATTACAATATTATTAACTGATCGAAATTTAAATACAAGATTTTTTGATCCAGCAGGAGGAGGAGATCCAATTTTATATCAACATTTATTT
		</sequence>
		<sequence>
			<taxon idref="GMACD770-15|Dolichogenidea_Janzen255|BIOUG19940-E07|ESG_Malaise_Trap|BOLD:ACF2929"/>
			??????????TTTTTATTCGGATTGTGAGCTGGAATATTAGGATTTTCTATAAGATTAATTATTCGATTAGAACTTGGAATACCAGGACCACTTATTGGAAATGATCAAATTTATAATAGAATTGTAACCTCTCATGCTTTTATTATAATTTTTTTTATAGTTATACCTGTAATAATTGGAGGATTTGGAAATTGATTAATTCCATTAATATTAGGATCACCAGATATATCATTTCCACGAATAAATAATATAAGATTTTGATTATTAATTCCTTCATTATTCTTATTAATTTTAAGAAGATTTATTAACACTGGAGTAGGAACTGGTTGAACAGTATATCCACCTTTATCTTTAATTATAGGTCATAGAGGGTTATCAGTAGATATAGGAATTTTTGCATTACATTTAGCTGGGGCATCATCTATTATAGGTGCTGTAAATTTTATCACTACTATTTTAAATATACGAGTTAATTTATTTATTTTAGAT?AAATATCTTTATTTATTTGATCAGTCTTTATTACAGCTATTTTATTATTATTATCATTACCTGTATTAGCAGGTGCAATTACAATATTATTAACT????????????????????????????????????????????????????????????????????????
		</sequence>
		<sequence>
			<taxon idref="GMCDN837-17|Dolichogenidea_Janzen53|BIOUG31724-A11|Derrumbe_Malaise_Trap|BOLD:AAC7481"/>
			?ATTTTATATTTTTTATTTGGATTATGAGCTGGAATATTAGGGTTTTCTATAAGATTAATTATTCGATTAGAACTTGGAATACCAGGATCACTTATTGGAAATGATCAAATCTATAATAGAATTGTAACCTCCCATGCTTTTATTATAATTTTTTTTATAGTAATACCTGTAATAATTGGAGGATTTGGAAATTGATTAATTCCATTAATATTAGGATCACCAGATATATCCTTTCCACGAATAAATAATATAAGATTTTGATTATTAATTCCATCATTATTCCTTTTAATTTTAAGAGGATTCATTAACACTGGAGTAGGAACTGGATGAACAGTATACCCACCTTTATCATTAATTTTAAGTCATAGAGGAATATCAGTAGATATAAGAATTTTTGCCTTACACTTAGCTGGAGCATCATCTATTATAGGTGCAGTAAATTTTATTACTACTATTCTAAACATACGAGTTAATTTATTTATTTTAGATAAAATATCTCTATTTATTTGATCAGTTTTTATTACAGCTATTTTACTATTATTATCATTACCTGTATTAGCAGGTGCAATTACAATATTATTAACT????????????????????????????????????????????????????????????????????????
		</sequence>
		<sequence>
			<taxon idref="CRBLC8083-22|Dolichogenidea_Janzen53|BIOUG90823-H02|Malaise_trap_BARB-2A|BOLD:AAC7481"/>
			????TTATATTTTTTATTTGGATTATGAGCTGGAATATTAGGATTTTCTATAAGATTAATTATTCGATTAGAACTTGGAATACCAGGATCACTTATTGGAAATGATCAAATCTATAATAGAATTGTAACCTCCCATGCTTTTATTATAATTTTTTTTATAGTAATACCTGTAATAATTGGAGGATTTGGAAATTGATTAATTCCATTAATATTAGGATCACCAGATATATCCTTTCCACGAATAAATAATATAAGATTTTGATTATTAATTCCATCATTATTCCTTTTAATTTTAAGAGGATTCATTAACACTGGAGTAGGAACTGGATGAACAGTATACCCACCTTTATCATTAATTTTAAGTCATAGAGGAATATCAGTAGATATAAGAATTTTTGCCTTACACTTAGCTGGAGCATCATCTATTATAGGTGCAGTAAATTTTATTACTACTATTCTAAACATACGAGTTAATTTATTTATTTTAGATAAAATATCCCTATTTATTTGATCAGTTTTTATTACAGCTATTTTACTATTATTATCATTACCTGTATTAGCAGGTGCAATTACAATATTATTAACTGATCGAAATTTAAATACAAGATTTTTTGATCCAGCAGGAGGAGGAGATCCAATTTTATATCAACATTTA???
		</sequence>
		<sequence>
			<taxon idref="CRBLC7874-22|Dolichogenidea_Janzen53|BIOUG90821-F07|Malaise_trap_BARB-2A|BOLD:AAC7481"/>
			???TTTATATTTTTTATTTGGATTATGAGCTGGAATATTAGGATTTTCTATAAGATTAATTATTCGATTAGAACTTGGAATACCAGGATCACTTATTGGAAATGATCAAATCTATAATAGAATTGTAACCTCCCATGCTTTTATTATAATTTTTTTTATAGTAATACCTGTAATAATTGGAGGATTTGGAAATTGATTAATTCCATTAATATTAGGATCACCAGATATATCCTTTCCACGAATAAATAATATAAGATTTTGATTATTAATTCCATCATTATTCCTTTTAATTTTAAGAGGATTCATTAACACTGGGGTAGGAACTGGATGAACAGTATACCCACCTTTATCATTAATTTTAAGTCATAGAGGAATATCAGTAGATATAAGAATTTTTGCCTTACACTTAGCTGGAGCATCATCTATTATAGGTGCAGTAAATTTTATTACTACTATTCTAAACATACGAGTTAATTTATTTATTTTAGATAAAATATCCCTATTTATTTGATCAGTTTTTATTACAGCTATTTTACTATTATTATCATTACCTGTATTAGCAGGTGCAATTACAATATTATTAACTGATCGAAATTTAAATACAAGATTTTTTGATCCAGCAGGAGGAGGAGATCCAATTTTATATCAACATTTAT??
		</sequence>
		<sequence>
			<taxon idref="ASHYA708-08|Dolichogenidea_Janzen53|DHJPAR0025369|malaise-trapped|BOLD:AAC7481"/>
			?ATTTTATATTTTTTATTTGGATTATGAGCTGGAATATTAGGATTTTCTATAAGATTAATTATTCGATTAGAACTTGGAATACCAGGATCACTTATTGGAAATGATCAAATCTATAATAGAATTGTAACCTCCCATGCTTTTATTATAATTTTTTTTATAGTAATACCTGTAATAATTGGAGGATTTGGAAATTGATTAATTCCATTAATATTAGGATCACCAGATATATCCTTTCCACGAATAAATAATATAAGATTTTGATTATTAATTCCATCATTATTCCTTTTAATTTTAAGAGGATTCATTAACACTGGAGTAGGAACTGGATGAACAGTATACCCACCTTTATCATTAATTTTAAGTCATAGAGGAATATCAGTAGATATAAGAATTTTTGCCTTACACTTAGCTGGAGCATCATCTATTATAGGTGCAGTAAATTTTATTACTACTATTCTAAACATACGAGTTAATTTATTTATTTTAGATAAAATATCCCTATTTATTTGATCAGTTTTTATTACAGCTATTTTACTATTATTATCATTACCTGTATTAGCAGGTGCAATTACAATATTATTAACTGATCGAAATTTAAATACAAGATTTTTTGATCCAGCAGGAGGAGGAGA?CCAATTTTA???????????????
		</sequence>
		<sequence>
			<taxon idref="ASHYA841-08|Dolichogenidea_Janzen53|DHJPAR0025502|malaise-trapped|BOLD:AAC7481"/>
			?ATTTTATATTTTTTATTTGGATTATGAGCTGGAATATTAGGATTTTCTATAAGATTAATTATTCGATTAGAACTTGGAATACCAGGATCACTTATTGGAAATGATCAAATCTATAATAGAATTGTAACCTCCCATGCTTTTATTATAATTTTTTTTATAGTAATACCTGTAATAATTGGAGGATTTGGAAATTGATTAATTCCATTAATATTAGGATCACCAGATATATCCTTTCCACGAATAAATAATATAAGATTTTGATTATTAATTCCATCATTATTCCTTTTAATTTTAAGAGGATTCATTAACACTGGAGTAGGAACTGGATGAACAGTATACCCGCCTTTATCATTAATTTTAAGTCATAGAGGAATATCAGTAGATATAAGAATTTTTGCCTTACACTTAGCTGGAGCATCATCTATTATAGGTGCAGTAAATTTTATTACTACTATTCTAAACATACGAGTTAATTTATTTATTTTAGATAAAATATCCCTATTTATTTGATCAGTTTTTATTACAGCTATTTTACTATTATTATCATTACCTGTATTAGCAGGTGCAATTACAATATTATTAACTGATCGAAATTTAAATACAAGATTTTTTGATCCAGCAGGAGGAGGAGATCC??????????????????????
		</sequence>
		<sequence>
			<taxon idref="ASHYA807-08|Dolichogenidea_Janzen53|DHJPAR0025468|malaise-trapped|BOLD:AAC7481"/>
			?????TATATTTTTTATTTGGATTATGAGCTGGAATATTAGGATTTTCTATAAGATTAATTATTCGATTAGAACTTGGAATACCAGGATCACTTATTGGAAATGATCAAATCTATAATAGAATTGTAACCTCCCATGCTTTTATTATAATTTTTTTTATAGTAATACCTGTAATAATTGGAGGATTTGGAAATTGATTAATTCCATTAATATTAGGATCACCAGATATATCCTTTCCACGAATAAATAATATAAGATTTTGATTATTAATTCCATCATTATTCCTTTTAATTTTAAGAGGATTCATTAACACTGGAGTAGGAACTGGATGAACAGTATACCCGCCTTTATCATTAATTTTAAGTCATAGAGGAATATCAGTAGATATAAGAATTTTTGCCTTACACTTAGCTGGAGCATCATCTATTATAGGTGCAGTAAATTTTATTACTACTATTCTAAACATACGAGTTAATTTATTTATTTTAGATAAAATATCCCTATTTATTTGATCAGTTTTTATTACAGCTATTTTACTATTATTATCATTACCTGTATTAGCAGG?GCAATTACAATATTATTAACTGATCGAAATTTAAATA??AGATTTTTTG????????????????????????????????????????????
		</sequence>
		<sequence>
			<taxon idref="ASHYB082-08|Dolichogenidea_Janzen53|DHJPAR0025743|malaise-trapped|BOLD:AAC7481"/>
			?ATTTTATATTTTTTATTTGGATTATGAGCTGGAATATTAGGATTTTCTATAAGATTAATTATTCGATTAGAACTTGGAATACCAGGATCACTTATTGGAAATGATCAAATCTATAATAGAATTGTAACCTCCCATGCTTTTATTATAATTTTTTTTATAGTAATACCTGTAATAATTGGAGGATTTGGAAATTGATTAATTCCATTAATATTAGGATCACCAGATATATCCTTTCCACGAATAAATAATATAAGATTTTGATTATTAATTCCATCATTATTCCTTTTAATTTTAAGAGGATTCATTAACACTGGAGTAGGAACTGGATGAACAGTATACCCGCCTTTATCATTAATTTTAAGTCATAGAGGAATATCAGTAGATATAAGAATTTTTGCCTTACACTTAGCTGGAGCATCATCTATTATAGGTGCAGTAAATTTTATTACTACTATTCTAAACATACGAGTTAATTTATTTATTTTAGATAAAATATCCCTATTTATTTGATCAGTTTTTATTACAGCTATTTTACTATTATTATCATTACCTGTATTAGCAGGTGCAATTACAATATTATTAACTGATCGAAATTTAAATACAAGATTTTTTGATCCAGCAGGAGGAGGAGA?CCAATTTTATATCAACATTTATTT
		</sequence>
		<sequence>
			<taxon idref="ASHYA763-08|Dolichogenidea_Janzen53|DHJPAR0025424|malaise-trapped|BOLD:AAC7481"/>
			?ATTTTATATTTTTTATTTGGATTATGGGCTGGAATATTAGGATTTTCTATAAGATTAATTATTCGATTAGAACTTGGAATACCAGGATCACTTATTGGAAATGATCAAATCTATAATAGAATTGTAACCTCCCATGCTTTTATTATAATTTTTTTTATAGTAATACCTGTAATAATTGGAGGATTTGGAAATTGATTAATTCCATTAATATTAGGATCACCAGATATATCCTTTCCACGAATAAATAATATAAGATTTTGATTATTAATTCCATCATTATTCCTTTTAATTTTAAGAGGATTCATTAACACTGGAGTAGGAACTGGATGAACAGTATACCCGCCTTTATCATTAATTTTAAGTCATAGAGGAATATCAGTAGATATAAGAATTTTTGCCTTACACTTAGCTGGAGCATCATCTATTATAGGTGCAGTAAATTTTATTACTACTATTCTAAACATACGAGTTAATTTATTTATTTTAGATAAAATATCCCTATTTATTTGATCAGTTTTTATTACAGCTATTTTACTATTATTATCATTACCTGTATTAGCAGGTGCAATTACAATATTATTAACTGATCGAAATTTAAATACAAGATTTTTTGATCCAGCAGGAGGAGGAGATCCAATTTTATATCAACATTTATTT
		</sequence>
		<sequence>
			<taxon idref="ASHYD713-08|Dolichogenidea_Janzen53|DHJPAR0027687|malaise-trapped|BOLD:AAC7481"/>
			???????????????????????????????????????????????CTATAAGATTAATTATTCGATTAGAACTTGGAATACCAGGATCACTTATTGGAAATGATCAAATCTATAATAGAATTGTAACCTCCCATGCTTTTATTATAATTTTTTTTATAGTAATACCTGTAATAATTGGAGGATTTGGAAATTGATTAATTCCATTAATATTAGGATCACCAGATATATCCTTTCCACGAATAAATAATATAAGATTTTGATTATTAATTCCATCATTATTCCTTTTAATTTTAAGAGGATTCATTAACACTGGAGTAGGAACTGGATGAACAGTATACCCGCCTTTATCATTAATTTTAAGTCATAGAGGAATATCAGTAGATATAAGAATTTTTGCCTTACACTTAGCTGGAGCATCATCTATTATAGGTGCAGTAAATTTTATTACTACTATTCTAAACATACGAGTTAATTTATTTATTTTAGATAAAATATCCCTATTTATTTGATCAGTTTTTATTACAGCTATTTTACTATTATTATCATTACCTGTATTAGCAGG?G?AATTACAATATTATTAACTGATCGAAATTTAAATAC?AGATTTTTTGATCCAGCAGGAGGAGGAGATCC?ATTTTATATC?ACATTTATTT
		</sequence>
		<sequence>
			<taxon idref="ASHYA695-08|Dolichogenidea_Janzen53|DHJPAR0025356|malaise-trapped|BOLD:AAC7481"/>
			??T?TT?TATTTTTTATTTGGATTATGAGCTGGAATATTAGGATTTTCTATAAGATTAATTATTCGATTAGAACTTGGAATACCAGGATCACTTATTGGAAATGATCAAATCTATAATAGAATTGTAACCTCCCATGCTTTTATTATAATTTTTTTTATAGTAATACCTGTAATAATTGGAGGATTTGGAAATTGATTAATTCCATTAATATTAGGATCACCAGATATATCCTTTCCACGAATAAATAATATAAGATTTTGATTATTAATTCCATCATTATTCCTTTTAATTTTAAGAGGATTCATTAACACTGGAGTAGGAACTGGATGAACAGTATACCCGCCTTTATCATTAATTTTAAGTCATAGAGGAATATCAGTAGATATAAGAATTTTTGCCTTACACTTAGCTGGAGCATCATCTATTATAGGTGCAGTAAATTTTATTACTACTATTCTAAACATACGAGTTAATTTATTTATTTTAGATAAAATATCCCTATTTATTTGATCAGTTTTTATTACAGCTATTTTACTATTATTATCATTACCTGTATTAGCAGGTGCAATTACAATATTATTAACTGATCGAAATTTAAATACAAGATTTTTTGATCCAGCAGGAGGAGGAGAGCC??????????????????????
		</sequence>
		<sequence>
			<taxon idref="CRBLB38956-22|Dolichogenidea_Janzen53|BIOUG90782-E11|Malaise_trap_BARB-2A|BOLD:AAC7481"/>
			???TTTATATTTTTTATTTGGATTATGAGCTGGAATATTAGGATTTTCTATAAGATTAATTATTCGATTAGAACTTGGAATACCAGGATCACTTATTGGAAATGATCAAATCTATAATAGAATTGTAACCTCCCATGCTTTTATTATAATTTTTTTTATAGTAATACCTGTAATAATTGGAGGATTTGGAAATTGATTAATTCCATTAATATTAGGATCACCAGATATATCCTTTCCACGAATAAATAATATAAGATTTTGATTATTAATTCCATCATTATTCCTTTTAATTTTAAGAGGATTCATTAACACTGGGGTAGGAACTGGATGAACAGTATACCCACCTTTATCATTAATTTTAAGTCATAGAGGAATATCAGTAGATATAAGAATTTTTGCCTTACACTTAGCAGGAGCATCATCTATTATAGGTGCAGTAAATTTTATTACTACTATTCTAAACATACGAGTTAATTTATTTATTTTAGATAAAATATCCCTATTTATTTGATCAGTTTTTATTACAGCTATTTTACTATTATTATCATTACCTGTATTAGCAGGTGCAATTACAATATTATTAACTGATCGAAATTTAAATACAAGATTTTTTGATCCAGCAGGAGGAGGAGATCCAATTTTATATCAACATTTA???
		</sequence>
		<sequence>
			<taxon idref="HYCND1816-11|Dolichogenidea_ensiger|CNCHYM_00106||BOLD:AAA3764"/>
			???????????????????????????????????????????????????????????????????????????????????????????????????????????????????????????????????????????????????????????????????????????????????????????????????????????????????????????????????????????????????????????TAAGATTTTGATTATTAATTCCTTCTTTATTTTTATTAATTTTTAGAGGATTTATTAATACTGGTATAGGCACTGGATGAACAGTTTATCCACCATTATCTTTAATTTTAGGTCATGGAGGAATATCAGTAGATATAGGAATTTTTTCACTACATTTAGCAGGAGCATCATCTATTATAGGAGCAATAAACTTTATTACTACCATTTTAAATATACGAATTAATTTATTTATTATAGATAAAATATCTTTATTTATTTGATCAGTTTTTATTACAGCTATTCTATTACTTCTTTCATTACCTGTTCTAGCAGGAGCAATTACAATATTATTAACTGATCGAAATTTAAATACAAGATTTTTTGATCCAGCAGGAGG?GGTGATCCAATTTTATATCAACATTTATTT
		</sequence>
		<sequence>
			<taxon idref="ASCNC020-09|Dolichogenidea_ensiger|CAM0635||BOLD:AAA3764"/>
			AATTTTATACTTTTTATTTGGATTATGAGCTGGAATATTAGGATTTTCTATAAGATTAATTATTCGATTAGAACTTGGAATACCAGGATCATTAATTGAAAATGATCAAATTTACAATAGAATTGTCACTTCTCATGCTTTTATTATAATTTTTTTTATAGTAATACCTGTAATAATTGGAGGATTTGGAAATTGATTAATTCCATTAATACTAGGTTCACCAGATATATCTTTCCCACGAATAAATAATATAAGATTTTGATTATTAATTCCTTCTTTATTTTTATTAATTTTTAGAGGATTTATTAATACTGGTATAGGCACTGGATGAACAGTTTATCCACCATTATCTTTAATTTTAGGTCATGGAGGAATATCAGTAGATATAGGAATTTTTTCACTACATTTAGCAGGAGCATCATCTATTATAGGAGCAATAAACTTTATTACTACCATTTTAAATATACGAATTAATTTATTTATTATAGATAAAATATCTTTATTTATTTGATCAGTTTTTATTACAGCTATTCTATTACTTCTTTCATTACCTGTTCTAGCAGGAGCAATTACAATATTATTAACTGATCGAAATTTAAATACAAGATTTTTTGATCCAGCAGGAGGTGGTGATCCAATTTTATATCAACATTTATTT
		</sequence>
		<sequence>
			<taxon idref="OPPDG2046-17|Dolichogenidea_ensiger|BIOUG33682-F06|SEQUELBIN-371|Balsam_Lake_PP|Reads:2|BOLD:AAA3764"/>
			AATTTTATATTTTTTATTTGGATTATGAGCTGGAATATTAGGATTTTCTATAAGATTAATTATTCGATTAGAACTTGGAATACCAGGATCATTAATTGAAAATGATCAAATTTACAACAGAATTGTCACTTCTCATGCTTTTATTATAATTTTTTTTATAGTAATACCTGTAATAATTGGAGGATCTGGAAATTGATTAATTCCATTAATACTAGGTTCACCAGATATATCTTTCCCACGAATAAATAATATAAGATTTTGATTATTAATTCCTTCTTTATTTTTATTAATTTTTAGAGGATTTATTAATACTGGTATAGGCACTGGATGAACAGTTTATCCACCATTATCTTTAATTTTAGGTCATGGAGGAATATCAGTAGATATAGGAATTTTTTCACTACATTTAGCAGGAGCATCATCTATTATAGGAGCAATAAACTTTATTACTACCATTTTAAATATACGAATTAATTTATTTATTATAGATAAAATATCTTTATTTATTTGATCAGTTTTTATTACAGCTATTCTATTACTTCTTTCATTACCTGTTCTAGCAGGAGCAATTACAATATTATTAACTGATCGAAATTTAAATACAAGATTTTTTGATCCAGCAGGAGGTGGTGATCCAATTTTATATCAACATTTATTT
		</sequence>
		<sequence>
			<taxon idref="OPPDG1609-17|Dolichogenidea_ensiger|BIOUG33641-G07|SEQUELBIN-371|Balsam_Lake_PP|Reads:6|BOLD:AAA3764"/>
			AATTTTATATTTTTTATTTGGATTATGGGCTGGAATATTAGGATTTTCTATAAGATTAATTATTCGATTAGAACTTGGAATACCAGGATCATTAATTGAAAATGATCAAATTTACAACAGAATTGTCACTTCTCATGCTTTTATTATAATTTTTTTTATAGTAATACCTGTAATAATTGGAGGATTTGGAAATTGATTAATTCCATTAATACTAGGTTCACCAGATATATCTTTCCCACGAATAAATAATATAAGATTTTGATTATTAATTCCTTCTTTATTTTTATTAATTTTTAGAGGATTTATTAATACTGGTATAGGCACTGGATGAACAGTTTATCCACCATTATCTTTAATTTTAGGTCATGGAGGAATATCAGTAGATATAGGAATTTTTTCACTACATTTAGCAGGAGCATCATCTATTATAGGAGCAATAAACTTTATTACTACCATTTTAAATATACGAATTAATTTATTTATTATAGATAAAATATCTTTATTTATTTGATCAGTTTTTATTACAGCTATTCTATTACTTCTTTCATTACCTGTTCTAGCAGGAGCAATTACAATATTATTAACTGATCGAAATTTAAATACAAGATTTTTTGATCCAGCAGGAGGTGGTGATCCAATTTTATATCAACATTTATTT
		</sequence>
		<sequence>
			<taxon idref="CNTIH1950-15|Dolichogenidea_ensiger|BIOUG21213-A01|Thousand_Islands_NP|BOLD:AAA3764"/>
			?????????????TTATTTGGATTATGAGCTGGAATATTAGGA?TTTCTATAAGATTAATTATTCGATTAGAACTTGGAATACCAGGATCATTAATTGAAAATGATCAAATTTACAACAGAATTGTCACTTCTCATGCTTTTATTATAATTTTTTTTATAGTAATACCTGTAATAATTGGAGGATTTGGAAATTGATTAATTCCATTAATACTAGGTTCACCAGATATATCTTTCCCACGAATAAATAATATAAGATTTTGATTATTAATTCCTTCTTTATTTTTATTAATTTTTAGAGGATTTATTAATACTGGTATAGGCACTGGATGAACAGTTTATCCACCATTATCTTTAATTTTAGGTCATGGAGGAATATCAGTAGATATAGGAATTTTTTCACTACATTTAGCAGGAGCATCATCTATTATAGGAGCAATAAACTTTATTACTACCATTTTAAATATACGAATTAATTTATTTATTATAGATAAAATATCTTTATTTATTTGATCAGTTTTTATTACAGCTATTCTATTACTTCTT??????????????????????????????????????????????????????????????????????????????????????????????????????????????????
		</sequence>
		<sequence>
			<taxon idref="OPPOE1256-17|Dolichogenidea_ensiger|BIOUG33773-G09|SEQUELBIN-371|Ferris_PP|Reads:2|BOLD:AAA3764"/>
			AATTTTATATTTTTTATTTGGATTATGAGCTGGAATATTAGGATTTTCTATAAGATTAATTATTCGATTAGAACTTGGAATACCAGGATCATTAATTGAAAATGATCAAATTTACAACAGAATTGTCACTTCTCATGCTTTTATTATAATTTTTTTTATAGTAATACCTGTAATAATTGGAGGATTTGGAAATTGATTAATTCCATTAATACTAGGTTCACCAGATATATCTTTCCCACGAATAAATAATATAAGATTTTGATTATTAATTCCTTCTTTATTTTTATTAATTTTTAGAGGATTTATTAATACTGGTATAGGCACTGGATGAACAGTTTATCCACCATTATCTTTAATTTTAGGTCATGGAGGAATATCAGTAGATATAGGAATTTTTTCACTACATTTAGCAGGAGCATCATCTATTATAGGAGCAATAAACTTTATTACTACCATTTTAAATATACGAATTAATTTATTTATTATAGATAAAATATCTTTATTTATTTGATCAGTTTTTATTACAGCTATTCTATTACTTCTTTCATTACCTGTTCTAGCAGGAGCAATTACAATATTATTAACTGATCGAAATTTAAATACAAGATTTTTTGATCCAGCAGGAGGTGGTGATCCAATTTTATATCAACATTTATTT
		</sequence>
		<sequence>
			<taxon idref="CNTID4049-15|Dolichogenidea_ensiger|BIOUG20970-D11|Thousand_Islands_NP|BOLD:AAA3764"/>
			??????????TTTTTATTTGGATTATGAGCTGGAATATTAGGATTTTCTATAAGATTAATTATTCGATTAGAACTTGGAATACCAGGATCATTAATTGAAAATGATCAAATTTACAACAGAATTGTCACTTCTCATGCTTTTATTATAATTTTTTTTATAGTAATACCTGTAATAATTGGAGGATTTGGAAATTGATTAATTCCATTAATACTAGGTTCACCAGATATATCTTTCCCACGAATAAATAATATAAGATTTTGATTATTAATTCCTTCTTTATTTTTATTAATTTTTAGAGGATTTATTAATACTGGTATAGGCACTGGATGAACAGTTTATCCACCATTATCTTTAATTTTAGGTCATGGAGGAATATCAGTAGATATAGGAATTTTTTCACTACATTTAGCAGGAGCATCATCTATTATAGGAGCAATAAACTTTATTACTACCATTTTAAATATACGAATTAATTTATTTATTATAGATAAAATATCTTTATTTATTTGATC?GTTTTTATTAC?G?TATTCTATTACTTCTTTCA???????????????????????????????????????????????????????????????????????????????????????????????????????????????
		</sequence>
		<sequence>
			<taxon idref="ASGLE690-10|Dolichogenidea_ensiger|ASGLE-0880|25_Division_St.|BOLD:AAA3764"/>
			AATTTTATACTTTTTATTTGGATTATGAGCTGGAATATTAGGATTTTCTATAAGATTAATTATTCGATTAGAACTTGGAATACCAGGATCATTAATTGAAAATGATCAAATTTACAACAGAATTGTCACTTCTCATGCTTTTATTATAATTTTTTTTATAGTAATACCTGTAATAATTGGAGGATTTGGAAATTGATTAATTCCATTAATACTAGGTTCACCAGATATATCTTTCCCACGAATAAATAATATAAGATTTTGATTATTAATTCCTTCTTTATTTTTATTAATTTTTAGAGGATTTATTAATACTGGTATAGGCACTGGATGAACAGTTTATCCACCATTATCTTTAATTTTAGGTCATGGAGGAATATCAGTAGATATAGGAATTTTTTCACTACATTTAGCAGGAGCATCATCTATTATAGGAGCAATAAACTTTATTACTACCATTTTAAATATACGAATTAATTTATTTATTATAGATAAAATATCTTTATTTATTTGATCAGTTTTTATTACAGCTATTCTATTACTTCTTTCATTACCTGTTCTAGCAGGAGCAATTACAATATTATTAACTGATCGAAATTTAAATACAAGATTTTTTGATCCAGCAGGAGGTGGTGATCCAATTTTATATCAACATTTATTT
		</sequence>
		<sequence>
			<taxon idref="CNCHZ1150-09|Dolichogenidea_ensiger|CAM0530||BOLD:AAA3764"/>
			?ATTTTATATTTTTTATTTGGATTATGAGCTGGAATATTAGGATTTTCTATAAGATTAATTATTCGATTAGAACTTGGAATACCAGGATCATTAATTGAAAATGATCAAATTTACAACAGAATTGTCACTTCTCATGCTTTTATTATAATTTTTTTTATAGTAATACCTGTAATAATTGGAGGATTTGGAAATTGATTAATTCCATTAATACTAGGTTCACCAGATATATCTTTCCCACGAATAAATAATATAAGATTTTGATTATTAATTCCTTCTTTATTTTTATTAATTTTTAGAGGATTTATTAATACTGGTATAGGTACTGGATGAACAGTTTATCCACCATTATCTTTAATTTTAGGTCATGGAGGAATATCAGTAGATATAGGAATTTTTTCACTACATTTAGCAGGAGCATCATCTATTATAGGAGCAATAAACTTTATTACTACCATTTTAAATATACGAATTAATTTATTTATTATAGATAAAATATCTTTATTTATTTGATCAGTTTTTATTACAGCTATTCTATTACTTCTTTCATTACCTGTTCTAGCAGGAGCAATTACAATATTATTAACTGATCGAAATTTAAATACAAGATTTTTTGATCCAGCAGGAGGTGGTGATCCAATTTTATATCAACATTTATTT
		</sequence>
		<sequence>
			<taxon idref="CNTID4400-15|Dolichogenidea_ensiger|BIOUG20974-B06|Thousand_Islands_NP|BOLD:AAA3764"/>
			??????????TTTTTATTTGGATTATGAGCTGGAATATTAGGATTTTCTATAAGATTAATTATTCGATTAGAACTTGGAATACCAGGATCATTAATTGAAAATGATCAAATTTACAACAGAATTGTCACTTCTCATGCTTTTATTATAATTTTTTTTATAGTAATACCTGTAATAATTGGAGGATTTGGAAATTGATTAATTCCATTAATACTAGGTTCACCAGATATATCTTTCCCACGAATAAATAATATAAGATTTTGATTATTAATTCCTTCTTTATTTTTATTAATTTTTAGGGGATTTATTAATACTGGTATAGGCACTGGATGAACAGTTTATCCACCATTATCTTTAATTTTAGGTCATGGAGGAATATCAGTAGATATAGGAATTTTTTCACTACATTTAGCAGGAGCATCATCTATTATAGGAGCAATAAACTTTATTACTACCATTTTAAATATACGAATTAATTTATTTATTATAGATAAAATATCTTTATTTATTTGATC?GTTTTTATTAC?G?TATTCTATTACTTCTTTCA???????????????????????????????????????????????????????????????????????????????????????????????????????????????
		</sequence>
		<sequence>
			<taxon idref="CNTID4036-15|Dolichogenidea_ensiger|BIOUG20970-C10|Thousand_Islands_NP|BOLD:AAA3764"/>
			??????????TTTTTATTTGGATTATGAGCTGGAATATTAGGATTTTCTATAAGATTAATTATTCGATTAGAACTTGGAATACCAGGATCATTAATTGAAAATGATCAAATTTACAACAGAATTGTCACTTCTCATGCTTTTATTATAATTTTTTTTATAGTAATACCTGTAATAATTGGAGGATTTGGAAATTGATTAATTCCATTAATACTAGGTTCACCAGATATATCTTTCCCACGAATAAATAATATAAGATTTTGATTATTAATTCCTTCTTTATTTTTATTAATTTTTAGGGGATTTATTAATACTGGTATAGGCACTGGATGAACAGTTTATCCACCATTATCTTTAATTTTAGGTCATGGAGGAATATCAGTAGATATAGGAATTTTTTCACTACATTTAGCAGGAGCATCATCTATTATAGGAGCAATAAACTTTATTACTACCATTTTAAATATACGAATTAATTTATTTATTATAGATAAAATATCTTTATTTATTTGATC?GTTTTTAT?AC?G?TATTCTATTACTTCTTTCA???????????????????????????????????????????????????????????????????????????????????????????????????????????????
		</sequence>
		<sequence>
			<taxon idref="BCNCB025-20|Dolichogenidea_ensiger|CNC620149||BOLD:AAA3764"/>
			AATTTTATACTTTTTATTTGGATTATGAGCTGGAATATTAGGATTTTCTATAAGATTAATTATTCGATTAGAACTTGGAATACCAGGATCATTAATTGAAAATGATCAAATTTACAACAGAATTGTCACTTCTCATGCTTTTATTATAATTTTTTTTATAGTAATACCTGTAATAATTGGAGGATTTGGAAATTGATTAATTCCATTAATACTAGGTTCACCAGATATATCTTTCCCACGAATAAATAATATAAGATTTTGATTATTAATTCCTTCTTTATTTTTATTAATTTTTAGGGGATTTATTAATACTGGTATAGGCACTGGATGAACAGTTTATCCACCATTATCTTTAATTTTAGGTCATGGAGGAATATCAGTAGATATAGGAATTTTTTCACTACATTTAGCAGGAGCATCATCTATTATAGGAGCAATAAACTTTATTACTACCATTTTAAATATACGAATTAATTTATTTATTATAGATAAAATATCTTTATTTATTTGATCAGTTTTTATTACAGCTATTCTATTACTTCTTTCATTACCTGTTCTAGCAGGAGCAATTACAATATTATTAACTGATCGAAATTTAAATACAAGATTTTTTGATCCAGCAGGAGGTGGTGATCCAATTTTATATCAACATTTATTT
		</sequence>
		<sequence>
			<taxon idref="CNTID4106-15|Dolichogenidea_ensiger|BIOUG20971-A09|Thousand_Islands_NP|BOLD:AAA3764"/>
			???????TACTTTTTATTTGGATTATGAGCTGGAATATTAGGATTTTCTATAAGATTAATTATTCGATTAGAACTTGGAATACCAGGATCATTAATTGAAAATGATCAAATTTACAACAGAATTGTCACTTCTCATGCTTTTATTATAATTTTTTTTATAGTAATACCTGTAATAATTGGAGGATTTGGAAATTGATTAATTCCATTAATACTAGGTTCACCAGATATATCTTTCCCACGAATAAATAATATAAGATTTTGATTATTAATTCCTTCTTTATTTTTATTAATTTTTAGGGGATTTATTAATACTGGTATAGGCACTGGATGAACAGTTTATCCACCATTATCTTTAATTTTAGGTCATGGAGGAATATCAGTAGATATAGGAATTTTTTCACTACATTTAGCAGGAGCATCATCTATTATAGGAGCAATAAACTTTATTACTACCATTTTAAATATACGAATTAATTTATTTATTATAGATAAAATATCTTTATTTATTTGATCAGTTTTTATTACAGCTATTCTATTACTTCTTTCATTACCTGTTCTAGCAGGAGC?ATTACAATATTATTAACTGATCGAAAT???????????????????????????????????????????????????????????????
		</sequence>
		<sequence>
			<taxon idref="OPPEO2298-17|Dolichogenidea_ensiger|BIOUG35351-B06|Murphys_Point_PP|Read:1|BOLD:AAA3764"/>
			AATTTTATACTTTTTATTTGGATTATGAGCTGGAATATTAGGATTTTCTATAAGATTAATTATTCGATTAGAACTTGGAATACCAGGATCATTAATTGAAAATGATCAAATTTACAACAGAATTGTCACTTCTCATGCTTTTATTATAATTTTTTTTATAGTAATACCTGTAATAATTGGAGGATTTGGAAATTGATTAATTCCATTAATACTAGGTTCACCAGATATATCTTTCCCACGAATAAATAATATAAGATTTTGATTATTAATTCCTTCTTTATTTTTATTAATTTTTAGGGGATTTATTAATACTGGTATAGGCACTGGATGAACAGTTTATCCACCATTATCTTTAATTTTAGGTCATGGAGGAATATCAGTAGATATAGGAATTTTTTCACTACATTTAGCAGGAGCATCATCTATTATAGGAGCAATAAACTTTATTACTACCATTTTAAATATACGAATTAATT?ATTTATTATAGATAAAATATCTTTATTTATTTGATCAGTTTTTATTACAGCTATTCTATTACTTCTTTCATTACCTGTTCTAGCAGGAGCAATTACAATATTATTAACTGATCGAAATTTAAATACAAGATTTTTTGATCCAGCAGGAGGTGGTGATCCAATTTTATATCAACATTTATT?
		</sequence>
		<sequence>
			<taxon idref="CNTIC5678-15|Dolichogenidea_ensiger|BIOUG20793-B07|Thousand_Islands_NP|BOLD:AAA3764"/>
			?ATTTTATACTTTTTATTTGGATTATGAG??GGAATATTAGGATTTT?TATAAGATTAATTATT?GATTAGAACTTGGAAT?CCAGGATCATTAATTGAAAATGATCAAATTTACAACAGAATTGTCACTTCTCATGCTTTTATTATAATTTTTTTTATAGTAATACCTGTAATAATTGGAGGATTTGGAAATTGATTAATTCCATTAATACTAGGTTCACCAGATATATCTTTCCCACGAATAAATAATATAAGATTTTGATTATTAATTCCTTCTTTATTTTTATTAATTTTTAGGGGATTTATTAATACTGGTATAGGCACTGGATGAACAGTTTATCCACCATTATCTTTAATTTTAGGTCATGGAGGAATATCAGTAGATATAGGAATTTTTTCACTACATTTAGCAGGAGCATCATCTATTATAGGAGCAATAAACTTTATTACTACCATTTTAAATATACGAATTAATTTATTTATTATAGATAAAATATCTTTATTTATTTGATCAGTTTTTATTACAGCTATTCTATTACTTCTTTCATTACCTGTTCTAGCAGGAGCAATTACAATATTATTAACTGATCGAAATTTAAATACAAGATTT????????????????????????????????????????????????
		</sequence>
		<sequence>
			<taxon idref="OPPOE1221-17|Dolichogenidea_ensiger|BIOUG33773-D10|SEQUELBIN-371|Ferris_PP|Reads:18|BOLD:AAA3764"/>
			AATTTTATACTTTTTATTTGGATTATGAGCTGGAATATTAGGATTTTCTATAAGATTAATTATTCGATTAGAACTTGGAATACCAGGATCATTAATTGAAAATGATCAAATTTACAACAGAATTGTTACTTCTCATGCTTTTATTATAATTTTTTTTATAGTAATACCTGTAATAATTGGAGGATTTGGAAATTGATTAATTCCATTAATACTAGGTTCACCAGATATATCTTTCCCACGAATAAATAATATAAGATTTTGATTATTAATTCCTTCTTTATTTTTATTAATTTTTAGGGGATTTATTAATACTGGTATAGGCACTGGATGAACAGTTTATCCACCATTATCTTTAATTTTAGGTCATGGAGGAATATCAGTAGATATAGGAATTTTTTCACTACATTTAGCAGGAGCATCATCTATTATAGGAGCAATAAACTTTATTACTACCATTTTAAATATACGAATTAATTTATTTATTATAGATAAAATATCTTTATTTATTTGATCAGTTTTTATTACAGCTATTCTATTACTTCTTTCATTACCTGTTCTAGCAGGAGCAATTACAATATTATTAACTGATCGAAATTTAAATACAAGATTTTTTGATCCAGCAGGAGGTGGTGATCCAATTTTATATCAACATTTATTT
		</sequence>
		<sequence>
			<taxon idref="OPPDG1165-17|Dolichogenidea_ensiger|BIOUG33607-B03|SEQUELBIN-371|Balsam_Lake_PP|Reads:2|BOLD:AAA3764"/>
			AATTTTATACTTTTTATTTGGATTATGAGCTGGAATATTAGGATTTTCTATAAGATTAATTATTCGATTAGAACTTAGAATACCAGGATCATTAATTGAAAATGATCAAATTTACAACAGAATTGTCACTTCTCATGCTTTTATTATAATTTTTTTTATAGTAATACCTGTAATAATTGGAGGATTTGGAAATTGATTAATTCCATTAATACTAGGTTCACCAGATATATCTTTCCCACGAATAAATAATATAAGATTTTGATTATTAATTCCTTCTTTATTTTTATTAATTTTTAGGGGATTTATTAATACTGGTATAGGCACTGGATGAACAGTTTATCCACCATTATCTTTAATTTTAGGTCATGGAGGAATATCAGTAGATATAGGAATTTTTTCACTACATTTAGCAGGAGCATCATCTATTATAGGAGCAATAAACTTTATTACTACCATTTTAAATATACGAATTAATTTATTTATTATAGATAAAATATCTTTATTTATTTGATCAGTTTTTATTACAGCTATTCTATTACTTCTTTCATTACCTGTTCTAGCAGGAGCAATTACAATATTATTAACTGATCGAAATTTAAATACAAGATTTTTTGATCCAGCAGGAGGTGGTGATCCAATTTTATATCAACATTTATTT
		</sequence>
		<sequence>
			<taxon idref="CNCHZ1147-09|Dolichogenidea_ensiger|CAM0527||BOLD:AAA3764"/>
			?????????????????????????????????????TTAGGATTTTCTATAAGATTAATTATTCGATTAGAACTTGG?ATACCAGGATCATTAATTGAAAATGATCAAATTTACAACAGAATTGTCACTTCTCATGCTTTTATTATAATTTTTTTTATAGTAATACCTGTAATAATTGGAGGATTTGGAAATTGATTAATTCCATTAATACTAGGTTCACCAGATATATCTTTCCCACGAATAAATAATATAAGATTTTGATTATTAATTCCTTCTTTATTTTTATTAATTTTTAGGGGATTTATTAATACTGGTATAGGCACTGGATGAACAGTTTATCCACCATTATCTTTAATTTTAGGTCATGGAGGAATATCAGTAGATATAGGAATTTTTTCACTACATTTAGCAGGAGCATCATCTATTATAGGAGCAATAAACTTTATTACTACCATTTTAAATATACGAATTAATTTATTTATTATAGATAAAATATCTTTATTTATTTGATCAGTTTTTATTACAGCTATTCTATTACTTCTTTCATTACCTGTTCTAGCAGGAGCAATTACAATATTATTAACTGATCGAAATTTAAATACAAGATTTTTTGATCCAGCAGGAGGTGGTGATCCAATTTTATATCAACATTTATTT
		</sequence>
		<sequence>
			<taxon idref="OPPOE888-17|Dolichogenidea_ensiger|BIOUG33769-F04|SEQUELBIN-371|Ferris_PP|Reads:7|BOLD:AAA3764"/>
			AATTTTATACTTTTTATTTGGATTATGAGCTGGAATATTAGGATTTTCTATAAGATTAATTATTCGATTAGAACTTGGTATACCAGGATCATTAATTGAAAATGATCAAATTTACAACAGAATTGTCACTTCTCATGCTTTTATTATAATTTTTTTTATAGTAATACCTGTAATAATTGGAGGATTTGGAAATTGATTAATTCCATTAATACTAGGTTCACCAGATATATCTTTCCCACGAATAAATAATATAAGATTTTGATTATTAATTCCTTCTTTATTTTTATTAATTTTTAGGGGATTTATTAATACTGGTATAGGCACTGGATGAACAGTTTATCCACCATTATCTTTAATTTTAGGTCATGGAGGAATATCAGTAGATATAGGAATTTTTTCACTACATTTAGCAGGAGCATCATCTATTATAGGAGCAATAAACTTTATTACTACCATTTTAAATATACGAATTAATTTATTTATTATAGATAAAATATCTTTATTTATTTGATCAGTTTTTATTACAGCTATTCTATTACTTCTTTCATTACCTGTTCTAGCAGGAGCAATTACAATATTATTAACTGATCGAAATTTAAATACAAGATTTTTTGATCCAGCAGGAGGTGGTGATCCAATTTTATATCAACATTTATTT
		</sequence>
		<sequence>
			<taxon idref="OPPOE1495-17|Dolichogenidea_ensiger|BIOUG33912-A01|SEQUELBIN-371|Ferris_PP|Reads:16|BOLD:AAA3764"/>
			AATTTTATACTTTTTATTTGGATTATGAGCTGGAATATTAGGATTTTCTATAAGATTAATTATTCGATTAGAACTTGGAATACCAGGATCATTAATTGAAAATGATCAAATTTACAATAGAATTGTCACTTCTCATGCTTTTATTATAATTTTTTTTATAGTAATACCTGTAATAATTGGAGGATTTGGAAATTGATTAATTCCATTAATACTAGGTTCACCAGATATATCTTTCCCACGAATAAATAATATAAGATTTTGATTATTAATTCCTTCTTTATTTTTATTAATTTTTAGGGGATTTATTAATACTGGTATAGGCACTGGATGAACAGTTTATCCACCATTATCTTTAATTTTAGGTCATGGAGGAATATCAGTAGATATAGGAATTTTTTCACTACATTTAGCAGGAGCATCATCTATTATAGGAGCAATAAACTTTATTACTACCATTTTAAATATACGAATTAATTTATTTATTATAGATAAAATATCTTTATTTATTTGATCAGTTTTTATTACAGCTATTCTATTACTTCTTTCATTACCTGTTCTAGCAGGAGCAATTACAATATTATTAACTGATCGAAATTTAAATACAAGATTTTTTGATCCAGCAGGAGGTGGTGATCCAATTTTATATCAACATTTATTT
		</sequence>
		<sequence>
			<taxon idref="NCCC037-11|Dolichogenidea_ensiger|BIOUG01572-D01|Prairie_Smoke|BOLD:AAA3764"/>
			AATTTTATACTTTTTATTTGGATTATGAGCTGGAATATTAGGATTTTCTATAAGATTAATTATTCGATTAGAACTTGGAATACCAGGATCATTAATTGAAAATGATCAAATTTACAATAGAATTGTCACTTCTCATGCTTTTATTATAATTTTTTTTATAGTAATACCTGTAATAATTGGAGGATTTGGAAATTGATTAATTCCATTAATACTAGGTTCACCAGATATATCTTTCCCACGAATAAATAATATAAGATTTTGATTATTAATTCCTTCTTTATTTTTATTAATTTTTAGGGGATTTATTAATACTGGTATAGGCACTGGATGAACAGTTTATCCACCATTATCTTTAATTTTAGGTCATGGAGGAATATCAGTAGATATAGGAATTTTTTCACTACATTTAGCAGGAGCATCATCTATTATAGGAGCAATAAACTTTATTACTACCATTTTAAATATACGAATTAATTTATTTATTATAGATAAAATATCTTTATTTATTTGATCAGTTTTTATTACAGCTATTCTATTACTTCTTTCATTACCTGTTCTAGCAGGAGCAATTACAATATTATTAACTGATCGAAATTTAAATACAAGATTTTTTGATCCAGC?GGAGGTGGTGATCCAATTTTATATCAACATTTATTT
		</sequence>
		<sequence>
			<taxon idref="OPPDG1544-17|Dolichogenidea_ensiger|BIOUG33641-B02|Balsam_Lake_PP|Reads:3|BOLD:AAA3764"/>
			AATTTTATACTTTTTATTTGGATTATGAGCTGGAATATTAGGATTTTCTATAAGATTAATTATTCGATTAGAACTTGGAATACCAGGATCATTAATTGAAAATGATCAAATTTACAATAGAATTGTCACTTCTCATGCTTTTATTATAATTTTTTTTATAGTAATACCTGTAATAATTGGAGGATTTGGAAATTGATTAATTCCATTAATACTAGGTTCACCAGATATATCTTTCCCACGAATAAATAATATAAGATTTTGATTATTAATTCCTTCTTTATTTT?ATTAATTTTTAGGGGATTTATTAATACTGGTATAGGCACTGGATGAACAGTTTATCCACCATTATCTTTAATTTTAGGTCATGGAGGAATATCAGTAGATATAGGAATTTTTTCACTACATTTAGCAGGAGCATCATCTATTATAGGAGCAATAAACTTTATTACTACCATTTTAAATATACGAATTAATTTATTTATTATAGATAAAATATCTTTATTTATTTGATCAGTTTTTATTACAGCTATTCTATTACTTCTTTCATTACCTGTTCTAGCAGGAGCAATTACAATATTATTAACTGATCGAAATTTAAATACAAGATTTTTTGATCCAGCAGGAGGTGGTGATCCAATTTTATATCAACATTTATT?
		</sequence>
		<sequence>
			<taxon idref="OPPFO3591-17|Dolichogenidea_ensiger|BIOUG34912-H08|SEQUELBIN-371|Ojibway_Prairie_PP|Read:2|BOLD:AAA3764"/>
			AATTTTATACTTTTTATTTGGATTATGAGCTGGAATATTAGGATTTTCTATAAGATTAATTATTCGATTAAAACTTGGAATACCAGGATCATTAATTGAAAATGATCAAATTTACAATAGAATTGTCACTTCTCATGCTTTTATTATAATTTTTTTTATAGTAATACCTGTAATAATTGGAGGATTTGGAAATTGATTAATTCCATTAATACTAGGTTCACCAGATATATCTTTCCCACGAATAAATAATATAAGATTTTGATTATTAATTCCTTCTTTATTTTTATTAATTTTTAGGGGATTTATTAATACTGGTATAGGCACTGGATGAACAGTTTATCCACCATTATCTTTAATTTTAGGTCATGGAGGAATATCAGTAGATATAGGAATTTTTTCACTACATTTAGCAGGAGCATCATCTATTATAGGAGCAATAAACTTTATTACTACCATTTTAAATATACGAATTAATTTATTTATTATAGATAAAATATCTTTATTTATTTGATCAGTTTTTATTACAGCTATTCTATTACTTCTTTCATTACCTGTTCTAGCAGGAGCAATTACAATATTATTAACTGATCGAAATTTAAATACAAGATTTTTTGATCCAGCAGGAGGTGGTGATCCAATTTTATATCAACATTTATTT
		</sequence>
		<sequence>
			<taxon idref="OPPOG1332-17|Dolichogenidea_ensiger|BIOUG34472-D06|SEQUELBIN-371|Ferris_PP|Read:1|BOLD:AAA3764"/>
			AATTTTATACTTTTTATTTGGATTATGAGCTGGAATATTAGGATTTTCTATAAGATTAATTATTCGATTAGAACTTGGAATACCAGGATCATTAATTGAAAATGATCAAATTTACAATAGAATTGTCACTTCTCATGCTTTTATTATAATTTTTTTTATAGTAATACCTGTAATAATTGGAGGATTTGGAAATTGATTAATTCCATTAATACTAGGTTCACCAGATATATCTTTCCCACGGATAAATAATATAAGATTTTGATTATTAATTCCTTCTTTATTTTTATTAATTTTTAGGGGATTTATTAATACTGGTATAGGCACTGGATGAACAGTTTATCCACCATTATCTTTAATTTTAGGTCATGGAGGAATATCAGTAGATATAGGAATTTTTTCACTACATTTAGCAGGAGCATCATCTATTATAGGAGCAATAAACTTTATTACTACCATTTTAAATATACGAATTAATTTATTTATTATAGATAAAATATCTTTATTTATTTGATCAGTTTTTATTACAGCTATTCTATTACTTCTTTCATTACCTGTTCTAGCAGGAGCAATTACAATATTATTAACTGATCGAAATTTAAATACAAGATTTTTTGATCCAGCAGGAGGTGGTGATCCAATTTTATATCAACATTTATTT
		</sequence>
		<sequence>
			<taxon idref="OPPOE2011-17|Dolichogenidea_ensiger|BIOUG33917-D06|Ferris_PP|Reads:5|BOLD:AAA3764"/>
			AATTTTATACTTTTTATTTGGATTATGAGCTGGAATATTAGGATTTTCTATAAGATTAATTATTCGATTAGAACTTGGAATACCAGGATCATTAATTGAAAATGATCAAATTTACAATAGAATTGTCACTTCTCATGCTTTTATTATAATTTTTTT?ATAGTAATACCTGTAATAATTGGAGGATTTGGAAATTGATTAATTCCATTAATACTAGGTTCACCAGATATATCTTTCCCACGGATAAATAATATAAGATTTTGATTATTAATTCCTTCTTTATTTTTATTAATTTTTAGGGGATTTATTAATACTGGTATAGGCACTGGATGAACAGTTTATCCACCATTATCTTTAATTTTAGGTCATGGAGGAATATCAGTAGATATAGGAATTTTTTCACTACATTTAGCAGGAGCATCATCTATTATAGGAGCAATAAACTTTATTACTACCATTTTAAATATACGAATTAATTTATTTATTATAGATAAAATATCTTTATTTATTTGATCAGTTTTTATTACAGCTATTCTATTACTTCTTTCATTACCTGTTCTAGCAGGAGCAATTACAATATTATTAACTGATCGAAATTTAAATACAAGATTTTTTGATCCAGCAGGAGGTGGTGATCCAATTTTATATCAACATTTATT?
		</sequence>
		<sequence>
			<taxon idref="BBHYH202-10|Dolichogenidea_ensiger|10BBHYM-1225|Kissimmee_Prairie_Preserve_SP|BOLD:AAA3764"/>
			?????????TTTTTTATTTGGATTATGAGCTGGAATATTGGGATTTTCTATAAGATTAATTATTCGATTAGAACTTGGAATACCAGGATCATTAATTGAAAATGATCAAATTTACAATAGAATTGTCACTTCTCATGCTTTTATTATAATTTTTTTTATAGTAATACCTGTAATAATTGGAGGATTTGGAAATTGATTAATTCCATTAATACTAGGTTCACCAGATATATCTTTCCCACGAATAAATAATATAAGATTTTGATTATTAATTCCTTCTTTATTTTTATTAATTTTTAGGGGATTTATTAATACTGGTATAGGCACTGGATGAACAGTTTATCCACCATTATCTTTAATTTTAGGTCATGGAGGAATATCAGTAGATATAGGAATTTTTTCACTACATTTAGCAGGAGCATCATCTATTATAGGAGCAATAAACTTTATTACTACCATTTTAAATATACGAATTAATTTATTTATTATAGATAAAATATCTTTATTTATTTGATCAGTTTTTATTACAGCTATTCTATTACTTCTTTCATTACCTGTTCTAGCAGGAGCAATTACAATATTATTAACTGATCGAAATTTAAATACAAGATTTTTTGATCCAGCAGGAGGTGGTGATCCAATTTTATATCAACATTTATTT
		</sequence>
		<sequence>
			<taxon idref="JSBBP060-18|Dolichogenidea_ensiger|BBP-60|Organic|BOLD:AAA3764"/>
			AATTTTATACTTTTTATTTGGATTATGAGCTGGAATATTGGGATTTTCTATAAGATTAATTATTCGATTAGAACTTGGAATACCAGGATCATTAATTGAAAATGATCAAATTTACAATAGAATTGTCACTTCTCATGCTTTTATTATAATTTTTTTTATAGTAATACCTGTAATAATTGGAGGATTTGGAAATTGATTAATTCCATTAATACTAGGTTCACCAGATATATCTTTCCCACGAATAAATAATATAAGATTTTGATTATTAATTCCTTCTTTATTTTTATTAATTTTTAGGGGATTTATTAATACTGGTATAGGCACTGGATGAACAGTTTATCCACCATTATCTTTAATTTTAGGTCATGGAGGAATATCAGTAGATATAGGAATTTTTTCACTACATTTAGCAGGAGCATCATCTATTATAGGAGCAATAAACTTTATTACTACCATTTTAAATATACGAATTAATTTATTTATTATAGATAAAATATCTTTATTTATTTGATCAGTTTTTATTACAGCTATTCTATTACTTCTTTCATTACCTGTTCTAGCAGGAGCAATTACAATATTATTAACTGATCGAAATTTAAATACAAGATTTTTTGATCCAGCAGGAGGTGGTGATCCAATTTTATATCAACATTTATTT
		</sequence>
		<sequence>
			<taxon idref="CNSLE365-12|Dolichogenidea_ensiger|BIOUG03123-B05|Thousand_Islands_NP|BOLD:AAA3764"/>
			AATTTTATACTTTTTATTTGGATTATGAGCTGGAATATTAGGATTTTCTATAAGATTAATTATTCGATTAGAACTTGGAATACCAGGATCATTAATTGAAAATGATCAAATTTACAATAGAATTGTCACTTCTCATGCTTTTATTATAATTTTTTTTATAGTAATACCTGTAATAATTGGAGGATTTGGAAATTGATTAATTCCATTAATACTAGGTTCACCAGATATATCTTTCCCACGAATAAATAATATAAGATTTTGATTATTAATTCCTTCTTTATTTTTATTAATTTTTAGGGGATTTATTAATACTGGTATAGGCACTGGATGAACAGTTTATCCACCATTATCTTTAATTTTAGGTCATGGAGGAATATCAGTAGATATAGGAATTTTTTCACTACATTTAGCAGGAGCATCATCTATTATAGGAGCAATAAACTTTATTACTACCATTTTAAATATACGAATTAATTTATTTATTATAGATAAAATATCTTTATTTATTTGATCAGTTTTTATTACAGCTATTCTATTACTTCTCTCATTACCTGTTCTAGCAGGAGCAATTACAATATTATTAACTGATCGAAATTTAAATACAAGATTTTTTGATCCAGCAGGAGGTGGT???????????????????????????
		</sequence>
		<sequence>
			<taxon idref="OPPOG2053-17|Dolichogenidea_ensiger|BIOUG34544-A03|SEQUELBIN-371|Ferris_PP|Read:2|BOLD:AAA3764"/>
			AATTTTATACTTTGTATTTGGATTATGAGCTGGAATATTAGGATTTTCTATAAGATTAATTATTCGATTAGAACTTGGAATACCAGGATCATTAATTGAAAATGATCAAATTTACAACAGAATTGTCACTTCTCATGCTTTTATTATAATTTTTTTTATAGTAATACCTGTAATAATTGGAGGATTTGGAAATTGATTAATTCCATTAATACTAGGTTCACCAGATATATCTTTCCCACGAATAAATAATATAAGATTTTGATTATTAATTCCTTCTTTATTTTTATTAATTTTTAGGGGATTTATTAATACTGGTATAGGCACTGGATGAACAGTTTATCCACCATTATCTTTAATTTTAGGTCATGGAGGAATATCAGTAGATATAGGAATTTTTTCACTACATTTAGCAGGAGCATCATCTATTATAGGAGCAATAAACTTTATTACTACCATTTTAAATATACGAATTAATTTATTTATTATAGATAAAATATCTTTATTTATTTGATCAGTTTTTATTACAGCTATTCTATTACTTCTTTCATTACCTGTTCTAGCAGGAGCAATTACAATATTATTAACTGATCGAAATTTAAATACAAGATTTTTTGATCCAGCAGGAGGTGGTGATCCAATTTCATATCAACATTTATTT
		</sequence>
		<sequence>
			<taxon idref="OPPCE5923-17|Dolichogenidea_ensiger|BIOUG33927-C09|Awenda_PP|Reads:1|BOLD:AAA3764"/>
			AATTTTATATTTTTTATTTGGATTATGAGCTGGAATATTAGGATTTTCTATAAGATTAATTATTCGATTAGAACTTGGAATACCAGGATCATTAATTGAAAATGATCAAATTTACAACAGAATTGTCACTTCTCATGCTTTTATTATAATTTTTTT?ATAGTAATACCTGTAATAATTGGAGGATTTGGAAATTGATTAATTCCATTAATACTAGGTTCACCAGATATATCTTTCCCACGAATAAATAATATAAGATTTTGATTATTAACTCCTTCTTTATTTTTATTAATTTTTAGAGGATTTATTAATACTGGTATAGGCACTGGATGAACAGTTTATCCACCATTATCTTTAATTTTAGGTCATGGAGGAATATCAGTAGATATAGGAATTTTT?CACTACATTTAGCAGGAGCATCATCTATTATAGGAGCAATAAACTTTATTACTACCATTTTAAATATACGAATTAATTTATTTATTATAGATAAAATATCTTTATTTATTTGATCAGTTTTTATTACAGCTATTCTATTACTTCTTTCATTACCTGTTCTAGCAGGAGCAATTACAATATTATTAACTGATCGAAATTTAAATACAAGATTTTTTGATCCAGCAGGAGGTGGTGATCCAATTTTATATCAACATTTATTT
		</sequence>
		<sequence>
			<taxon idref="SSBAF2145-13|Dolichogenidea_ensiger|BIOUG06471-C10|Banff_NP|BOLD:AAA3764"/>
			????????ACTTTTTATTTGGATTATGAGCTGGAATATTAGGATTTTCTATAAGATTAATTATTCGATTAGAACTTGGAATACCAGGATCATTAATTGAAAATGATCAAATTTACAACAGAATTGTCACTTCTCATGCTTTTATTATAATTTTTTTTATAGTAATACCTGTAATAATTGGAGGATTTGGAAATTGATTAATTCCATTAATACTAGGTTCACCAGATATATCTTTCCCACGAATAAATAATATAAGATTTTGATTATTAATTCCTTCTTTATTTTTATTAATTTTTAGGGGATTTATTAATACTGGTATAGGCACTGGATGAACAATTTATCCACCATTATCTTTAATTTTAGGTCATGGAGGAATATCAGTAGATATAGGAATTTTTTCACTACATTTAGCAGGAGCATCATCTATTATAGGAGCAATAAACTTTATTACTACCATTTTAAATATACGAATTAATTTATTTATTATAGATAAAATATCTTTATTTATTTGATCAGTTTTTATTACAGCTATTCTATTACTTCTTTC????????????????????????????????????????????????????????????????????????????????????????????????????????????????
		</sequence>
		<sequence>
			<taxon idref="GMOZB1262-17|Dolichogenidea_ensiger|BIOUG36377-G05||BOLD:AAA3764"/>
			?ATGTTATACTTTTTATTTGGATTATGAGCTGGAATATTAGGATTTTCTATAAGATTAATTATTCGATTAGAACTTGGAATACCAGGATCATTAATTGAAAATGATCAAATTTACAACAGAATTGTCACTTCTCATGCTTTTATTATAATTTTTTTTATAGTAATACCTGTAATAATTGGAGGATTTGGAAATTGATTAATTCCATTAATACTAGGTTCACCAGATATATCTTTCCCACGAATAAATAATATAAGATTTTGATTATTAATTCCTTCTTTATTTTTATTAATTTTTAGGGGATTTATTAATACTGGTATAGGCACTGGATGAACAGTTTATCCACCATTATCTTTAATTTTAGGTCATGGAGGAATATCAGTAGATATAGGAATTTTTTCACTACATTTAGCAGGAGCATCATCTATTATAGGAGCAATAAATTTTATTACTACCATTTTAAATATACGAATTAATTTATTTATTATAGATAAAATATCTTTATTTATTTGATCAGTTTTTATTACAGCTATTCTATTACTTCTTTCATTACCTGTTCTAGCAGGAGCAATTACAATATTATTAACTGATCGAAAT???????????????????????????????????????????????????????????????
		</sequence>
		<sequence>
			<taxon idref="AMCAJ2190-19|Dolichogenidea_ensiger|BIOUG45402-D04||BOLD:AAA3764"/>
			???GTTATACTTTTTATTTGGATTATGAGCTGGAATATTAGGATTTTCTATAAGATTAATTATTCGATTAGAACTTGGAATACCAGGATCATTAATTGAAAATGATCAAATTTACAACAGAATTGTCACTTCTCATGCTTTTATTATAATTTTTTTTATAGTAATACCTGTAATAATTGGAGGATTTGGAAATTGATTAATTCCATTAATACTAGGTTCACCAGATATATCTTTCCCACGAATAAATAATATAAGATTTTGATTATTAATTCCTTCTTTATTTTTATTAATTTTTAGGGGATTTATTAATACTGGTATAGGCACTGGATGAACAGTTTATCCACCATTATCTTTAATTTTAGGTCATGGAGGAATATCAGTAGATATAGGAATTTTTTCACTACATTTAGCAGGAGCATCATCTATTATAGGAGCAATAAATTTTATTACTACCATTTTAAATATACGAATTAATTTATTTATTATAGATAAAATATCTTTATTTATTTGATCAGTTTTTATTACAGCTATTCTATTACTTCTTTCATTACCTGTTCTAGCAGGAGCAATTACAATATTATTAACTGATCGAAATTTAAATACAAGATTTTTTGATCCAGCAGGAGGTGGTGATCCAATTTTATATCAACATTTAT??
		</sequence>
		<sequence>
			<taxon idref="OPPEE2725-17|Dolichogenidea_ensiger|BIOUG33949-F05|SEQUELBIN-371|Bayview_Escarpment_PP|Reads:4|BOLD:AAA3764"/>
			AATTTTATACTTTTTATTTGGATTATGAGCTGGAATATTAGGATTTTCTATAAGATTAATTATTCGATTAGAACTTGGAATACCAGGATCATTAATTGAAAATGATCAAATTTACAACAGAATTGTTACTTCTCATGCTTTTATTATAATTTTTTTTATAGTAATACCTGTAATAATTGGAGGATTTGGAAATTGATTAATTCCATTAATACTAGGTTCACCAGATATATCTTTCCCACGAATAAATAATATAAGATTTTGATTATTAATTCCTTCTTTATTTTTATTAATTTTTAGGGGATTTATTAATACTGGTATAGGTACTGGATGAACAGTTTATCCACCATTATCTTTAATTTTAGGTCATGGAGGAATATCAGTAGATATAGGAATTTTTTCACTACATTTAGCAGGAGCATCATCTATTATAGGAGCAATAAACTTTATTACTACCATTTTAAATATACGAATTAATTTATTTATTATAGATAAAATATCTTTATTTATTTGATCAGTTTTTATTACAGCTATTCTATTACTTCTTTCATTACCTGTTCTAGCAGGAGCAATTACAATATTATTAACTGATCGAAATTTAAATACAAGATTTTTTGATCCGGCAGGAGGTGGTGATCCAATTTTATATCAACATTTATTT
		</sequence>
		<sequence>
			<taxon idref="OPPEG939-17|Dolichogenidea_ensiger|BIOUG34390-D11|SEQUELBIN-371|Bayview_Escarpment_PP|Read:3|BOLD:AAA3764"/>
			AATTTTATACTTTTTATTTGGATTATGAGCTGGAATATTAGGATTTTCTATAAGATTAATTATTCGATTAGAACTTGGAATACCAGGATCATTAATTGAAAATGATCAAATTTACAACAGAATTGTTACTTCTCATGCTTTTATTATAATTTTTTTTATAGTAATACCTGTAATAATTGGAGGATTTGGAAATTGATTAATTCCATTAATACTAGGTTCACCAGATATATCTTTCCCACGAATAAATAATATAAGATTTTGATTATTAATTCCTTCTTTATTTTTATTAATTTTTAGGGGATTTATTAATACTGGTATAGGTACTGGATGAACAGTTTATCCACCATTATCTTTAATTTTAGGTCATGGAGGAATATCAGTAGATATAGGAATTTTTTCACTACATTTAGCAGGAGCATCATCTATTATAGGAGCAATAAACTTTATTACTACCATTTTAAATATACGAATTAATTTATTTATTATAGATAAAATATCTTTATTTATTTGATCAGTTTTTATTACAACTATTCTATTACTTCTTTCATTACCTGTTCTAGCAGGAGCAATTACAATATTATTAACTGATCGAAATTTAAATACAAGATTTTTTGATCCGGCAGGAGGTGGTGATCCAATTTTATATCAACATTTACTT
		</sequence>
		<sequence>
			<taxon idref="OPPOE860-17|Dolichogenidea_ensiger|BIOUG33769-C12|SEQUELBIN-371|Ferris_PP|Reads:11|BOLD:AAA3764"/>
			AATTTTATACTTTTTATTTGGATTATGAGCTGGAATATTAGGATTTTCTATAAGATTAATTATTCGATTAGAACTTGGAATACCAGGATCATTAATTGAAAATGATCAAATTTACAACAGAATTGTCACTTCTCATGCTTTTATTATAATTTTTTTTATAGTAATACCTGTAATAATTGGAGGATTTGGAAATTGATTAATTCCATTAATACTAGGTTCACCAGATATATCTTTCCCACGAATAAATAATATAAGATTTTGATTATTAATTCCTTCTTTATTTTTATTAATTTTTAGGGGATTTATTAATACTGGTATAGGCACTGGATGAACAGTTTATCCACCATTATCTTTAATTTTAGGTCATGGAGGAATATCAGTAGATATAGGAATTTTTTCACTACATTTAGCAGGAGCATCATCTATTATAGGATCAATAAACTTTATTACTACCATTTTAAATATACGAATTAATTTATTTATTATAGATAAAATATCTTTATTTATTTGATCAGTTTTTATTACAGCTATTCTATTACTTCTTTCATTACCTGTTCTAGCAGGAGCAATTACAATATTATTAACTGATCGAAATTTAAATACAAGATTTTTTGATCCAGCAGGAGGTGGTGATCCAATTTTATATCAACATTTATTT
		</sequence>
		<sequence>
			<taxon idref="CNTIE1740-15|Dolichogenidea_ensiger|BIOUG21792-E06|Thousand_Islands_NP|BOLD:AAA3764"/>
			??????????TTTTTATTTGGATTATGAGCTGGAATATTAGGATTTTCTATAAGATTAATTATTCGATTAGAACTTGGAATACCAGGATCATTAATTGAAAATGATCAAATTTACAATAGAATTGTCACTTCTCATGCTTTTATTATAATTTTTTTTATAGTAATACCTGTAATAATTGGAGGATTTGGAAATTGATTAATTCCATTAATACTAGGTTCACCAGATATATCTTTCCCACGAATAAATAATATAAGATTTTGATTATTAATTCCTTCTTTATTTTTATTAATTTTTAGTGGATTTATTAATACTGGTATAGGCACTGGATGAACAGTTTATCCACCATTATCTTTAATTTTAGGTCATGGAGGAATATCAGTAGATATAGGAATTTTTTCACTACATTTAGCAGGAGCATCATCTATTATAGGAGCAATAAACTTTATTACTACCATTTTAAATATACGAATTAATTTATTTATTATAGATAAAATATCTTTATTTATTTGATCAGTTTTTATTACAGCTATTCTATTACTTCTTTCATTACCTGTTCTAGCAGGAGCAATTACAATATTATTAACTGATCGAAATTTAAAT?????????????????????????????????????????????????????????
		</sequence>
		<sequence>
			<taxon idref="OPPOI024-17|Dolichogenidea_ensiger|BIOUG34671-A02|SEQUELBIN-371|Ferris_PP|Read:2|BOLD:AAA3764"/>
			AACTTTATACTTTTTATTTGGATTATGAGCTGGAATATTAGGATTTTCTATAAGATTAATTATTCGATTAGAACTTGGAATACCAGGATCATTAATCGAAAATGATCAAATTTACAATAGAATTGTCACTTCTCATGCTTTTATTATAATTTTTTTTATAGTAATACCTGTAATAATTGGAGGATTTGGAAATTGATTAATTCCATTAATACTAGGTTCACCAGATATATCTTTCCCACGAATAAATAATATAAGATTTTGATTATTAATTCCTTCTTTATTTTTATTAATTTTTAGGGGATTTATTAATACTGGTATAGGCACTGGATGAACAGTTTATCCACCATTATCTTTAATTTTAGGTCATGGAGGAATATCAGTAGATATAGGAATTTTTTCACTACATTTAGCAGGAGCATCATCTATTATAGGAGCAATAAACTTTATTACTACCATTTTAAATATACGAATTAATTTATTTATTATAGATAAAATATCTTTATTTATTTGATCAGTTTTTATTACAGCTATTCTATTACTTCTTTCATTACCTGTTCTAGCAGGAGCAATTACAATATTATTAACTGATCGAAATTTAAATACAAGATTTTTTGATCCAGCAGGAGGTGGTGATCCAATTTTACATCAACATTTATTT
		</sequence>
		<sequence>
			<taxon idref="OPPOE1226-17|Dolichogenidea_ensiger|BIOUG33773-E03|SEQUELBIN-371|Ferris_PP|Reads:6|BOLD:AAA3764"/>
			AATTTTATACTTTTTATTTGGATTATGAGCTGGAATATTAGGATTTTCTATAAGATTAATTATTCGATTAGAACTTGGAATACCAGGATCATTAATTGAAAATGATCAAATTTACAATAGAATTGTCACTTCTCATGCTTTTATTATAATTTTTTTTATAGTAATACCTGTAATAATTGGAGGATTTGGAAATTGATTAATTCCATTAATACTAGGTTCACCAGATATATCTTTCCCACGAATAAATAATATAAGATTTTGATTATTAATTCCTTCTTTATTTTTATTAATTTTTAGAGGATTTATTAATACTGGTATAGGAACTGGATGAACAGTTTATCCACCATTATCTTTAATTTTAGGTCATGGAGGAATATCAGTAGATATAGGAATTTTTTCACTACATTTAGCAGGAGCATCATCTATTATAGGAGCAATAAACTTTATTACTACCATTTTAAATATACGAATTAATTTATTTATTATAGATAAAATATCTTTATTTATTTGATCAGTTTTTATTACAGCTATTCTATTACTTCTTTCATTACCTGTTCTAGCAGGAGCAATTACAATATTATTAACTGATCGAAATTTAAATACAAGATTTTTTGATCCAGCAGGAGGTGGTGATCCAATTTTATATCAACATTTATTT
		</sequence>
		<sequence>
			<taxon idref="BCNCB083-20|Dolichogenidea_ensiger|CNC620207||BOLD:AAA3764"/>
			AATTTTATACTTTTTATTTGGATTATGAGCTGGAATATTAGGATTTTCTATAAGATTAATTATTCGATTAGAACTTGGAATACCAGGATCATTAATTGAAAATGATCAAATTTACAATAGAATTGTCACTTCTCATGCTTTTATTATAATTTTTTTTATAGTAATACCTGTAATAATTGGAGGATTTGGAAATTGATTAATTCCATTAATACTAGGTTCACCAGATATATCTTTCCCACGAATAAATAATATAAGATTTTGATTATTAATTCCTTTTTTATTTTTATTAATTTTTAGAGGATTTATTAATACTGGTATAGGAACTGGATGAACAGTTTATCCACCATTATCTTTAATTTTAGGTCATGGAGGAATATCAGTAGATATAGGAATTTTTTCACTACATTTAGCAGGAGCATCATCTATTATAGGAGCAATAAACTTTATTACTACCATTTTAAATATACGAATTAATTTATTTATTATAGATAAAATATCTTTATTTATTTGATCAGTTTTTATTACAGCTATTCTATTACTTCTTTCATTACCTGTTCTAGCAGGAGCAATTACAATATTATTAACTGATCGAAATTTAAATACAAGATTTTTTGATCCAGCAGGAGGTGGTGATCCAATTTTATATCAACATTTATTT
		</sequence>
		<sequence>
			<taxon idref="OPPOI449-17|Dolichogenidea_ensiger|BIOUG34923-B07|SEQUELBIN-371|Ferris_PP|Read:2|BOLD:AAA3764"/>
			AATTTTATACTTTTTATTTGGATTATGAGCTGGAATATTAGGATTTTCTATAAGATTAATTATTCGATTAGAACTTGGAATACCAGGATCATTAATTGAAAATGATCAAATTTACAATAGAATTGTCACTTCTCATGCTTTTATTATAATTTTTTTTATAGTAATACCTGTAATAATTGGAGGATTTGGAAATTGATTAATTCCATTAATACTAGGTTCACCAGATATATCTTTCCCACGAATAAATAATATAAGATTTTGATTATTAATTCCTTCTTTATTTTTATTAATTTTTAGGGGATTTATTAATACTGGTATAGGCACTGGATGAACAGTTTATCCACCATTATCTTTAATTTTAGGTCATGGAGGAATATCAGTAGATATAGGAATTTTTTCACTACATTCAACAGGAGCATCATCTATTATAGGAGCAATAAACTTTATTACTACCATTTTAAATATACGAATTAATTTATTTATTATAGATAAAATACCTTTATTTATTTGATCAGTTTTTATTACAGCTATTCTATTACTTCTTTCATTACCTGTTCTAGCAGGAGCAATTACAATATTATTAACTGATCGAAATTTAAATACAAGATTTTTTGATCCAGCAGGAGGTGGTGATCCAATTTTATATCAACATTTATTT
		</sequence>
		<sequence>
			<taxon idref="CNPKO2767-14|Dolichogenidea_ensiger|BIOUG14169-A12|Pukaskwa_NP|BOLD:AAA3764"/>
			?ATTTTATACTTTTTATTTGGATTATGAGCTGGAATATTAGGATTTTCTATAAGATTAATTATTCGATTAGAACTTGGAATACCAGGATCATTAATTGAAAATGATCAAATTTACAATAGAATTGTCACTTCTCATGCTTTTATTATAATTTTTTTTATAGTAATACCTGTAATAATTGGAGGATTTGGAAATTGATTAATTCCATTAATACTAGGTTCACCAGATATATCATTCCCACGAATAAATAATATAAGATTTTGATTATTAATTCCTTCTTTATTTTTATTAATTTTTAGGGGATTTATTAATACTGGTATAGGCACTGGATGAACAGTTTATCCACCATTATCTTTAATTTTAGGTCATGGAGGAATATCAGTAGATATAGGAATTTTTTCACTACATTTAGCAGGAGCATCATCTATTATAGGAGCAATAAACTTTATTACTACCATTTTAAATATACGAATTAATTTATTTATTATAGATAAAATATCTTTATTTATTTGATCAGTTTTTATT???????????????????????????????????????????????????????????????????????????????????????????????????????????????????????????????????????
		</sequence>
		<sequence>
			<taxon idref="CNTIH1992-15|Dolichogenidea_ensiger|BIOUG21213-D07|Thousand_Islands_NP|BOLD:AAA3764"/>
			?ATTTTATACTTTTTATTTGGATTATGAGCTGGAATATTAGGATTTTCTATAAGATTAATTATTCGATTAGAACTTGGAATACCAGGATCATTAATTGAAAATGATCAAATTTACAATAGAATTGTCACTTCTCATGCTTTTATTATAATTTTTTTTATAGTAATACCTGTAATAATTGGAGGATTTGGAAATTGATTAATTCCATTAATACTAGGTTCACCAGATATATCTTTCCCACGAATAAATAATATAAGATTTTGATTATTAATTCCTTCTTTATTTTTATTAATTTTTAGGGGATTTATTAATACTGGTATAGGCACTGGATGAACAGTTTATCCACCATTATCTTTAATTTTAGGTCATGGAGG---A?C?GTAGATATAGGAATTTTTTCACTACATTTAGCAGGAGCATCATCTATTATAGGAGCAATAAACTTTATTACTACCATTTTAAATATACGAATTAATTTATTTATTATAGATAAAATATCTTTATTTATTTGATCAGTTTTTATTACAGCTATT??????????????????????????????????????????????????????????????????????????????????????????????????????????????????????????????
		</sequence>
		<sequence>
			<taxon idref="CNTIF3131-15|Dolichogenidea_ensiger|BIOUG21126-E05|Thousand_Islands_NP|BOLD:AAA3764"/>
			?ATTTTATATTTTTTATTTGGATTATGAGCTGGAATATTAGGATTTTCTATAAGATTAATTATTCGATTAGAACTTGGAATACCAGGATCATTAATTGAAAATGATCAAAT???C---AGAATTG?CACTTCTCATGCTTTTATTATAATTTTTTTTATAGTAATACCTGTAATAATTGGAGGATTTGGAAATTGATTAATTCCATTAATACTAGGTTCACCAGATATATCTTTCCCACGAATAAATAATATAAGATTTTGATTATTAATTCCTTCTTTATTTTTATTAATTTTTAGAGGATTTATTAATACTGGTATAGGCACTGGATGAACAGTTTATCCACCATTATCTTTAATTTTAGGTCATGGAGGAATATCAGTAGATATAGGAATTTTTTCACTACATTTAGCAGGAGCATCATCTATTATAGGAGCAATAAACTTTATTACTACCATTTTAAATATACGAATTAATTTATTTATTATAGATAAAATATCTTTATTTATTTGATCAGTTTTTATTACAGCTATTCTATTACTTCTT??????????????????????????????????????????????????????????????????????????????????????????????????????????????????
		</sequence>
		<sequence>
			<taxon idref="OPPOG170-17|Dolichogenidea_ensiger|BIOUG34146-G08|Ferris_PP|Read:2|BOLD:AAA3764"/>
			AATTTTATATTTTTTATTTGGATTATGAGCTGGAATATTAGGATTTTCTATAAGATTAATTATTCGATTAGAACTTGGAATACCAGGATCATTAATTGAAAATGATCAAATTTACAACAGAATTGTCACTTCTCATGCTTTTATTATAATTTTTTATATAGTAATACCTGTAATAATTGGAGGATTTGGAAATTGATTAATTCCATTAATACTAGGTTCACCAGATATATCTTTCCCACGAATAAATAATATAAGATTTTGATTATTAATTCCTTCTTTATTTTTATTAATTTTTAGAGGATTTATTAATACTGGTATAGGCACTGGATGAACAGTTTATCCACCATTATCTTTAATTTTAGGTCATGGAGGAATATCAGTAGATATAGGAATTTTTTCACTACATTTAGCAGGGAGCTCATCTATTATAGGAGCAATAAACTTTATTACTACCATTTTAAATATACGAATTAATTTATTTATTACAGATAAAATATCTTTATTTATTTGATCAGTTTTTATTACAGCTATTCTATTACTTCTTTCATTACCTGTTCTAGCAGGAGCAATTACAATATTATTAACTGATCGAAATTTAAATACAAGATTTTTTGATCCAGCAGGAGGTGGTGATCCAATTTTATATCAACATTTATTT
		</sequence>
		<sequence>
			<taxon idref="CRDOA3840-21|Dolichogenidea_Rodriguez144|BIOUG74598-D09|Malaise_DOLE_LC-1|BOLD:AAD2236"/>
			????TTATATTTTTTATTTGGATTATGAGCTGGAATAATAGGATTTTCAATAAGATTAATTATTCGATTAGAACTTGGGATACCAGGATCATTAATTGGAAATGATCAAATTTATAATAGAATTGTTACTTCTCATGCTTTCATTATAATTTTTTTTATAGTAATACCTGTAATAATTGGAGGATTTGGAAATTGATTAATTCCATTAATATTAGGATCACCAGATATATCTTTCCCACGAATAAATAACATAAGATTCTGATTATTAATTCCTTCTTTATTTTTATTAATTTTTAGAGGTTTTATTAATACTGGTGTAGGTACTGGATGAACAGTTTATCCTCCATTATCCTTAATTTTAGGTCATGGAGGAATATCAGTAGATATAGGAATTTTTTCCTTACATTTAGCTGGAGCATCATCTATTATAGGAGCAGTAAACTTTATTACCACTATTTTAAATATACGAATTAATTTATTTATTATAGATAAAATATCTTTATTTATTTGATCAGTTTTTATTACAGCTATTTTATTATTATTATCATTACCTGTACTAGCAGGAGCAATTACAATATTATTAACTGATCGAAATTTAAATACAAGATTTTTTGACCCAGCTGGAGGAGGAGACCCAATTCTATACCAACATTTATT?
		</sequence>
		<sequence>
			<taxon idref="CRDOA3801-21|Dolichogenidea_Rodriguez144|BIOUG74598-A06|Malaise_DOLE_LC-1|BOLD:AAD2236"/>
			????TTATATTTTTTATTTGGATTATGAGCTGGAATAATAGGATTTTCAATAAGATTAATTATTCGATTAGAACTTGGGATACCAGGATCATTAATTGGAAATGATCAAATTTATAATAGAATTGTTACTTCTCATGCTTTCATTATAATTTTTTTTATAGTAATACCTGTAATAATTGGAGGATTTGGAAATTGATTAATTCCATTAATATTAGGATCACCAGATATATCTTTCCCACGAATAAATAACATAAGATTCTGATTATTAATTCCTTCTTTATTTTTATTAATTTTTAGAGGTTTTATTAATACTGGTGTAGGTACTGGATGGACAGTTTATCCTCCATTATCCTTAATTTTAGGTCATGGAGGAATATCAGTAGATATAGGAATTTTTTCCTTACATTTAGCTGGAGCATCATCTATTATAGGAGCAGTAAACTTTATTACCACTATTTTAAATATACGAATTAATTTATTTATTATAGATAAAATATCTTTATTTATTTGATCAGTTTTTATTACAGCTATTTTATTATTATTATCATTACCTGTACTAGCAGGAGCAATTACAATATTATTAACTGATCGAAATTTAAATACAAGATTTTTTGACCCAGCTGGAGGAGGAGACCCAATTCTATACCAACATTTA???
		</sequence>
		<sequence>
			<taxon idref="PLFCK1444-20|Dolichogenidea_Rodriguez144|BIOUG60155-B04|Malaise_trap_PL12-5E|BOLD:AAD2236"/>
			???TTTATATTTTTTATTTGGATTATGAGCTGGAATAATGGGATTTTCAATAAGATTAATTATTCGATTAGAACTTGGAATACCAGGATCATTAATTGGAAATGATCAAATTTATAATAGAATTGTTACTTCTCATGCTTTCATTATAATTTTTTTTATAGTAATACCTGTAATAATTGGAGGATTTGGAAATTGATTAATTCCATTAATATTAGGATCACCAGATATATCTTTCCCACGAATAAATAACATAAGATTCTGATTATTAATTCCTTCTTTATTTTTATTAATTTTTAGAGGTTTTATTAATACTGGTGTAGGTACTGGATGGACAGTTTATCCTCCATTATCCTTAATTTTAGGTCATGGAGGAATATCAGTAGATATAGGAATTTTTTCCTTACATTTAGCTGGAGCATCATCTATTATAGGAGCAGTAAACTTTATTACCACTATTTTAAATATACGAATTAATTTATTTATTATAGATAAAATATCTTTATTTATTTGATCAGTTTTTATTACAGCTATTTTATTATTATTATCATTACCTGTACTAGCAGGAGCAATTACAATATTATTAACTGATCGAAATTTAAATACAAGATTTTTTGACCCAGCTGGAGGAGGAGACCCAATTCTATACCAACATTTATT?
		</sequence>
		<sequence>
			<taxon idref="PLEDB866-20|Dolichogenidea_Rodriguez144|BIOUG59007-E10|Malaise_trap_PL12-5D|BOLD:AAD2236"/>
			AATTTTATATTTTTTATTTGGATTATGAGCTGGAATAATGGGATTTTCAATAAGATTAATTATTCGATTAGAACTTGGAATACCAGGATCATTAATTGGAAATGATCAAATTTATAATAGAATTGTTACTTCTCATGCTTTCATTATAATTTTTTTTATAGTAATACCTGTAATAATTGGAGGATTTGGAAATTGATTAATTCCATTAATATTAGGATCACCAGATATATCTTTCCCACGAATAAATAACATAAGATTCTGATTATTAATTCCTTCTTTATTTTTATTAATTTTTAGAAGTTTTATTAATACTGGTGTAGGTACTGGATGGACAGTTTATCCTCCATTATCCTTAATTTTAGGTCATGGAGGAATATCAGTAGATATAGGAATTTTTTCCTTACATTTAGCTGGAGCATCATCTATTATAGGAGCAGTAAACTTTATTACCACTATTTTAAATATACGAATTAATTTATTTATTATAGATAAAATATCTTTATTTATTTGATCAGTTTTTATTACAGCTATTTTATTATTATTATCATTACCTGTACTAGCAGGAGCAATTACAATATTATTAACTGATCGAAATTTAAATACAAGATTTTTTGACCCAGCTGGAGGAGGAGACCCAATTCTATACCAACATTTATT?
		</sequence>
		<sequence>
			<taxon idref="PLECD2022-20|Dolichogenidea_Rodriguez144|BIOUG58267-F06|Malaise_trap_PL12-5D|BOLD:AAD2236"/>
			???TTTATATTTTTTATTTGGATTATGAGCTGGAATAATGGGATTTTCAATAAGATTAATTATTCGATTAGAACTTGGAATACCAGGATCATTAATTGGAAATGATCAAATTTATAATAGAATTGTTACTTCTCATGCTTTCATTATAATTTTTTTTATAGTAATACCTGTAATAATTGGAGGATTTGGAAATTGATTAATTCCATTAATATTAGGATCACCAGATATATCTTTCCCACGAATAAATAACATAAGATTCTGATTATTAATTCCTTCTTTATTTTTATTAATTTTTAGAAGTTTTATTAATACTGGTGTAGGTACTGGATGGACAGTTTATCCTCCATTATCCTTAATTTTAGGTCATGGAGGAATATCAGTAGATATAGGAATTTTTTCCTTACATTTAGCTGGAGCATCATCTATTATAGGAGCAGTAAACTTTATTACCACTATTTTAAATATACGAATTAATTTATTTATTATAGATAAAATATCTTTATTTATTTGATCAGTTTTTATTACAGCTATTTTATTATTATTATCATTACCTGTACTAGCAGGAGCAATTACAATATTATTAACTGATCGAAATTTAAATACAAGATTTTTTGACCCAGCTGGAGGAGGAGACCCAATTCTATACCAACATTTATTT
		</sequence>
		<sequence>
			<taxon idref="PLAAE4265-18|Dolichogenidea_Rodriguez144|BIOUG44129-B02|Malaise_trap_PL12-3B|BOLD:AAD2236"/>
			???TTTATATTTTTTATTTGGATTATGAGCTGGAATAATGGGATTTTCAATAAGATTAATTATTCGATTAGAACTTGGGATACCAGGATCATTAATTGGAAATGATCAAATTTATAATAGAATTGTTACTTCTCATGCTTTCATTATAATTTTTTTTATAGTAATACCTGTAATAATTGGAGGATTTGGAAATTGATTAATTCCATTAATATTAGGATCACCAGATATATCTTTCCCACGAATAAATAACATAAGATTCTGATTATTAATTCCTTCTTTATTTTTATTAATTTTTAGAAGTTTTATTAATACTGGTGTAGGTACTGGATGGACAGTTTATCCTCCATTATCCTTAATTTTAGGTCATGGAGGAATATCAGTAGATATAGGAATTTTTTCCTTACATTTAGCTGGAGCATCATCTATTATAGGAGCAGTAAACTTTATTACCACTATTTTAAATATACGAATTAATTTATTTATTATAGATAAAATATCTTTATTTATTTGATCAGTTTTTATTACAGCTATTTTATTATTATTATCATTACCTGTACTAGCAGGAGCAATTACAATATTATTAACTGATCGAAATTTAAATACAAGATTTTTTGACCCAGCTGGAGGAGGAGACCCAATTCTATACCAACATTTATT?
		</sequence>
		<sequence>
			<taxon idref="PLYAH508-20|Dolichogenidea_Rodriguez144|BIOUG55550-C12|Malaise_trap_PL12-7D|BOLD:AAD2236"/>
			??TTTTATATTTTTTATTTGGATTATGAGCTGGAATAATGGGATTTTCAATAAGATTAATTATTCGATTAGAACTTGGGATACCAGGATCATTAATTGGAAATGATCAAATTTATAATAGAATTGTTACTTCTCATGCTTTCATTATAATTTTTTTTATAGTAATACCTGTAATAATTGGAGGATTTGGAAATTGATTAATTCCATTAATATTAGGATCACCAGATATATCTTTCCCACGAATAAATAACATAAGATTCTGATTATTAATTCCTTCTTTATTTTTATTAATTTTTAGAAGTTTTATTAATACTGGTGTAGGTACTGGATGGACAGTTTATCCTCCATTATCCTTAATTTTAGGTCATGGAGGAATATCAGTAGATATAGGAATTTTTTCCTTACATTTAGCTGGAGCATCATCTATTATAGGAGCAGTAAACTTTATTACCACTATTTTAAATATACGAATTAATTTATTTATTATAGATAAAATATCTTTATTTATTTGATCAGTTTTTATTACAGCTATTTTATTATTATTATCATTACCTGTACTAGCAGGAGCAATTACAATATTATTAACTGATCGAAATTTAAATACAAGATTTTTTGACCCAGCTGGAGGAGGAGACCCAATTCTATACCAACATTTAT??
		</sequence>
		<sequence>
			<taxon idref="PLUAK398-20|Dolichogenidea_Rodriguez144|BIOUG55902-C05|Malaise_trap_PL12-3D|BOLD:AAD2236"/>
			???TTTATATTTTTTATTTGGATTATGAGCTGGAATAATGGGATTTTCAATAAGATTAATTATTCGATTAGAACTTGGGATACCAGGATCATTAATTGGAAATGATCAAATTTATAATAGAATTGTTACTTCTCATGCTTTCATTATAATTTTTTTTATAGTAATACCTGTAATAATTGGAGGATTTGGAAATTGATTAATTCCATTAATATTAGGATCACCAGATATATCTTTCCCACGAATAAATAACATAAGATTCTGATTATTAATTCCTTCTTTATTTTTATTAATTTTTAGAGGTTTTATTAATACTGGTGTAGGTACTGGATGGACAGTTTATCCTCCATTATCCTTAATTTTAGGTCATGGAGGAATATCAGTAGATATAGGAATTTTTTCTTTACATTTAGCTGGAGCATCATCTATTATAGGAGCAGTAAACTTTATTACCACTATTTTAAATATACGAATTAATTTATTTATTATAGATAAAATATCTTTATTTATTTGATCAGTTTTTATTACAGCTATTTTATTATTATTATCATTACCTGTACTAGCAGGAGCAATTACAATATTATTAACTGATCGAAATTTAAATACAAGATTTTTTGACCCAGCTGGAGGAGGAGACCCAATTCTATACCAACATTTATT?
		</sequence>
		<sequence>
			<taxon idref="PLECH1622-20|Dolichogenidea_Rodriguez144|BIOUG57274-B06|Malaise_trap_PL12-5D|BOLD:AAD2236"/>
			AATTTTATATTTTTTATTTGGATTATGAGCTGGAATAATGGGATTTTCAATAAGATTAATTATTCGATTAGAACTTGGGATACCAGGATCATTAATTGGAAATGATCAAATTTATAATAGAATTGTTACTTCTCATGCTTTCATTATAATTTTTTTTATAGTAATACCTGTAATAATTGGAGGATTTGGAAATTGATTAATTCCATTAATATTAGGATCACCAGATATATCTTTCCCACGAATAAATAACATAAGATTCTGATTATTAATTCCTTCTTTATTTTTATTAATTTTTAGAGGTTTTATTAATACTGGTGTAGGTACTGGATGGACAGTTTATCCTCCATTATCCTTAATTTTAGGTCATGGAGGAATATCAGTAGATATAGGAATTTTTTCCTTACATTTAGCTGGAGCATCATCTATTATAGGAGCAGTAAACTTTATTACCACTATTTTAAATATACGAATTAATTTATTTATTATAGATAAAATATCTTTATTTATTTGATCAGTTTTTATTACAGCTATTTTATTATTATTATCATTACCTGTACTAGCAGGAGCAATTACAATATTATTAACTGATCGAAATTTAAATACAAGATTTTTTGACCCAGCTGGAGGAGGAGACCCAATTCTATACCAACATTTATTT
		</sequence>
		<sequence>
			<taxon idref="ASBRD502-07|Dolichogenidea_Rodriguez144|DHJPAR0013219|malaise-trapped|BOLD:AAD2236"/>
			??TTTTATATTTTTTATTTGGATTATGAGCTGGAATAATGGGATTTTCAATAAGATTAATTATTCGATTAGAACTTGGGATACCAGGATCATTAATTGGAAATGATCAAATTTATAATAGAATTGTTACTTCTCATGCTTTCATTATAATTTTTTTTATAGTAATACCTGTAATAATTGGAGGATTTGGAAATTGATTAATTCCATTAATATTAGGATCACCAGATATATCTTTCCCACGAATAAATAACATAAGATTCTGATTATTAATTCCTTCTTTATTTTTATTAATTTTTAGAGGTTTTATTAATACTGGTGTAGGTACTGGATGGACAGTTTATCCTCCATTATCCTTAATTTTAGGTCATGGAGGAATATCAGTAGATATAGGAATTTTTTCCTTACATTTAGCTGGAGCATCATCTATTATAGGAGCAGTAAACTTTATTACCACTATTTTAAATATACGAATTAATTTATTTATTATAGATAAAATATCTTTATTTATTTGATCAGTTTTTATTACAGCTATTTTATTATTATTATCATTACCTGTACTAGCAGGAGCAATTACAATATTATTAACTGATCGAAATTTAAATACAAGATTTTTTGACCCAGCTGGAGGAGGAGA?CCAATTCTATACCAACATTTATTT
		</sequence>
		<sequence>
			<taxon idref="ASHYA016-08|Dolichogenidea_Rodriguez144|DHJPAR0024677|malaise-trapped|BOLD:AAD2236"/>
			?ATTTTATATTTTTTATTTGGATTATGAGCTGGAATAATGGGATTTTCAATAAGATTAATTATTCGATTAGAACTTGGGATACCAGGGTCATTAATTGGAAATGATCAAATTTATAATAGAATTGTTACTTCTCATGCTTTCATTATAATTTTTTTTATAGTAATACCTGTAATAATTGGAGGATTTGGAAATTGATTAATTCCATTAATATTAGGATCACCAGATATATCTTTCCCACGAATAAATAACATAAGATTCTGATTATTAATTCCTTCTTTATTTTTATTAATTTTTAGAGGTTTTATTAATACTGGTGTAGGTACTGGATGGACAGTTTATCCTCCATTATCCTTAATTTTAGGTCATGGAGGAATATCAGTAGATATAGGAATTTTTTCCTTACATTTAGCTGGAGCATCATCTATTATAGGAGCAGTAAACTTTATTACCACTATTTTAAATATACGAATTAATTTATTTATTATAGATAAAATATCTTTATTTATTTGATCAGTTTTTATTACAGCTATTTTATTATTATTATCATTACCTGTACTAGCAGGAGCAATTACAATATTATTAACTGATCGAAATTTAAATACAAGATTTTTTGACCCAGCTGGAGGAGGAGACCCAATTCTATACCAACATTTATTT
		</sequence>
		<sequence>
			<taxon idref="PLZAO376-20|Dolichogenidea_Rodriguez144|BIOUG55743-B03|Malaise_trap_PL12-9D|BOLD:AAD2236"/>
			AATTTTATATTTTTTATTTGGATTATGAGCTGGAATAATGGGATTTTCAATAAGATTAATTATTCGATTAGAACTTGGGATACCAGGGTCATTAATTGGAAATGATCAAATTTATAATAGAATTGTTACTTCTCATGCTTTCATTATAATTTTTTTTATAGTAATACCTGTAATAATTGGAGGATTTGGAAATTGATTAATTCCATTAATATTAGGATCACCAGATATATCTTTCCCACGAATAAATAACATAAGATTCTGATTATTAATTCCTTCTTTATTTTTATTAATTTTTAGAGGTTTTATTAATACTGGTGTAGGTACTGGATGGACAGTTTATCCTCCATTATCCTTAATTTTAGGTCATGGAGGAATATCAGTAGATATAGGAATTTTTTCCTTACATTTAGCTGGAGCATCATCTATTATAGGAGCAGTAAACTTTATTACCACTATTTTAAATATACGAATTAATTTATTTATTATAGATAAAATATCTTTATTTATTTGATCAGTTTTTATTACAGCTATTTTATTATTATTATCATTACCTGTACTAGCAGGAGCAATTACAATATTATTAACTGATCGAAATTTAAATACAAGATTTTTTGACCCAGCTGGAGGAGGAGACCCAATTCTATACCAACATTTATT?
		</sequence>
		<sequence>
			<taxon idref="PLAEF1396-21|Dolichogenidea_Rodriguez144|BIOUG64072-D04|Malaise_trap_PL12-5G|BOLD:AAD2236"/>
			????TTATATTTTTTATTTGGATTATGAGCTGGAATAATGGGATTTTCAATAAGATTAATTATTCGATTAGAACTTGGGATACCAGGATCATTAATTGGAAATGATCAAATTTATAATAGAATTGTTACTTCTCATGCTTTCATTATAATTTTTTTTATAGTAATACCTGTAATAATTGGAGGATTTGGAAATTGATTAATTCCATTAATATTAGGATCACCAGATATATCTTTCCCACGAATAAATAACATAAGATTCTGATTATTAATTCCTTCTTTATTTTTATTAATTTTTAGAGGTTTTATTAATACTGGTGTAGGTACTGGATGGACAGTTTATCCTCCATTATCCTTAATTTTAGGCCATGGAGGAATATCAGTAGATATAGGAATTTTTTCCTTACATTTAGCTGGAGCATCATCTATTATAGGAGCAGTAAACTTTATTACCACTATTTTAAATATACGAATTAATTTATTTATTATAGATAAAATATCTTTATTTATTTGATCAGTTTTTATTACAGCTATTTTATTATTATTATCATTACCTGTACTAGCAGGAGCAATTACAATATTATTAACTGATCGAAATTTAAATACAAGATTTTTTGACCCAGCTGGAGGAGGAGACCCAATTCTATA?????????????
		</sequence>
		<sequence>
			<taxon idref="PLECD1679-20|Dolichogenidea_Rodriguez144|BIOUG58264-A08|Malaise_trap_PL12-5D|BOLD:AAD2236"/>
			????TTATATTTTTTATTTGGATTATGAGCTGGAATAATGGGATTTTCAATAAGATTAATTATTCGATTAGAACTTGGGATACCAGGATCATTAATTGGAAATGATCAAATTTATAATAGAATTGTTACTTCTCATGCTTTCATTATAATTTTTTTTATAGTAATACCTGTAATAATTGGAGGATTTGGAAATTGATTAATTCCATTAATATTAGGATCACCAGATATATCTTTCCCACGAATAAATAACATAAGATTCTGATTATTAATTCCTTCTTTATTTTTATTAATTTTTAGAGGTTTTATTAATACTGGTGTAGGTACTGGATGGACAGTTTATCCTCCATTATCCTTAATTTTAGGTCATGGAGGAATATCAGTAGATATAGGAATTTTTTCCTTGCATTTAGCTGGAGCATCATCTATTATAGGAGCAGTAAACTTTATTACCACTATTTTAAATATACGAATTAATTTATTTATTATAGATAAAATATCTTTATTTATTTGATCAGTTTTTATTACAGCTATTTTATTATTATTATCATTACCTGTACTAGCAGGAGCAATTACAATATTATTAACTGATCGAAATTTAAATACAAGATTTTTTGACCCAGCTGGAGGAGGAGACCCAATTCTAT??????????????
		</sequence>
		<sequence>
			<taxon idref="PLLBY378-20|Dolichogenidea_Rodriguez144|BIOUG53287-H09|Malaise_trap_PL12-3C|BOLD:AAD2236"/>
			???TTTATATTTTTTATTTGGATTATGAGCTGGAATAATGGGATTTTCAATAAGATTAATTATTCGATTAGAACTTGGGATACCAGGGTCATTAATTGGAAATGATCAAATTTATAATAGAATTGTTACTTCTCATGCTTTCATTATAATTTTTTTACTAGTAATACCTGTAATAATTGGAGGATTTGGAAATTGATTAATTCCATTAATATTAGGATCACCAGATATATCTTTCCCACGAATAAATAACATAAGATTCTGATTATTAATTCCTTCTTTATTTTTATTAATTTTTAGAGGTTTTATTAATACTGGTGTAGGTACTGGATGGACAGTTTATCCTCCATTATCCTTAATTTTAGGTCATGGAGGAATATCAGTAGATATAGGAATTTTTTCCTTACATTTAGCTGGAGCATCATCTATTATAGGAGCAGTAAACTTTATTACCACTATTTTAAATATACGAATTAATTTATTTATTATAGATAAAATATCTTTATTTATTTGATCAGTTTTTATTACAGCTATTTTATTATTATTATCATTACCTGTACTAGCAGGAGCAATTACAATATTATTAACTGATCGAAATTTAAATACAAGATTTTTTGACCCAGCTGGAGGAGGAGACCCAATTCTATACCAACATTTA???
		</sequence>
		<sequence>
			<taxon idref="ASHYG319-10|Dolichogenidea_Janzen57|DHJPAR0034049|malaise-trapped|BOLD:AAM5842"/>
			AATTTTATATTTTTTATTTGGATTATGAGCCGGAATATTAGGATTTTCAATAAGATTAATTATTCGATTAGAATTAGGAATACCAGGATCATTAATTGGAAATGATCAAATTTATAATAGAATTGTTACTTCACATGCTTTTATTATAATTTTTTTTATAGTTATACCTGTAATAATTGGAGGATTTGGAAATTGATTAATTCCATTAATATTAGGATCACCAGATATATCCTTTCCACGAATAAATAATATAAGTTTTTGATTGTTAATTCCTTCTTTATTTTTATTAATTTTAAGAGGTTTTATTAATACTGGTGTAGGTACTGGATGAACAGTATATCCTCCATTATCTTTAATTTTAGGTCATGGAGGTATATCAGTAGATATAAGAATTTTTGCATTACATTTGGCAGGAGCATCATCTATTATAGGTGCTGTAAATTTTATTACTACTATTTTAAATATACGAGTTAATTTATTTATTATAGATAAAATATCTTTATTTATTTGATCAGTTTTTATTACAGCTATTTTATTATTATTATCATTACCTGTATTAGCAGGTGCAATTACAATATTATTAACTGATCGAAATTTAAATACAAGATTTTTTGATCCAGCTGGAGGTGGAGATCCAATTTTATATCAACATTTATTT
		</sequence>
		<sequence>
			<taxon idref="ASHYG153-10|Dolichogenidea_Janzen57|DHJPAR0033883|malaise-trapped|BOLD:AAM5842"/>
			AATTTTATATTTTTTATTTGGATTATGAGCCGGAATATTAGGATTTTCAATAAGATTAATTATTCGATTAGAATTAGGAATACCAGGATCATTAATTGGAAATGATCAAATTTATAATAGAATTGTTACTTCACATGCTTTTATTATAATTTTTTTTATAGTTATACCTGTAATAATTGGAGGATTTGGAAATTGATTAATTCCATTAATATTAGGATCACCAGATATATCCTTTCCACGAATAAATAATATAAGTTTTTGATTGTTAATTCCTTCTTTATTTTTATTAATTTTAAGAGGTTTTATTAATACTGGTGTAGGTACTGGATGAACAGTATATCCTCCATTATCTTTAATTTTAGGTCATGGAGGTATATCAGTAGATATAGGAATTTTTGCATTACATTTGGCAGGAGCATCATCTATTATAGGTGCTGTAAATTTTATTACTACTATTTTAAATATACGAGTTAATTTATTTATTATAGATAAAATATCTTTATTTATTTGATCAGTTTTTATTACAGCTATTTTATTATTATTATCATTACCTGTATTAGCAGGTGCAATTACAATATTATTAACTGATCGAAATTTAAATACAAGATTTTTTGATCCAGCTGGAGGTGGAGATCCAATTTTATATCAACATTTATTT
		</sequence>
		<sequence>
			<taxon idref="ASHYG649-10|Dolichogenidea_Janzen57|DHJPAR0031388|malaise-trapped|BOLD:AAM5842"/>
			AATTTTATATTTTTTATTTGGATTATGAGCCGGAATATTAGGATTTTCAATAAGATTAATTATTCGATTAGAATTAGGAATACCAGGATCATTAATTGGAAATGATCAAATTTATAATAGAATTGTTACTTCACATGCTTTTATTATAATTTTTTTTATAGTTATACCTGTAATAATTGGAGGATTTGGAAATTGATTAATTCCATTAATATTAGGATCACCAGATATATCCTTTCCACGAATAAATAATATAAGTTTTTGATTGTTAATTCCTTCTTTATTTTTATTAATTTTAAGAGGTTTTATTAATACTGGTGTAGGTACTGGATGAACAGTATATCCTCCATTATCTTTAATTTTAGGTCATGGAGGTATATCAGTAGATATAGGAATTTTTGCATTACATTTGGCAGGA?CATCATCTATTATAGGTGCTGTAAATTTTATTACTACTATTTTAAATATACGAGTTAATTTATTTATTATAGATAAAATATCTTTATTTATTTGATCAGTTTTTATTACAGCTATTTTATTATTATTATCATTACCTGTATTAGCAGGTGCAATTACAATATTATTAACTGATCGAAATTTAAATACAAGATTTTTTGATCCAGCTGGAGGTGGAGATCCAATTTTATATCAACATTTATTT
		</sequence>
		<sequence>
			<taxon idref="ASHYG451-10|Dolichogenidea_Janzen57|DHJPAR0031190|malaise-trapped|BOLD:AAM5842"/>
			AATTTTATATTTTTTATTTGGATTATGAGCCGGAATATTAGGATTTTCAATAAGATTAATTATTCGATTAGAATTAGGAATACCAGGATCATTAATTGGAAATGATCAAATTTATAATAGAATTGTTACTTCACATGCTTTTATTATAATTTTTTTTATAGTTATACCTGTAATAATTGGAGGATTTGGAAATTGATTAATTCCATTAATATTAGGATCACCAGATATATCCTTTCCACGAATAAATAATATAAGTTTTTGATTGTTAATTCCTTCTTTATTTTTATTAATTTTAAGAGGTTTTATTAATACTGGTGTAGGTACTGGATGAACAGTATATCCTCCATTATCTTTAATTTTAGGTCATGGAGGTATATCAGTAGATATAGGAATTTTTGCATTACATTTGGCAGGAACATCATCTATTATAGGTGCTGTAAATTTTATTACTACTATTTTAAATATACGAGTTAATTTATTTATTATAGATAAAATATCTTTATTTATTTGATCAGTTTTTATTACAGCTATTTTATTATTATTATCATTACCTGTATTAGCAGGTGCAATTACAATATTATTAACTGATCGAAATTTAAATACAAGATTTTTTGATCCAGCTGGAGGTGGAGATCCAATTTTATATCAACATTTATTT
		</sequence>
		<sequence>
			<taxon idref="ASHYG043-10|Dolichogenidea_Janzen57|DHJPAR0033773|malaise-trapped|BOLD:AAM5842"/>
			AATTTTATATTTTTTATTTGGATTATGAGCCGGAATATTAGGATTTTCAATAAGATTAATTATTCGATTAGAATTAGGAATACCAGGATCATTAATTGGAAATGATCAAATTTATAATAGAATTGTTACTTCACATGCTTTTATTATAATTTTTTTTATAGTTATACCTGTAATAATTGGAGGATTTGGAAATTGATTAATTCCATTAATATTAGGATCACCAGATATATCCTTTCCACGAATAAATAATATAAGTTTTTGATTGTTAATTCCTTCTTTATTTTTATTAATTTTAAGAGGTTTTATTAATACTGGTGTAGGTACTGGATGAACAGTATATCCTCCATTATCTTTAATTTTAGGTCATGGAGGTATATCAGTAGATATAGGAATTTTTGCATTACATTTGGCAGGAGCATCATCTATTATAGGTGCTGTAAATTTTATTACTACTATTTTAAATATACGAGTTAATTTATTTATTATAGATAAAATATCTTTATTTATTTGATCAGTTTTTATTACAGCTATTTTATTATTATTATCATTACCTGTATTAGCAGGTGCAATTACAATATTATTAACTGATCGAAATTTAAATACAAGATTTTTTGATCCAGCTGGAGGCGGAGATCCAATTTTATATCAACATTTATTT
		</sequence>
		<sequence>
			<taxon idref="ASHYG315-10|Dolichogenidea_Janzen57|DHJPAR0034045|malaise-trapped|BOLD:AAM5842"/>
			AATTTTATATTTTTTATTTGGATTATGAGCCGGAATATTAGGATTTTCAATAAGATTAATTATTCGATTAGAATTAGGAATACCAGGATCATTAATTGGAAATGATCAAATTTATAATAGAATTGTTACTTCACATGCTTTTATTATAATTTTTTTTATAGTTATACCTGTAATAATTGGAGGATTTGGAAATTGATTAATTCCATTAATATTAGGATCACCAGATATATCCTTTCCACGAATAAATAATATAAGTTTTTGATTGTTAATTCCTTCTTTATTTTTATTAATTTTAAGAAGTTTTATTAATACTGGTGTAGGTACTGGATGAACAGTATATCCTCCATTATCTTTAATTTTAGGTCATGGAGGTATATCAGTAGATATAGGAATTTTTGCATTACATTTGGCAGGAGCATCATCTATTATAGGTGCTGTAAATTTTATTACTACTATTTTAAATATACGAGTTAATTTATTTATTATAGATAAAATATCTTTATTTATTTGATCAGTTTTTATTACAGCTATTTTATTATTATTATCATTACCTGTATTAGCAGGTGCAATTACAATATTATTAACTGATCGAAATTTAAATACAAGATTTTTTGATCCAGCTGGAGGTGGAGATCCAATTTTATATCAACATTTATTT
		</sequence>
		<sequence>
			<taxon idref="ASHYG309-10|Dolichogenidea_Janzen57|DHJPAR0034039|malaise-trapped|BOLD:AAM5842"/>
			AATTTTATATTTTTTATTTGGATTATGAGCCGGAATATTAGGATTTTCAATAAGATTAATTATTCGATTAGAATTAGGAATACCAGGATCATTAATTGGAAATGATCAAATTTATAATAGAATTGTTACTTCACATGCTTTTATTATAATTTTTTTTATAGTTATACCTGTAATAATTGGAGGATTTGGAAATTGATTAATTCCATTAATATTAGGATCACCAGATATATCCTTTCCACGAATAAATAATATAAGTTTTTGATTGTTAATTCCTTCTTTATTTTTATTAATTTTAAGAGGTTTTATTAATACTGGTGTAGGTACTGGATGAACAGTATATCCTCCATTATCTTTAATTTTAGGTCATGGAGGTATATCAGTAGATATAGGAATTTTTGCATTACATTTGGCAGGAGCATCATCTATTATAGGTGCTATAAATTTTATTACTACTATTTTAAATATACGAGTTAATTTATTTATTATAGATAAAATATCTTTATTTATTTGATCAGTTTTTATTACAGCTATTTTATTATTATTATCATTACCTGTATTAGCAGGTGCAATTACAATATTATTAACTGATCGAAATTTAAATACAAGATTTTTTGATCCAGCTGGAGGTGGAGATCCAATTTTATATCAACATTTATTT
		</sequence>
		<sequence>
			<taxon idref="ASHYG099-10|Dolichogenidea_Janzen57|DHJPAR0033829|malaise-trapped|BOLD:AAM5842"/>
			AATTTTATATTTTTTATTTGGATTATGAGCCGGAATATTAGGATTTTCAATAAGATTAATTATTCGATTAGAATTAGGAATACCAGGATCATTAATTGGAAATGATCAAATTTATAATAGAATTGTTACTTCACATGCTTTTATTATAATTTTTTTTATAGTTATACCTGTAATAATTGGAGGATTTGGAAATTGATTAATTCCATTAATATTAGGATCACCAGATATATCCTTTCCACGAATAAATAATATAAGTTTTTGATTGTTAATTCCTTCTTTATTTTTATTAATTTTAAGAGGTTTTATTAATACTGGTGTAGGTACTGGATGAACAGTATATCCTCCATTATCTTTAATTTTAGGTCATGGAGGTATATCAGTAGATATAGGAATTTTTGCATTACATTTGGCAGGAGCATCATCTATTATAGGTGCTGTAAATTTTATTACTACTATTTTAAATATACGAGTTAATTTATTTATTATAAATAAAATATCTTTATTTATTTGATCAGTTTTTATTACAGCTATTTTATTATTATTATCATTACCTGTATTAGCAGGTGCAATTACAATATTATTAACTGATCGAAATTTAAATACAAGATTTTTTGATCCAGCTGGAGGTGGAGATCCAATTTTATATCAACATTTATTT
		</sequence>
		<sequence>
			<taxon idref="ASHYG088-10|Dolichogenidea_Janzen57|DHJPAR0033818|malaise-trapped|BOLD:AAM5842"/>
			AATTTTATATTTTTTATTTGGATTATGAGCCGGAATATTAGGATTTTCAATAAGATTAATTATTCGATTAGAATTAGGAATACCAGGATCATTAATTGGAAATGATCAAATTTATAATAGAATTGTTACTTCACATGCTTTTATTATAATTTTTTTTATAGTTATACCTGTAATAATTGGAGGATTTGGAAATTGATTAATTCCATTAATATTAGGATCACCAGATATATCCTTTCCACGAATAAATAATATAAGTTTTTGATTGTTAATTCCTTCTTTATTTTTATTAATTTTAAGAGGTTTTATTAATACTGGTGTAGGTACTGGATGAACAGTATATCCTCCATTATCTTTAATTTTAGGTCATGGAGGTATATCAGTAGATATAGGAATTTTTGCATTACATTTGGCAGGAGCATCATCTATTATAGGTGCTGTAAATTTTATTACTACTATTTTAAATATACGAGTTAATTTATTTATTATAGATAAAATATCTTTATTTATTTGATCAGTTTTTATTACAACTATTTTATTATTATTATCATTACCTGTATTAGCAGGTGCAATTACAATATTATTAACTGATCGAAATTTAAATACAAGATTTTTTGATCCAGCTGGAGGTGGAGATCCAATTTTATATCAACATTTATTT
		</sequence>
		<sequence>
			<taxon idref="ASHYG242-10|Dolichogenidea_Janzen57|DHJPAR0033972|malaise-trapped|BOLD:AAM5842"/>
			AATTTTATATTTTTTATTTGGATTATGAGCCGGAATATTAGGATTTTCAATAAGATTAATTATTCGATTAGAATTAGGAATACCAGGATCATTAATTGGAAATGATCAAATTTATAATAGAATTGTTACTTCACATGCTTTTATTATAATTTTTTTTATAGTTATACCTGTAATAATTGGAGGATTTGGAAATTGATTAATTCCATTAATATTAGGATCACCAGATATATCCTTTCCACGAATAAATAATATAAGTTTTTGATTGTTAATTCCTTCTTTATTTTTATTAATTTTAAGAGGTTTTATTAATACTGGTGTAGGTACTGGATGAACAGTATATCCTCCATTATCTTTAATTTTAGGTCATGGAGGTATATCAGTAGATATAGGAATTTTTGCATTACATTTGGCAGGAGCATCATCTATTATAGGTGCAGTAAATTTTATTACTACTATTTTAAATATACGAGTTAATTTATTTATTATAGATAAAATATCTTTATTTATTTGATCAGTTTTTATTACAGCTATTTTATTATTATTATCATTACCTGTATTAGCAGGTGCAATTACAATATTATTAACTGATCGAAATTTAAATACAAGATTTTTTGATCCAGCTGGAGGTGGAGATCCAATTTTATATCAACATTTATTT
		</sequence>
		<sequence>
			<taxon idref="ASHYG342-10|Dolichogenidea_Janzen57|DHJPAR0034072|malaise-trapped|BOLD:AAM5842"/>
			AATTTTATATTTTTTATTTGGATTATGAGCCGGAATATTAGGATTTTCAATAAGATTAATTATTCGATTAGAATTAGGAATACCAGGATCATTAATTGGAAATGATCAAATTTATAATAGAATTGTTACTTCACATGCTTTTATTATAATTTTTTTTATAGTTATACCTGTAATAATTGGAGGATTTGGAAATTGATTAATTCCATTAATATTAGGATCACCAGATATATCCTTTCCACGAATAAATAATATAAGTTTTTGATTGTTAATTCCTTCTTTATTTTTATTAATTTTAAGTGGTTTTATTAATACTGGTGTAGGTACTGGATGAACAGTATATCCTCCATTATCTTTAATTTTAGGTCATGGAGGTATATCAGTAGATATAGGAATTTTTGCATTACATTTGGCAGGAGCATCATCTATTATAGGTGCTGTAAATTTTATTACTACTATTTTAAATATACGAGTTAATTTATTTATTATAGATAAAATATCTTTATTTATTTGATCAGTTTTTATTACAGCTATTTTATTATTATTATCATTACCTGTATTAGCAGGTGCAATTACAATATTATTAACTGATCGAAATTTAAATACAAGATTTTTTGATCCAGCTGGAGGTGGAGATCCAATTTTATATCAACATTTATTT
		</sequence>
		<sequence>
			<taxon idref="ASHYG127-10|Dolichogenidea_Janzen57|DHJPAR0033857|malaise-trapped|BOLD:AAM5842"/>
			AATTTTATATTTTTTATTTGGATTATGAGCCGGAATATTAGGATTTTCAATAAGATTAATTATTCGATTAGAATTAGGAATACCAGGATCATTAATTGGAAATGATCAAATTTATAATAGAATTGTTACTTCACATGCTTTTATTATAATTTTTTTTATAGTTATACCTGTAATAATTGGAGGATTTGGAAATTGATTAATTCCATTAATATTAGGATCACCAGATATATCCTTTCCACGAATAAATAATATAAGTTTTTGATTGTTAATTCCTTCTTTATTTTTATTAATTTTAAGAGGTTTTATTAATACTGGTGTAGGTACTGGATGAACAGTATATCCTCCATTATCTTTAATTTTAGGTCATGGAGGTATATCAGTAGATATAGGAATTTTTTCATTACATTTGGCAGGAGCATCATCTATTATAGGTGCTGTAAATTTTATTACTACTATTTTAAATATACGAGTTAATTTATTTATTATAGATAAAATATCTTTATTTATTTGATCAGTTTTTATTACAGCTATTTTATTATTATTATCATTACCTGTATTAGCAGGTGCAATTACAATATTATTAACTGATCGAAATTTAAATACAAGATTTTTTGATCCAGCTGGAGGTGGAGATCCAATTTTATATCAACATTTATTT
		</sequence>
		<sequence>
			<taxon idref="CRSEA3133-23|Microgastrinae|CBG-A04315-C11|Malaise_trap_SSM-3A|BOLD:AAM5842"/>
			???TTTATATTTTTTATTTGGATTATGAGCCGGAATATTAGGATTTTCAATAAGATTAATTATTCGATTAGAATTAGGAATACCAGGATCATTAATTGGAAATGATCAAATTTATAATAGAATTGTTACTTCACATGCTTTTATTATAATTTTTTTTATAGTTATACCTGTAATAATTGGAGGATTTGGAAATTGATTAATTCCATTAATATTAGGATCACCAGATATATCCTTTCCACGAATAAATAATATAAGTTTTTGATTGTTAATTCCTTCTTTATTTTTATTAATTTTAAGAGGTTTTATTAATACTGGTGTTGGTACTGGATGAACAGTATATCCTCCATTATCTTTAATTTTAGGTCATGGAGGTATATCAGTAGATATAGGAATTTTTGCATTACATTTGGCAGGAGCATCATCTATTATAGGTGCTGTAAATTTTATTACTACTATTTTAAATATACGAGTTAATTTATTTATTATAGATAAAATATCTTTATTTATTTGATCAGTTTTTATTACAGCTATTTTATTATTATTATCATTACCTGTATTAGCAGGTGCAATTACAATATTATTAACTGATCGAAATTTAAATACAAGATTTTTTGATCCAGCTGGAGGTGGAGATCCAATTTTATATCAACATTTAT??
		</sequence>
		<sequence>
			<taxon idref="GMHMU289-16|Dolichogenidea|BIOUG28324-G10|Cusuco_National_Park|BOLD:AAM5842"/>
			?ATTTTATATTTTTTATTTGGATTATGAGCCGGAATATTAGGATTTTCAATAAGATTAATTATTCGATTAGAATTAGGAATACCAGGATCATTAATTGGAAATGATCAAATTTATAATAGAATTGTTACTTCACATGCTTTTATTATAATTTTTTTTATAGTAATACCTGTAATAATTGGAGGATTTGGAAATTGATTAATTCCATTAATATTAGGATCACCAGATATATCCTTTCCACGAATAAATAATATAAGTTTTTGATTGTTAATTCCTTCTTTATTTTTATTAATTTTAAGAGGTTTTATTAATACTGGTGTTGGTACTGGATGAACAGTATACCCTCCATTATCTTTAATTTTAGGTCATGGAGGTATATCAGTAGACATAGGAATTTTTGCATTACATTTGGCAGGAGCATCATCTATTATAGGTGCTGTAAATTTTATTACTACTATTTTAAATATACGAGTTAATTTATTTATTATAGATAAAATATCTTTATTTATTTGATCAGTTTTTATTACAGCTATTTTATTATTATTATCATTACCTGTATTAGCAGGTGCAATTACAATATTATTAACTGATCGAAATTTAAAT?????????????????????????????????????????????????????????
		</sequence>
		<sequence>
			<taxon idref="ASHYG461-10|Dolichogenidea_Janzen20|DHJPAR0031200|malaise-trapped|BOLD:AAI9747"/>
			AATTTTATATTTTCTATTTGGATTATGAGCTGGAATATTAGGATTTTCAATAAGATTAATTATTCGATTAGAATTAGGAATACCAGGATCACTAATTGGAAATGATCAAATTTATAATAGAATTGTAACTTCACATGCTTTTATTATAATTTTTTTTATAGTAATACCTGTAATAATTGGGGGATTTGGAAATTGATTAATTCCATTAATATTAGGATCACCAGATATATCTTTCCCACGAATAAACAATATGAGTTTTTGATTACTAATTCCTTCTTTATTCTTATTAATTTTAAGAGGTTTTATTAATACTGGTATAGGTACTGGATGAACAGTTTATCCTCCATTATCTTTAATTTTAGGTCATGGAGGAATATCAGTAGATATAGGAATTTTTGCATTACATTTAGCAGGAGCATCATCTATTATAGGTGCTGTAAACTTTATTACTACTATTATAAATATACGAGTTAATTTATTTATTATAGATAAAATATCCTTATTTATTTGATCAGTTTTTATTACAGCTATTTTATTATTACTATCACTACCCGTACTAGCAGGTGCAATTACAATATTATTAACTGATCGAAATTTAAATACAAGATTTTTTGATCCAGCTGGAGGAGGAGATCCAATTTTATACCAACATTTATTT
		</sequence>
		<sequence>
			<taxon idref="ASHYA077-08|Dolichogenidea_Janzen94|DHJPAR0024738|malaise-trapped|BOLD:AAE8602"/>
			?ATTCTATATTTCTTATTTGGATTATGAGCTGGAATATTAGGATTTTCAATAAGATTAATTATTCGATTAGAACTTGGTATACCAGGATCATTAATTGGAAATGATCAAATTTATAATAGAATTGTAACTTCACACGCTTTTATTATAATTTTTTTTATAGTAATACCTGTAATAATTGGAGGATTTGGAAATTGATTAATTCCACTAATATTAAGATCTCCAGACATATCTTTCCCCCGAATAAATAATATAAGTTTTTGATTATTAATTCCTTCTTTATTTTTATTAATTTTAAGAAGTTTTATTAATACTGGTGTAGGAACAGGATGAACAGTATATCCTCCATTATCTTTAATTTTAGGACATAGAGGAATATCAGTAGACATAAGAATTTTTGCATTACATTTAGCAGGAGCATCATCCATTATAGGTGCAGTAAATTTTATTACTACTATTATAAATATGCGAGTAAATTTATTTTTAATAGATAAAATATCTTTATTTATCTGATCAGTTTTTATTACAGCTATCTTATTATTATTATCACTACCTGTATTAGCAGGTGCAATTACAATACTACTAACTGACCGAAATTTAAATACAAGATTTTTTGACCCAGCTGGAGGAGGAGATCCTATTTTATATCAACATTTATTT
		</sequence>
		<sequence>
			<taxon idref="PLFCB777-20|Dolichogenidea_Janzen94|BIOUG58586-A12|Malaise_trap_PL12-5E|BOLD:AAE8602"/>
			??TTCTATATTTCTTATTTGGATTATGAGCTGGAATATTAGGATTTTCAATAAGATTAATTATTCGATTAGAACTTGGTATACCAGGATCATTAATTGGAAATGATCAAATTTATAATAGAATTGTAACTTCACACGCTTTTATTATAATTTTTTTTATAGTAATACCTGTAATAATTGGAGGATTTGGAAATTGATTAATTCCACTAATATTAAGATCTCCAGACATATCTTTCCCCCGAATAAATAATATAAGTTTTTGATTATTAATTCCTTCTTTATTTTTATTAATTTTAAGAAGTTTTATTAATACTGGTGTAGGAACAGGATGAACAGTATATCCTCCATTATCTTTAATTTTAGGACATAGAGGAATATCAGTAGACATAAGAATTTTTGCATTACATTTAGCAGGAGCATCATCCATTATAGGTGCAGTAAATTTTATTACTACTATTATAAATATGCGAGTAAATTTATTTTTAATAGATAAAATATCTTTATTTATCTGATCAGTTTTTATTACAGCTATCTTATTATTATTATCACTACCTGTATTAGCAGGTGCAATTACAATACTACTAACTGACCGAAACTTAAATACAAGATTTTTTGACCCAGCTGGAGGAGGAGATCCTATTTTATATCAACATTTATT?
		</sequence>
		<sequence>
			<taxon idref="PLEDZ849-20|Dolichogenidea_Janzen94|BIOUG57839-G01|Malaise_trap_PL12-5D|BOLD:AAE8602"/>
[truncated: 72,615 more chars]
