# Supplementary material for: ﻿A revision of the parasitoid wasp genus Dolichogenidea Viereck (Hymenoptera, Braconidae) in the Neotropical region, with the description of 102 new species
Source: Zookeys. 2025 May 7;1237:1–250. doi: 10.3897/zookeys.1237.141007 (PMC12079117; doi:10.3897/zookeys.1237.141007)
Supplement: ﻿Supplementary material 6 — Additional information [file zookeys-1237-001_article-141007__-s006.fas]

>ZMUO.041479|Bracon_kopelkei|Euura_aquilonis|BOLD:ACA2092
???tttatattttttatttggaatatgagctgggatattaggtttatcaataagtttaattattcgtttagaattaggaataccaggaagtttattaggaaatgatcaaatttataatagaatagttactgctcatgcttttgttataattttttttatagtaatacctgttatagttggaggatttggaaattgattattacctttaatattaggagctccagatatagctttccctcgtttaaataatataagattttgattaattattccttcattaattttattacttataagaagaattttaaatgttggggttggtactggatgaacagtttatcctcctttatcttcatctttaggacatagagggttatcagttgatttagctattttttctttacatatagctggagtttcttcaattttaggtgctattaattttattacaacaatttttaatatacatttatttattttaaaattagatcaattaactttgttaatttgatcaatttttattacagctgtattattattattatctttgccagttttagcaggtgcaattactatattattaactgatcgaaatttaaatacttctttttttgatttttcagggggaggggatcctattttgtttcaacatttattt
>GMGRF597-13|Bracon_crassicornis|BOLD:AAF8725
agttttatattttttatttggtatatgagctggaataatgggtttatcaataagtttgattattcgtttagaattaggaataccgggtagtttattaggaaatgatcaaatttataatagaatagttacagcacatgcttttgttataattttttttatagtaataccagtaatagtaggaggatttggtaattgattattacctttaatattaggatctcctgatatagctttccctcgtttaaataatataagtttttggttacttattccttcattattattattattaataagaagaattttaaatgtaggtgttggaactggttgaacagtttatcctcctttatcatcttctttaggacatagaggtttatctgttgatttagctattttttctttacatattgctggaatttcatcaattttaggggctattaattttattactactatttttaatatacatttatttattttaaaattagatcaattaactttattaatttggtcaatttttattactgctgtattattattattatctttacctgtgttagcaggtgctattacaatattattaactgatcgaaatctaaatacatctttttttgatttttcaggaggaggtgatccaattttatttcaacatttattt
>Extraction815|Cotesia_glomerata
aattttatattttatatttggtttatgatcaggaatattaggattttctataagattattaattcgtttagaattaggaatacctggaagattaattggtaatgatcagatttataatagaattgtaacttctcatgcttttattataattttttttatagttatacctgtaataattggcggttttgggaattgattaattcctttgatattaggatctccagatatatcttttcctcgaataaataatataagtttttgattattgattccttctttaatattattaattataagaagatttattaatgtaggagttggaactggttgaactgtttatcctcctttatcattaattttaggtcatgggggaatatcagttgatttaggaattttttctttacatttagctggtgcatcttcaattataggtgctgtaaattttattactactattataaatatacgttcaaatttatttaatatagataaaatatctttattttcttgatctgtatttattactgcaattttattattattatctttacctgttttagcaggtgctattactatattattaactgatcgaaatataaatacaagattttttgatccatcaggtggaggggatccaattctttatcaacatttattt
>DHJPAR0004540|Parapanteles_mariae
?atattatattttttatttggtttatgatcaggaatattaggattttcaataagattattaattcgtttagaattaggaatgccaggaagattaattggtaatgatcaaatttataatagaattgttacttctcatgcttttattataattttttttatagtaatacctgtaataattggtggttttggaaattgattaattcctttaatattaggatcaccagatatatcttttcctcgaataaataatataagtttttggttattaattccttcattattattattgattttaagaagatttattaatgtaggagttggtactggttgaactgtttatccacctttatctttaattttaggtcatggtggaatatctgttgatttaggaattttttctttacatttagctggagcatcttcaattatgggtgctgtaaattttattactactattataaatatacgttcaaatttatttaatatagataaaatgtctttattttcttgatctgtatttattactgcaattttattattattatctttacctgttttagctggtgctattactatattattaactgatcgtaatataaatacaagattttttgatccttcaggtggtggtgatcctattctttatcaacatttattt
>CNCHYM_01052|Dolichogenidea_homoeosomae|
????????????????????????????????????????????????????????????????????????????????????????????????????????????????????????????????????????????????????????????????????????????????????????????????????????????????????????????????????????????ctcgtataaataatataagtttttgattattaattccttctttatttttattaattttaagaggatttattaatactggtgttgggacaggttgaacagtttatcctccattgtcattaatttcaggacatggtgggatatcagttgatttaggaattttttctttacatttagctggtgcttcatcaattataggagctgtaaattttattacaacaattttaaatatacgaacaaatttatttttaatagataagatatctttattttcttgatcagtttttattactgcaattttattattattatctttgcctgttttagcaggagctattactatattattaactgatcgtaatttaaatacaagattttttgatccttctggaggtggagatccaattttatatcaacatttattt
>DHJPAR0056865|Dolichogenidea_tomdaleyi|BOLD:AAD8952
???????????????????????????????????????????????????????????????????????????????atacctggtagattaattggtaatgatcaaatttataatagaatggtaacttctcatgcatttattataattttttttatagttatacctgtaataattggaggatttggaaattgattaattccattaatattaggttcacctgatatatcttttcctcgtataaataatataagattttgattatt?attccttctttatttttattaattttaagaggatttattaatattggtgttggtacaggttgaacagtttatcctcctttatctttaattttaggtcatgggggtatatcagttgatttaggaattttttctttacatttagctggtgcatcttcaattataggtgctgttaattttattactacaattttaaatatacgaacaaatttatttataatagataaaatatctttattttcatgatcagtatttattactgcaattttattattattgtctttacctgttttagctggtgcaattacaatattgttgactgatcgtaatttaaatacaagattttttgatccttctggaggaggagatccaattttatatcaacatttattt
>DHJPAR0050088|Dolichogenidea_tomdaleyi|Antaeotricha_Janzen146|BOLD:AAD8952
aatattatattttatatttggtttatgatctgggatattaggattttcaatgagattaattattcgtttggaattaggtatacctggtagattaattggtaatgatcaaatttataatagaatggtaacttctcatgcatttattataattttttttatagttatacctgtaataattggaggatttggaaattgattaattccattaatattaggttcacctgatatatcttttcctcgtataaataatataagattttgattattgattccttctttatttttattaattttaagaggatttattaatattggtgttggtacaggttgaacagtttatcctcctttatctttaattttaggtcatgggggtatatcagttgatttaggaattttttctttacatttagctggtgcatcttcaattataggtgctgttaattttattactacaattttaaatatacgaacaaatttatttataatagataaaatatctttattttcatgatcagtatttattactgcaattttattattattgtctttacctgttttagctggtgcaattacaatattgttgactgatcgtaatttaaatacaagattttttgatccttctggaggaggagatccaattttatatcaacatttattt
>DHJPAR0056868|Dolichogenidea_tomdaleyi|BOLD:AAD8952
???????????????????????????????????????????????????????????????????????????????atacctggtagattaattggtaatgatcaaatttataatagaatggtaacttctcatgcatttattataattttttttatagttatacctgtaataattggaggatttggaaattgattaattccattaatattaggttcacctgatatatcttt?cctcgtataaataatataagattttgattattgattccttctttatttttattaattttaagaggatttattaatattggtgttggtacaggttgaac?gt?tatcctcctttatctttaattttaggtcatgggggtatatcagttgatttaggaattttttctttacatttagctggtgcatcttcaattataggtgctgttaattttattactac?attttaaatatacgaacaaatttatttataatagataaaatatctttattttcatgatcagtatttattactgcaattttattattattgtctttacctgttttagctggtgcaattacaatattgttgactgatcgtaatttaaatacaagattttttgatccttctggaggaggagatccaattttatatcaacatttattt
>DHJPAR0039032|Dolichogenidea_tomdaleyi|Antaeotricha_BioLep46|BOLD:AAD8952
aatattatattttatatttggtttatgatctgggatattaggattttcaatgagattaattattcgtttggaattaggtatacctggtagattaattggtaatgatcaaatttataatagaatggtaacttctcatgcatttattataattttttttatagttatacctgtaataattggaggatttggaaattgattaattccattaatattaggttcacctgatatatctttccctcgtataaataatataagattttgattattgattccttctttatttttattaattttaagaggatttattaatattggtgttggtacaggttgaacagtttatcctcctttatctttaattttaggtcatgggggtatatcagttgatttaggaattttttctttgcatttagctggtgcatcttcaattataggtgctgttaattttattactacaattttaaatatacgaacaaatttatttataatagataaaatatctttattttcatgatcagtatttattactgcaattttattattattgtctttacctgttttagctggtgcaattacaatattgttgactgatcgtaatttaaatacaagattttttgatccttctggaggaggagatccaattttatatcaacatttattt
>DHJPAR0056860|Dolichogenidea_tomdaleyi|BOLD:AAD8952
????????????????????????????????????????????????????agattaattattcgtttggaattaggtatacctggtagattaattggtaatgatcaaatttataatagaatggtaacttctcatgcatttattataattttttttatagttatacctgtaataattggaggatttggaaattgattaattccattaatattaggttcacctgatatatcttt?cctcgtataaataatataagattttgattattgattccttctttatttttattaattttaagaggatttattaatattggtgttggtacaggttgaac?gt?tatcctcctttatctttaattttaggtcatgggggtatatcagttgatttaggaattttttctttacatttagctggtgcatcttcaattataggtgctgttaattttattactac?attttaaatatacgaacaaatttatttataatagataaaatatctttattttcatgatcagtatttattactgcaattttattattattgtctttacctgttttagctggtgcaattacaatattgttgactgatcgtaat?taaatacaagattttttgatccttctggaggaggaga?????????????????????????
>DHJPAR0064120|Dolichogenidea_tomdaleyi|Omiodes_humeralisDHJ07|BOLD:AAD8952
aatattatattttatatttggtttatgatctgggatattaggattttcaatgagattaattattcgtttggaattaggtatacctggtagattaattggtaatgatcaaatttataatagaatggtaacttctcatgcatttattataattttttttatagttatacctgtaataattggaggatttggaaattgattaattccattaatattaggttcacctgatatatctttccctcgtataaataatataagattttgattattgattccttctttatttttattaattttaagaggatttattaatattggtgttggtacaggttgaacggtctatcctcctttatctttaattttaggtcatgggggtatatcagttgatttaggaattttttctttacatttagctggtgcatcttcaattataggtgctgttaattttattactacgattttaaatatacgaacaaatttatttataatagataaaatatctttattttcatgatcagtatttattactgcaattttattattattgtctttacctgttttagctggtgcaattacaatattgttgactgatcgtaatctaaatacaagattttttgatccttctggaggaggagatccaattttatatcaacatttattt
>DHJPAR0064098|Dolichogenidea_tomdaleyi|Omiodes_humeralisDHJ07|BOLD:AAD8952
aatattatattttatatttggtttatgatctgggatattaggattttcattgagattaattattcgtttggaattaggtatacctggtagattaattggtaatgatcaaatttataatagaatggtaacttctcatgcatttattataattttttttatagttatacctgtaataattggaggatttggaaattgattaattccattaatattaggttcacctgatatatctttccctcgtataaataatataagattttgattattgattccttctttatttttattaattttaagaggatttattaatattggtgttggtacaggttgaacggtctatcctcctttatctttaattttaggtcatgggggtatatcagttgatttaggaattttttctttacatttagctggtgcatcttcaattataggtgctgttaattttattactacgattttaaatatacgaacaaatttatttataatagataaaatatctttattttcatgatcagtatttattactgcaattttattattattgtctttacctgttttagctggtgcaattacaatattgttgactgatcgtaatctaaatacaagattttttgatccttctggaggaggagatccaattttatatcaacatttattt
>DHJPAR0020793|Dolichogenidea_tomdaleyi|Antaeotricha_similisEPR02|BOLD:AAD8952
?atattatattttatatttggtttatgatctgggatattaggattttcaatgagattaattattcgtttggaattaggtatacctggtagattaattggtaatgatcaaatttataatagaatggtaacttctcatgcatttattataattttttttatagttatacctgtaataattggaggatttggaaattgattaattccattaatattaggttcacctgatatatctttccctcgtataaataatataagattttgattattgattccttctttatttttattaattttaagaggatttattaatattggtgttggtacaggttgaacggtctatcctcctttatctttaattttaggtcatgggggtatatcagttgatttaggaattttttctttacatttagctggtgcatcttcaattataggtgctgttaattttattactacaattttaaatatacgaacaaatttatttataatagataaaatatctttattttcatgatcagtatttattactgcaattttattattattgtctttacctgttttagctggtgcaattacaatattgttgactgatcgtaatttaaatacaagattttttgatccttctggaggaggggatccaattttatatcaacatttattt
>DHJPAR0020465|Dolichogenidea_tomdaleyi|Antaeotricha_BioLep46|BOLD:AAD8952
?atattatattttatatttggtttatgatc????atattaggattttcaatgagattaattattcgtttggaattaggtatacctggtagattaattggtaatgatcaaatttataatagaatggtaacttctcatgcatttattataattttttttatagttatacctgtaataattggaggatttggaaattgattaattccattaatattaggttcacctgatatatctttccctcgtataaataatataagattttgattattgattccttctttatttttattaattttaagaggatttattaatattggtgttggtacaggttgaacggtctatcctcctttatctttaattttaggtcatgggggtatatcagttgatttaggaattttttctttacatttagctggtgcatcttcaattataggtgctgttaattttattactacaattttaaatatacgaacaaatttatttataatagataaaatatctttattttcatgatcagtatttattactgcaattttattattattgtctttacctgttttagctggtgcaattacaatattgttgactgatcgtaatttaaatacaagattttttg?tccttc?ggaggag?????????????????????????????
>DHJPAR0040520|Dolichogenidea_tomdaleyi|Antaeotricha_Janzen292DHJ02|BOLD:AAD8952
aatattatattttatatttggtttatgatctgggatattaggattttcaatgagattaattattcgtttggaattaggtatacctggtagattaattggtaatgatcaaatttataatagaatggtaacttctcatgcatttattataattttttttatagttatacctgtaataattggaggatttggaaattgattaattccattaatattaggttcacctgatatatctttccctcgtataaataatataagattttgattattgattccttctttatttttattaattttaagaggatttattaatattggtgttggtacaggttgaacggtctatcctcctttatctttaattttaggtcatgggggtatatcagttgatttaggaattttttctttacatttagctggtgcatcttcaattataggtgctgttaattttattactacaattttaaatatacgaacaaatttatttataatagataaaatatctttattttcatgatcagtatttattactgcaattttattattattgtctttacctgttttagctggtgcaattacaatattgttgactgatcgtaatttaaatacaagattttttgatccttctggaggaggggatccaatttt????????????????
>DHJPAR0064191|Dolichogenidea_tomdaleyi|Omiodes_humeralis|BOLD:AAD8952
aatattatattttatatttggtttatgatctgggatattaggattttcaatgagattaattattcgtttggaattaggtatacctggtagattaattggtaatgatcaaatttataatagaatggtaacttctcatgcatttattataattttttttatagttatacctgtaataattggaggatttggaaattgattaattccattaatattaggttcacctgatatatcttttcctcgtataaataatataagattttgattattgattccttctttatttttattaattttaagaggatttattaatattggtgttggtacaggttgaacagtttaccctcctttatctttaattttaggtcatgggggtatatcagttgatttaggaattttttctttacatttagctggtgcatcttcaattataggtgctgttaattttattactacaattttaaatatacgaacaaatttatttataatagataaaatgtctttattttcatgatcagtatttattactgcaattttattattattgtctttacctgttttagctggtgcaattacaatattgttgactgatcgtaatttaaatacaagattttttgatccttctggaggaggagatccaattttatatcagcatttattt
>DHJPAR0005015|Dolichogenidea_tomdaleyi|Antaeotricha_Janzen31|BOLD:AAD8952
?atattatattttatatttggtttatgatctgggatattaggattttcaatgagattaattattcgtttggaattaggtatacctggtagattaattggtaatgatcaaatttataatagaatggtaacttctcatgcatttattataattttttttatagttatacctgtaataattggaggatttggaaattgattaattccattaatattaggttcacctgatatatcttttcctcgtataaataatataagattttgattattgattccttctttatttttattaattttaagaggatttattaatattggtgttggtacaggttgaacagtttaccctcctttatctttaattttaggtcatgggggtatatcagttgatttaggaattttttctttacatttagctggtgcatcttcaattataggtgctgttaattttattactacaattttaaatatacgaacaaatttatttataatagataaaatgtctttattttcatgatcagtatttattactgcaattttattattattgtctttacctgttttagctggtgcaattacaatattgttgactgatcgtaatttaaatacaagattttttgatccttctggaggaggaga?ccaattttatatcagcatttattt
>DHJPAR0020706|Dolichogenidea_tomdaleyi|Antaeotricha_Janzen77|BOLD:AAD8952
?atattatattttatatttggtttatgatctgggatattaggattttcaatgagattaattattcgtttggaattaggtatacctggtagattaattggtaatgatcaaatttataatagaatggtaacttctcatgcatttattataattttttttatagttatacctgtaataattggaggatttggaaattgattaattccattaatattaggttcacctgatatatctttccctcgtataaataatataagattttgattattgattccttctttatttttattaattttaagaggatttattaatattggtgttggtacaggttgaacagtttaccctcctttatctttaattttaggtcatgggggtatatcagttgatttaggaattttttctttacatttagctggtgcatcttcaattataggtgctgttaattttattactacaattttaaatatacgaacaaatttatttataatagataaaatgtctttattttcatgatcagtatttattactgcaattttattattattgtctttacctgttttagctggtgcaattacaatattgttgactgatcgtaatttaaatacaagattttttgatccttctggaggaggagatccaattttatatcagcatttatt?
>DHJPAR0041993|Dolichogenidea_tomdaleyi|Antaeotricha_Janzen31|BOLD:AAD8952
??????????????????????ttatgatctggaatattaggattttcaatagatttaattattcgtttggaattaggaatacctggtagattaattggtaatgatcaaatttataatagaatggtaacttctcatgcatttattataattttttttatagttatacctgtaataattggaggatttggaaattgattaattccattaatattaggttcacctgatatatcttttcctcgtataaataatataaggttttgattattaattccttctttatttttattaattttaagaggatttattaatactggtgttggtacaggttgaacagtttatcctcctttatctttaattttaggtcatgggggtatatcagttgatttaggaattttttctttacatttagctggtgcatc?tcaattataggtgctgttaattttattactacaattttaaatatacgaacaaatttatttataatagataaaatatctttattttcatgatcagtatttattactgcaattttattattattatctttacctgttttagctggtgcaattacaatattgttgac?????????????????????????????????????????????????????????????????????????
>DHJPAR0031299|Dolichogenidea_tomdaleyi|BOLD:AAD8952
aatattatattttatatttggtttatgatctggaatattaggattttcaataagattaattattcgtttagaattaggaatacctggtagattaattggtaatgatcaaatttataatagaatggtaacttctcatgcatttattataattttttttatagttatacctgtaataattggaggatttggaaattgattaattccattaatattaggctcacctgatatatcttttcctcgtataaataatataaggttttgattattaattccttctttatttttattaattttaagaggatttattaatactggtgttggtacaggttgaacagtttatcctcctttatctttaattttaggtcatgggggtatatcagttgatttaggaattttttctttacatttagctggtgcatcatcaattataggtgctgttaattttattactacaattttaaatatacgaacaaatttatttataatagataaaatatctttattttcatgatcagtatttattactgcaattttattattattatctttacctgttttagctggtgcaattacaatattgttgactgatcgtaatttaaatacaagattttttgatccttctggaggaggagatccaattttatatcaacatttattt
>DHJPAR0041613|Dolichogenidea_tomdaleyi|Antaeotricha_Janzen31|BOLD:AAD8952
aatattatattttatatttggtttatgatctggaatattaggattttcaataagattaattattcgtttggaattaggaatacctggtagattaattggtaatgatcaaatttataatagaatggtaacttctcatgcatttattataattttttttatagttatacctgtaataattggaggatttggaaattgattaattccattaatattaggttcacctgatatatcttttcctcgtataaataatataaggttttgattattaattccttctttatttttattaattttaagaggatttattaatactggtgttggtacaggttgaacagtttatcctcctttatctttaattttaggtcatgggggtatatcagttgatttaggaattttttctttacatttagctggtgcatcatcaattataggtgctgttaattttattactacaattttaaatatacgaacaaatttatttataatagataaaatatctttattttcatgatcagtatttattactgcaattttattattattatctttacctgttttagctggtgcaattacaatattgttgactgatcgtaatttaaatacaagattttttgatccttctggaggaggagatccaattttatatcaacatttattt
>DHJPAR0047198|Dolichogenidea_tomdaleyi|elachbiolep01_biolep46|BOLD:AAD8952
aatattatattttatatttggtttatgatctggaatattaggattttcaataagattaattattcgtttggaattaggaatacctggtagattaattggtaatgatcaaatttataatagaatggtaacttctcatgcatttattataattttttttatagttatacctgtaataattgggggatttggaaattgattaattccattaatattaggttcacctgatatatcttttcctcgtataaataatataaggttttgattattaattccttctttatttttattaattttaagaggatttattaatactggtgttggtacaggttgaacagtttatcctcctttatctttaattttaggtcatgggggtatatcagttgatttaggaattttttctttacatttagctggtgcatcatcaattataggtgctgttaattttattactacaattttaaatatacgaacaaatttatttataatagataaaatatctttattttcatgatcagtatttattactgcaattttattattattatctttacctgttttagctggtgcaattacaatattgttgactgatcgtaatttaaatacaagattttttgatccttctggaggaggagatccaattttatatcaacatttattt
>DHJPAR0020464|Dolichogenidea_tomdaleyi|Antaeotricha_Phillips01|BOLD:AAD8952
?atattatattttatatttggtttatgatctggaatattaggattttcaataagattaattattcgtttggaattaggaatacctggtagattaattggtaatgatcaaatttataatagaatggtaacttctcatgcatttattataattttttttatagttatacctgtaataattgggggatttggaaattgattaattccattaatattaggttcacctgatatatcttttcctcgtataaataatataaggttttgattattaattccttctttatttttattaattttaagaggatttattaatactggtgttggtacaggttgaacagtttatcctcctttatctttaattttaggtcatgggggtatatcagttgatttaggaattttttctttacatttagctggtgcatcatcaattataggtgctgttaattttattactacaattttaaatatacgaacaaatttatttataatagataaaatatctttattttcatgatcagtatttattactgcaattttattattattatctttacctgttttagctggtgcaattacaatattgttgactgatcgtaatttaaatacaagattttttgatccttctggaggaggagatccaatttta?atcaacattta?tt
>DHJPAR0055297|Dolichogenidea_tomdaleyi|Antaeotricha_incrassata|BOLD:AAD8952
aatattatattttatatttggtttatgatctggaatattaggattttcaataagatcaattattcgtttggaattaggaatacctggtagattaattggtaatgatcaaatttataatagaatggtaacttctcatgcatttattataattttttttatagttatacctgtaataattggaggatttggaaattgattaattccattaatattaggttcacctgatatatcttttcctcgtataaataatataaggttttgattattaattccttctttatttttattaattttaagaggatttattaatactggtgttggtacaggttgaacagtttatcctcctttatctttaattttaggtcatgggggtatatcagttgatttaggaattttttctttacatttagctggtgcatcatcaattataggtgctgttaattttattactacaattttaaatatacgaacaaatttatttataatagataaaatatctttattttcatgatcagtatttattactgcaattttattattattatctttacctgttttagctggtgcaattacaatattgttgactgatcgtaatttaaatacaagattttttgatccttctggaggaggagatccaattttatatcaacatttattt
>BIOUG29681-F04|Dolichogenidea_jorgecarvajali|BOLD:AAM5847
?atattatattttatatttggtttatggtctggtatattaggattttcaataagattaattattcgtttagaattaggaatgcctgggagtttaattggtaatgatcaaatttataatagaatagtaacttctcatgcatttattataattttttttatagttatacctgtaataattggaggatttggaaattgattaattccattaatattaggatcgcctgatatatcatttcctcgtataaataatataagattttgattattaattccttcattatttttattaattttaagaggatttattaatactggtgttggtacaggttgaactgtttatccacctttatctttaattttaggtcatggaggtatatcagttgatttaggaattttttccttacatttagctggtgcatcatcaattataggtgctgttaattttattacaacaattttgaatatacgaacaaatttatttattatagataaaatatctttattttcatgatcagtatttattactgcaattttattattattgtctttacctgttttagcaggtgcaattactatattattgactgatcgtaatttaaat?????????????????????????????????????????????????????????
>DHJPAR0031378|Dolichogenidea_jorgecarvajali|BOLD:AAM5847
aatattatattttatatttggtttatggtctggtatattaggattttcaataagattaattattcgtttagaattaggaatgcctgggagtttaattggtaatgatcaaatttataatagaatagtaacttctcatgcatttattataattttttttatagttatacctgtaataattggaggatttggaaattgattaattccattaatattaggatcacctgatatatcatttcctcgtataaataatataagattttgattattaattccttcattatttttattaattttaagaggatttattaatactggtgttggtacaggttgaactgtttatccacctttatctttaattttaggtcatggaggtatatcagttgatttaggaattttttccttacatttagctggtgcatcatcaattataggtgctgttaattttattacaacaattttgaatatacgaacaaatttatttattatagataaaatatctttattttcatgatcagtatttattactgcaattttattattattgtctttacctgttttagcaggtgcaattactatattattgactgatcgtaatttaaatacgagtttttttgatccatctggaggaggagatccaattttatatcaacatttattt
>BIOUG46544-F07|Dolichogenidea_jorgecarvajali|BOLD:AAM5847
???????????????atttggtttatggtctggtatattaggattttcaataagattaattattcgtttagaattaggaatgcctgggagtttaattggtaatgatcaaatttataatagaatagtaacttctcatgcatttattataattttttttatagttatacctgtaataattggaggatttggaaattgattaattccattaatattaggatcgcctgatatattatttcctcgtataaataatataagattttgattattaattccttcattatttttattaattttaagaggatttattaatactggtgttggtacaggttgaactgtttatccacctttatctttaattttaggtcatggaggtatatcagttgatttaggaattttttccttacatttagctggtgcatcatcaattataggtgctgttaattttattacaacaattttgaatatacgaacaaatttatttattatagataaaatatctttattttcatgatcagtatttattactgcaattttattattattgtctttacctgttttagcaggtgcaattactatattattgactgatcgtaatttaaatacgagtttttttgatccatctggaggaggagatccaattttatatcaacattta???
>BIOUG52094-E10|Dolichogenidea_jorgecarvajali|BOLD:AAM5847
??tattatattttatatttggtttatggtctggtatattaggattttcaataagattaattattcgtttagaattaggaatgcctgggagtttaattggtaatgatcaaatttataatagaatagtaacttctcatgcatttattataattttttttatagttatacctgtaataattggaggatttggaaattgattaattccattaatattaggatcgcctgatatatcatttcctcgtataaataatataagattttgattattaattccttcattatttttattaattttaagaggatttattaatactggtgttggtacaggttgaactgtttatccacctttatctttaattttaggtcatggaggtatatcagttgatttaggaattttttccttacatttagctggtgcatcatcaattataggtgctgttaattttattacaacaattttgaatatacgaacaaatttatttattatagataaaatatctttattttcatgatcagtatttattactgcaattttattattattgtctttacctgttttagcaggtgcaattactatattattgactgatcgtaatttaaatacgagtttttttgatccatctggaggaggagatccaattttatatcaacatttatt?
>BIOUG44706-H04|Dolichogenidea_jorgecarvajali|BOLD:AAM5847
???attatattttatatttggtttatggtctggtatattaggattttcaataagattaattattcgtttagaattaggaatgcctgggagtttaattggtaatgatcaaatttataatagaatagtaacttctcatgcatttattataattttttttatagttatacctgtaataattggaggatttggaaattgattaattccattaatattaggatcacctgatatatcatttcctcgtataaataatataagattttgattattaattccttcattatttttattaattttaagaggatttattaatactggtgttggtacaggttgaactgtttatccacctttatctttaattttaggtcatggaggtatatcagttgatttaggaattttttccttacatttagctggtgcatcatcaattataggtgctgttaattttattacaacaattttgaatatacgaacaaatttatttattatagataaaatatctttattttcatgatcagtatttattactgcaattttattattattgtctttacctgttttagcaggtgcaattactatattattgactgatcgtaatttaaatacgagtttttttgatccatctggaggaggagatccaattttatatcaacatctatt?
>BIOUG52311-A10|Dolichogenidea_jorgecarvajali|BOLD:AAM5847
???attatattttatatttggtttatggtctggtatattaggattttcaataagattaattattcgtttagaattaggaatgcctgggagtttaattggtaatgatcaaatttataatagaatagtaacttctcatgcatttattataattttttttatagttatacctgtaataattggaggatttggaaattgattaattccattaatattaggatcacctgatatatcatttcctcgtataaataatataagattttgattattaattccttcattatttttattaattttaagaggatttattaatactggtgttggtacaggttgaactgtttatccacctttatctttaattttaggtcatggaggtatatcagttgatttaggaattttttccttacatttagctggtgcatcatcaattataggtgctgttaattttattacaacaattttgaatatacgaataaatttatttattatagataaaatatctttattttcatgatcagtatttattactgcaattttattattattgtctttacctgttttagcaggtgcaattactatattattgactgatcgtaatttaaatacgagtttttttgatccatctggaggaggagatccaattttatatcaacatttattt
>DHJPAR0064121|Dolichogenidea_christinaagapakisae|Gonionota_Janzen22|BOLD:AAI9755
aatattatattttatatttggtttatgatctggtatattaggattttcaataaggttaattattcgtttagagttaggaatacctgggaggttaattggaaatgatcaaatttataatagaatagtaacttctcatgcatttattataattttttttatagttatacctgtgataattggaggatttggaaattgattaattccattaatattaggatctcctgatatatcatttcctcgtataaataatataagattttgattattaattccctcattatttttattaattttaagaggatttattaatactggtgttggtacaggttgaacagtttatccacctttatctttaattttagggcattcaggtatatcagttgatttaggaattttttctttacatttagctggtgcatcatcaattataggtgctgttaattttattacaacaattttaaatatacgaacaaatttatttataatagataaaatatctttattttcatgatcagtatttattactgcaattttattattattatctttacctgttttagcaggtgcaattactatattattgactgatcgtaatttaaatacaagattttttgatccttctggaggtggagatccaattttatatcaacatttattt
>DHJPAR0004087|Dolichogenidea_christinaagapakisae|Gonionota_Janzen22|BOLD:AAI9755
???????????????????????????????ggtatattaggattttcaataaggttaattattcgtttagagttaggaatacctgggaggttaattggaaatgatcaaatttataatagaatagtaacttctcatgcatttattataattttttttatagttatacctgtgataattggaggatttggaaattgattaattccattaatattaggatctcctgatatatcatttcctcgtataaataatataagattttgattattaattccctcattatttttattaattttaagaggatttattaatactggtgttggtacaggttgaacagtttatccacctttatctttaattttagggcattcaggtatatcagttgatttaggaattttttctttacatttagctggtgcatcatcaattataggtgctgttaattttattacaacaattttaaatatacgaacaaatttatttataatagataaaatatctttattttcatgatcagtatttattactgcaattttattattattatctttacctgttttagcaggtgcaattactatattattgactgatcgtaatttaaatacaagattttttgatccttctggaggtggagatccaattttatatcaacatttattt
>BIOUG86129-D01|Dolichogenidea_christinaagapakisae|BOLD:AAI9755
???attatattttatatttggtttatgatctggtatattaggattttcaataaggttaattattcgtttagagttaggcatacctgggaggttaattggaaatgatcaaatttataatagaatagtaacttctcatgcatttattataattttttttatagttatacctgtgataattggagggtttggaaattgattaattccattaatattaggatctcctgatatatcatttcctcgtataaataatataagattttgattattaattccctcattatttttattaattttaagaggatttattaatactggtgttggtacaggttgaacagtttatccacctttatctttaattttagggcattcaggtatatcagttgatttaggaattttttctttacatttagctggtgcatcatcaattataggtgctgttaattttattacaacaattttaaatatacgaacaaatttatttataatagataaaatatctttattttcatgatcagtatttattactgcaattttattattattatctttacctgttttagcaggtgcaattactatattattgactgatcgtaatttaaatacaagattttttgatccttctggaggtggagatccaattttatatcaacatttatt?
>DHJPAR0052330|Dolichogenidea_sigifredomarini|BOLD:ACI3397
aatattatattttatatttggtttatgatctggtatattaggattttcaataaggttaattattcgtttagagttaggaatacctggaaggttaattggaaatgatcaaatttataatagaatagtaacttctcatgcatttattataattttttttatagttatacctgtgataattggaggatttggaaattgattaattccattaatattaggatcacctgatatatcatttcctcgtataaataatataagattttgattattaattccctcattatttttattaattttaagaggatttattaatactggtgttggtacagggtgaacagtttatccacctttatctttaattttaggacatggaggtatgtcagttgatttaggaattttttctttacatttagctggtgcatcatcaattatgggtgctgttaattttattacaacaattttaattatacgaacaaatttatttataatagataaaatatctttattttcatgatcagtatttattactgcaattttattattattatctttacctgttttagcaggtgcaattactatattattaactgatcgtaatttaaatacaagattttttgatccttctggaggtggggatccaattttatatcaacatttattt
>DHJPAR0041981|Dolichogenidea_tiboshartae|elachJanzen01_Janzen409|BOLD:AAC5949
aatattatattttatatttggtttatgatctggtatattaggattttcaataagattaattattcgtttagagttaggaatacctggaaggttaattggaaatgatcaaatttataatagaatagtaacttctcatgcatttattataattttttttatagttatacctgtgataattggaggatttggaaattgattaattccattgatattaggatcacctgatatatcatttcctcgtataaataatataagattttggttattaattccttcattatttttattaattttaagaggatttattaatactggtgttggtacaggttgaacagtttatccacctttatctttaattttaggtcacgggggtatatcagttgatttaggaattttttctttacatttagctggtgcatcatcaattataggtgctgttaattttattacaacaattttaaatatacgaacaaatttatttataatagataaaatatctttattttcatgatcagtatttattactgcaattttattattattatctttgcctgttttagcgggtgctattactatattattgactgatcgtaacttaaatacaagattttttgatccatctggaggtggagatccaattttatatcaacatttattt
>BIOUG93201-F03|Dolichogenidea_tiboshartae|BOLD:AAC5949
aatattatattttatatttggtttatgatctggtatattaggattttcaataagattaattattcgtttagagttaggaatacctggaaggttaattggaaatgatcaaatttataatagaatagtaacttctcatgcatttattataattttttttatagttatacctgtgataattggaggatttggaaattgattaattccattgatattaggatcacctgatatatcatttcctcgtataaataatataagattttggttattaattccttcattatttttattaattttaagaggatttattaatactggtgttggtacaggttgaacagtttatccacctttatctttaattttaggtcacgggggtatatcagttgatttaggaattttttctttacatttagctggtgcatcatcaattataggtgctgttaattttattacaacaattttaaatatacgaacaaatttatttataatagataaaatatctttattttcatgatcagtatttattactgcaattttattattattatctttgcctgttttagcgggtgctattactatattattgactgatcgtaacttaaatacaagattttttgatccatctggaggtggagatccaattttatatcaacatttact?
>BIOUG97062-B10|Dolichogenidea_tiboshartae|BOLD:AAC5949
???attatattttatatttggtttatgatctggtatattaggattttcaataagattaattattcgtttagagttaggaatacctggaaggttaattggaaatgatcaaatttataatagaatagtaacttctcatgcatttattataattttttttatagttatacctgtgataattggaggatttggaaattgattaattccattgatattaggatcacctgatatatcatttcctcgtataaataatataagattttggttattaattccttcattatttttattaattttaagaggatttattaatactggtgttggtacaggttgaacagtttatccacctttatctttaattttaggtcacgggggtatatcagttgatttaggaattttttctttacatttagctggtgcatcatcaattataggtgctgttaattttattacaacaattttaaatatacgaacaaatttgtttataatagataaaatatctttattttcatgatcagtatttattactgcaattttattattattatctttgcctgttttagcgggtgctattactatattattgactgatcgtaacttaaatacaagattttttgatccatctggaggtggagatccaattttatatcaacatttat??
>DHJPAR0041896|Dolichogenidea_ninamasisae|Megalota_spinulosa|BOLD:AAY4690
aatattatattttatatttggtttatgatctggtatattaggattttcaataagattaattattcgtttagaattaggaataccaggaaggttaattggtaatgatcaaatttataatagaatagtaacttctcatgcatttattataattttttttatagttatacctgtaataattgggggatttggaaattgattaattccattaatattaggatctcctgatatatcatttcctcgtataaataatataagattttgattattaattccttcattatttttattaattttaagaggctttattaatactggtgttggtacaggttgaacagtttatcctcctttatctttaattttaggtcatggaggaatatcagttgatttaggaattttttctttacatttagcaggcgcatcatcaattataggtgctgttaattttattacaacaattttaaatatacgaataaatttatttttaatagataagatttctttattttcatgatcagtatttattacggcaattttattattattatctttgcctgttttagcaggtgcaattactatattattgactgatcgtaatttaaatacaagattttttgacccttcagggggaggagatccaattttgtatcaacatttattt
>DHJPAR0064108|Dolichogenidea_ninamasisae|BOLD:AAY4690
aatattatattttatatttggtttatgatctggtatattaggattttcaataagattaattattcgtttagaattaggaataccaggaaggttaattggtaatgatcaaatttataatagtatagtaacttctcatgcatttattataattttttttatagttatacctgtaataattgggggatttggaaattgattaattccattaatattaggatctcctgatatatcatttcctcgtataaataatataagattttgattattaattccttcattatttttattaattttaagaggatttattaatactggtgttggtacaggttgaacagtttatcctcctttatctttgattttaggtcatggaggaatatcagttgatttaggaattttttctttacatttagcaggtgcatcatcaattataggtgctattaattttattacaacaattttaaatatacgaataaatttatttttaatagataagatttctttattttcatgatcagtatttattacggcaattttattattattatctttgcctgttttagcaggtgcaattactatattattgactgatcgtaatttaaatacaagattttttgatccttcagggggaggagatccaattttgtatcaacatttattt
>DHJPAR0054803|Dolichogenidea_sallydaleyae|elachBioLep01_BioLep286|BOLD:ACM2280
aatattatattttatatttggtttatgatctggtatattaggattttcaataagtttaattattcgtttagaattaggaatacctggtagattaattggtaatgatcaaatttataatagaatagtaacttctcatgcatttattataattttttttatagtaatacctgtaataattggaggttttggaaattgattaattccattaatattaggatctcctgatatatcatttcctcgaataaataatataagattttgattattaattccttctttatttttattaatcttaagaggatttattaatataggtgttggtacaggttgaacagtttatcctcctttatctttagttttagggcatggaggtatatcagttgatttaggaattttttctttacatttagctggtgcttcatcaattataggtgctgtaaattttattactacaattttaaatatacgaacaaatttatttataatagataaaatatctttattttcatgatcagtatttattactgcaattttattattattatctttacctgttttggctggtgcaattactatattattaactgatcgtaatttaaatacaagattttttgatccttcaggaggaggt???????????????????????????
>DHJPAR0049137|Dolichogenidea_pedroleoni|Eadmuna_Janzen01|BOLD:AAB4946
???????????????????????????????????????????????????????????????????????????????atacctggaagattaattggcaatgatcaaatttataatagaatagtaacttctcatgcatttattataatt?ttt?tatagtaatacc?gtaataattggaggttttggaaat?gattaattccattaatattaggatctcctgatatatcatttcctcgtataaataatataagattttgattattaattccttctttatttttattaattttaagaggatttattaat?caggtgttggtacaggttgaacagtttatcctcctttatctttaattttaggacatgggggcatatctgttgatttaggaattttttctttacatttagctggttcttcatcaattataggtgctgttaattttattactacaattttaaatatacgaacaaatttatttataatagataaaatatctttattttcatgatcagtatttattactgcaattttattattattatctttgccagttttagctggagctattaccatattattaactgatcgtaatttaaatacaagattttttgacccttcaggaggaggtgat????????????????????????
>DHJPAR0003987|Dolichogenidea_pedroleoni|Eadmuna_Janzen01|BOLD:AAB4946
???????????????????????????????ggaatgttaggattttcaataagtttaattattcgtttagaattaggcatacctggaagattaattggcaatgatcaaatttataatagaatagtaacttctcatgcatttattataattttttttatagtaatacctgtaataattggaggttttggaaattgattaattccattaatattaggatctcctgatatatcatttcctcgtataaataatataagattttgattattaattccttctttatttttattaattttaagaggttttattaatacaggtgttggtacaggttg?acagtttatcctcctttatctttaattttaggacatgggggcatatctgttgatttaggaattttttctttacatttagctggttcttcatcaattataggtgctgttaattttattactacaattttaaatatacgaacaaatttatttataatagataaaatatctttattttcatgatcagtatttattactgcaattttattattattatctttgccagttttagctggagctattaccatattattaactgatcgtaatttaaatacaagattttttgacccttcaggaggaggtgatccaattttatatcaacatttattt
>DHJPAR0038298|Dolichogenidea_pedroleoni|Eadmuna_Janzen01|BOLD:AAB4946
aatattatattttatatttggtctatggtctggaatgttaggattttcaataagtttaattattcgtttagaattaggcatacctggaagattaattggcaatgatcaaatttataatagaatagtaacttctcatgcatttattataattttttttatagtaatacctgtaataattggaggttttggaaattgattaattccattaatattaggatctcctgatatatcatttcctcgtataaataatataagattttgattattaattccttctttatttttattaattttaagaggttttattaatacaggtgttggtacaggttgaacagtttatcctcctttatctttaattttaggacatgggggcatatctgttgatttaggaattttttctttacatttagctggttcttcatcaattataggtgctgttaattttattactacaattttaaatatacgaacaaatttatttataatagataaaatatctttattttcatgatcagtatttattactgcaattttattattattatctttgccagttttagctggagctattaccatattattaactgatcgtaatttaaatacaagattttttgacccttcaggaggaggtgatccaattttatatcaacatttattt
>DHJPAR0002943|Dolichogenidea_pedroleoni|Eadmuna_Janzen01|BOLD:AAB4946
??????????????????????????ggtctggaatgttaggattttcaataagtttaattattcgtttagaattaggcatacctggaagattaattggcaatgatcaaatttataatagaatagtaacttctcatgcatttattataattttttttatagtaatacctgtaataattggaggttttggaaattgattaattccattaatattaggatctcctgatatatcatttcctcgtataaataatataagattttgattattaattccttctttatttttattaattttaagaggttttattaatacaggtgttggtacaggttgaacagtttatcctcctttatctttaattttaggacatgggggcatatctgttgatttaggaattttttctttacatttagctggttcttcatcaattataggtgctgttaattttattactacaattttaaatatacgaacaaatttatttataatagataaaatatctttattttcatgatcagtatttattactgcaattttattattattatctttgccagttttagctggagctattaccatattattaactgatcgtaatttaaatacaagattttttgacccttcaggaggaggtgatccaattttatatcaacatttattt
>DHJPAR0003969|Dolichogenidea_pedroleoni|Eadmuna_Janzen01|BOLD:AAB4946
???????????????????????????????ggaatgttaggattttcaataagtttaattattcgtttagaattaggcatacctggaagattaattggcaatgatcaaatttataatagaatagtaacttctcatgcatttattataattttttttatagtaatacctgtaataattggaggttttggaaattgattaattccattaatattaggatctcctgatatatcatttcctcgtataaataatataagattttgattattaattccttctttatttttattaattttaagaggttttattaatacaggtgttggtacaggttgaacagtttatcctcctttatctttaattttaggacatgggggcatatctgttgatttaggaattttttctttacatttagctggttcttcatcaattataggtgctgttaattttattactacaattttaaatatacgaacaaatttatttataatagataaaatatctttattttcatgatcagtatttattactgcaattttattattattatctttgccagttttagctggagctattaccatattattaactgatcgtaatttaaatacaagattttttgacccttcaggaggaggtgatccaattttatatcaacatttattt
>DHJPAR0004254|Dolichogenidea_pedroleoni|Eadmuna_Janzen01|BOLD:AAB4946
???????????????????????????????ggaatgttaggattttcaataagtttaattattcgtttagaattaggcatacctggaagattaattggcaatgatcaaatttataatagaatagtaacttctcatgcatttattataattttttttatagtaatacctgtaataattggaggttttggaaattgattaattccattaatattaggatctcctgatatatcatttcctcgtataaataatataagattttgattattaattccttctttatttttattaattttaagaggttttattaatacaggtgttggtacaggttgaacagtttatcctcctttatctttaattttaggacatgggggcatatc?gttgatttaggaattttttctttacatttagctggttcttcatcaattataggtgctgttaattttattactacaattttaaatatacgaacaaatttatttataatagataaaatatctttattttcatgatcagtatttattactgcaattttattattattatctttgccagttttagctggagctattaccatattattaactgatcgtaatttaaatacaagattttttgacccttcaggaggaggtgatccaattttatatcaacatttattt
>DHJPAR0004256|Dolichogenidea_pedroleoni|Eadmuna_Janzen01|BOLD:AAB4946
???????????????????????????????ggaatgttaggattttcaataagtttaattattcgtttagaattaggcatacctggaagattaattggcaatgatcaaatttataatagaatagtaacttctcatgcatttattataattttttttatagtaatacctgtaataattggaggttttggaaattgattaattccattaatattaggatctcctgatatatcatttcctcgtataaataatataagattttgattattaattccttctttatttttattaattttaagaggttttattaatacaggtgttggtacaggttgaacagtttatcctcctttatctttaattttaggaca?gggggcatatc?gttgatttaggaattttttctttacatttagctggttcttcatcaattataggtgctgttaattttattactacaattttaaatatacgaacaaatttatttataatagataaaatatctttattttcatgatcagtatttattactgcaattttattattattatctttgccagttttagctggagctattaccatattattaactgatcgtaatttaaatacaagattttttgacccttcaggaggaggtgatccaattttatatcaacatttattt
>DHJPAR0004071|Dolichogenidea_pedroleoni|Eadmuna_Janzen01|BOLD:AAB4946
?????????????????????????????????????????????????????????????????????????????????acctggaagattaattggcaatgatcaaatttataatagaatagtaacttctcatgcatttattataattttttttatagtaatacctgtaataattggaggttttggaaattgattaattccattaatattaggatctcctgatatatcatttcctcgtataaataatataagattttgattattaattccttctttatttttattaattttaagaggttttattaatacaggtgttggtacaggttgaacagtttatcctcctttatctttaattttaggaca?gggggcatatctgttgatttaggaattttttctttacatttagctggttcttcatcaattataggtgctgttaattttattactacaattttaaatatacg?acaaatttatttataatagataaaatatctttattttcatgatcagtatttattactgcaattttattattattatctttgc???????????????????????????????????????????????????????????????????????????????????????????????????????????
>DHJPAR0012968|Dolichogenidea_pedroleoni|Eadmuna_Janzen01|BOLD:AAB4946
?atattatattttatatttggtctatggtctggaatgttaggattttcaataagtttaattattcgtttagaattaggcatacctggaagattaattggcaatgatcaaatttataatagaatagtaacttctcatgcatttattataattttttttatagtaatacctgtaataattggaggttttggaaattgattaattccattaatattaggatctcctgatatatcatttcctcgtataaataatataagattttgattattaattccttctttatttttattaattttaagaggttttattaatacaggtgttggtacaggttgaacagtttatcctcctttatctttaattttaggacatgggggcatatctgttgatttaggaattttttctttacatttagctggttcttcatcaattataggtgctgttaattttattactacaattttaaatatacgaacaaatttatttataatagataaaatatctttattttcatgatcagtatttattactgcaattttattattattatctttgccagttttagctggagctattaccatattattaactgatcgtaatttaaatacaagattttttgacccttcaggaggaggtga?ccaattttatatcaacatttattt
>DHJPAR0004269|Dolichogenidea_pedroleoni|Eadmuna_Janzen01|BOLD:AAB4946
?atattatattttatatttggtctatggtctggaatgttaggattttcaataagtttaattattcgtttagaattaggcatacctggaagattaattggcaatgatcaaatttataatagaatagtaacttctcatgcatttattataattttttttatagtaatacctgtaataattggaggttttggaaattgattaattccattaatattaggatctcctgatatatcatttcctcgtataaataatataagattttgattattaattccttctttatttttattaattttaagaggttttattaatacagg?gttggtacaggttgaacagtttatcctcctttatctttaattttaggacatgggggcatatctgttgatttaggaattttttctttacatttagctggttcttcatcaattataggtgctgttaattttattactacaattttaaatatacgaacaaatttatttataatagataaaatatctttattttcatgatcagtatttattactgc?attttattattattatctttgccagttttagctggagctattaccatattattaactgatcgtaatttaaatac??gattttttgacccttcaggaggagg????????????????????????????
>DHJPAR0012967|Dolichogenidea_pedroleoni|Eadmuna_Janzen01|BOLD:AAB4946
?atattatattttatatttggtctatggtctggaatgttaggattttcaataagttgaattattcgtttagaattaggcatacctggaagattaattggcaatgatcaaatttataatagaatagtaacttctcatgcatttattataatt?tttttatagtaatacc?gtaataattggaggttttggaaattgattaattccattaatattaggatctcctgatatatcatttcctcgtataaataatataagattttgattattaattccttctttatttttattaattttaagaggttttattaatacaggtgttggtacaggttgaacagtttatcctcctttatctttaattttaggacatgggggcatatctgttgatttaggaattttttctttacatttagctggttcttcatcaattataggtgctgttaattttattactacaattttaaatatacgaacaaatttatttataatagataaaatatctttattttcatgatcagtatttattactgcaattttattattattatctttgccagttttagctggagctattaccatattattaactgatcgtaatttaaatacaagattttttgatccttcaggaggaggtgatccaattttatatcaacatttattt
>DHJPAR0004274|Dolichogenidea_alixhamiltonae|Banisia_myrsusalisDHJ01|BOLD:AAL2285
???????????????????????????????ggcatattgggattttcaataagtttaattattcgtttagagttaggtgtatcagggagattaattggtaatgatcaaatttataatagtatagtaacttctcatgcttttattataattttttttatagttatacctgttataattggaggttttgggaattggttaattccattaatattaggatcaccagatatatcatttcctcgaataaataatataagattttgattattrattccttcwttatttttattaattttaagaggttttattaatacaggtgttggtacaggttgaacagtttatcctcctttatctttaattttaggacatgggggcatatctgttgatttaggaattttttctttacatttagctggttcttcatcaattataggtgctgttaattttattactacaattttaaatatacgaacaaatttatttataatagataaaatatctttattttcatgatcagtatttattactgcaattttattattattatctttgccagttttagctggagctattaccatattattaactgatcgtaatttaaatacaagattttttgacccttcaggaggaggtgatccaattttatatcaacatttattt
>DHJPAR0003965|Dolichogenidea_sp.|Eadmuna_Janzen01|BOLD:AAB4946
???????????????????????????????????????????????????????????????????????????????????????????????????????????????????????????????????????????????????????????????????????????????????????????????????????????????????????????????????????????????gaataaataatataagattttgattattaattccttctttatttttattaattttaagaggttttattaatacaggtgttggtacaggttgaacagtttatcctcctttatctttaattttaggacatgggggcatatctgttgatttaggaattttttctttacatttagctggttcttcatcaattataggtgctgttaattttattactacaattttaaatatacgaacaaatttatttataatagataaaatatctttattttcatgatcagtatttattactgcaattttattattattatctttgccagttttagctggagctattaccatattattaactgatcgtaatttaaatacaagattttttgacccttcaggaggaggtgatccaattttatatcaacatttattt
>DHJPAR0003988|Dolichogenidea_sp.|Eadmuna_Janzen01|BOLD:AAB4946
???????????????????????????????ggaatgttaggattttcaataagtttaattattcgtttagaattaggcatacctggaagattaattggcaatgatcaaatttataatagaatagtaacttctcatgcatttattataattttttttatagtaatacctgtaataattggaggttttggaaattgattaattccattaatattaggatctcctgatatatcatttcctcgtataaataatataagattttgattattaattccttctttatttttattaattttaagaggttttattaatacaggtgttggaactggatgaacag?ttatcctcctttatctttaattttaggacatgggggcatatc?gt?gatttaggaattttttctttacattt?gctgga??ttcatcaattataggtgctgttaattttattactacaattttaaatatacgaacaaatttatttataatagataaaatatctttattttcatgatcagtatttattactgcaattttattattattatctttgccagttttagctggagctattaccatattattaactgatcgtaatttaaatacaagattttttgacccttcaggaggaggtgatccaattttatatcaacatttattt
>DHJPAR0031440|Dolichogenidea_anniapicadoae|BOLD:ABY7999
aatgttatatttcatatttggattatgatctggaatattaggattttcaataagtttaattattcgattagaattaggtatacctggaagattaattggtaatgatcaaatttataatagaatggtaacttctcatgcatttattataattttttttatagttatacctgtaataattggaggttttggaaattgattaattccattaatattaggatcacctgatatatcatttcctcgaataaataatataagattttgattattaattccttcattatttttattaattttaagagggtttattaatactggtgttgggacaggttgaacagtttatcctcctttgtctttaattttaggtcatggaggaatatcagttgatttaggaattttttctttacatttagctggttcatcatcaattataggttctgttaattttattactacaattttaaatatacgaacaaatttatttataatagataaaatatctttattttcatgatcagtatttattactgcaattttattattattatctttacctgttttagctggtgcaattactatattattaactgatcgtaatttaaatacaagattttttgatccttcaggtggtggtgatccaattttatatcaacatttattt
>DHJPAR0013228|Dolichogenidea_anniapicadoae|BOLD:ABY7999
?atgttat?tttcatatttggattatgatctggaatattaggattttcaataagtttaattattcgattagaattaggtatacctggaagattaattggtaatgatcaaatttataatagaatggtaacttctcatgcatttattataattttttttatagttatacctgtaataattggaggttttggaaattgattaattccattaatattaggatcacctgatatatcatttcctcgaataaataatataagattttgattattaattccttcattatttttattaattttaagagggtttattaatactggtgttgggacaggttgaacagtttatcctcctttgtctttaattttaggtcatggaggaatatcagttgatttaggaattttttctttacatttagctggttcatcatcaattataggttctgttaattttattactacaattttaaatatacgaacaaatttatttataatagataaaatatctttattttcatgatcagtatttattactgcaattttattattattatctttacctgttttagctggtgcaattactatattattaactgatcgtaatttaaatacaagattttttgatccttcaggtggtggtgatccaattttatatcaacatttattt
>DHJPAR0040489|Exoryza_richardashleyi|gelJanzen01_Janzen349|BOLD:ABX6267
aatattatattttatattcggtttatgatctggaatattaggattttctataagtttaattattcgtttagaattaggaatacctggtagattaattggaaatgatcaaatttataatagtatagttacttctcatgcatttattataattttttttatagttatacctgtaataattggaggatttggaaattgattaattccattaatattaggatcacctgatatatcatttcctcgaataaataatataagattttgattattaattccttcattatttttattaattttaagtggatttattaatactggtgttggtacaggttgaacagtttatcctcctttatctttaattttaggacatggaggaatatcagttgatttaggaattttttctttacatttagctggtgcatcatcaattataggagctgttaattttattactacaattttaaatatacgaacaaatttatttataatagataaaatatctttattttcatgatcagtatttattactgcaattttattattattatctttacctgttttagctggtgctattactatattattaactgatcgtaatttaaatacaagattttttgatccttcaggtggtggtgatccaattttgtatcaacatttattt
>BIOUG89258-E08.ONT3|Microgastrinae|BOLD:ABX6267
aatattatattttatattcggtttatggtctggaatattaggattttctataagtttaattattcgtttagaattaggaatacctggtagattaattggaaatgatcaaatttataatagtatagttacttctcatgcatttattataattttttttatagttatacctgtaataattggaggatttggaaattgattaattccattaatattaggatcacctgatatatcatttcctcgaataaataatataagattttgattattaattccttcattatttttattaattttaagtggatttattaatactggtgttggtacaggttgaacagtttatcctcctttatctttaattttaggacatggaggaatatcagttgatttaggaattttttctttacatttagctggtgcatcatcaattataggagctgttaattttattactacaattttaaatatacgaacaaatttatttataatagataaaatatctttattttcatgatcagtatttattactgcaattttattattattatctttacctgttttagctggtgctattactatattattaactgatcgtaatttaaatacaagattttttgatccttcaggtggtggtgatccaattttgtatcaacatttattt
>CCDB-28465-H04|Microgastrinae|BOLD:ABX6267
??tattatattttatattcggtttatgatctggaatattaggattttcaataagtttgattattcgtttagaattaggaatacctggtagattaattggtaatgatcaaatttataatagtatagttacttctcatgcatttattatgattttttttatagttatacctgtaataattggaggatttggaaattgattaattccattaatattaggatcacctgatatatcatttcctcgaataaataatataaggttttgattattaattccttcattatttttattaattttaagtggatttattaatactggtgttggcacaggttgaacaatttatcctcctttatctttaattttaggacatggaggaatatcagttgatttaggaattttttctttacatttagctggtgcatcatcaattataggagctgttaattttattactacaattttaaatatacgaacaaatttatttataatagataaaatatctttattttcatgatcagtatttattactgcaattttattattattatctttacctgttttagctggtgctattactatattattaactgatcgtaatttaaatacaagattttttgatccttcaggtggtggtgatccaattttgtatcaacatttat??
>DHJPAR0034150|Exoryza_ritaashleyae|BOLD:ABX6267
aatattatattttatattcggtttatgatctggaatattaggattttcaataagtttgattgttcgtttagaattaggaatacctggtagattaattggtaatgatcaaatttataatagtatagttacttctcatgcatttattatgattttttttatagttatacctgtaataattggaggatttggaaattgattaattccattaatattaggatcacctgatatatcatttcctcgaataaataatataaggttttgattattaattccttcattatttttattaattttaagtggatttattaatactggtgttggtacaggttgaacaatttatcctcctttatctttaattttaggacatggaggaatatcagttgatttaggaattttttctttacatttagctggtgcatcatcaattataggagctgttaattttattactacaattttaaatatacgaacaaatttatttataatagataaaatatctttattttcatgatcagtatttattactgcaattttattattattatctttacctgttttagctggtgctattactatattattaactgatcgtaatttaaatacaagattttttgatccttcaggtggtggtgatccaattttgtatcaacatttattt
>DHJPAR0034103|Exoryza_ritaashleyae|BOLD:ABX6267
aatattatattttatattcggtttatgatctggaatattaggattttcaataagtttgattgttcgtttagaattaggaatacctggtagattaattggtaatgatcaaatttataatagtatagttacttctcatgcatttattatgattttttttatagttatacctgtaataattggaggatttggaaattgattaattccattaatattaggatcacctgatatatcatttcctcgaataaataatataaggttttgattattaattccttcattatttttattaattttaagtggatttattaatattggtgttggtacaggttgaacaatttatcctcctttatctttaattttaggacatggaggaatatcagttgatttaggaattttttctttacatttagctggtgcatcatcaattataggagctgttaattttattactacaattttaaatatacgaacaaatttatttataatagataaaatatctttattttcatgatcagtatttattactgcaattttattattattatctttacctgttttagctggtgctattactatattattaactgatcgtaatttaaatacaagattttttgatccttcaggtggtggtgatccaattttgtatcaacatttattt
>DHJPAR0031496|Exoryza_yeimycedenoae|BOLD:ABX6267
aatattatatttcatatttggtttatgatctggaatattaggattttcaataagtttaattattcgtttagaattaggaatacctggtagattaattggtaatgatcaaatttataatagtatagttacttctcatgcatttattatgattttttttatagttatacctgtaataattggaggatttggaaattgattaattccattaatattaggatcacctgatatatcatttcctcgaataaataatataagattttgattattaattccttcattatttttattaattttaagtggatttattaatactggtgttggtacaggttgaacagtttatcctcctttatctttaattttaggacatggaggaatatcagttgatttaggaattttttctttacatttagcaggtgcatcatcaattataggatctgttaattttattactacaattttaaatatacgaacaaatttatttataatagataaaatatctttatttttatgatcagtatttattactgcaattttattattattatctttacctgttttagctggtgctattactatattattaactgatcgtaatttaaatacaagattttttgatccttcaggtggtggtgatccaattttgtatcaacatttattt
>DHJPAR0013235|Exoryza_yeimycedenoae|BOLD:ABX6267
??tattatatttcatatttggtttatgatctggaatattaggattttcaataagtttaattattcgtttagaattaggaatacctggtagattaattggtaatgatcaaatttataatagtatagttacttctcatgcatttattatgattttttttatagttatacctgtaataattggaggatttggaaattgattaattccattaatattaggatcacctgatatatcatttcctcgaataaataatataagattttgattattaattccttcattatttttattaattttaagtggatttattaatactggtgttggtacaggttgaacagtttatcctcctttatctttaattttaggacatggaggaatatcagttgatttaggaattttttctttacatttagcaggtgcatcatcaattataggatctgttaattttattactacaattttaaatatacgaacaaatttatttataatagataaaatatctttatttttatgatcagtatttattactgcaattttattattattatctttacctgttttagctggtgctattactatattattaactgatcgtaatttaaatacaagattttttgatccttcaggtggtgg?gatccaattttgtatc?acatttattt
>DHJPAR0051423|Exoryza_mariabustosae|gelJanzen01_Janzen319|BOLD:AAN2496
aatattatattttatatttggtttatgatctggaatattaggattttcaataagtttaattattcgtttagagttaggtatacctggtagattaattggtaatgatcaaatttataatagaatagttacctctcatgcatttattataattttttttatagttatacctgtaataattgggggatttggtaattgattaattcctttaatattaggatcacctgatatatcatttcctcgaataaataatatgagattttgattattaattccttcattatttttattaattttaagtggatttattaatacaggtgttggtacaggttgaacagtttatcctcctttatctttaattttagggcatggtggaatatcagttgatttaggaattttttctttacatttggccggtgcatcatcaattataggggctgtaaattttattactacaattttaaatatacgaacaaatttatttataatagataaaatatctttattttcatgatcagtttttattactgcaattttattattattatctttacctgttttagctggtgctattactatattattaactgatcgtaatttaaatacaagattttttgatccttcaggtggaggtgatccaattttgtatcaacatttattt
>DHJPAR0039467|Exoryza_mariabustosae|gelJanzen01_Janzen319|BOLD:AAN2496
aatattatattttatatttggtttatgatctggaatattaggattttcaataagtttaattattcgtttagagttaggtatacctggtagattaattggtaatgatcaaatttataatagaatagttacttctcatgcatttattataattttttttatagttatacctgtaataattgggggatttggtaattgattaattcctttaatattaggatcacctgatatatcatttcctcgaataaataatatgagattttgattattaattccttcattatttttattaattttaagtggatttattaatacaggtgttggtacaggttgaacagtttatcctcctttatctttaattttagggcatggtggaatatcagttgatttaggaattttttctttacatttggccggtgcatcatcaattataggggctgtaaattttattactacaattttaaatatacgaacaaatttatttataatagataaaatatctttattttcatgatcagtttttattactgcaattttattattattatctttacctgttttagctggtgctattactatattattaactgatcgtaatttaaatacaagattttttgatccttcaggtggaggtgatccaattttgtatcaacatttattt
>DHJPAR0052281|Exoryza_mariabustosae|gelJanzen01_Janzen319|BOLD:AAN2496
aatattatattttatatttggtttatgatctggaatattaggattttcaataagtttaattattcgtttagagttaggtatacctggtagattaattggtaatgatcaaatttataatagaatagttacctctcatgcatttattataattttttttatagttatacctgtaataattgggggatttggtaattgattaattcctttaatattaggatcacctgatatatcatttcctcgaataaataatatgagattttgattattaattccttcattatttttattaattttaagtggatttattaatacaggtgttggtacaggttgaacagtttatcctcctttatctttaattttagggcatggtggaatatcagttgatttaggaattttttctttacatttggccggtgtatcatcaattataggggctgtaaattttattactacaattttaaatatacgaacaaatttatttataatagataaaatatctttattttcatgatcagtttttattactgcaattttattattattatctttacctgttttagctggtgctattactatattattaactgatcgtaatttaaatacaagattttttgatccttcaggtggaggtgatccaattttgtatcaacatttattt
>DHJPAR0039488|Exoryza_mariabustosae|gelJanzen01_Janzen319|BOLD:AAN2496
aatattatattttatatttggtttatgatctggaatattaggattttcaataagtttaattattcgtttagagttaggtatacctggtagattaattggtaatgatcaaatttataatagaatagttacttctcatgcatttattataattttttttatagttatacctgtaataattgggggatttggtaattgattaattcctttaatattaggatcacctgatatatcatttcctcgaataaataatatgagattttgattattaattccttcattatttttattaattttaagtggatttattaatacaggtgttggtacaggttgaacagtttatcctcctttatctttaattttagggcatggtggaatatcagttgatttaggaattttttctttacatttggccggtgcatcatcaattataggggctgttaattttattactacaattttaaatatacgaacaaatttatttataatagataaaatatctttattttcatgatcagtttttattactgcaattttattattattatctttacctgttttagctggtgctattactatattattaactgatcgtaatttaaatacaagattttttgatccttcaggtggaggtgatccaattttgtatcaacatttattt
>DHJPAR0033751|Exoryza_rosamatarritae|BOLD:ABY5258
aatattatattttatatttggtttatgatctggaatattaggattttcaataagtttaattattcgtttagagttaggtatacctggtagattaattggtaatgatcaaatttataatagtatagttacttctcatgcatttattataattttttttatagttatacctgtaataattggaggatttggaaattgattaattccattaatattaggttcacctgatatatcatttcctcgaataaataatataagattttgattattaattccttcattatttttattaattttaagtggatttattaatacaggtgttggtacaggttgaacagtttatcctcctttatctttaattttaggacatggtggaatatcagttgatttaggtattttttctttacatttagctggtgcatcatcaattataggagctgttaattttattactacaattttaaatatgcgaacaaatttatttataatagataaaatatctttattttcatgatcggtatttattactgcaattttattattattatctttacctgttttagctggtgcaattactatattattaactgatcgtaatttaaatacaagattttttgatccttcaggtggaggtgatccaattttgtatcaacatttattt
>DHJPAR0053038|Exoryza_rosamatarritae|gelJanzen01_Janzen16|BOLD:ABY5258
aatattatattttatatttggtttatgatctggaatattaggattttcaataagtttaattattcgtttagagttaggtatacctggtagattaattggtaatgatcaaatttataatagtatagttacttctcatgcatttattataattttttttatagttatacctgtaataattggaggatttggaaattgattaattccattaatattaggttcacctgatatatcatttcctcgaataaataatataagattttgattattaattccttcattatttttattaattttaagtggatttattaatacaggtgttggtacaggttgaacagtttatcctcctttatctttaattttaggacatggtggaatatcagttgatttaggtattttttctttacatttggctggtgcatcatcaattataggagctgttaattttattactacaattttaaatatgcgaacaaatttatttataatagataaaatatctttattttcatgatcggtatttattactgcaattttattattattatctttacctgttttagctggtgcaattactatattattaactgatcgtaatttaaatacaagattttttgatccttcaggtggaggtgatccaattttgtatcaacatttattt
>DHJPAR0043021|Exoryza_rosamatarritae|gelJanzen01_Janzen16|BOLD:ABY5258
aatattatattttatatttggtttatgatctggaatattaggattttcaataagtttaattattcgtttagagttaggtatacctggtagattaattggtaatgatcaaatttataatagtatagttacttctcatgcatttattataattttttttatagttatacctgtaataattggaggatttggaaattgattaattccattaatattaggttcacctgatatatcatttcctcgaataaataatataagattttgattattaattccttcattatttttattaattttaagtggatttattaatacaggtgttggtacaggttgaacagtctatcctcctttatctttaattttaggacatggtggaatatcagttgatttaggtattttttctttacatttggctggtgcatcatcaattataggagctgttaattttattactacaattttaaatatgcgaacaaatttatttatgatagataaaatatctttattttcatgatcggtatttattactgcaattttattattattatctttacctgttttagctggtgcgattactatattattaactgatcgtaatttaaatacaagattttttgatccttcaggtggaggtgatccaattttgtatcaacatttattt
>DHJPAR0051044|Exoryza_rosamatarritae|Brenthia_Janzen05|BOLD:ABY5258
aatattatattttatatttggtttatgatctggaatattaggattttcaataagtttaattattcgtttagagttaggtatacctggtagattaattggtaatgatcaaatttataatagtatagttacttctcatgcatttattataattttttttatagttatacctgtaataattggaggatttggaaattgattaattccattaatattaggttcacctgatatatcatttcctcgaataaataatataagattttgattattaattccttcattatttttattaattttaagtggatttattaatacaggtgttggtacaggttgaacactctatcctcctttatctttaattttaggacatggtggaatatcagttgatttaggtattttttctttacatttggctggtgcatcatcaattataggagctgttaattttattactacaattttaaatatgcgaacaaatttatttatgatagataaaatatctttattttcatgatcggtatttattactgcaattttattattattatctttacctgttttagctggtgcgattactatattattaactgatcgtaatttaaatacaagattttttgatccttcaggtggaggtgatccaattttgtatcaaca?ttattt
>DHJPAR0031511|Dolichogenidea_bernardoespinozai|BOLD:AAE8596
aatattatattttatatttggtttatggtctggaatattaggattttcaataagtttaattattcgtttagaattaggaatacctggaagattaattggtaatgatcaaatttataatagaatagtaacttctcatgcatttattataattttttttatagttatacctgtaataattgggggatttggtaattgattaattccattaatgttaggatcacctgatatatcatttcctcggatgaataatataagattttgattattaattccttcattatttttattaattttaagtggatttattaatactggtgtggggacaggttgaacagtttatccacctttatctttaattttaggtcatgggggaatatcagttgatttaagaattttttctttacatttagctggtgcatcatcaattataggtgctgttaattttattactacaattttaaatatacgaacaaatttatttataatagataaaatatctttattttcttgatcagtatttattactgcaattttattattattgtctttacctgttttagctggtgctattactatattattaactgatcgtaatttaaatacaagattttttgatccttcaggtggtggggatccaattttatatcagcatttattt
>DHJPAR0031544|Dolichogenidea_bernardoespinozai|BOLD:AAE8596
aatattatattttatatttggtttatggtctggaatattaggattttcaataagtttaattattcgtttagaattaggaatacctggaagattaattggtaatgatcaaatttataatagaatagtaacttctcatgcatttattataattttttttatagttatacctgtaataattgggggatttggtaattgattaattccattaatgttaggatcacctgatatatcatttcctcggatgaataatataagattttgattattaattccttcattatttttattaattttaagtggatttattaatactggtgtggggacaggttgaacagtttatccacctttatctttaattttaggtcatgggggaatatcagttgatttaagaattttttctttacatttagctggtgcatcatcaattataggtgctgttaattttattactacaattttaaatatacgaacaaatttatttataatagataaaatatctttattttcttgatcagtatttattactgcaattttattattgttgtctttacctgttttagctggtgctattactatattattaactgatcgtaatttaaatacaagattttttgatccttcaggtggtggggatccaattttatatcagcatttattt
>DHJPAR0012550|Dolichogenidea_bernardoespinozai|BOLD:AAE8596
?atattatattttatatttggtttatggtctggaatattaggattttcaataagtttaattattcgtttagaattaggaatacctggaagattaattggtaatgatcaaatttataatagaatagtaacttctcatgcatttattataattttttttatagttatacctgtaataattgggggatttggtaattgattaattccattaatgttaggatcacctgatatatcatttcctcggatgaataatataagattttgattattaattccttcattatttttattaattttaagtggatttattaatactggtgtggggacaggttgaacagtttatccacctttatctttaattttaggtcatgggggaatatcagttgatttaagaattttttctttacatttagctggtgcatcatcaattataggtgctgttaattttattactacaattttaaatatacgaacaaatttatttataatagataaaatatctttattttcttgatcagtatttattactgcaattttattattgttgtctttacctgttttagctggtgctattactatattattaactgatcgtaatttaaatacaagattttttgatccttcaggtggtggggatccaattttatatcagcatttat??
>BIOUG78250-A04|Dolichogenidea_bernardoespinozai|BOLD:AAE8596
???attatattttatatttggtttatggtctggaatattaggattttcaataagtttaattattcgtttagaattaggaatacctggaagattaattggtaatgatcaaatttataatagaatagtaacttctcatgcatttattataattttttttatagttatacctgtaataattgggggatttggtaattgattaattccattaatgttaggatcacctgatatatcatttcctcggataaataatataagattttgattattaattccttcattatttttattaattttaagtggatttattaatactggtgtggggacaggttgaacagtttatccacctttatctttaattttaggtcatggaggaatatcagttgatttaggaattttttctttacatttagctggtgcatcatcaattataggtgctgttaattttattactacaattttaaatatacgaacaaatttatttataatagataaaatatctttattttcttgatcagtatttattactgcaattttattattgttgtctttacctgttttagctggtgctattactatattattaactgatcgtaatttaaatacaagattttttgatccttcaggtggtggggatccaattttatatcagcatttatt?
>BIOUG87420-F12|Dolichogenidea_bernardoespinozai|BOLD:AAE8596
????ttatattttatatttggtttatggtctggaatattaggattttcaataagtttaattattcgtttagaattaggaatacctggaagattaattggtaatgatcaaatttataatagaatagtaacttctcatgcatttattataattttttttatagttatacctgtaataattgggggatttggtaattgattaattccattaatgttaggatcacctgatatatcatttcctcggatgaataatataagattttgattattaattccttcattatttttattaattttaagtggatttattaatactggtgtggggacaggttgaacagtttatccacctttatctttaattttaggtcatggaggaatatcagttgatttaggaattttttctttacatttagctggtgcatcatcaattataggtgctgttaattttattactacaattttaaatatacgaacaaatttatttataatagataaaatatctttattttcttgatcagtatttattactgcaattttattattgttgtctttacctgttttagctggtgctattactatattattaactgatcgtaatttaaatacaagattttttgatccttcaggtggtggggatccaattttatatcagcattta???
>DHJPAR0027648|Dolichogenidea_bernardoespinozai|BOLD:AAE8596
?atattatattttatatttggtttatggt?tggaatattagggttttcaataagtttaattattcgtttagaattaggaatacctggaagattaattggtaatgatcaaatttataatagaatagtaacttctcatgcatttattataattttttttatagttatacctgtaataattgggggatttggtaattgattaattccattaatgttaggatcacctgatatatcatttcctcggatgaataatataagattttgattattaattccttcattatttttattaattttaagtggatttattaatactggtgtggggacaggttgaacagtttatccacctttatctttaattttaggtcatggaggaatatcagttgatttaggaattttttctttacatttagctggtgcatcatcaattataggtgctgttaattttattactacaattttaaatatacgaacaaatttatttataatagataaaatatctttattttcttgatcagtatttattactgcaattttattattgttgtctttacctgttttagctggtgctattactatattattaactgatcgtaatttaaatacaagattttttgatccttcaggtggtggggatccaattttatatcagcatttattt
>DHJPAR0043034|Dolichogenidea_andreamezae|Rivula_Poole03|BOLD:ABA7252
aatattatattttatatttggtttatgatctggaatattaggattttcaataagtttaattattcgtttagagttaggtatacctgggagattaattggtaatgatcaaatttataatagaatagttacttctcatgcatttattataattttttttatggttatacctgtaataattgggggttttggtaattgattaattcctttaatattaggatctcctgatatatcatttcctcgaataaataatataagtttttgattattaattccttctttatttatattaattttaaggggatttattaatacaggtgttggtacaggttgaactgtttatcctcctttatctttaattttaggacatgggggaatatcagttgatttaggaattttttctttacatttagctggtgcatcatcaattataggggctgttaattttattactacaattttgaatatacgaacaaatttatttataatagataaaatatctttattttcttgatcagtatttattactgcaattttattattattatctttacctgttttagctggtgctattactatattattaacagatcgtaatttgaatacaagattttttgatccttctgggggaggagatcccattttatatcaacatttattt
>DHJPAR0034254|Dolichogenidea_fredhicksi|Anadasmus_Janzen25|BOLD:AAK2061
aatattatattttatatttggtttatggtctggaatattaggattttcaatgagtttaattattcggttagaattaggaataccagggagattaattggtaatgatcaaatttataatagaatagtaacttctcatgcatttattataattttttttatagttatacctgtaataattggaggttttgggaattggttaattccattaatattaggatcacctgatatatcgtttcctcgtataaataatataagattttgattattaattccttctttattcttattaattttaagaggatttattaatacaggtgttgggacaggttgaacggtttatcctcctttatctttaattttaggtcatggaggtatgtcagttgatttaggtattttttctttacatttagcaggtgcatcttcaattataggagctgttaattttattactacaattttaaatatacgaacaaatttatatataatagataaaatatctttattttcatgatcagtatttattactgcaattttattattattatctttacctgtcttagctggtgctattactatactattaactgatcgtaatttaaatacaaggttttttgatccttcaggaggtggt???????????????????????????
>DHJPAR0038025|Dolichogenidea_fredhicksi|Anadasmus_Janzen25|BOLD:AAK2061
aatattatattttatatttggtttatg?tctggaatattaggattttcaatgagtttaattattcggttagaattaggaataccagggagattaattggtaatgatcaaatttataatagaatagtaacttctcatgcatttattataattttttttatagttatacctgtaataattggaggttttgggaattggttaattccattaatattaggatcacctgatatatc?tttcctcgtataaataatataagattttgattattaattccttctttatt?ttattaattttaagaggatttattaatacaggtgttgggacaggttgaacggtttatcctcctttatctttaattttaggtcatggaggtatgtcagttgatttagg?attttttctttacatttagcaggtgcatcttcaattataggagctgttaattttattactacaattttaaatatacgaacaaatttatatataatagataaaatatctttattttcatgatcagtatttattactgcaattttattattattatctttacctgtcttagctggtgctattactatactattaactgatcgtaatttaaatacaaggttttttgatccttcaggtggtggtgatccaattttatatcaacatttattt
>DHJPAR0012560|Dolichogenidea_alejandromarini|BOLD:AAI9746
?atattatattttatatttggtttatggtctggaatattaggattttctataagattaattattcgtttagaattaggaatacctggaagattaattggtaatgatcaaatttataatagaatggtaacttctcatgcttttattataattttttttatagttatacctgtaataattggaggttttggaaattgattgattccattaatattaggttctcctgatatatcatttcctcgaataaataatataagattttgattattaattccttcattatttttattaattttaagaggatttattaatactggtgttggtacaggttgaacagtttatccacctttatcattaattttaggacatggaggtatatcagttgatttaggaattttttctttacatttagctggtgcatcatcaattatgggggctgttaattttattactacaattttgaatatacgaacaaatttatttgtaatagataaaatatctttattttcatgatcagtatttattactgcaattttattattattatctttacctgttttagcaggtgctattactatattattaactgatcgtaatttaaatacaagattttttgatccttctggaggaggtgatccaattttatatcagcatttattt
>DHJPAR0031574|Dolichogenidea_alejandromarini|BOLD:AAI9746
aatattatattttatatttggtttatggtctggaatattgggattttctataagattaattattcgtttagaattaggaatacctggaagattaattggtaatgatcaaatttataatagaatggtaacttctcatgcttttattataattttttttatagttatacctgtaataattggaggttttgggaattgattgattccattaatattaggttctcctgatatatcatttcctcgaataaataatataagattttgattattaattccttcattatttttattaattttaagaggatttattaatactggtgttggtacaggttgaacagtttatccacctttatcattaattttaggacatggaggtatatcagttgatttaggaattttttctttacatttagctggtgcatcatcaattatgggggctgttaattttattactacaattttgaatatacgaacaaatttatttgtaatagataaaatatctttattttcatgatcagtatttattactgcaattttattattattatctttacctgttttagcaggtgctattactatattattaactgatcgtaatttaaatacaagattttttgatccttctggaggaggtgacccaattttatatcagcatttattt
>DHJPAR0031285|Dolichogenidea_jorgecortesi|BOLD:AAM5846
aatattatattttatatttggtttatgatctggtatattaggattttcaataagtttaattattcgtttagaattaggtatacctggaagattaattggtaatgatcaaatttataatagtatagtaacttctcatgcatttattataattttttttatagtaatacctgttataattggaggatttggaaattgattaattccattgatattaggatctcctgatatatcatttcctcgtataaataatatgagattttgattgttaattccttcattatttttattaattttaagaggttttattaatactggtgttggtacaggttgaacagtttatccacctttatctttaattttaggacatgggggaatatcagttgatttaggtattttttctttacatttagctggtgcatcatcaattataggggctgttaattttattactacaattttaaatatacgaacaaatttatttataatagataaaatatctttattttcatgatcagtatttattactgcaattttattattattatctttacctgttttagcaggtgcaattactatattattaactgatcgtaatttaaatactagattttttgatccatctggaggagg????????????????????????????
>DHJPAR0043093|Dolichogenidea_rociocordobae|Dichomeris_Janzen273|BOLD:ACJ2777
aatattatattttatatttggtttatgatctggaatattaggattttcaataagtttaattattcgtttagaattaggaatacctggaagattaattggaaatgatcaaatttataatagtatagtaacttctcatgcatttattataattttttttatagttataccagtaataattggtggatttggaaattgattaattccattaatattaggatctcctgatatatcatttcctcgtataaataatataagattttgattattaattccttcattatttttattaattttaagaggatttattaatactggtgttggtacaggatgaacagtttatccacctttatctttaattttaggtcatgggggtatatcagttgatttaggaattttttctttacatttagctggtgcatcttctattataggtgctgtaaattttattactactattttaaatatacgtacaaatttatttataatagataaaatatctttattttcatgatcagtttttattactgcaattttgttattgttatctttacctgttttagctggtgcaattactatattattaactgatcgtaatttaaatacaagattttttgatccttctggaggaggtgatccaattttatatcaacatttattt
>DHJPAR0064199|Dolichogenidea_rociocordobae|tortJanzen01_Janzen01|BOLD:ACJ2777
aatattatattttatatttggtttatggtctggaatattaggattttcaataagtttaattattcgtttagaattaggaatacctggaagattaattggaaatgatcaaatttataatagtatagtaacttctcatgcatttattataattttttttatagtcataccagtaataattggtggatttggaaattgattaattccattaatattaggatctcctgatatatcatttcctcgtataaataatataagattttgattattaattccttcattatttttattaattttaagaggatttattaatactggtgttggtacgggatgaacagtttatccacctttatctttaattttgggtcatgggggtatatcagttgatttaggaattttttctttacatttagctggtgcatcttctattataggtgctgtaaattttattactactattttaaatatacgtacaaatttatttataatagataaaatatctttattttcatgatcagtttttattactgcaattttgttattgttatctttacctgttttagctggtgcaattactatattattaactgatcgtaatttaaatacaagattttttgatccttctggaggaggtgatccaattttatatcaacatttattt
>DHJPAR0062775|Dolichogenidea_rociocordobae|Antaeotricha_Janzen223|BOLD:ACJ2777
aatattatattttatatttggtttatggtctggaatattaggattttcaataagtttaattattcgtttagaattaggaatacctggaagattaattggaaatgatcaaatttataatagtatagtaacttctcatgcatttattataattttttttatagttataccagtaataattggtggatttggaaattgattaattccattaatattaggatctcctgatatatcatttcctcgtataaataatataagattttgattattaattccttcattatttttattaattttaagaggatttattaatactggtgttggtacgggatgaacagtttatccacctttatctttaattttgggtcatgggggtatgtcagttgatttaggaattttttctttacatttagctggtgcatcttctattataggtgctgtaaattttattactactattttaaatatacgtacaaatttatttataatagataaaatatctttattttcatgatcagtttttattactgcaattttgttattgttatctttacctgttttagctggtgcaattactatattattaactgatcgtaatttaaatacaagattttttgatccttctggaggaggtgatccaattttatatcaacatttattt
>DHJPAR0054738|Dolichogenidea_rociocordobae|Dichomeris_Janzen703|BOLD:ACJ2777
aatattatattttatatttggtttatggtctggaatattaggattttcaataagtttaattattcgtttagaattaggaatacctggaagattaattggaaacgatcaaatttataatagtatagtaacttctcatgcatttattataattttttttatagttataccagtaataattggtggatttggaaattgattaattccattaatattaggatctcctgatatatcatttcctcgtataaataatataagattttgattattaattccttcattatttttattaattttaagaggatttattaatactggtgttggtacgggatgaacagtttatccacctttatctttaattttgggtcatgggggtatgtcagttgatttaggaattttttctttacatttagctggtgcatcttctattataggtgctgtaaattttattactactattttaaatatacgtacaaatttatttataatagataaaatatctttattttcatgatcagtttttattactgcaattttgttattgttatctttacctgttttagctggtgcaattactatattattaactgatcgtaatttaaatacaagattttttgatccctctggaggaggtgatccaattttatatcaacatttattt
>DHJPAR0043053|Dolichogenidea_frankjoycei|Platynota_rostranaDHJ01|BOLD:ABA3469
aatattatattttatatttggtttatggtctggaatgttaggattttcaataagtttaattattcgtttagaattaggaatacctggaagattaattggaaatgatcaaatttataatagtatagtaacttctcatgcatttattataattttttttatagttataccagtaataattggtggatttggaaattgattaattccattaatattaggatctcctgatatatcatttcctcgtataaataatataagattttgattattaattccttcattatttatattaattttaagaggatttattaatactggtgttggtacaggatgaacagtttatccacctttatctttaattttaggtcatgggggtatatcagttgatttaggaattttttctttacatttagctggtgcatcttctattataggtgctgtaaattttattactactattttaaatatacgaacaaatttatttataatagataaaatatccttattttcatgatcagtttttattactgcaattttattattgttatctttgcctgttttagctggtgcaattactatattattaactgatcgtaatttaaatacaagattttttgatccttctggaggaggtgatccaattttatatcagcatttattt
>DHJPAR0043132|Dolichogenidea_sarahoconnorae|siculoJanzen01_Janzen05|BOLD:ABX6008
aatattatattttatatttggtttatgatcaggaatattaggattttcaataaggttaattattcgtttagaattaggaatacctggaagattaattggtaatgatcaaatttacaatagaatagtaacttcacatgcatttattataattttttttatagttatacctgtaataattggaggatttggaaattgattaattcctttaatattagggtctcctgatatatcgtttcctcgaataaataatataagattttgattattaattccttctttgtttttattaattttaagtggttttattaatactggtgttggaacaggttgaacagtttatcctcctttatcattaattttaggacatggaggtatatcggttgatttgggaattttttctttacatttggctggtgcatcatcaattataggagctgttaattttattactacaattttgaatatacgaacaaatttatttataatggataaaatatctttattttcatgatctgtttttattactgcaattttgttattattatctttacctgttttagctggtgcaattactatattattgactgatcgtaatttaaatacaagattttttgatccttctggaggaggtgatcctattttatatcaacatttattt
>DHJPAR0045247|Dolichogenidea_sarahoconnorae|siculoJanzen01_Janzen05|BOLD:ABX6008
aatattatattttatatttggtttatgatcaggaatattaggattttcaataaggttaattattcgtttagaattaggaatacctggaagattaattggtaatgatcaaatttacaatagaatagtaacttcacatgcatttattataattttttttatagttatacctgtaataattggaggatttggaaattgattaattcctttaatattagggtctcctgatatatcgtttcctcgaataaataatataagattttgattattaattccttctttgtttttattaattttaagtggttttattaatactggtgttggaacaggttgaacagtttatcctcctttatcattaattttaggacatggaggtatatcggttgatttgggaattttttctttacatttggctggtgcatcatcaattataggagctgttaattttattactacaattttgaatatacgaacaaatttatttataatggataaaatatctttattttcatgatctgtttttattactgcaattttgttattattatctttacctgttttagctggtgcaattactatattattgactgatcgtaatttaaatacaagattttttgatccttctggaggaggtgatcctattttatatcaacattta?tt
>DHJPAR0045263|Dolichogenidea_sarahoconnorae|siculoJanzen01_Janzen05|BOLD:ABX6008
aatattatattttatatttggtttatgatcaggaatattaggattttcaataaggttaattattcgtttagaattaggaatacctggaagattaattggtaatgatcaaatttacaatagaatagtaacttcacatgcatttattataattttttttatagttatacctgtaataattggaggatttggaaattgattaattcctttaatattagggtctcctgatatatcgtttcctcgaataaataatataagattttgattattaattccttctttgtttttattaattttaagtggttttattaatactggtgttggaacaggttgaacagtttatcctcctttatcattaattttaggacatggaggtatatcggttgatttgggaattttttctttacatttggctggtgcatcatcaattataggagctgttaattttattactacaattttgaatatacgaacaaatttatttataatggataaaatatctttattttcatgatctgtttttattactgcaattttgttattattatctttacctgttttagctggtgcaattactatattattgactgatcgtaatttaaatacaagattttttgatccttctggaggaggtgatcctatttta?atcaacatttattt
>DHJPAR0004263|Dolichogenidea_sarahoconnorae|siculoJanzen01_Janzen05|BOLD:ABX6008
???????????????????????????????ggaatattaggattttcaataaggttaattattcgtttagaattaggaatacctggaagattaattggtaatgatcaaatttacaatagaatagtaacttcacatgcatttattataattttttttatagttatacctgtaataattggaggatttggaaattgattaattcctttaatattagggtctcctgatatatcgtttcctcgaataaataatataagattttgattattaattccttctttgtttttattaattttaagtggttttattaatactggtgttggaacaggttgaacagtttatcctcctttatcattaattttaggacatggaggtatatcggttgatttgggaattttttctttacatttggctggtgcatcatcaattataggagctgttaattttattactacaattttgaatatacgaacaaatttatttataatggataaaatatctttattttcatgatctgtttttattactgcaattttgttattattatctttacctgttttagctggtgcaattactatattattgactgatcgtaatttaaatacaagattttttgatccttctggaggaggtgatcctattttatatcaacatttattt
>DHJPAR0030848|Dolichogenidea_scottmilleri|Microsca_paullula|BOLD:AAC2174
???????????????????????????????????????????????????????????????????????????????????????????????????????????????????????ggatagtaacttctcatgc?tttattataattttttttatagttatacctgtaataattgggggatttggaaattgattaattcctttaatatt?ggatctccagatatatcatttcctcgaataaataatataaggttttgattattaattccttctttatttttgttaattttaagtggatttattaatacgggtgttgg?acaggttgaacagtttatcctcctttatcattaattttaggtcatggaggtatatcagttgatttaggaattttttctttacatttagctggtgcatc?tctattataggggctgttaattttattactacaattttaaatatgcgaacaaatttatttataatagataagatatctttattttcttgatctgtatttattactgcaattttattattgttatcattgcctgttttagctggtgctattactatattattaactgatcgtaatttaaatacaagattttttgatccttctggtgggggggatcctattttatatcaacatttattt
>DHJPAR0041777|Dolichogenidea_scottmilleri|Microsca_paullula|BOLD:AAC2174
????????????????????????????????ggatattgggattttctatgagtttaattattcgtttagagctaggaatgccaggaagattaattggtaatgatcaaatttacaataggatagtaacttctcatgcttttattataattttttttatagttatacctgtaataattgggggatttggaaattgattaattcctttaatattgggatctccagatatatcatttcctcgaataaataatataaggttttgattattaattccttctttatttttgttaattttaagtggatttattaatacgggtgttggaacaggttgaacagtttatcctcctttatcattaattttaggtcatggaggtatatcagttgatttaggaattttttctttacatttagctggtgcatcatctattataggggctgttaattttattactacaattttaaatatgcgaacaaatttatttataatagataagatatctttattttcttgatctgtatttattactgcaattttattattgttatcattgcctgttttagctggtgctattactatattattaactgatcgtaatttaaatacaagattttttgatccttctggtgggggggatcctattttatatcaacatttattt
>DHJPAR0042528|Dolichogenidea_scottmilleri|Microsca_paullula|BOLD:AAC2174
??????????????????????????????????????????????tctatgagtttaattattcgtttagagctaggaatgccaggaagattaattggtaatgatcaaatttacaataggatagtaacttctcatgcttttattataattttttttatagttatacctgtaataattggggga?ttggaaattgattaattcctttaatattgggatctccagatatatcatttcctcgaataaataatataaggttttgattattaattccttctttatttttgttaattttaagtggatttattaatacgggtgttggaacaggttgaacagtttatcctcctttatcattaattttaggtcatggaggtatatcagttgatttaggaattttttctttacatttagctggtgcatcatctattataggggctgttaattttattactacaattttaaatatgcgaacaaatttatttataatagataagatatctttattttcttgatctgtatttattactgcaattttattattgttatcattgcctgttttagctggtgctattactatattattaactgatcgtaatttaaatacaagattttttgatccttctggtgggggggatcctattttatatcaacatttattt
>DHJPAR0038284|Dolichogenidea_scottmilleri|Microsca_paullula|BOLD:AAC2174
aatattatattttatatttggtttatggtcgggaatattgggattttctatgagtttaattattcgtttagagctaggaatgccaggaagattaattggtaatgatcaaatttacaataggatagtaacttctcatgcttttattataattttttttatagttatacctgtaataattgggggatttggaaattgattaattcctttaatattgggatctccagatatatcatttcctcgaataaataatataaggttttgattattaattccttctttatttttgttaattttaagtggatttattaatacgggtgttggaacaggttgaacagtttatcctcctttatcattaattttaggtcatggaggtatatcagttgatttaggaattttttctttacatttagctggtgcatcatctattataggggctgttaattttattactacaattttaaatatgcgaacaaatttatttataatagataagatatctttattttcttgatctgtatttattactgcaattttattattgttatcattgcctgttttagctggtgctattactatattattaactgatcgtaatttaaatacaagattttttgatccttctggtgggggggatcctattttatatcaacatttattt
>DHJPAR0004272|Dolichogenidea_scottmilleri|Microsca_paullula|BOLD:AAC2174
???????????????????????????????ggaatattgggattttctatgagtttaattattcgtttagagctaggaatgccaggaagattaattggtaatgatcaaatttacaataggatagtaacttctcatgcttttattataattttttttatagttatacctgtaataattgggggatttggaaattgattaattcctttaatattgggatctccagatatatcatttcctcgaataaataatataaggttttgattattaattccttctttatttttgttaattttaagtggatttattaatacgggtgttggaacaggttgaacagtttatcctcctttatcattaattttaggtcatggaggtatatcagttgatttaggaattttttctttacatttagctggtgcatcatctattataggggctgttaattttattactacaattttaaatatgcgaacaaatttatttataatagataagatatctttattttcttgatctgtatttattactgcaattttattattgttatcattgcctgttttagctggtgctattactatattattaactgatcgtaatttaaatacaagattttttgatccttctggtgggggggatcctattttatatcaacatttattt
>DHJPAR0038146|Dolichogenidea_scottmilleri|Microsca_paullula|BOLD:AAC2174
?????????????????????????????????????ttgggattttctatgagtttaattattcgtttagagctaggaatgccaggaagattaattggtaatgatcaaatttacaataggatagtaacttctcatgcttttattataattttttttatagttatacctgtaataattgggggatttggaaattgattaattcctttaatattgggatctccagatatatcatttcctcgaataaataatataaggttttgattattaattccttctttatttttgttaattttaagtggatttattaatacgggtgttggaacaggttgaacagtttatcctcctttatcattaattttaggtcatggaggtatatcagttgatttaggaattttttctttacatttagctggtgcatcatctattataggggctgttaattttattactacaattttaaatatgcgaacaaatttatttataatagataagatatctttattttcttgatctgtatttattactgcaattttattattgttatcattgcctgttttagctggtgctattactatattattaactgatcgtaatttaaatacaagattttttgatccttctgg?gggggggatcctattttatatcaacatttattt
>DHJPAR0042925|Dolichogenidea_scottmilleri|Microsca_paullula|BOLD:AAC2174
?????????????????????????????????????ttgggattttctatgagtttaattattcgtttagagctaggaatgccaggaagattaattggtaatgatcaaatttacaataggatagtaacttctcatgcttttattataattttttttatagttatacctgtaataattgggggatttggaaattgattaattcctttaatattgggatctccagatatatcatttcctcgaataaataatataaggttttgattattaattccttctttatttttgttaattttaagtggatttattaatacgggtgttggaacaggttgaacagtttatcctcctttatcattaattttaggtcatggaggtatatcagttgatttaggaattttttctttacatttagctggtgcatcatctattataggggctgttaattttattactacaattttaaatatgcgaacaaatttatttataatagataagatatctttattttcttgatctgtatttattactgcaattttattattgttatcattgcctgttttagctggtgctattactatattattaactgatcgtaatttaaatacaagattttttgatccttctggggggggggatcctattttatatcaacatttattt
>DHJPAR0047090|Dolichogenidea_scottmilleri|Microsca_paullula|BOLD:AAC2174
aatattatattttatatttggtttatggtcgggaatattgggattttctatgagtttaattattcgtttagagttaggaatgccaggaagattaattggtaatgatcaaatttacaataggatagtaacttctcatgcttttattataattttttttatagttatacctgtaataattgggggatttggaaattgattaattcctttaatattgggatctccagatatatcatttcctcgaataaataatataaggttttgattattaattccttctttatttttgttaattttaagtggatttattaatacgggtgttggaacaggttgaacagtttatcctcctttatcattaattttaggtcatggaggtatatcagttgatttaggaattttttctttacatttagctggtgcatcatctattataggggctgttaattttattactacaattttaaatatgcgaacaaatttatttataatagataagatatctttattttcttgatctgtatttattactgcaattttattattgttatcattgcctgttttagctggtgctattactatattattaactgatcgtaatttaaatacaagattttttgatccttctggtgggggggatcctattttatatcaacatttattt
>DHJPAR0038079|Dolichogenidea_scottmilleri|Microsca_paullula|BOLD:AAC2174
aatattatattttatatttggtttatggt?gggaatattgggattttctatgagtttaattattcgtttagagttaggaatgccaggaagattaattggtaatgatcaaatttacaataggatagtaacttctcatgcttttattataattttttttatagttatacctgtaataattgggggatttggaaattgattaattcctttaatattgggatctccagatatatcatttcctcgaataaataatataaggttttgattattaattccttctttatttttgttaattttaagtggatttattaatacgggtgttggaacaggttgaacagtttatcctcctttatcattaattttaggtcatggaggtatatcagttgatttaggaattttttctttacatttagctggtgcatcatctattataggggctgttaattttattactacaattttaaatatgcgaacaaatttatttataatagataagatatctttattttcttgatctgtatttattactgcaattttattattgttatcattgcctgttttagctggtgctattactatattattaactgatcgtaatttaaatacaagattttttgatccttctggtgggggggatcctattttatatcaacatttattt
>DHJPAR0056773|Dolichogenidea_scottmilleri|Microsca_paullula|BOLD:AAC2174
aatattatattttatatttggtttatggtcgggaatattgggattttctatgagtttaattattcgtttagagttaggaatgccaggaagattaattggtaatgatcaaatttacaataggatagtaacttctcatgcttttattataattttttttatagttatacctgtaataattgggggatttggaaattgattaattcctttaatattaggatctccagatatatcatttcctcgaataaataatataaggttttgattattaattccttctttatttttgttaattttaagtggatttattaatacgggtgttggaacaggttgaacagtttatcctcctttatcattaattttaggtcatggaggtatatcagttgatttaggaattttttctttacatttagctggtgcatcatctattataggggctgttaattttattactacaattttaaatatgcgaacaaatttatttataatagataagatatctttattttcttgatctgtatttattactgcaattttattattgttatcattgcctgttttagctggtgctattactatattattaactgatcgtaatttaaatacaagattttttgatccttctggtgggggggatcctattttatatcaacatttattt
>DHJPAR0041732|Dolichogenidea_scottmilleri|Microsca_paullula|BOLD:AAC2174
aatattatattttatatttggtttatggt?gggaatattgggattttctatgagtttaattattcgtttagagttaggaatgccaggaagattaattggtaatgatcaaatttacaataggatagtaacttctcatgcttttattataattttttttatagttatacctgtaataattgggggatttggaaattgattaattcctttaatattaggatctccagatatatcatttcctcgaataaataatataaggttttgattattaattccttctttatttttgttaattttaagtggatttattaatacgggtgttggaacaggttgaacagtttatcctcctttatcattaattttaggtcatggaggtatatcagttgatttaggaattttttctttacatttagctggtgcatcatctattataggggctgttaattttattactacaattttaaatatgcgaacaaatttatttataatagataagatatctttattttcttgatctgtatttattactgcaattttattattgttatcattgcctgttttagctggtgctattactatattattaactgatcgtaatttaaatacaagattttttgatccttctggtgggggggatcctattttatatcaacatttattt
>DHJPAR0041647|Dolichogenidea_scottmilleri|Microsca_paullula|BOLD:AAC2174
??????????????????????????????cgggatattgggattttctatgagtttaattattcgtttagagttaggaatgccaggaagattaattggtaatgatcaaatttacaataggatagtaacttctcatgcttttattataattttttttatagttatacctgtaataattgggggatttggaaattgattaattcctttaatattaggatctccagatatatcatttcctcgaataaataatataaggttttgattattaattccttctttatttttgttaattttaagtggatttattaatacgggtgttggaacaggttgaacagtttatcctcctttatcattaattttaggtcatggaggtatatcagttgatttaggaattttttctttacatttagctggtgcatcatctattataggggctgttaattttattactacaattttaaatatgcgaacaaatttatttataatagataagatatctttattttcttgatctgtatttattactgcaattttattattgttatcattgcctgttttagctggtgctattactatattattaactgatcgtaatttaaatacaagattttttgatccttctggtgggggggatcctattttatatcaacatttattt
>DHJPAR0035418|Dolichogenidea_scottmilleri|Microsca_paullula|BOLD:AAC2174
aatattatattttatatttggtttatggtcgggaatatt?ggattttctatgagtttaattattcgtttagagttaggaat?gcaggaagattaattggtaatgatcaaatttacaataggatagtaacttctcatgcttttattataattttttttatagttatacctgtaataattgggggatttggaaattgattaattcctttaatattgggatctccagatatatcatttcctcgaataaataatataaggttttgattattaattccttctttatttttgttaattttaagtggatttattaatacgggtgttggaacaggttgaacagtttatcctcctttatcattaattttaggtcatggaggtatatcagttgatttaggaattttttctttacatttagctggtgcatcatctattataggggctgttaattttattactacaattttaaatatgcgaacaaatttatttataatagataagatatctttattttcttgatctgtatttattactgcaattttattattgttatcattgcctgttttagctggtgctattactatattattaactgatcgtaatttaaatacaagattttttgatccttctggtgggggggatcctattttatatcaacatttattt
>DHJPAR0002283|Dolichogenidea_scottmilleri|Microsca_paullula|BOLD:AAC2174
?atattatattttatatttggtttatggtc?ggaatatt?ggattttctatgagtttaattattcgtttagagctaggaatgcc?ggaaga?taattggtaatgatcaaatttacaataggatagtaacttctcatgcttttattataattttttttatagttatacctgtaataattgggggatttggaaattgattaattcctttaatattgggatctccagatatatcatttcctcgaataaataatataagg?tttgattattaattccttctttatttttgttaattttaagtggatttattaatacgggtgttggaacaggttgaacagtttatcctcctttatcattaattttaggtcatggaggtatatcagttgatttaggaattttttctttacatttagctggtgcatcatctattataggggctgttaattttattactacaattttaaatatgcgaacaaatttatttataatagataagatatctttattttcttgatctgtatttattactgcaattttattattgttatcattgcctgttttagctggtgctattactatattattaactgatcgtaatttaaatacaagattttttgatccttctggtggggggga?cctattttatatca?c?tttattt
>DHJPAR0047091|Dolichogenidea_scottmilleri|Microsca_paullula|BOLD:AAC2174
????????????????????????????????????attgggattttctatgagtttaattattcgtttagagttaggaatgccaggaagattaattggtaatgatcaaatttacaataggatagtaacttctcatgcttttattataattttttttatagttatacctgtaataattgggggatttggaaattgattaattcctttaatattgggatctccagatatatcatttcctcgaataaataatataaggttttgattattaattccttctttatttttgttaattttaagtggatttattaatactggtgttggaacaggttgaacagtttatcctcctttatcattaattttaggtcatggaggtatatcagttgatttaggaattttttctttacatttagctggtgcatcatctattataggggctgttaattttattactacaattttaaatatgcgaacaaatttatttataatagataagatatctttattttcttgatctgtatttattactgcaattttattattgttatcattgcctgttttagctggtgctattactatattattaactgatcgtaatttaaatacaagattttttgatccttctggtgggggggatcctattttatatcaacatttattt
>BIOUG97050-H02.ONT3|Microgastrinae|BOLD:AAC2174
aatattatattttatatttggtttatggtcgggaatattgggattttctatgagtttaattattcgtttagagctaggaatgccaggaagattaattggtaatgatcaaatttacaataggatagtaacttctcatgcttttattataattttttttatagttatacctgtaataattgggggatttggaaattgattaattcctttaatattgggatctccagatatatcatttcctcgaataaataatataaggttttgattattaattccttctttatttttgttaattttaagtggatttattaatactggtgttggaacaggttgaacagtttatcctcctttatcattaattttaggtcatggaggtatatcagttgatttaggaattttttctttacatttagctggtgcatcatctattataggggctgttaattttattactacaattttaaatatgcgaacaaatttatttataatagataagatatctttattttcttgatctgtatttattactgcaattttattattgttatcattgcctgttttagctggtgctattactatattattaactgatcgtaatttaaatacaagattttttgatccttctggtgggggggatcctattttatatcaacatttattt
>DHJPAR0041837|Dolichogenidea_scottmilleri|Microsca_paullula|BOLD:AAC2174
?????????????????????????????????????????gattttctatgagtttaattattcgtttagagctaggaatgccaggaagattaattggtaatgatcaaatttacaatag?atagtaacttctcatgcttttattataattttttttatagttatacctgtaataattgggggatttggaaattgattaattcctttaatattgggatctcc?gatatatcatttcctcgaataaataatataaggttttgattattaattccttctttatttttgttaattttaagtggatttattaatactggtgttgg?acaggttgaacagtttatcctcctttatcattaattttaggtcatgg?ggtatatcagttgatttaggaattttttc?ttacatttagctggtgcatcgtctattataggggctgttaattttattactacaattttaaatatgcgaacaaatttatttataatagataagatatctttattttcttgatctgtatttattactgcaattttattattgttatcattgcctgttttagctggtgctattactatattattaactgatcgtaatttaaatacaagattttttgatccttctggtgggggggatcctattttatatcaacatttattt
>DHJPAR0041711|Dolichogenidea_scottmilleri|Microsca_paullula|BOLD:AAC2174
????????????????????????????????????????????tttctatgagtttaattattcgtttagagttaggaatgccaggaagattaattggtaatgatcaaatttacaataggatagtaacttctcatgcttttattataattttttttatagttatacctgtaataattgggggatttggaaattgattaattcctttaatattaggatctccagatatatcatttcctcgaataaataatataagattttgattattaattccttctttatttttgttaattttaagtggatttattaatactggtgttggaacaggttgaacagtttatcctcctttatcattaattttaggtcatgg?ggtatatcagttgatttaggaattttttctttacatttagctggtgcatc?tctattataggggctgttaattttattactacaattttaaatatgcgaacaaatttatttataatagataagatatctttattttcttgatctgtatttattactgcaattttattattgttatcattgcctgttttagctggtgctattactatattattaactgatcgtaatttaaatacaagattttttgatccttctggtgggggggatcctattttatatcaacatttattt
>DHJPAR0040394|Dolichogenidea_scottmilleri|Microsca_paullula|BOLD:AAC2174
??????????????????????????????????????????????????????????????????????????????????ccaggaagattaattggtaatgatcaaatttacaataggatagtaacttctcatgcgtttattataattttttttatagttatacctgtaataattgggggatttggaaattgattaattcctttaatatt?ggatctccagatatatcatttcctcgaataaataatataaggttttgattattaattccttctttatttttgttaattttaagtggatttattaatacgggtgttggaacaggttgaacagtttatcctcctttatcattaattttaggtcatggaggtatatcagttgatttaggaattttttctttacatttagctggtgcatc?tctattataggggctgttaattttattactacaattttaaatatgcgaacaaatttatttataatagataagatatctttattttcttgatctgtatttattactgcaattttattattgttatcattgcctgttttagctggtgctattactatattattaactgatcgtaatttaaatacaagattttttgatccttctgg??????????????????????????????????
>DHJPAR0002197|Dolichogenidea_scottmilleri|Microsca_paullula|BOLD:AAC2174
?????????????????????????????????????ttgggattttctatgagtttaattattcgtttagagctaggaatgccaggaagattaattggtaatgatcaaatttacaataggatagtaacttctcatgcttttattataattttttttatagttatacctgtaataattgggggatttggaaattgattaattcctttaatattgggatctccagatatatcatttcctcgaataaataatataaggttttgattattaattccttctttatttttgttaattttaagtggatttattaatacgggtgttggaacaggttgaacagtttatcctcctttatcattaattttaggtcatggaggtatatcagttgatttaggaattttttctttacatttagctggtgcatcatctattataggggctgttaattttattactacaattttaaatatgcgaacaaatttatttataatagataagatatctttattttcttgatctgtatttattactgcaattttattattgttatcattgcctgttttagctggtgctattactatattattaactgatcgtaatttaaatacaagattttttgatccttctggtgggggggatcctattttatatcaacttttattt
>DHJPAR0042902|Dolichogenidea_scottmilleri|Microsca_paullula|BOLD:AAC2174
aatattatattttatatttggtttatggtcgggaatattgggattttctatgagtttaattattcgtttagagttaggaatgccaggaagattaattggtaatgatcaaatttacaataggatagtaacttctcatgcttttattataattttttttatagttatacctgtaataattgggggatttggaaattgattaattcctttaatattgggatctccagatatatcatttcctcgaataaataatataaggttttgattattaattccttctttatttttgttaattttaagtggatttattaatacgggtgttggaacaggttgaacagtttatcctcctttatcattaattttaggtcatggaggtatatcagttgatttaggaattttttctttacatttagctggtgcatcatctattataggggctgttaattttattactacaattttaaatatgcgaacaaatttatttataatagataagatatctttattttcttgatctgtatttattactgcaattttattattgttatcattgcctgttttagctggtgctattactatattattaactgatcgtaatttaaatacaagattttttgatccttctgggggggggg??????????????????????????
>DHJPAR0038157|Dolichogenidea_scottmilleri|Microsca_paullula|BOLD:AAC2174
??????????????????????????????????????????????????????????????????????????????????cccggaagattaattggtaatgatcaaatttacaataggatagtaacttctcatgcgtttattataattttttttatagttatacctgtaataattgggggatttgg?aattgattaattcctttaatattaggatctcc?gatatatcatttcctcgaataaataatataaggttttgattattaattccttctttatttttgttaattttaagtggatttattaatacgggtgttgg?acaggttgaacagtttatcctcctttatcattaattttaggtcatgg?ggtatatcagttgatttaggaattttttctttacatttagctggtgcatcatctattataggggctgttaattttattactacaattttaaatatgcgaacaaatttatttataatagataagatatctttattttcttgatctgtatttattactgcaattttattattgttatcattgcctgttttagctggtgctattactatattattaactgatcgtaatttaaatacaagattttttgatccttctggtgggggggatcctattttatatcaacatttattt
>DHJPAR0040418|Dolichogenidea_scottmilleri|Microsca_paullula|BOLD:ACE8823
??????????????????????????????????????????????????????????????????????????????????cccggaagattaattggtaatgaccaaatttacaatagaatagtaacttctcatgcgtttattataattttttttatagttatacctgtaataattggggggtttgggaattgattaattcctttaatattaggatctcctgacatatcatttcctcgaataaataatataagattttgattattaattccttctttatttttgttaattttaagtggatttattaatactggtgttgggacaggttgaacagtttatcctcctttatcattaattttaggtcatggtggtatatcagttgatttaggaattttttccttacatttagctggtgcatcgtctattataggggctgttaattttattactacaattttaaatatgcgaacaaatttatttataatagataagatatctttattttcttgatctgtatttattactgcaattttattattgttatcattgcctgttttagctggtgctattactatattattaactgatcgtaatttaaatacaagattttttgatccttc?????????????????????????????????????
>DHJPAR0038070|Dolichogenidea_scottmilleri|Microsca_paullula|BOLD:ACE8823
?????????????????????????????????????ttaggattttctataagtttaattattcgtttagagttaggaatacccggaagattaattggtaatgaccaaatttacaatagaatagtaacttctcatgcgtttattataattttttttatagttatacctgtaataattggggggtttgggaattgattaattcctttaatattaggatctcctgacatatcatttcctcgaataaataatataagattttgattattaattccttctttatttttgttaattttaagtggatttattaatactggtgttgggacaggttgaacagtttatcctcctttatcattaatttt?ggtcatggtggtatatcagttgatttaggaattttttccttacatttagctggtgcatcgtctattataggggctgttaattttattactacaattttaaatatgcgaacaaatttatttataatagataagatatctttattttcttgatctgtatttattactgcaattttattattgttatcattgcctgttttagctggtgctattactatattattaactgatcgtaatttaaatacaagattttttgatccttctggtgggg?????????????????????????????
>BIOUG97255-C05|Dolichogenidea_scottmilleri|BOLD:ACE8823
?atattatattttatatttggtttatgatctggaatattaggattttctataagtttaattattcgtttagagttaggaatacccggaagattaattggtaatgaccaaatttacaatagaatagtaacttctcatgcgtttattataattttttttatagttatacctgtaataattggggggtttgggaattgattaattcctttaatattaggatctcctgacatatcatttcctcgaataaataatataagattttgattattaattccttctttatttttgttaattttaagtggatttattaatactggtgttgggacaggttgaacagtttatcctcctttatcatta?attttggtcatggtggtatatcagttgatttaggaattttttccttacatttagctggtgcatcgtctattataggggctgttaattttattactacaattttaaatatgcgaacaaatttatttataatagataagatatctttattttcttgatctgtatttattactgcaattttattattgttatcattgcctgttttagctggtgctattactatattattaactgatcgtaatttaaatacaagattttttgatccttctggtgggggggatcctattttatatcaacattta???
>DHJPAR0055466|Dolichogenidea_scottmilleri|Microsca_paullula|BOLD:ACE8823
???????????????????????????????????????????ttttctataagtttaattattcgtttagagttaggaatacccggaagaataattggtaatgaccaaatttacaatagaatagtaacttctcatgcgtttattataattttttttatagttatacctgtaataattggggggtttgggaattgattaattcctttaatattaggatctcctgacatatcatttcctcgaataaataatataagattttgattattaattccttctttatttttgttaattttaagtggatttattaatactggtgttgggacaggttgaacagtttatcctcctttatcattaattttgggtcatggtggtatatcagttgatttaggaattttttccttacatttagctggtgcatcgtctattataggggatgttaattttattactacaattttaaatatgcgaacaaatttatttataatagataagatatctttattttcttgatctgtatttattactgcaattttattattgttatcattgcctgttttagctggtgctattactatattattaactgatcgtaatttaaatacaaga???????????????????????????????????????????????????
>DHJPAR0039870|Dolichogenidea_scottmilleri|Microsca_paullula|BOLD:ACE8823
?????????????????????tttatgatctgg-atattgggattttctatgagtttaattattcgtttagagttaggaatacccggaagattaattggtaatgaccaaatttacaatagaatagtaacttctcatgcgtttattataattttttttatagttatacctgtaataattggggggtttgggaattgattaattcctttaatattaggatctcctgacatatcatttcctcgaataaataatataagattttgattattaattccttctttatttttgttaattttaagtggatttattaatactggtgttgggacaggttgaacagtttatcctcctttatcattaattttaggtcatgg?ggtatatcagttgatttaggaattttttctttacatttagctggtgcatcatctattataggggctgttaattttattactacaattttaaatatgcgaacaaatttatttataatagataagatatctttattttcttgatctgtatttattactgcaattttattattgttatcattgcctgttttagctggtgctattactatattattaactgatcgtaatttaaatacaagattttttgatccttctggtgggggggatcctattttatatcaacatttattt
>DHJPAR0056592|Dolichogenidea_scottmilleri|Microsca_paullula|BOLD:ACE8823
?????????????????????????????????????????????????????????????????????????????????????????????????????????????atttacaatagaatagtaacttctcatgcgtttattataattttttttatagttatacctgtaataattggggggtttgggaattgattaattcctttaatattaggatctcctga?atatcatttcctcgaataaataatataagattttgattattaattccttctttatttttgttaattttaagtggatttattaatactggtgttgggacaggttgaacagtttatcctcctttatcattaattttggg?c?ggg?ggtatatcagttgatttaggaattttttccttacatttagctggtgcatcgtctattataggggctgttaattttattactacaattttaaatatgcgaacaaatttatttataatagataagatatctttattttcttgatctgtatttattactgcaattttattattgttatcattgcctgttttagctggtgctattactatattattaactgatcgtaatttaaatacaagattttttgatccttc-ggtgg???????????????????????????????
>DHJPAR0055316|Dolichogenidea_beryllacosteae|siculoJanzen01_Janzen05|BOLD:AAM1098
aatattatattttatatttggtttatgatccggtatgttaggattttcaataagtttaattattcggttagaattaggaataccggggagattaattggtaatgatcaaatttataatagaatagttacctctcatgcatttattataattttctttatagtaatacctgtaataattggtgggtttgggaattgattaattcctttaatattaggatctcctgatatatcatttcctcgaataaataatataagattttgattattaattccctccttatttttgttgattttaagtggatttattaatactggtgttggaacaggttgaacagtttatccacctttatcattaattttgggtcatgggggtatatcagttgatttaggaattttttctttacatttggctggtgcatcatctattataggagctgtaaattttattactacaattttaaatatgcgaacaaatttatttataatagataaaatatctttattttcttgatctgtatttattactgcaattttattattgttatcattacctgttttagctggtgctattactatgttattaactgatcgtaatttaaatacaagattttttgatccttcaggtggtggagatcctattttatatcaacatttattt
>DHJPAR0038983|Dolichogenidea_beryllacosteae|Microsca_hedialis|BOLD:AAM1098
aatattatattttatatttggtttatgatccggtatgttaggattttcaataagtttaattattcggttagaattaggaataccggggagattaattggtaatgatcaaatttataatagaatagttacctctcatgcatttattataattttctttatagtaatacctgtaataattggtgggtttgggaattgattaattcctttaatattaggatctcctgatatatcatttcctcgaataaataatataagattttgattattaattccctccttatttttgttgattttaagtggatttattaatactggtgttggaacaggttgaacagtttatccacctttatcattaattttgggtcatgggggtatatcagttgatttaggaattttttctttacatttggctggtgcatcatctattataggagctgtaaattttattactacaattttaaatatgcgaacaaatttatttataatagataaaatatctttattttcttgatctgtatttattactgcaattttattattgttatcattacctgttttagctggtgctattactatgttattaactgatcgtaatttaaatacaagattttttgatccctcaggtggtggggatcctattttataccaacatttattt
>DHJPAR0050163|Dolichogenidea_felipechavarriai|Gonionota_Janzen116|BOLD:ACC4119
aatattatattttatttttggtttatgatctggaatattaggattttcaataagattaattattcgtttagaattaggaataccagggagattaattggtaatgatcaaatttataatagaatagtaacttctcatgcatttattataattttttttatagttatacctgtaataattgggggatttggaaattgattaattccattgatattaggatcacctgatatatcatttcctcgtataaataatataagattttggttgttaattccttcattatttttattaattttaagaggttttattaatactggtgttggaacaggttgaacagtttatccccctttatctttaattttaggtcacggtggaatatcagttgatttaggaattttttctttacatttagctggtgcatcttcaattatgggggctgttaattttattacaacaattttaaatatgcgaacaaatttatttataatggataaaatatctttattttcatgatcagtatttattactgctattttattattattgtctttacctgttttggctggtgcaatcactatattattgactgatcgtaatttaaatacaaggttttttgatccttctggagggggtgatccaattttata?caacatttattt
>DHJPAR0054865|Dolichogenidea_felipechavarriai|Gonionota_Janzen116|BOLD:ACC4119
aatattatattttatttttggtttatgatctggaatatt?ggattttcaataagattaattattcgtttagaattaggaataccagggagattaattggtaatgatcaaatttataatagaatagtaacttc?catgcatttattataattttttttatagttatacctgtaataattgggggatttggaaattgattaattccattgatattaggatcacctgatatatcatttcctcgtataaataatataagattttggttgttaattccttcattatttttattaattttaagaggttttattaatactggtgttggaacaggttgaacagtttatcc?cctttatctttaattttaggtca?ggtggaatatcagttgatttaggaattttttctttacatttagctggtgcatcttcaattatgggggctgttaattttattacaacaattttaaatatgcgaacaaatttatttataatggataaaatatctttattttcatgatcagtatttattactgctattttattattattgtctttacctgttttggctggtgcaatcactatattattgactgatcgtaatttaaatacaaggttttttgatccttctggagggggtgatccaattttata?????????????
>DHJPAR0051066|Dolichogenidea_felipechavarriai|Gonionota_Janzen116|BOLD:ACC4119
aatattatattttatttttggtttatgatctggaatattaggattttcaataagattaattattcgtttagaattaggaataccagggagattaattggtaatgatcaaatttataatagaatagtaacttcccatgcatttattataattttttttatagttatacctgtaataattgggggatttggaaattgattaattccattgatattaggatcacctgatatatcatttcctcgtataaataatataagattttggttgttaattccttcattatttttattaattttaagaggttttattaatactggtgttggaacaggttgaacagtttatccccctttatctttaattttaggtcacggtggaatatcagttgatttaggaattttttctttacatttagctggtgcatcttcaattatgggggctgttaattttattacaacaattttaaatatgcgaacaaatttatttataatggataaaatatctttattttcatgatcagtatttattactgctattttattattattgtctttacctgttttggctggtgcaatcactatattattgactgatcgtaatttaaatacaaggttttttgatccttctggagggggtgatccaattttataccaacatttattt
>DHJPAR0054819|Dolichogenidea_felipechavarriai|Gonionota_Janzen116|BOLD:ACC4119
aatattatattttatttttggtttatgatctggaatattaggattttcaataagattaattattcgtttagaattaggaataccagggagattaattggtaatgatcaaatttataatagaatagtaacttc?catgcatttattataattttttttatagttatacctgtaataattgggggatttggaaattgattaattccattgat?ttaggatcacctgatatatcatttcctcgtataaataatataagattttggttgttaattccttcattatttttattaattttaagaggttttattaatactggtgttggaacaggttgaacagtttatccccctttatctttaattttaggtcacggtggaatatcagttgatttaggaattttttctttacatttagctggtgcatcttcaattatgggggctgttaattttattacaacaattttaaatatgcgaacaaatttatttataatggataaaatatctttattttcatgatcagtatttattactgctattttattattattgtctttacctgttttggctggtgcaatcactatattattgactgatcgtaatttaaatacaaggttttttgatccttctggagggggggatccaattttataccaacatttattt
>DHJPAR0031381|Dolichogenidea_susanabramsae|BOLD:AAI6323
aatattatattttatatttggtttatgatctggaatattaggattttcaataagattaattattcgtttagaattaggaatacctggaagattaattggtaatgatcaaatttataatagaatagtaacttcacatgcatttattataattttttttatagtgatacctgtaatgattggaggttttggtaattgattaattcctttaatattaggatcaccagatatatcatttccacgaatgaataacataaggttttggttattaattccttcattatttttattgattttaagaggatttattaatactggtgttggtacaggttgaacagtttatccccctttatctttaattttaggtcatggtggaatatcagttgatttaggaattttttctttacatttggctggtgcatcatcaattataggtgctgttaattttattactacaattttaaatatacgaacaaatttatttattatagataaaatgtctttattttcttggtcagtatttattactgctattttattattattatctttacctgttttagctggtgctattactatattattaactgatcgtaatttaaatactagattttttgatccttcaggaggtggtgatccaattttatatcaacatttattt
>DHJPAR0002324|Dolichogenidea_susanabramsae|gelJanzen01_Janzen181|BOLD:AAI6323
?atattatattttatatttggtttatgatctggaatattaggattttcaataagattaattattcgtttagaattaggaatacctggaagattaattggtaatgatcaaatttataatagaatagtaacttcacatgcatttattataattttttttatagtgatacctgtaatgattggaggttttggtaattgattaattcctttaatattaggatcaccagatatatcatttccacgaatgaataacataaggttttggttattaattccttcattatttttattgattttaagaggatttattaatactggtgttggtacaggttgaacagtttatccccctttatctttaattttaggtcatggtggaatatcagttgatttaggaattttttctttacatttggctggtgcatcatcaattataggtgctgttaattttattactacaattttaaatatacgaacaaatttatttattatagataaaatgtctttattttcttggtcagtatttattactgctattttattattattatctttacctgttttagctggtgctattactatattattaactgatcgtaatttaaatactagattttttgatc?ttcaggagg?gg?ga?ccaattttatatc?acatttat?t
>DHJPAR0043141|Dolichogenidea_luzmariaromeroae|phyBioLep01_BioLep758|BOLD:ABX5620
aatattatattttatatttggtttatggtctggaatattaggattttcaataagtttaattattcgattagaattaggaatacctggaagattaattggtaatgatcaaatttataatagaatagttacttctcatgcatttattataattttttttatagttatacctgtaataattggtggttttggaaattggttaattcctttaatattaggatctcctgatatatcctttcctcgaataaataatataagattttgattattagttccttcattatttttattaattttaagtgggtttattaatacaggtgttgggactgggtggacagtttatcctccattgtctttaattttaggtcatgggggaatatcagttgatttgggaattttttctttacatttagctggggcatcttcaattataggggcagttaattttattactacaattttaaatatacgaacaaatttatttataatagataaaatatctttattttcatgatctgtatttattactgcaattttattattattatctttacctgttttggctggtgcaattactatattattaactgatcgaaatttaaatacaagattttttgatccttctggaggaggggatccaattttatatcaacatttattt
>DHJPAR0045297|Dolichogenidea_luzmariaromeroae|phyBioLep01_BioLep758|BOLD:ABX5620
aatattatattttatatttggtttatggtctggaatattaggattttcaataagtttaattattcgattagaattaggaatacctggaagattaattggtaatgatcaaatttataatagaatagttacttctcatgcatttattataattttttttatagttatacctgtaataattggtggttttggaaattggttaattcctttaatattaggatctcctgatatatcctttcctcgaataaataatataagattttgattattagttccttcattatttttattaattttaagtgggtttattaatacaggtgttgggactgggtggacagtttatcctccattgtctttaattttaggtcatgggggaatatcagttgatttgggaattttttctttacatttagctggggcatcttcaattataggggcagttaattttattactacaattttaaatatacgaacaaatttatttataatagataaaatatctttattttcatgatctgtatttattactgcaattttattattattatctttacctgttttggctggtgcaattactatattattaactgatcgaaatttaaatacaagattttttgatccttctggaggagggga?ccaattttatatcaacatttattt
>DHJPAR0045287|Dolichogenidea_luzmariaromeroae|phyBioLep01_BioLep758|BOLD:ABX5620
aatattatattttatatttggtttatggtctggaatattaggattttcaataagtttaattattcgattagaattaggaatacctggaagattaattggtaatgatcaaatttataatagaatagttacttctcatgcatttattataattttttttatagttatacctgtaataattggtggttttggaaattggttaattcctttaatattaggatctcctgatatatcctttcctcgaataaataatataagattttgattattagttccttcattatttttattaattttaagtgggtttattaatacaggtgttgggactgggtggacagtttatcctccattgtctttaattttaggtcatgggggaatatcagttgatttgggaattttttctttacatttagctggggcatcttcaattataggggcagttaattttattactacaattttaaatatacgaacaaatttatttataatagataaaatatctttattttcatgatctgtatttattactgcaattttattattattatctttacctgttttggctggtgcaattactatattattaactgatcgaaatttaaatacaagattttttgatccttctggaggagggga?ccaatttta?atcaacatttattt
>DHJPAR0033753|Dolichogenidea_rodrigogamezi|BOLD:AAM5843
aatattatactttatattcggtttatggtctggtatattaggattttcaataagtttaattattcgtttagaattaggcatacctggtagattaattggtaatgatcaaatttataatagaatagttacttctcatgcatttattataattttttttatagttatacctgtaataattgggggttttggaaattgattaattccattaatattgggatcagttgatatatcatttccccgaataaataatatgagattctgattattgattccctcattatttttattaattttaagaggttttattaatactggtgttgggacaggttggacagtttatccacctttgtctttaattttagggcatggggggatatctgttgatttaggaattttttctttacatttagctggcgcatcatcaattataggtgctgttaattttattactacaattttaaatatacgaacaaatttatttataatagataaaatatctttatttacatgatcagtatttatcactgcaattttattgttattatctttacctgttttagctggtgctattacaatattattaactgaccgtaatttaaatacaagattttttgatccttcgggaggcggcgatccaattttatatcaacatttattt
>DHJPAR0051880|Dolichogenidea_stevestroudi|gelJanzen01_Janzen22|BOLD:ACB1629
aatattatattttatatttggtttatgatctggtatattaggattttcaataagattaattattcgtttagaattaggaatacctggaagtttaattggtaatgatcagatttataatagaatagttacttctcatgcttttattataattttttttatagttataccagtaataattggagggtttggaaattgattaattcctttaatattaggatctcctgatatatcatttcctcgtatgaataatataagtttttgattattaattccttctttatttttattaattttaagtggatttattaatactggagttggaacaggttgaactgtttatccacctttatcattaattttaggacatggaggtatatcagttgatttaggaattttttctttacatttggctggtgcttcctctattataggagctgttaattttattacaacaattttaaatatacgaacaaatttatttataatagataaaatatctttattttcttgatcagtatttattactgcaattttattattgttatctttacctgttttagctggtgcaattactatattattaactgatcgtaatttaaatacaagatttttcgatccatctggaggtggggatccaattttataccaacatttattt
>DHJPAR0031847|Dolichogenidea_jessiehillae|BOLD:AAM5851
???????????????????????????????????????????atttctataagattaattattcgtttagaattaggtatacctggaagtttaattgggaatgatcaaatttataatagaatagtgacttctcatgcatttattataattttttttatagttatacctgtaataattggaggttttggaaattgattaattcctttaatattaggatctcctgatatatcttttcctcgtataaataatataagttattgattattaattccttcattatttttattaattttaagaggttttattaatactggtgttggaacaggttgaacagtttatccgcctttatctttaattttaggtcatggtggtttatctgttgatttaggaattttttctttacatttagctggtgcatcttcaattataggtgctgttaattttattactacaattttaaatatacgtacaaatttatttttaatagataaaatatctttattttcttgatcagtatttattactgcaattttgttattattatctttacct?????????????????????????????????????????????????????????????????????????????????????????????????????????
>DHJPAR0031858|Dolichogenidea_jessiehillae|BOLD:AAM5851
aatattatattttatgtttggtttatgatctggaatattaggattttctataagattaattattcgtttagaattaggtatacctggaagtttaattgggaatgatcaaatttataatagaatagtgacttctcatgcatttattataattttttttatagttatacctgtaataattggaggttttggaaattgattaattcctttaatattaggatctcctgatatatcttttcctcgtataaataatataagttattgattattaattccttcattatttttattaattttaagaggttttattaatactggtgttggaacaggttgaacagtttatccgcctttatctttaattttaggtcatggtggtttatctgttgatttaggaattttttctttacatttagctggtgcatcttcaattataggtgctgttaattttattactacaattttaaatatacgtacaaatttatttttaatagataaaatatctttattttcttgatcagtatttattactgcaattttgttattattatctttacctgttttagctggagctattacaatattattaactgatcgtaatttaaatacaagattttttgatcctgctggtgggggggatccagttttatatcagcatttattt
>DHJPAR0031867|Dolichogenidea_jessiehillae|BOLD:AAM5851
aatattatattttatgtttggtttatgatctggaatattaggattttctataagattaattattcgtttagaattaggtatacctggaagtttaattgggaatgatcaaatttataatagaatagtgacttctcatgcatttattataattttttttatagttatacctgtaataattggaggttttggaaattgattaattcctttaatattaggatctcctgatatatctttccctcgtataaataatataagttattgattattaattccttcattatttttattaattttaagaggttttattaatactggtgttggaacaggttgaacagtttatccgcctttatctttaattttaggtcatggtggtttatctgttgatttaggaattttttctttacatttagctggtgcatcttcaattataggtgctgttaattttattactacaattttaaatatacgtacaaatttatttttaatagataaaatatctttattttcttgatcagtatttattactgcaattttgttattattatctttacctgttttagctggagctattacaatattattaactgatcgtaatttaaatacaagattttttgatcctgctggtgggggggatccagttttatatcagcatttattt
>DHJPAR0031851|Dolichogenidea_mehdirheljari|BOLD:AAM5852
aatattatattttatatttggattatgggctggaatattgggattttctataagattaattattcgtttagaattaggaatacctggaagtttaattggtaatgatcaaatttataatagaatagtgacttctcatgcatttattataattttttttatagttatacctgtaataattggaggttttggaaattgattaattccattaatattaggttcacctgatatatctttccctcgtataaataatataagttattgattattaattccttcattatttttattaattttaagtggatttattaatactggtgttgggacaggttggacagtttatcctcctttatctttaattttaggacatggtggtttatctgttgatttaggaattttttctttacatttagctggggcatcttcaattataggtgcagttaattttattactacaattttgaatatacgaacaaatttatttttaatagataaaatatctttattttcttgatcagtatttattactgcaattttattattgttatctttacctgttttagctggagctattacaatattattaactgatcgtaatttaaatacaagattttttgaccccgctggtgggggtgatccagttttatatcagcatttattt
>DHJPAR0035371|Dolichogenidea_anacamposae|Olethreutes_Janzen323|BOLD:AAE8612
aattttatattttatatttggtttatggtctggtatattaggattttcaataagtttaattattcgtttagaattaggtatacctggaagattaattagtaatgatcaaatttataatagaatagttacttctcatgcttttattataattttttttatagttatacctgtaataattggaggttttggtaattgattaattccattaatattaggatctcctgatatatcatttcctcggataaataatataagattttgattattaattccatcattatttttattacttttaagtggatttattaatactggggttgggacaggttgaacagtttatccaccattatcattaattttaggtcatggaggtatatctgtggatataggaattttttctttacatttagctggggcttcttcaattataggggctgttaattttatcactacaattttaattatacgaacaaatttatttataatagataaaatatcattattttcatgatcagtatttattactgcaattttattattattatctttacctgttttagcaggggcaattactatattattaactgatcgtaatttaaatacaagattttttgatccttctggggggggtgatccaattttatatcaacacttattt
>DHJPAR0049423|Dolichogenidea_anacamposae|Olethreutes_Brown22|BOLD:AAE8612
aattttatattttatatttggtttatggtctggtatattaggattttcaataagtttaattattcgtttagagttaggtatacctggaagattaattagtaatgatcaaatttataatagaatagttacttctcatgcttttattataattttttttatagttatacctgtaataattggaggttttggtaattgattaattccattaatattaggatctcctgatatatcatttcctcggataaataatataagattttgattattaattccatcattatttttattacttttaagtggatttattaatactggggttgggacaggttgaacagtttatccaccattatcattaattttaggtcatggaggtatatctgtggatataggaattttttctttacatttagctggggcttcttcaattataggggctgttaattttatcactacaattttaattatacgaacaaatttatttataatagataaaatatcattattttcatgatcagtatttattactgcaattttattattattatctttacctgttttagcaggggcaattactatattattaactgatcgtaatttaaatacaagattttttgatccttctggggggggtgatccaattttatatcaacacttattt
>DHJPAR0039464|Dolichogenidea_anacamposae|Olethreutes_Brown22|BOLD:AAE8612
aattttatattttatatttggtctatggtctggtatattaggattttcaataagtttaattattcgtttagagttaggtatacctggaagattaattagtaatgatcaaatttataatagaatagttacttctcatgcttttattataattttttttatagttatacctgtaataattggaggttttggtaattgattaattccattaatattaggatctcctgatatatcatttcctcggataaataatataagattttgattattaattccatcattatttttattacttttaagtggatttattaatactggggttgggacaggttgaacagtttatccaccattatcattaattttaggtcatggaggtatatctgtggatataggaattttttctttacatttagctggggcttcttcaattataggggctgttaattttatcactacaattttaattatacgaacaaatttatttataatagataaaatatcattattttcatgatcagtatttattactgcaattttattattattatctttacctgttttagcaggggcaattactatattattaactgatcgtaatttaaatacaagattttttgatccttctggggggggtgatccaattttatatcaacacttattt
>DHJPAR0039039|Dolichogenidea_anacamposae|Olethreutes_Brown22|BOLD:AAE8612
aattttatattttatatttggtttatggtctggtatattaggattttcaataagtttaattattcgtttagagttaggtatacctggaagattaattagtaatgatcaaatttataatagaatagttacttctcatgcttttattataattttttttatagttatacctgtaataattggaggttttggtaattgattaattccattaatattaggatctcctgatatatcatttcctcgtataaataatataagattttgattattaattccatcattatttttattacttttaagtggatttattaatactggggttgggacaggttgaacagtttatccaccattatcattaattttaggtcatggaggtatatctgtggatataggaattttttctttacatttagctggggcttcttcaattataggggctgttaattttatcactacaattttaattatacgaacaaatttatttataatagataaaatatcattattttcatgatcagtatttattactgcaattttattattattatctttacctgttttagcaggggcaattactatattattaactgatcgtaatttaaatacaagattttttgatccttctggggggggtgatccaattttatatcaacacttattt
>DHJPAR0039859|Dolichogenidea_rogerblancoi|Antaeotricha_Janzen107|BOLD:AAL2325
????????????????????????????????????????????????????????????????????????????????????????????????????????????????????????????????cttctcatgcatttattatgattttttttatagtaatacctgtaataattggtgggtttggaaattgattaattcctttaatattaggatcccctgacatatcatttcctcgaataaataatataagtttttgattattaattccttctttatttttattaattataagtgggtttattaatattggagttgggacaggttgaacggtttatcctcctttatctttaattttaggtcatgggggtatatctgttgatttaggaattttttctttacatttagctggggcttcatcaattataggagcagtaaattttattactacaattttaaatatacgaactaatttatttataatagataaaatatcattattttcttgatctgttttaattacagcaattttgttattattatcattacctgttttagctggtgcaattactatattattaacagatcgaaatttaaatacaagattttttgatccgtcaggagggggggatccaattttatatcaacatttattt
>DHJPAR0041816|Dolichogenidea_rogerblancoi|Antaeotricha_Janzen107|BOLD:AAL2325
gattttatattttatatttggtttatgatcaggtatattaggattttcaataagattaattattcgattagaattaggaatacctggtagtttaattggtaatgatcaaatttataatagaatagttacttctcatgcatttattatgattttttttatagtaatacctgtaataattggtgggtttggaaattgattaattcctttaatattaggatcccctgacatatcatttcctcgaataaataatataagtttttgattattaattccttctttatttttattaattataagtgggtttattaatattggagttgggacaggttgaacggtttatcctcctttatctttaattttaggtcatgggggtatatctgttgatttaggaattttttctttacatttagctggggcttcatcaattataggagcagtaaattttattactacaattttaaatatacgaactaatttatttataatagataaaatatcattattttcttgatctgttttaattacagcaattttgttattattatcattacctgttttagctggtgcaattactatattattaacagatcgaaatttaaatacaagattttttgatccgtcaggagggggggatccaattttatatcaacatttattt
>DHJPAR0053702|Dolichogenidea_rogerblancoi|Antaeotricha_Janzen107|BOLD:AAL2325
gattttatattttatatttggtttatgatcaggtatattaggattttcaataagattaattattcgattagaattaggaatacctggtagtttaattggtaatgatcaaatttataatagaatagttacttctcatgcatttattatgattttttttatagtaatacctgtaataattggtgggtttggaaattgattaattcctttaatattaggatctcctgacatatcatttcctcgaataaataatataagtttttgattattaattccttctttatttttattaattataagtgggtttattaatattggagttgggacaggttgaacggtttatcctcctttatctttaattttaggtcatgggggtatatctgttgatttaggaattttttctttacatttagctggggcttcatcaattataggagcagtaaattttattactacaattttaaatatacgaactaatttatttataatagataaaatatcattattttcttgatctgttttaattacagcaattttgttattattatcattacctgttttagctggtgcaattactatattattaacagatcgaaatttaaatacaagattttttgatccgtcaggagggggggatccaattttatatcaacatttattt
>DHJPAR0050092|Dolichogenidea_genuarnunezi|Antaeotricha_phaeoneura|BOLD:ACC1300
aattttatattttttatttggtttatgatcgggtatattgggattttcaataagattaattattcgattagaattaggaataccaggtagtttaattggtaatgatcaaatttataatagaatagttacttctcatgcatttattataattttttttatagttatacctgtaataattggtggttttggaaattgattaattcctttaatattaggttctcctgatatatcatttcctcgaatgaataatataagtttttgattattaattccttctttatttttattaattataagaggttttattaatactggtgttgggacaggttgaacagtttatcctcctttatctttaattttaggacatgggggtatgtctgttgatttaggaattttttctttacatttagctggggcttcatcaattataggtgcagtaaattttattactacaattttaaatatgcgaactaatttatttataatagataaaatatcattattttcttgatctgttttaattacggcaattttattattattatcattacctgttttagcaggtgcaattactatattgttaacagatcgaaatttaaatacaagattttttgatccatcaggagggggtgatccaattttatatcaacatttattt
>DHJPAR0055478|Dolichogenidea_alejandromasisi|Antaeotricha_renselariana|BOLD:ABX6174
aatattatattttatatttggaatttgatcaggtatattaggattttcaataagattaattattcggttagagttaggaatacctggaagtttaattggtaatgatcaaatttataatagaatagtaacttctcatgcatttattataattttttttatagttatacctgtaataattggtggatttgggaattgattgattcctttaatattagggtctcctgatatatcatttcctcgaataaataatataagtttttgattattaattccttctttatttttattaattataagaggatttattaatactggagttgggacaggttgaacagtttatcctcctttgtctttaattttaggtcatgggggtatatctgtagatttaggaattttttcattacatttagctggggcttcatcaattataggtgctgtaaattttattactacaattataaatatacgaactaatttatttataatggataagatatcattattttcttgatctgttttaattacagcaattttattattattatcattacctgtattagcaggtgcaattactatattattgacagatcgaaatttaaatacaagattttttg????????????????????????????????????????????
>DHJPAR0034295|Dolichogenidea_alejandromasisi|Antaeotricha_renselariana|BOLD:ABX6174
aatattatattttatatttggaatttgatcaggtatattaggattttcaataagattaattattcggttagagttaggaatacctggaagtttaattggtaatgatcaaatttataatagaatagtaacttctcatgcatttattataattttttttatagttatacctgtaataattggtggatttgggaattgattgattcctttaatattagggtctcctgatatatcatttcctcgaataaataatataagtttttgattattaattccttctttatttttattaattataagaggatttattaatactggagttgggacaggttgaacagtttatcctcctttgtctttaattttaggtcatgggggtatatctgtagatttaggaattttttcattacatttagctggggcttcatcaattataggtgctgtaaattttattactacaattataaatatacgaactaatttatttataatggataagatatcattattttcttgatctgttttaattacagcaattttattattattatcattacctgtattagcaggtgcaattactatattattgacagatcgaaatttaaatacaagattttttgatccatcaggaggtggagat????????????????????????
>DHJPAR0041643|Dolichogenidea_alejandromasisi|Antaeotricha_renselariana|BOLD:ABX6174
aatattatattttatatttggaatttgatcaggtatattaggattttcaataagattaattattcggttagagttaggaatacctggaagtttaattggtaatgatcaaatttataatagaatagtaacttctcatgcatttattataattttttttatagttatacctgtaataattggtggatttgggaattgattgattcctttaatattagggtctcctgatatatcatttcctcgaataaataatataagtttttgattattaattccttctttatttttattaattataagaggatttattaatactggagttgggacaggttgaacagtttatcctcctttgtctttaattttaggtcatgggggtatatctgtagatttaggaattttttcattacatttagctggggcttcatcaattataggtgctgtaaattttattactacaattataaatatacgaactaatttatttataatggataagatatcattattttcttgatctgttttaattacagcaattttattattattatcattacctgtattagcaggtgcaattactatattattgacagatcgaaatttaaatacaagattttttgatccatcaggtggtggagatccaattttatatcaacatttattt
>DHJPAR0045213|Dolichogenidea_alejandromasisi|Antaeotricha_renselariana|BOLD:ABX6174
aatattatattttatatttggaatttgatcaggtatattaggattttcaataagattaattattcggttagagttaggaatacctggaagtttaattggtaatgatcaaatttataatagaatagtaacttctcatgcatttattataattttttttatagttatacctgtaataattggtggatttgggaattgattgattcctttaatattagggtctcctgatatatcatttcctcgaataaataatataagtttttgattattaattccttctttatttttattaattataagaggatttattaatactggagttgggacaggttgaacagtttatcctcctttgtctttaattttaggtcatgggggtatatctgtagatttaggaattttttcattacatttagctggggcttcatcaattataggtgctgtaaattttattactacaattataaatatacgaactaatttatttataatggataagatatcattattttcttgatctgttttaattacagcaattttattattattatcattacctgtattagcaggtgcaattactatattattgacagatcgaaatttaaatacaagattttttgatccatcaggtggtggagatccaattttatatca?catttattt
>DHJPAR0045181|Dolichogenidea_alejandromasisi|Antaeotricha_renselariana|BOLD:ABX6174
aatattatattttatatttggaatttgatcaggtatattaggattttcaataagattaattattcggttagagttaggaatacctggaagtttaattggtaatgatcaaatttataatagaatagtaacttctcatgcatttattataattttttttatagttatacctgtaataattggtggatttgggaattgattgattcctttaatattagggtctcctgatatatcatttcctcgaataaataatataagtttttgattattaattccttctttatttttattaattataagaggatttattaatactggagttgggacaggttgaacagtttatcctcctttgtctttaattttaggtcatgggggtatatctgtagatttaggaattttttcattacatttagctggggcttcatcaattataggtgctgtaaattttattactacaattataaatatacgaactaatttatttataatggataagatatcattattttcttgatctgttttaattacagcaattttattattattatcattacctgtattagcaggtgcaattactatattattgacagatcgaaatttaaatacaagattttttgatccatcaggtggtggagatccaatttta?atcaacatttattt
>DHJPAR0045173|Dolichogenidea_alejandromasisi|Antaeotricha_renselariana|BOLD:ABX6174
aatattatattttatatttggaatttgatcaggtatattaggattttcaataagattaattattcggttagagttaggaatacctggaagtttaattggtaatgatcaaatttataatagaatagtaacttctcatgcatttattataattttttttatagttatacctgtaataattggtggatttgggaattgattgattcctttaatattagggtctcctgatatatcatttcctcgaataaataatataagtttttgattattaattccttctttatttttattaattataagaggatttattaatactggagttgggacaggttgaacagtttatcctcctttgtctttaattttaggtcatgggggtatatctgtagatttaggaattttttcattacatttagctggggcttcatcaattataggtgctgtaaattttattactacaattataaatatacgaactaatttatttataatggataagatatcattattttcttgatctgttttaattacagcaattttattattattatcattacctgtattagcaggtgcaattactatattattgacagatcgaaatttaaatacaagattttttgatccatcaggtggtggaga?ccaattttatatcaacatttattt
>DHJPAR0045216|Dolichogenidea_alejandromasisi|Antaeotricha_renselariana|BOLD:ABX6174
aatattatattttatatttggaatttgatcaggtatattaggattttcaataagattaattattcggttagagttaggaatacctggaagtttaattggtaatgatcaaatttataatagaatagtaacttctcatgcatttattataattttttttatagttatacctgtaataattggtggatttgggaattgattgattcctttaatattagggtctcctgatatatcatttcctcgaataaataatataagtttttgattattaattccttctttatttttattaattataagaggatttattaatactggagttgggacaggttgaacagtttatcctcctttgtctttaattttaggtcatgggggtatatctgtagatttaggaattttttcattacatttagctggggcttcatcaattataggtgctgtaaattttattactacaattataaatatacgaactaatttatttataatggataagatatcattattttcttgatctgttttaattacagcaattttattattattatcattacctgtattagcaggtgcaattactatattattgacagatcgaaatttaaatacaagattttttgatccatcaggtggtggaga?cca?ttttatatcaacatttattt
>DHJPAR0004859|Dolichogenidea_alejandromasisi|Antaeotricha_renselariana|BOLD:ABX6174
????????????????????????????tcaggtatattaggattttcaataaga??aattattcggttagagttaggaatacctggaagtttaattggtaatgatcaaatttataatagaatagtaacttctcatgcatttattataattttttttatagttatacctgtaataattggtggatttgggaattgattgattcctttaatattagggtctcctgatatatcatttcctcgaataaataatataagtttttgattattaattccttctttatttttattaattataagaggatttattaatactggagttgggacaggttgaacagtttatcctcctttgtctttaattttaggtcatgggggtatatctgtagatttaggaattttttcattacatttagctggggcttcatcaattataggtgctgtaaattttattactacaattataaatatacgaactaatttatttataatggataagatatcattattttcttgatctgttttaattacagcaattttattattattatcattacctgtattagcaggtgcaattactatattattgacagatcgaaatttaaatacaaga?tttttgatccatcaggtgg?ggaga?ccaattttatatcaacatttattt
>DHJPAR0004258|Dolichogenidea_alejandromasisi|Antaeotricha_renselariana|BOLD:ABX6174
???????????????????????????????ggtatattaggattttcaataagattaattattcggttagagttaggaatacctggaagtttaattggtaatgatcaaatttataatagaatagtaacttctcatgcatttattataattttttttatagttatacctgtaataattggtggatttgggaattgattgattcctttaatattagggtctcctgatatatcatttcctcgaataaataatataagtttttgattattaattccttctttatttttattaattataagaggatttattaatactggagttgggacaggttgaacagtttatcctcctttgtctttaattttaggtcatgggggtatatctgtagatttaggaattttttcattacatttagctggggcttcatcaattataggtgctgtaaattttattactacaattataaatatacgaactaatttatttataatggataagatatcattattttcttgatctgttttaattacagcaattttattattattatcattacctgtattagcaggtgcaattactatattattgacagatcgaaatttaaatacaagattttttgatccatcaggtggtggagatccaattttatatcaacatttattt
>DHJPAR0004870|Dolichogenidea_alejandromasisi|Antaeotricha_renselariana|BOLD:ABX6174
??????????????????????????????????????????????????????????att?ttcggttagagttaggaatacctggaagtttaattggtaatgatcaaatttataatagaatagtaacttctcatgcatttattataattttttttatagttatacctgtaataattggtggatttgggaattgattgattcctttaatattagggtctcctgatatatcatttcctcgaataaataatataagtttttgattattaattccttctttatttttattaattataagaggatttattaatactggagttgggacaggttgaacagtttatcctcctttgtctttaattttaggtcatgggggtatatctgtagatttaggaattttttcattacatttagctggggcttcatcaattataggtgctgtaaattttattactacaattataaatatacgaactaatttatttataatggataagatatcattattttcttgatctgttttaattacagcaattttattattattatcattacctgtattagcaggtgcaattactatattattgacagatcgaaatttaaatacaaga?tttttgatccatcaggtggtggaga?ccaattttatatcaacatttattt
>DHJPAR0003956|Dolichogenidea_alejandromasisi|Antaeotricha_renselariana|BOLD:ABX6174
??????????????????????????????????????????????????????????????????????????????????cctggaagtttaattggtaatgatcaaatttataatagaatagtaacttctcatgcatttattataattttttttatagttatacctgtaataattggtggatttgggaattgattgattcctttaatattagggtctcctgatatatcatttcctcgaataaataatataagtttttgattattaattccttctttatttttattaattataagaggatttattaatactggagttgggacaggttgaacagtttatcctcctttgtctttaattttaggtcatgggggtatatctgtagatttaggaattttttcattacatttagctggggcttcatcaattataggtgctgtaaattttattactacaattataaatatacgaactaatttatttataatggataagatatcattattttcttgatctgttttaattacagcaattttattattattatcattacctgtattagcaggtgcaattactatattattgacagatcgaaatttaaatacaagattttttgatccatcaggtggtggagatccaattttatatcaacatttattt
>CCDB-07375_B04|Dolichogenidea_sp.|BOLD:ABZ4155
aattttatattttatatttggaatttgatcaggtatattaggattttcaataagattaattattcgattggaattaggaatacctggaagtttaattggtaatgatcaaatttataatagaatagttacttctcatgcatttattataattttttttatagtaatacctgtaataattggtggttttggaaattgattaattcctttaatattaggatctccagatatatcatttcctcgaataaataatataagtttttgattattaattccttcattatttttattaattataagaggatttattaatactggggttggaacaggttgaacagtttatcctcctttatctttaattttaggtcatggaggtatatctgtagatttaggtattttttctttacatttagctggtgcttcatcaattataggtgcagtaaattttattactactattataaatatacgaactaatttatttatgatagataaaatatcattattttcttgatctgtattaattacagctattttattattattatcattacctgtattagctggtgcaattactatattattaacagatcgaaatttaaatacaagattttttgacccatcaggtggtggtgatccaattttatatcaacacttattt
>DHJPAR0042003|Dolichogenidea_sp.|Antaeotricha_incrassataDHJ03|BOLD:ABZ4155
aattttatattttatattcggaatttgatcaggtatgttaggattttcaataaggttaattattcgattggaattaggaatacctggaagtttaattggtaatgatcaaatttataatagaatagttacttctcatgcatttattataattttttttatagtaatacctgtaataattggtggttttggaaattgactaattcctttaatattaggatctccagatatatcatttcctcgaataaataatataagtttttgattattaattccttcattatttttattagttataagaggatttattaatactggggttgggacaggttgaacagtttatcctcctttatctttaattttaggtcatggaggtatatctgtagatttaggtattttttctttacatttagctggtgcttcatcaattataggtgctgtaaattttattactactattataaatatacgaactaatttatttatgatagataaaatatcattattttcttgatctgtattaattacagctattttattattattatcattacctgtattagctggtgcaattactatattattaacagatcgaaatttaaatacaagattttttgatccatcaggtggtggtgatccaattttatatcaacacttattt
>DHJPAR0035494|Dolichogenidea_carlosmanuelrodriguezi|Antaeotricha_spurca|BOLD:ABZ4155
aattttatattttatatttggaatttgatctggtatattaggattttcaataaggttaattattcgattagaattaggaatacctggaagtttaattggtaatgatcaaatttataatagaatagttacttctcatgcatttattataattttttttatagtaatacctgtaataattggtggttttggcaattgattaattcctttaatattaggatctccagatatatcatttcctcgaataaataatataagtttttgattattaattccttcattatttttattagttataagaggatttattaatactggggttgggacaggttgaacagtttatcctcctttatctttaattttaggtcatggtggtatatctgtagatttaggtattttttctttacatttagctggtgcttcatcaattataggtgctgtaaattttattactactattataaatatacgaactaatttatttataatagataaaatgtcattattttcttgatctgtattaattacagctattttattattattatcattacctgtattagctggtgcaattactatattattaacagatcgaaatttaaatacaagattttttgatccatcaggtggtggtgatccaattttatatcaacacttattt
>DHJPAR0043060|Dolichogenidea_sp.|elachJanzen01_Janzen900|BOLD:ABZ4155
aattttatattttatatttggaatttgatctggtatattaggattttcaataaggttaattattcgattggaattaggaatacctggaagtttaattggtaatgatcaaatttataatagaatagttacttcccatgcatttattataattttttttatagtaatacctgtaataattggtggttttggaaattgattaattcctttaatattaggatctccagatatatcatttcctcgaataaataatataagtttttgattattaattccttcattatttttattagttataagaggatttattaatactggagttgggacaggttgaacagtttatcctcctttatctttaattttaggtcatggtggtatatctgtagatttaggtattttttctttacatttagctggtgcttcatcaattatgggtgctgtaaattttattactactattataaatatacgaactaatttatttataatagataaaatatcattattttcttgatctgtattaattacagctattttattattattatcattacctgtattagctggtgcaattactatattattaacagatcgaaatttaaatacaagattttttgatccatcaggtggtggtgatccaattttatatcaacacttattt
>DHJPAR0039025|Dolichogenidea_sp.|elachJanzen01_Janzen345|BOLD:ABZ4155
aattttatattttatatttggaatttgatccggtatattaggattttcaataaggttaattattcgattggaattaggaatacctggaagtttaattggtaatgatcaaatttataatagaatagttacttcccatgcatttattataattttttttatagtaatacctgtaataattggtggttttggaaattgattaattcctttaatattaggatctccagatatatcatttcctcgaataaataatataagtttttgattattaattccttcattatttttattagttataagaggatttattaatactggagttggtacaggttgaacagtttatcctcctttatctttaattttaggtcatggtggtatatctgtagatttaggtattttttctttacatttagctggtgcttcatcaattatgggtgctgtaaattttattactactattataaatatacgaactaatttatttataatagataaaatatcattattttcttgatctgtattaattacagctattttattattattatcattacctgtattagctggtgcaattactatattattaacagatcgaaatttaaatacaagattttttgatccatcaggtggtggtgatccaattttatatcaacacttattt
>DHJPAR0038235|Dolichogenidea_sp.|Stenoma_adytodes|BOLD:ABZ4155
aattttatattttatatttgggatttgatctggtatattaggattttcaataaggttaattattcgattggaattaggaatacctggaagtttaattggtaatgatcaaatttataatagaatagttacttctcatgcatttattataattttttttatagtaatacctgtaataattggtggttttggaaattgattaattcctttaatattaggatctccagatatatcatttcctcgaataaataatataagtttttgattattaattccttcattatttttattagttataagaggatttattaatactggggttgggacaggttgaacagtttatcctcctttatctttaattttaggtcatggtggtatatctgtagatataggtattttttctttacatttagctggtgcttcgtcaattatgggtgctgtaaattttattactactattataaatatacgaactaatttatttatgatagataaaatgtcattattttcttgatctgtattaattacagctattttattattattatcattacctgtattagctggtgcaattactatattattaacagatcgaaatttaaatacaagattttttgatccatcaggcggtggtgatccaattttatatcaacacttattt
>DHJPAR0048195|Dolichogenidea_sp.|Antaeotricha_BioLep727|BOLD:ABZ4155
aattttatattttatatttggaatttgatcaggtatattaggattttcaataaggttaattattcgattggaattaggtatacctggaagtttaattggtaatgatcaaatttataatagaatagttacttctcatgcatttattataattttttttatagtaatacctgtaataattggtggttttggaaattgattaattcctttaatattaggatctccagatatatcatttcctcgaataaataatataagtttttgattattaattccttcattatttttattagttataagaggatttattaatactggggttgggacaggatgaacagtttatcctcctttatctttaattttaggtcatggaggtatatctgtagatttaggtattttttctttacatttggctggtgcttcttcaattatgggcgctgtaaattttattactactattataaatatacgaactaatttatttatgatagataaaatatcattattttcttgatctgtattaattacagctattttattattattatcattacctgtattagctggtgcaattactatattattaacagatcgaaatttaaatacaagattttttgatccatcaggtggtggtgatccaattttatatcaacacttattt
>DHJPAR0020711|Dolichogenidea_angelagonzalezae|Brenthia_Janzen12|BOLD:AAL2298
??????????????????????????????????????taggattttcaataaggttaattattcgattggaattaggaatacctgggagtttaattggtaatgatcaaatttataatagaatagttacttctcatgcatttattataattttttttatagtaatacctgtaataattggtggttttggaaattgattaattcctttaatattaggttctcctgatatatcatttcctcgtataaataatataagtttttgattattaattccttcattatttttattaattataagaggatttattaatactggggttggtacaggttgaacagtttatcctcctttatctttaattttaggtcatggaggtatatctgtagatttaggtattttttctttacatttggctggtgcttcatcaattataggtgcagtaaattttattactactattatgaatatacgaactaatttatttataatagataaaatatcattattttcttgatctgtattaattacagctattttattattattatcattacctgtattggctggtgcaattactatattattaacagatcgaaatttaaatacaagattttttgatccatcaggtggtggtgatcccattttatatcaacacttattt
>DHJPAR0056646|Dolichogenidea_josealfredohernandezi|Stenoma_Janzen99|BOLD:ABA9255
aattttatattttatatttggaatttgatcaggtatgttaggattttcaataagattaattattcgtttggaattaggtatacctggtagtttaattggtaatgatcagatttataatagaatagttacttctcatgcttttattataattttttttatagtaatacctgtaataattggtggttttggaaattgattaattcctttaatattaggatctccagatatatcatttcctcgaataaataatataagtttttgattattaattccttctttatttttattaattataagaggatttattaatactggagttggtacaggttgaacagtttatcctcctttatctttaattttaggtcatggaggtatatctgtagatataggtattttttctttacatttagctggtgcatcatcaattataggtgcagtaaattttattactactattatgaatatacgaactaatttatttataatagataaaatatcattattttcttgatctgtattaattacagctattttgttattattatcattacctgtgttagctggtgcaattactatattattaacagatcgaaatttaaatacaagattttttgatccatcaggtggtggtgatccaattttatatcaacacttattt
>DHJPAR0049909|Dolichogenidea_josealfredohernandezi|Stenoma_Janzen99|BOLD:ABA9255
aattttatattttatatttggaatttgatcaggtatgttaggattttcaataagattaattattcgtttggaattaggtatacctggtagtttaattggtaatgatcagatttataatagaatagttacttctcatgcttttattataattttttttatagtaatacctgtaataattggtggttttggaaattgattaattcctttaatattaggatctccagatatatcatttcctcgaataaataatataagtttttgattattaattccttctttatttttattaattataagaggatttattaatactggagttggtacaggttgaacagtttatcctcctttatctttaattttaggtcatggaggtatatctgtagatataggtattttttctttacatttagctggtgcatcgtcaattataggtgcagtaaattttattactactattatgaatatacgaactaatttatttataatagataaaatatcattattttcttgatctgtattaattacagctattttattattattatcattacctgtgttagctggtgcaattactatattattaacagatcgaaatttaaatacaagattttttgatccatcaggtggtggtgatccaattttatatcaacacttattt
>DHJPAR0048127|Dolichogenidea_yeimycedenoae|elachJanzen01_Janzen196|BOLD:ABY3724
aattttatattttatatttggattttgatcaggaatactaggattttcaataagattaattattcgattagaattaggaatacctgggagtttaattggtaatgatcaaatttataatagaatagttacttctcatgcatttattataattttttttatagttatacctgttatgattggtggttttggaaattggttaattcctttaatattaggatctcctgatatgtcgtttcctcgaataaataatataagtttttgattattaattccttctttattttttttgattataagaggttttattaatattggagttggtacaggttgaacagtttatcctcctttatctttaattttaggtcatgggggtatgtctgttgatttaggaattttttctttacatttggctggggcttcatcaattataggggcagtaaattttattactacaattataaatatacgaactaatttatttataatagataaaatgtcattattttcttgatctgtattaattacggcaattttattattattatcattacctgttttagctggtgcaattactatattgttaacggatcgaaatttaaatacaagattttttgatccatcaggtgggggggatcctattttatatcaacatttattt
>DHJPAR0041637|Dolichogenidea_ronaldzunigai|Chlamydastis_vividella|BOLD:AAT8860
acttttatattttatatttggtatttgatcaggtatattaggattttcaataagattgattattcggttagaattaggaatacctggtagtttaattggtaatgatcaaatttataatagaatggtgacttctcatgcatttattataattttctttatagttatacctgttatgattggtggatttggaaattgattaattcctttaatattaggatcccctgatatatcatttcctcgaatgaataatataagtttttgattattaattccttctttatgtttattaattataagaggttttattaatactggtgttggcacaggttgaacagtgtatcctcctttatctttaattttaggtcatgggggtatgtctgttgatttaggtattttttctttacatttagctggcgcatcatcaattataggtgcagtaaattttattactacaattataaatatacgaactaatttatttataatagataaaatatcattattttcttgatctgttttaattacagctattttattattattatcattacctgtattagctggtgcaattactatattattaacagatcgaaatttaaatacaagattttttgatccgtcaggtggcggcgatccaattttgtatcaacatttattt
>DHJPAR0055310|Dolichogenidea_ronaldzunigai|Stenoma_Janzen199|BOLD:AAT8860
acttttatattttatatttggtatttgatcaggtatattaggattttcaataagattgattattcggttagaattaggaatacctggtagtttaattggtaatgatcaaatttataatagaatggtgacttctcatgcatttattataattttctttatagttatacctgttatgattggtggatttggaaattgattaattcctttaatattaggatcccctgatatatcatttcctcgaatgaataatataagtttttgattattaattccttctttatgtttattaattataagaggttttattaatactggtgttggcacaggttgaacagtgtatcctcctttatctttaattttaggtcatgggggtatgtctgttgatttaggtattttttctttacatttagctggtgcatcatcaattataggtgcagtaaattttattactacaattataaatatacgaactaatttatttataatagataaaatatcattattttcttgatctgttttaattacagctattttattattattatcattacctgtattagctggtgcaattactatattattaacagatcgaaatttaaatacaagattttttgatccgtcaggtggcggcgatccaattttgtatcaacatttattt
>DHJPAR0053861|Dolichogenidea_ronaldzunigai|elachJanzen01_Janzen693|BOLD:AAT8860
acttttatattttatatttggtatttgatcaggtatattaggattttcaataagattgattattcggttagaattaggaatacctggtagtttaattggtaatgatcaaatttataatagaatggtgacttctcatgcatttattataattttctttatagttatacctgttatgattggtggatttggaaattgattaattcctttaatattaggatctcctgatatatcatttcctcgaatgaataatataagtttttgattattaattccttctttatgtttattaattataagaggttttattaatactggtgttggcacaggttgaacagtgtatcctcctttatctttaattttaggtcatgggggtatgtctgttgatttaggtattttttctttacatttagctggcgcatcatcaattataggtgcagtaaattttattactacaattataaatatacgaactaatttatttataatagataaaatatcattattttcttgatctgttttaattacagctattttattattattatcattacctgtattagctggtgcaattactatattattaacagatcgaaatttaaatacaagattttttgatccgtcaggtggcggcgatccaattttgtatcaacatttattt
>DHJPAR0052991|Dolichogenidea_ronaldzunigai|Chlamydastis_montywoodi|BOLD:AAT8860
acttttatattttatatttggtatttgatcaggtatattaggattttcaataagattgattattcggttagaattaggaatacctggtagtttaattggtaatgatcaaatttataatagaatggtgacttctcatgcatttattataattttctttatagttatacctgttatgattggtggatttggaaattgattaattcctttaatattaggatctcctgatatatcatttcctcgaatgaataatataagtttttgattattaattccttctttatgtttattaattataagaggttttattaatactggtgttggcacaggttgaacagtgtatcctcctttatctttaattttaggtcatgggggtatgtctgttgatttaggtattttttctttacatttagctggcgcatcatcaattataggtgcggtaaattttattactacaattataaatatacgaactaatttatttataatagataaaatatcattattttcttgatctgttttaattacagctattttattattattatcattacctgtattagctggtgcaattactatattattaacagatcgaaatttaaatacaagattttttgatccgtcaggtggcggcgatccaattttgtatcaacatttattt
>DHJPAR0041632|Dolichogenidea_ronaldzunigai|Chlamydastis_tryphon|BOLD:AAT8860
acttttatattttatatttggtatttgatcaggtatattaggattttcaataagattgattattcggttagaattaggaatacctggtagtttaattggtaatgatcaaatttataatagaatggtgacttctcatgcatttattataattttttttatagttatacctgttatgattggtggatttggaaattgattaattcctttaatattaggatctcctgatatatcatttcctcgaatgaataatataagtttttgattattaattccttctttatgtttattaattataagaggttttattaatactggtgttggcacaggttgaacagtgtatcctcctttatctttaattttaggtcatgggggtatgtctgttgatttaggtattttttctttacatttagctggcgcatcatcaattataggtgcggtaaattttattactacaattataaatatacgaactaatttatttataatagataaaatatcattattttcttgatctgttttaattacagctattttattattattatcattacctgtattagctggtgcaattactatattattaacagatcgaaatttaaatacaagattttttgatccgtcaggtggcggcgatccaattttgtatcaacatttattt
>DHJPAR0053800|Dolichogenidea_ronaldzunigai|elachJanzen01_Janzen693|BOLD:AAT8860
acttttatattttatatttggtatttgatcaggtatattaggattttcaataagattgattattcggttagaattagggatacctggtagtttaattggtaatgatcaaatttataatagaatggtgacttctcatgcatttattataattttctttatagttatacctgttatgattggtggatttggaaattgattaattcctttaatattaggatctcctgatatatcatttcctcgaatgaataatataagtttttgattattaattccttctttatgtttattaattataagaggttttattaatactggtgttggcacaggttgaacagtgtatcctcctttatctttaattttaggtcatgggggtatgtctgttgatttaggtattttttctttacatttagctggcgcatcatcaattataggtgcagtaaattttattactacaattataaatatacgaactaatttatttataatagataaaatatcattattttcttgatctgttttaattacagctattttattattattatcattacctgtattagctggtgcaattactatattattaacagatcgaaatttaaatacaagattttttgatccgtcaggtggcggtgatccaattttgtatcaacatttattt
>DHJPAR0050153|Dolichogenidea_melaniamunozae|Cerconota_recurvella|BOLD:AAB5701
tattttgtattttatatttgggatttggtcaggaatattaggattttcaataagattaattattcgtttagagttaggaataccgggtagattaattggtaatgatcaaatttataatagaatagttacttcccatgcatttattataattttttttatagttatacctgtaataattggtggatttggaaattgattaattccattaatattaggatcacctgatatatcatttccacgaata?ataatataagattttgattattaattccttcattatttttattaattataagtgggtttattaatactggtgttggtacaggttgaacagtttatccaccattgtcattaattttaggtcatgggggtatatctgtagatttaggaattttttctttacatttagctggggcttcatcaattatgggagcagttaattttattactacaatttttaatatgcgaactaatttatttttaatagataaaatatctttattttcttgatctgtatttattacagcaattttattattattatctttacctgttttggctggtgcaattactatattattaacggaccgaaatttaaatacaagatttt???????????????????????????????????????????????
>DHJPAR0051857|Dolichogenidea_melaniamunozae|Cerconota_recurvella|BOLD:AAB5701
tattttgtattttatatttgggatttggtcaggaatattaggattttcaataagattaattattcgtttagagttaggaataccgggtagattaattggtaatgatcaaatttataatagaatagttacttcccatgcatttattataattttttttatagttatacctgtaataattggtggatttggaaattgattaattccattaatattaggatcacctgatatatcatttccacgaataaataatataagattttgattattaattccttcattatttttattaattataagtgggtttattaatactggtgttggtacaggttgaacagtttatccaccattgtcattaattttaggtcatgggggtatatctgtagatttaggaattttttctttacatttagctggggcttcatcaattatgggagcagttaattttattactacaatttttaatatgcgaactaatttatttttaatagataaaatatctttattttcttgatctgtatttattacagcaattttattattattatctttacctgttttggctggtgcaattactatattattaacggaccgaaatttaaatacaagattttttgatccatctggaggaggagatccaattttatatcaacatttattt
>DHJPAR0030721|Dolichogenidea_melaniamunozae|Cerconota_recurvella|BOLD:AAB5701
tattttgtattttatatttgggatttggtcaggaatattaggattttcaataagattaattattcgtttagagttaggaataccgggtagattaattggtaatgatcaaatttataatagaatagttacttcccatgcatttattataattttttttatagttatacctgtaataattggtggatttggaaattgattaattccattaatattaggatcacctgatatatcatttccacgaataaataatataagattttgattattaattccttcattatttttattaattataagtgggtttattaatactggtgttggtacaggttgaacagtttatccaccattgtcattaattttaggtcatgggggtatatctgtagatttaggaattttttctttacatttagctggggcttcatcaattatgggagcagttaattttattactacaatttttaatatgcgaactaatttatttttaatagataaaatatctttattttcttgatctgtatttattacagcaattttattattattatctttacctgttttggctggtgcaattactatattattaacggaccgaaatttaaatacaagatttt?tgatccatctggaggaggagatccaat???????????????????
>DHJPAR0002338|Dolichogenidea_melaniamunozae|Cerconota_recurvella|BOLD:AAB5701
?attttgtattttatatttgggatttggtcaggaatattaggattttcaataagattaattattcgtttagagttaggaataccgggtagattaattggtaatgatcaaatttataatagaatagttacttcccatgcatttattataattttttttatagttatacctgtaataattggtggatttggaaattgattaattccattaatattaggatcacctgatatatcatttccacgaataaataatataagattttgattattaattccttcattatttttattaattataagtgggtttattaatactggtgttggtacaggttgaacagtttatccaccattgtcattaattttaggtcatgggggtatatctgtagatttaggaattttttctttacatttagctggggcttcatcaattatgggagcagttaattttattactacaatttttaatatgcgaactaatttatttttaatagataaaatatctttattttcttgatctgtatttattacagcaattttattattattatctttacctgttttggctggtgcaattactatattattaacggaccgaaatttaaatacaagattttttgatccatctggaggaggaga?ccaattttatatc?acatttattt
>DHJPAR0004874|Dolichogenidea_melaniamunozae|Cerconota_recurvella|BOLD:AAB5701
?attttgtattttatatttgggatttggtcaggaatattaggattttcaataagattaattattcgtttagagttaggaataccgggtagattaattggtaatgatcaaatttataatagaatagttacttcccatgcatttattataattttttttatagttatacctgtaataattggtggatttggaaattgattaattccattaatattaggatcacctgatatatcatttccacgaataaataatataagattttgattattaattccttcattatttttattaattataagtgggtttattaatactggtgttggtacaggttgaacagtttatccaccattgtcattaattttaggtcatgggggtatatctgtagatttaggaattttttctttacatttagctggggcttcatcaattatgggagcagttaattttattactacaatttttaatatgcgaactaatttatttttaatagataaaatatctttattttcttgatctgtatttattacagcaattttattattattatctttacctg?tttggctggtgcaattactatattattaacggaccgaaatttaaatacaaga?tttttgatccatctggaggaggaga?ccaattttatatcaacatttattt
>DHJPAR0054232|Dolichogenidea_melaniamunozae|Cerconota_recurvella|BOLD:AAB5701
tattttgtattttatatttgggatttggtcaggaatattaggattttcaataagattaattattcgtttagagttaggaataccgggtagattaattggtaatgatcaaatttataatagaatagttacttcccatgcatttattataattttttttatagttatacctgtaataattggtggatttggaaattgattaattccattaatattaggatcacctgatatatcatttccacgaataaataatataagattttgattattaattccttcattatttttattaattataagtgggtttattaatattggtgttggtacaggttgaacagtttatccaccattgtcattaattttaggtcatgggggtatatctgtagatttaggaattttttctttacatttagctggggcttcatcaattatgggagcagttaattttattactacaatttttaatatgcgaactaatttatttttaatagataaaatatctttattttcttgatctgtatttattacagcaattttattattattatctttacctgttttggctggtgcaattactatattattaacggaccgaaatttaaatacaagattttttgatccatctggaggaggagatccaattttatatcaacatttattt
>DHJPAR0002920|Dolichogenidea_melaniamunozae|Cerconota_recurvella|BOLD:AAB5701
??????????????????????????ggtcaggaatattaggattttcaataagattaattattcgtttagagttaggaataccgggtagattaattggtaatgatcaaatttataatagaatagttacttcccatgcatttattataattttttttatagttatacctgtaataattggtggatttggaaattgattaattccattaatattaggatcacctgatatatcatttccacgaataaataatataagattttgattattaattccttcattatttttattaattataagtgggtttattaatactggtgttggtacaggttgaacagtttatccaccattgtcattaattttaggtcatgggggtatatctgtagatttaggaattttttctttacatttagctggggcttcatcaattatgggagcagttaattttattactacaatttttaatatgcgaactaatttatttttaatagataaaatatctttattttcttgatctgtatttattacagcaattttattattattatctttacctgttttggctggtgcaattactatattattaacggaccgaaatttaaatacaagattttttgatccatctggaggaggagatccaattttatatcaacatttattt
>DHJPAR0004083|Dolichogenidea_melaniamunozae|Cerconota_recurvella|BOLD:AAB5701
???????????????????????????????ggaatattaggattttcaataagattaattattcgtttagagttaggaataccgggtagattaattggtaatgatcaaatttataatagaatagttacttcccatgcatttattataattttttttatagttatacctgtaataattggtggatttggaaattgattaattccattaatattaggatcacctgatatatcatttccacgaataaataatataagattttgattattaattccttcattatttttattaattataagtgggtttattaatactggtgttggtacaggttgaacagtttatccaccattgtcattaattttaggtcatgggggtatatctgtagatttaggaattttttctttacatttagctggggcttcatcaattatgggagcagttaattttattactacaatttttaatatgcgaactaatttatttttaatagataaaatatctttattttcttgatctgtatttattacagcaattttattattattatctttacctgttttggctggtgcaattactatattattaacggaccgaaatttaaatacaagattttttgatccatctggaggaggagatccaattttatatcaacatttattt
>DHJPAR0004835|Dolichogenidea_melaniamunozae|Cerconota_recurvella|BOLD:AAB5701
?????????????????????????????????????????????????????????a??tattcgtttagagttaggaataccgggtagattaattggtaatgatcaaatttataatagaatagttacttcccatgcatttattataattttttttatagttatacctgtaataattggtggatttggaaattgattaattccattaatattaggatcacctgatatatcatttccacgaataaataatataagattttgattattaattccttcattatttttattaattataagtgggtttattaatactggtgttggtacaggttgaacagtttatccaccattgtcattaattttaggtcatgggggtatatctgtagatttaggaattttttctttacatttagctggggcttcatcaattatgggagcagttaattttattactacaatttttaatatgcgaactaatttatttttaatagataaaatatctttattttcttgatctgtatttattacagcaattttattattattatctttacctgttttggctggtgcaattactatattattaacggaccgaaatttaaatacaagattttttgatccatctggaggaggaga?ccaattttatatcaacatttattt
>DHJPAR0011909|Dolichogenidea_melaniamunozae|Cerconota_recurvella|BOLD:AAB5701
?attttgtattttatatttggaatttg?tcaggaatattaggattttcaataagattaattattcgtttagagttaggaataccgggtagattaattggtaatgatcaaatttataatagaatagttacttcccatgcatttattataattttttttatagttatacctgtaataattggtggatttggaaattgattaattccattaatattaggatcacctgatatatcatttccacgaataaataatataagattttgattattaattccttcattatttttattaattataagtggatttattaatactggtgttggtacaggttgaacagtttatccaccattgtcattaattttaggtcatgggggtatatctgtagatttaggaattttttctttacatttagctggggcttcatcaattatgggagcagttaattttattactacaatttttaatatgcgaactaatttatttttaatagataaaatatctttattttcttgatctgtatttattacagcaattttattattattatctttacctgttttggctggtgcaattactatattattaacggaccgaaatttaaatacaagattttttgatccatctgggggaggaga?ccaattttatatcaacatttattt
>DHJPAR0004797|Parapanteles_continua
?atattatattttttgtttggattatgatctggaatattaggattttcaataagtttaattattcgattagaattaggaatacctggtagattgattggtaatgatcaaatttataatagagttgttacttcacatgcatttattataattttttttatggttataccagtaataattggtggttttggaaattgattgattcctttaatattaggatctcctgatatatcctttcctcgaataaataatatgagtttttgattattaattccttctttatttttattgattataagtggatttattaatattggagttggaactggttgaacagtttatccacctttatctttaattttaggacatggtggtatatcagttgatataggaattttttctttacatttagctggtgcatcatcaattataggtgctgtaaattttattacaactattttaaatatacgaacaaatttgtttataatagataaaatatctttattttcttgatctgttttaattacagcaattttattattattatctttacctgttttagcaggtgcaattactatattattaactgatcgtaatttaaatacaagattttttgatccttcaggaggaggtgatcctattttatatcagcatttattt
>DHJPAR0002797|Parapanteles_tessares
?atattatattttttgtttggattatgatctggaatattaggattttcaataagtttaattattcgattagaattaggaatacctggtagattaattggtaatgatcaaatttataatagagttgttacttctcatgcatttattataattttttttatagttataccagtaataattggtggttttggaaattgattaattcctttaatattaggatctcctgatatatcatttcctcgaataaataatataagtttttgattattaattccttctttatttttattaattataagtagatttattaatattggagttgggactggttgaacagtttatccacctttgtctttaattttaggtcatggtggtatatcagttgatataggaattttttctttacatttagctggtatatcatcaattataggtgctgtaaattttattacaactattttaaatatacgaacaaatttgtttataatagataaaatgtctttattttcttgatctgttttaattacagcaattttattattattatctttacctgttttagcaggtgcaattactatattattaactgatcgtaatttaaatacaagattttttgatccttcaggggggggtgatcctattttatatcaacatttattt
>DHJPAR0055314|Dolichogenidea_bradzlotnicki|Stenoma_Janzen199|BOLD:ACC1295
aattttatattttatatttggtttatgatcaggaatattaggattttcaataagattaattattcgattggagttaggtatacctggaagtttaattggtaatgatcaaatttataacagaatagtaacttctcatgcttttattataattttttttatagttatacctgtaatgattggtggttttggaaattgattaattcctttaatattagggtcacctgatatatcatttcctcgaataaataatataagtttttggttattaattccttctttatttttattaattataagtggttttattaatactggagtaggaactggttgaactgtataccctccattatctttaattttaggtcacggtggtatatcagttgatttaggaattttttctttacatttagctggtgcttcatctattatgggtgcagttaattttattactacaattttaaatatacgtacaaatttatttttaatagataaaatatctttattttcttgatcagtttttattactgcaattttattattattatctttacctgttttagctggggctattactatattattaactgatcgtaatttaaatacaagattttttgatccttcaggtgggggggatccaattttgtatcagcatttattt
>DHJPAR0026252|Dolichogenidea_moniquegilbertae|BOLD:AAX8653
????????????????????????????????????????????????????????????tattcg?ttagagttaggaatacctggaagtttaattggaaatgatcaaatttataatagaatagtaacatctcatgcttttattataattttttttatagttatacctgtaataattgggggatttggaaattggttgattcctttaatattaggatcaccagatatatctttccctcgtataaataatataagattttggttattaattccttctttatttttattaattataagaggttttattaatactggtgttggtacaggttgaacagtttatcctcctttatctttagttttaggtcatggtggtatgtcggttgatttaggaattttttctttacatttagctggagcttcatcaattatgggtgcagtaaattttattactactattttaaatatacgaacaaatttatttttaatagataaaatatcattattttcttgatcagtatttattactgctattttattattattatcattacctgttttagcaggagctattactatattattgactgatcgaaatttaaatacaagattttttgatccttc?gg?g????????????????????????????????
>BIOUG44107-G11|Dolichogenidea_moniquegilbertae|BOLD:AAX8653
???attatattttatatttggtttatgagctggaatattaggattttcaataagtttaattattcgtttagagttaggaatacctgggagtttaattggaaatgatcaaatttataatagaatagtaacatctcatgcttttattataattttttttatagttatacctgtaataattgggggatttgggaattggttgattcctttaatattaggatcaccagatatatctttccctcgtataaataatataagattttggttattaattccttctttatttttattaattataagaggttttattaatactggtgttggtacgggttgaacagtttatcctcctttatctttagttttaggtcatggtggtatgtcggttgatttaggaattttttctttacatttagctggagcttcatcaattatgggtgcagtaaattttattactactattttaaatatacgaacaaatttatttttaatagataaaatatcattattttcttgatcagtatttattactgctattttattattattatcattacctgttttagcaggagctattactatattattgactgatcgaaatttaaatacaagattttttgatccttctggtggaggtgatccaattttataccaacacttattt
>BIOUG79730-E02|Dolichogenidea_moniquegilbertae|BOLD:AAX8653
????ttatattttatatttggtttatgagctggaatattaggattttcaataagtttaattattcgtttagagttaggaatacctggaagtttaattggaaatgatcaaatttataatagaatagtaacatctcatgcttttattataattttttttatagttatacctgtaataattgggggatttggaaattggttgattcctttaatattagggtcaccagatatatcttttcctcgtataaataatataagattttggttattaattccttctttatttttattaattataagaggttttattaatactggtgttggtacaggttgaacagtttatccacctttatctttagttttaggtcatggtggtatatcggttgatttaggaattttttctttacatttagctggagcttcatcaattatgggtgcagtaaattttattactactattttaaatatacgaacaaatttatttttaatagataaaatatcattattttcttgatcagtatttattactgctattttattattattatcattacctgttttagcaggagctattactatattattgactgatcgaaatttaaatacaagattttttgatccttctggtggaggtgatccaattttatatcaacacttatt?
>BIOUG80096-D04|Dolichogenidea_moniquegilbertae|BOLD:AAX8653
???attatattttatatttggtttatgagctggaatattaggattttcaataagtttaattattcgtttagagttaggaatacctggaagtttaattggaaatgatcaaatttataatagaatagtaacatctcatgcttttattataattttttttatagttatacctgtaataattgggggatttggaaattggttgattcctttaatattagggtcaccagatatatcttttcctcgtataaataatataagattttggttattaattccttctttatttttattaattataagaggttttattaatactggtgttggtacaggttgaacagtttatccacctttatctttagttttaggtcatggtggtatatcggttgatttaggaattttttctttacatttagctggagcttcatcaattatgggtgcagtaaattttattactactattttaaatatacgaacaaatttatttttaatagataaaatatcattattttcttgatcagtatttattactgctattttattattattatcattacctgttttagcaggagctattactatattattgactgatcgaaatttaaatacaagattttttgatccttctggtggaggtgatccaattttatatcaacactta???
>BIOUG78904-G03|Dolichogenidea_moniquegilbertae|BOLD:AAX8653
???attatattttatatttggtttatgagctggaatattaggattttcaataagtttaattattcgtttagagttaggaatacctggaagtttaattggaaatgatcaaatttataatagaatagtaacatctcatgcttttattataattttttttatagttatacctgtaataattgggggatttggaaattggttgattcctttaatattagggtcgccagatatatcttttcctcgtataaataatataagattttggttattaattccttctttatttttattaattataagaggttttattaatactggtgttggtacaggttgaacagtttatccacctttatctttagttttaggtcatggtggtatatcggttgatttaggaattttttctttacatttagctggagcttcatcaattatgggtgcagtaaattttattactactattttaaatatacgaacaaatttatttttaatagataaaatatcattattttcttgatcagtatttattactgctattttattattattatcattacctgttttagcaggagctattactatattattgactgatcgaaatttaaatacaagattttttgatccttctggtggaggtgatccaattttatatcaacactta???
>BIOUG81241-D11|Dolichogenidea_moniquegilbertae|BOLD:AAX8653
???attatattttatatttggtttatgagctggaatattaggattttcaataagtttaattattcgtttagagttaggaatacctggaagtttaattggaaatgatcaaatttataatagaatagtaacatctcatgcttttattataattttttttatagttatacctgtaataattgggggatttggaaattggttgattcctttaatattagggtcgccagatatatctttccctcgtataaataatataagattttggttattaattccttctttatttttattaattataagaggttttattaatactggtgttggtacaggttgaacagtttatccacctttatctttagttttaggtcatggtggtatatcggttgatttaggaattttttctttacatttagctggagcttcatcaattatgggtgcagtaaattttattactactattttaaatatacgaacaaatttatttttaatagataaaatatcattattttcttgatcagtatttattactgctattttattattattatcattacctgttttagcaggagctattactatattattgactgatcgaaatttaaatacaagattttttgatccttctggtggaggtgatccaattttatatcaacacttatt?
>BIOUG78639-C02|Dolichogenidea_moniquegilbertae|BOLD:AAX8653
???attatattttatatttggtttatgagctggaatattaggattttcaataagtttaattattcgtttagagttaggaatacctggaagtttaattggaaatgatcaaatttataatagaatagtaacatctcatgcttttattataattttttttatagttatacctgtaataattgggggatttggaaattggttgattcctttaatattagggtcaccagatatatcttttcctcgtataaataatataagattttggttattaattccttctttatttttattaattataagaggttttattaatactggtgttggtacaggttgaacagtttatcctcctttatctttagttttaggtcatggtggtatatcggttgatttaggaattttttctttacatttagctggagcttcatcaattatgggtgcagtaaattttattactactattttaaatatacgaacaaatttatttttaatagataaaatatcattattttcttgatcagtatttattactgctattttattattattatcattacctgttttagcaggagctattactatattattgactgatcgaaatttaaatacaagattttttgatccttctggtggaggtgatccaattttatatcaacacttattt
>BIOUG14382-G05|Dolichogenidea_sp.|BOLD:AAX8653
?atattatattttatatttggtttatgagctggaatattaggattttcaataagtttaattattcgtttagagttaggaatacctggaagtttaattggaaatgatcaaatttataatagaatagtaacatctcatgcttttattataattttttttatagttatacctgtaataattgggggatttggaaattggttgattcctttaatattaggatcaccagatatatctttccctcgtataaataatataagattttggttattaattccttctttatttttattaattataagaggttttattaatactggtgttggtacaggttgaacagtttatcctcctttatctttagttttaggtcatggtggtatgtctgttgatttaggaattttttctttacatttagctggagcttcatcaattatgggtgcagtaaattttattactactattttaaatatacgaacaaatttatttttaatagataaaatatcattattttcttgatcagtatttattactgctattttattattattatcattacctgttttagcaggagctattactatattattgactgatcgaaatttaaat?????????????????????????????????????????????????????????
>DHJPAR0031740|Dolichogenidea_moniquegilbertae|BOLD:AAX8653
aatattatattttatatttggtttatgagctggaatattaggattttcaataagtttaattattcgtttagagttaggaatacctggaagtttaattggaaatgatcaaatttataatagaatagtaacatctcatgcttttattataattttttttatagttatacctgtaataattgggggatttggaaattggttgattcctttaatattaggatcaccagatatatcttttcctcgtataaataatataagattttggttattaattccttctttatttttattaattataagaggttttattaatactggtgttggtacaggttgaacagtttatcctcctttatctttagttttaggccatggtggtatgtctgttgatttaggaattttttctttacatttagctggagcttcatcaattatgggtgcagtaaattttattactactattttaaatatacgaacaaatttatttttaatagataaaatatcattattttcttgatcagtatttattactgctattttattattattatcattacctgttttagcaggagctattactatattattgactgatcgaaatttaaatacaagattttttgatccttctggtggaggtgatccaattttatatcaacacttattt
>CBG-A03302-A06|Microgastrinae|BOLD:AAY4695
??tattatattttatatttggtttatgagcaggaatattaggattttcaataagaataattattcgtttagaattaggaatacctggaagattaattggtaatgatcaaatttataatagaatagttacttctcatgcatttattataattttttttatagttatacctgtaataattggtggatttggaaattgattaattcctttaatattaggatctcctgatatatctttccctcgaataaataatataagattttgattattaattccttctttatttttattaattataagaggatttattaatgttggtgtaggaacaggttgaacagtttatccaccattatctttattatctgggcatggtggtatatcagttgatttaggaattttttctttacatttagcaggtgcttcttctattataggtgcagtaaattttattactactattttaaatatacgaacaagtttatttaaaatagataaaatatctttatttacttgatctgtttttattactgcaattttgttattattatcattacctgttttagctggtgcaattactatattattaactgaccgtaatttaaatacaagattttttgatccttcaggtggtggtgatccaattttatatcaacatttatt?
>DHJPAR0051868|Dolichogenidea_kenzabaddouae|Antaeotricha_Janzen221|BOLD:AAY4695
tatattatattttatatttggtttatgagcaggaatattaggattttcaataagaataattattcgtttagaattaggaatacctggaagattaattggaaatgatcaaatttataatagaatagttacttctcatgcatttattataattttttttatagttatacctgtaataattggtggatttggaaattgattaattcctttaatattaggatctcctgatatatctttccctcgaataaataatataagattttgattattaattccttctttatttttattaattataagaggatttattaatgttggtgtaggaacaggttgaacagtttatccaccattatctttattatctggacatggtgggatatcagttgatttaggaattttttctttacatttagcaggtgcctcttctattataggtgcagtaaattttattactactattttaaatatacgaacaagtttatttaaaatagataaaatgtctttatttacttgatctgtttttattactgcaattttgttattattatcattacctgttttagctggtgcaattactatattgttaactgatcgtaatttaaatacaagattttttgatccttcaggtggtggtgatccaattttatatcaacatttattt
>DHJPAR0040491|Dolichogenidea_luishamiltoni|gelJanzen01_Janzen394|BOLD:AAT8840
aatattatattttatatttggtatatgatcaggaatattaggattttcaataagaataattattcgtttagagttaggaataccagggagtttaattggtaatgatcaaatttataatagtatagttacatctcatgcatttattataattttttttatagttatacctgtaatgattggaggatttgggaattgattaattcctttaatattaggatcacctgatatatctttccctcgaataaataatatgagtttttgattattaattccttcattatttttattaattataaggggatttattaatattggtgtaggaacaggttgaacagtttatcccccattatcattgttacttggtcatggtggaatatcagttgatttaggaattttttcattgcatttagctggtgcttcttctattataggggcagtaaattttattacaacaattttaaatatacgaacaaatttatttttaatagataaaatatctttatttacttgatctgtatttattactgcaattttattattattatctttacctgttttagctggagctattactatattattaactgatcgtaatttaaatacaagattttttgatccttcaggtggaggtgatccaattttatatcaacatttattt
>CBRA0488|Dolichogenidea_gelechiidivoris|BOLD:AAM4042
aatattatattttatatttggattatgagctggaatattaggattttctataagattaattattcgattagaattaggaatacctggtagtttaattggtaatgatcaaatttataatagtatagttacatcgcatgcatttattataattttttttatagttatacctgtaataattggtggatttggaaattgattaattcctttaatattaggatcaccagatatatcatttcctcgaataaataatataagtttttgattattaattccttcattatttttattaattttgagaggatttattaatactggggtaggtactggatgaacagtttatccaccattatctttaattttaggtcatggtggtatatcagttgatttaggaattttttctttacatttagcaggtgcttcttcaattatgggagctgtaaattttattacaacaattttaaatatacgaactaatttatttttgatagataaaatatctttatttacttgatctgtttttattactgcaattttattattattgtctttgcctgtattagcaggtgcaattactatattgttaactgatcgaaatttaaatacaagattttttgatcct???????????????????????????????????????
>CBRA0487|Dolichogenidea_gelechiidivoris|BOLD:AAM4042
aatattatattttatatttggattatgagctggaatattaggattttctataagattaattattcgattagaattaggaatacctggtagtttaattggtaatgatcaaatttataatagtatagttacatcgcatgcatttattataattttttttatagttatacctgtaataattggtggatttggaaattgattaattcctttaatattaggatcaccagatatatcatttcctcgaataaataatataagtttttgattattaattccttcattatttttattaattttgagaggatttattaatactggggtaggtactggatgaacagtttatccaccattatctttaattttaggtcatggtggtatatcagttgatttaggaattttttctttacatttagcaggtgcttcttcaattatgggagctgtaaattttattacaacaattttaaatatacgaactaatttatttttgatagataaaatatctttatttacttgatctgtttttattactgcaattttattattattgtctttgcctgtattagcaggtgcaattactatattgttaactgatcgaaatttaaatacaagattttttgatccagcaggtggtggtgatcctattttatatcaacatttattt
>WAM_0495|Dolichogenidea_gelechiidivoris|BOLD:AAM4042
aatattatattttatatttggattatgagctggaatattaggattttctataagattaattattcgattagaattaggaatacctggtagtttaattggtaatgatcaaatttataatagtatagttacatcacatgcatttattataattttttttatagttatacctgtaataattggtggatttggaaattgattaattcctttaatattaggatcaccagatatatcatttcctcgaataaataatataagtttttgattattaattccttcattatttttattaattttgagaggatttattaatactggggtaggtactggatgaacagtttatccaccattatctttaattttaggtcatggtggtatatcagttgatttaggaattttttctttacatttagcaggtgcttcttcaattatgggagctgtaaattttattacaacaattttaaatatacgaactaatttatttttgatagataaaatatctttatttacttgatctgtttttattactgcaattttattattattgtctttgcctgtattagcaggtgcaattactatattgttaactgatcgaaatttaaatacaagattttttgatccagcaggtggtggtgatcctattttatatcaacatttattt
>MZ298980|Apanteles_gelechiidivoris|BOLD:AAM4042
??????????????????????????????????atattaggattttctataagattaattattcgattagaattaggaccacctggtagtttaattggtaatgatcaaatttataatagtatagttacatcgcatgcatttattataattttttttatagttatacctgtaataattggtggatttggaaattgattaattcctttaatattaggatcaccagatatatcatttcctcgaataaataatataagtttttgattattaattccttcattatttttattaattttgagaggatttattaatactggggtaggtactggatgaacagtttatccaccattatctttaattttaggtcatggtggtatatcagttgatttaggaattttttctttacatttagcaggtgcttcttcaattatgggagctgtaaattttattacaacaattttaaatatacgaactaatttatttttgatagataaaatatctttatttacttgatctgtttttattactgcaattttattattattgtctttgcctgtattagcaggtgcaattactatattgttaactgatcgaaatttaaatacaagattttttgatccagcaggtggtggtgatcctattttatatcaacatttattt
>MZ298976|Apanteles_gelechiidivoris|BOLD:AAM4042
??????????????????????????????????atattaggattttctataagattaattattcgattagaattaggac?acctggtagtttaattggtaatgatcaaatttataatagtatagttacatcgcatgcatttattataattttttttatagttatacctgtaataattggtggatttggaaattgattaattcctttaatattaggatcaccagatatatcatttcctcgaataaataatataagtttttgattattaattccttcattatttttattaattttgagaggatttattaatactggggtaggtactggatgaacagtttatccaccattatctttaattttaggtcatggtggtatatcagttgatttaggaattttttctttacatttagcaggtgcttcttcaattatgggagctgtaaattttattacaacaattttaaatatacgaactaatttatttttgatagataaaatatctttatttacttgatctgtttttattactgcaattttattattattgtctttgcctgtattagcaggtgcaattactatattgttaactgatcgaaatttaaatacaagattttttgatccagcaggtggtggtgatcctattttatatcaacatttattt
>DHJPAR0031845|Dolichogenidea_ingredolsonae|BOLD:AAM5850
aatattatattttatttttggattttgatcaggaatattaggattttctataagatttattattcgtttagaattaggtataccagggagtttaattggaaatgatcaaatttataatagaatagttacatctcatgcatttattataattttttttatagttataccaattataattggaggatttggaaattgattaattcctttaatattagggtctcctgatatatcatttcctcgaataaataatataagtttttggttattaattccttcattgtctttattaattttaagaggttttattaacactggagtagggacaggttgaacagtttatcctcctttatcattaattttaggtcatgggggtatatcagttgatttaggtattttttctttacatttagctggtgcttcttcaattataggggctgtaaattttattactacaattttaaatatacgaactaatttatttaatatagataaaatatcattattttcttgatctgtttttattactgctattttattattattatcattacctgttttagctggtgcaattactatattattgactgatcgtaatttaaatacaagattttttgatcctgcaggagggggtgatccaattttatatcaacatttattt
>DHJPAR0049280|Dolichogenidea_anikenpalolae|spiloBioLep01_BioLep379|BOLD:ABY1812
aatattatattttatatttggattttgatctggtatattaggattttctataagatttattattcgtttagaattaggtatacctgggagattaattggtaatgatcaaatttataatagaatagttacatctcatgcatttattataattttttttatagtaataccaattataattggtggatttggaaattgattaattcctttaatattaggttcacctgatatatcatttccacgtataaataatataagtttttgattattaattccttcattatttttattaattttaagtagatttattaatactggtgtaggtacaggttgaactgtttatcctccattatcattagttttgggtcatgggggtatatcagttgatttaggtattttttctttacatttagctggtgcatcttcaattataggagctgtaaattttattactacaattttaaatatacgaattaatttatttaatatagataaaatatcattattttcttgatctgtttttattactgcagttttattattaatatcattaccagttttggctggtgcaattactatattattaactgatcgtaatttaaatacaagattttttgacccctctggggggggtgatccaattttgtaccaacatttattt
>Micro0242|Dolichogenidea_sp.|BOLD:AAJ1390
?????????ttttttttttggattatgatctggaatattaggattttcaataagtttaattattcgtttagaattaggtataccaggtagtttaattggaaatgatcaaatttataatagtatagttacatctcatgcatttattataattttttttatggttataccagtaataattggtgggtttggaaattggttagttcctttaatattaggttctccagatatatcatttccacgaataaataatataagtttttgattattaattccttcgttatttttattaattataagaggttttattaatacaggtgttgggactggatgaactgtatatcctccattatctctaattttaggtcatggtggtatatcagttgatttaggaattttttctttacatttagcaggagcttcatcaattatgggagctgtaaattttattacaacaattttaaatatacgaacaaatttatttataatagataaaatatcattattttgttgatctgtatttattactgcaattttattattattatcattaccagttttagctggtgcaattacaatattattaactgatcgtaatttaaatacaagattttttgatccttcaggtg????????????????????????????????
>DHJPAR0025530|Dolichogenidea_timrichi|BOLD:AAJ1390
?atattatattttttttttggattatgatctggaatattaggattttcaataagtttaattattcgtttagaattgggtatatcaggtagtttaattggaaatgatcaaatttataatagtatagttacatctcatgcatttattataattttttttatggttataccagttataattggtgggtttggaaattggttaattcctttaatattaggttctccagatatatcgtttccacgaataaataatataagtttttgattattaattccttcattatttttattaattataagaggatttattaatacaggtgttggaactggatgaactgtttatcctccattatctttaattttaggtcatggtggtatatcagttgatttaggaattttttctttacatttagcaggagcttcatcaattataggagctgtaaattttattacaacaattttaaatatacgaacaaatttatttataatagataaaatatcattattttgttgatctgtatttattactgcgattttattattattatcattaccagttttagctggtgcaattacaatattattaactgatcgtaatttaaatacaagattttttgatccttcaggtggagg?ga?cctatttta?atcaacatttattt
>DHJPAR0012545|Dolichogenidea_rudyamadori|BOLD:AAX8664
?atattatattttatgtttggtttatggtctggtatgttagggttttcaatgagattattaattcggttagagttaggtatacctggaagattaattggtaatgatcaaatttataatagaatagtaacttctcatgcatttattataattttttttatagttatacctgtaataattggggggtttgggaattgattaattcctttaatattaggttcacctgatatatcatttcctcgtatgaataatataagattttgattgttaattccttcattgtctttattggttttaaggggatttattaatactggtgttggtacaggttgaactgtttatcctcctttatctttaattttaggtcatggtggtatatcagtggatttgggaattttttctttacatttagctggtgcatcatctattataggagctgtaaattttattacaacaattttaattatacgaactaatttgtttataatagataaaatatctttattttcttggtcagtttttattactgcaattttgttacttttatctttacctgttttagcaggtgctattacaatattgttaactgatcgtaatttaaatactagattttttgatccttcaggaggtggtgatccaattttatatcaacatttgttt
>DHJPAR0031860|Dolichogenidea_tristanpalolai|BOLD:AAI9740
aatattatattttatatttggattatggtcaggaatattaggattttctataagattaattattcgtttagaattaggtatacctggaagtttaattgggaatgatcagatttataatagtatagttacagctcatgcatttattataattttttttatagttatgcctgtaataattggtggatttggaaattgattaattccgctaatattaggggctccggatatatcttttcctcgtataaataatataagattttgattattaatcccttcattatttttattaattttaagaggttttattaataccggagtggggacaggttgaactgtgtatccacctttatcattaattttaggccatgggggtatatcagttgatataggaattttttctttacatttagcaggggtttcttcaattatgggagctgtgaattttattactacaattttgaatatgcgtgttaatttttttattatagataaaatatctttattttcttgatctgtttttattacagctattttattattattatctttacctgttttagcaggtgcaattactatgttattaactgatcgaaatttaaatacaagattttttgatcctgctggagggggggatcctgttttataccaacatttattt
>CAM0278|Pholetesor_bedelliae
?ataatatattttatatttggaatgtgggcaggaatagttggattttcaataagattaattattcgtttagaattaggtatacctggaagattaattggaaatgatcaaatttataatagaatagttacttctcatgcatttattataattttttttatagttataccaattataattggaggatttggaaattgattaattcctttaatattaggagctcctgatatatcatttcctcgaataaataatataagtttttgattattaattccttcattattattattaattttaaggggatttattaatgttggggtaggaacaggatgaacagtttatccacctttatctttaattttaggtcatggaggaatgtcagttgatttaggaattttttcattacatttagcaggtgcctcatcaattataggagctgtaaattttattactacaattttaaatatacgagttaatttttttattatagataagatatctttatttatttgatcagtttttattacagcaattttattattattatcattacctgtattagcaggtgctattactatattattaacagatcgaaatttaaatacaagtttttttgatccttctggtgggggggatcctattctttatcaacatttattt
>DHJPAR0031741|Dolichogenidea_kasiiyai|BOLD:AAM5750
aatattatattttatatttgggttatggtcaggaatattaggattttcaataagattaattattcgtttagaattaggaatacctggtagtttaattggtaatgatcaaatttataatagtatagttacatcacatgcatttattataattttttttatagtaatacctgtaataattggaggatttggaaattgattaattcctttaatattaggggctcctgatatatcttttccacgtataaataatataagtttttgattattaattccttctttatttttattaattttaagaggatttattaatgttggtgttgggacaggatgaacggtttatcctcctttatctttaattttaggtcatggaggtatatctgttgatttaggaattttttcattacatttagctggagcttcatcaattataggggctgtaaattttattactacaattttgaatatacgagtaaatttatttgttatagataaaatgtctttattttcttgatcagtatttattacagcaattttattgttattatctttacctgtattagcaggtgctattactatattattaactgatcgtaatttaaatacaagtttttttgatccatcaggtgggggggatccaattctttat????????????
>DHJPAR0025921|Dolichogenidea_rexhamiltoni|BOLD:AAL2287
?atattatattttatatttggtatatgatctggtatggtaggattttcaataagattgattattcgtttggaattaggtatgcctggtagcttaattggtaatgatcaaatttacaatagaatagtaacatctcatgcatttattataattttttttatagttataccagtaataattgggggatttggaaattgattaattcctttaatattaggatctcctgatatatcatttccacgtataaataatataagtttttgattattaattcctgctttatttttattaattttaaggggatttattaatactggagttggtacgggatgaacagtttatcctcctttatctttaattttaggtcatggaggtatatctgttgatttaggtattttttctttacatttagctggagcatcttcaattataggtgctattaattttattactacaattttaaatatgcgagttaatttttttattatagataagatatctttattttcttgatcagtttttattacagcaattttattattattgtctttacctgttttagctggggctattactatattattgactgatcgaaatttaaatactagattttttgatccttcaggtggaggggatcctattctttatcagcatttattt
>DHJPAR0031362|Dolichogenidea_rexhamiltoni|BOLD:AAL2287
aatattatattttatatttggtatatgatctggtatggtaggattttcaataagattgattattcgtttggaattaggtatgcctggtagcttaattggtaatgatcaaatttacaatagaatagtaacatctcatgcatttattataattttttttatagttataccagtaataattgggggatttggaaattgattaattcctttaatattaggatctcctgatatatcatttccacgtataaataatataagtttttgattattaattcctgctttatttttattaattttaaggggatttattaatactggagttggtacgggatgaacagtttaccctcctttatctttaattttaggtcatggaggtatatctgttgatttaggtattttttctttacatttagctggagcatcttcaattataggtgctattaattttattactacaattttaaatatgcgagttaatttttttattatagataagatatctttattttcttgatcagtttttattacagcaattttattattattgtctttacctgttttagctggggctattactatattattgactgatcgaaatttaaatactagattttttgatccttcaggtggaggggatcctattctttatcagcatttattt
>CNCH2455|Dolichogenidea_sp.|BOLD:AAH1316
aatattatattttatatttgggttatgatctgggatagtgggattttcaataagattgattattcgtttggaattaggaataccagggagattaattggtaatgatcaaatttataataggatagttacttcacatgcatttattataattttttttatagttataccagtaataattggggggtttggtaattgactaattcctttaatattaggagctcctgatatatcatttccacgcataaataatataagtttttggttattaattccctcattatttatattaattttaagagggtttattaatgttggagtcggcacaggttgaactgtgtaccctcctttatctttaattttaggacatgggggtatatctgttgatttaggtattttttctttacatttagcgggggcatcttcaattataggagcagtaaattttattactacaattttaaatatacgagttaatttttttattatagataaaatatctttattttcttgatcagtttttattacagcaattttattattattatctttgcctgttttagcaggggctattacgatattattaactgatcgtaatttaaatacaagtttttttgatcctgctggt?????????????????????????????????
>DHJPAR0039472|Dolichogenidea_alanflemingi|Antaeotricha_Janzen146|BOLD:AAN2497
aatattatattttatatttgggttatgatctggaatattaggattttctataaggttaattattcgattagaattaggtataccaggtagattaattggtaatgatcagatttataatagtatagttacttctcatgcatttattataattttttttatggttatacctgttataattgggggatttggaaattgattaattccattgatattaggagctcctgatatatcttttcctcgtataaataatataagattttgattattaattccttcattatttttattaattttaagtggatttattaatgtaggagtaggtacagggtgaacagtttaccctcctttatctttaattttaggacatggaggaatatcagttgatttgggaattttttctttacatttagctggggcttcatccattataggggcagtaaattttattacaactattgttaatatacgggtaaatttttttgtaatagataaaatatctttattttcttggtcagtatttattacggcaattttattgttattatctttacctgttttagcaggtgcaattactatattattgactgatcgtaatttaaatacaagattttttgatccttctgggggtggtgatccaattctttatcaacatttattt
>DHJPAR0013544|Dolichogenidea_annychaverae|BOLD:AAD5258
?atattatattttatatttggtttatgatctggaatagttggattttcaataagtttaattattcgtttagaattaggtataccaggtagattaattggtaatgatcaaatttacaataggatagttacatctcatgcatttattataattttttttatagtgatgccagtaataattggggggtttggtaattggttaattcctttaatattaggggctcctgatatatcttttcctcgtataaataatataagattttgattattaattccttctttatttatattaattttaagaggatttattaatgtgggggttgggacaggttgaactgtttatccaccattgtcattaattttaggacatgggggtatatcagtagatttaggaattttttctttacatttagctggggcttcatcaattataggggctgttaattttattactacaattataaatatacgtgttaatttttttgtaatagataaaatatctttattttcttgatctgtttttattacagcaattttattattattatctttacctgttttagctggggctattactatacttttaactgatcgtaatttgaatacaagattttttgacccttcaggaggtggtgatccaattctttatcaacatttattt
>DHJPAR0013185|Dolichogenidea_annychaverae|BOLD:AAD5258
?atattatattttatatttggtttatgatctggaatagttggattttcaataagtttaattattcgtttagaattaggtataccaggtagattaattggtaatgatcaaatttacaataggatagttacatctcatgcatttattataattttttttatagtgatgccagtaataattggggggtttggtaattggttaattcctttaatattaggggctcctgatatatcttttcctcgtataaataatataagattttgattattaattccttctttatttatattaattttaagaggatttattaatgtgggggttgggacaggttgaactgtttatccaccattgtcattaattttaggacatgggggtatatcagtagatttaggaattttttctttacatttagctggggcttcatcaattataggggctgttaattttattactacaattataaatatacgtgttaatttttttgtaatagataaaatatctttattttcttgatctgtttttattacagcaattttattattattatctttacctgttttagctggggctattactatacttttaactgatcgtaatttgaatacaagattttttgacccttcaggaggtggtgatccaa??ctttat????????????
>DHJPAR0013550|Dolichogenidea_annychaverae|BOLD:AAD5258
?atattatattttatatttggtttatgatctggaatagttggattttcaataagtttaattattcgtttagaattaggtataccaggtagattaattggtaatgatcaaatttacaataggatagttacatctcatgcatttattataattttttttatagtgatgccagtaataattggggggtttggtaattggttaattcctttaatattaggggctcctgatatatctttccctcgtataaataatataagattttgattattaattccttctttatttatattaattttaagaggatttattaatgtgggggttgggacaggttgaactgtttatccaccattgtcattaattttaggacatgggggtatatcagtagatttaggaattttttctttacatttagctggggcttcatcaattataggggctgttaattttattactacaattataaatatacgtgttaatttttttgtaatagataaaatatctttattttcttgatctgtttttattacagcaattttattattattatctttacctgttttagctggggctattactatacttttaactgatcgtaatttgaatacaagattttttgacccttcaggaggtggtgatccaattctttatcaacatttattt
>DHJPAR0013051|Dolichogenidea_annychaverae|BOLD:AAD5258
?atattatattttatatttggtttatgatctggaatagttggattttcaataagtttaattattcgtttagaattaggtataccaggtagattaattggtaatgatcaaatttacaataggatagttacatctcatgcatttattataattttttttatagtgatgccagtaataattggggggtttggtaattggttaattcctttaatattaggggctcctgatatatctttccctcgtataaataatataagattttgattattaattccttctttatttatattaattttaagaggatttattaatgtgggggttgggacaggttgaactgtttatccaccattgtcattaattttaggacatgggggtatatcagtagatttaggaattttttctttacatttagctggggcttcatcaattataggggctgttaattttattactacaattataaatatacgtgttaatttttttgtaatagataaaatatctttattttcttgatctgtttttattacagcaattttattattattatctttacctgttttagctggggctattactatacttttaactgatcgtaatttgaatacaagattttttgacccttcaggaggtggtga?ccaattctttatcaac?tttattt
>DHJPAR0013554|Dolichogenidea_annychaverae|BOLD:AAD5258
?atattatattttatatttggtttatgatctggaatagttggattttcaataagtttaattattcgtttagaattaggtat?ccaggtagattaattggtaatgatcaaatttacaataggatagttacatctcatgcatttattataattttttttatagtgatgccagtaataattggggggtttggtaattggttaattcctttaatattaggggctcctgatatatctttccctcgtataaataatataagattttgattattaattccttctttatttatattaattttaagaggatttattaatgtgggggttgggacaggttgaactgtttatcc?ccattgtcattaattttaggacatgggggtatatcagtagatttaggaattttttctttacatttagctggggcttcatcaattataggggctgttaattttattactacaattataaatatacgtgttaatttttttgtaatagataaaatatctttattttcttgatctgtttttattacagcaattttattattattatctttacctgttttagctggggctattactatactttt??ctgatcgtaatt?gaatacaagattttttgacccttcaggagg???????????????????????????????
>DHJPAR0031522|Dolichogenidea_antjevirkusae|BOLD:AAM5849
aatattatattttatttttggtttatgatctgggatattaggattttctataagaatattaattcgtttagagttaggaatacctggtagattaattggcaatgatcaaatttataatagaatagtaacttctcatgcttttattataattttttttatagttatacccttaataattggtggatttggtaattgattaattcctataatattaggagttcctgatatatcttttcctcgaataaataatatgagattttggttattaattccttccttatttatattaatttttagaggatttattaatgttggagttgggacaggttgaacagtttacccacctttatcattaattttaggtcatggaggtatatcagttgatataggaattttttctttacatttagctggggtatcttctattataggagcagttaattttattacaactatttttaatatgcgagttaatttttttaatatagataaaatatcattgttttcttgatctgtattaattactgcaattttattattattatctttaccagttttagctggtgctattactatattattaactgatcgtaatttaaatactagattttttgatccttcaggtgggggggatcctgtcctttatcaacatttattt
>09PROBE-A0339|Pholetesor_ornigis
tatattgtattttttttttggtttatgagctggaatattaggattttcaataagtttaattattcgtatagaattgggtatacctggaagtttaattataaatgatcaaatttataatagaattgttacttctcatgcatttattataattttttttatagttataccaattataattggaggttttggaaattgattaattcctttaatattaggtgctcctgatatatcatttcctcgtataaataatataagtttttgattattaattccttcaattattttattaattttaagaagatttattaatgttggtgtaggaacaggttgaactgtgtatcctccattatcattgattttaggtcatggtggaatatctgtagatttaagaattttttctttacatttggctggtgcttcttcaattataggtgcagttaattttattactacaattttaaatatgcgaacaaatttgtatataatagataaaatatctttatttgtttgatctgtatttattacagcaattttattattattatctttaccagttttagctggtgcaattactatattattaactgatcgtaatttaaatacaagattttttgatcctgcaggagggggtgatccaattttataccaacatttattt
>DHJPAR0035363|Iconella_jayjayrodriguezae
tatattatattttatttttggtctatgatctggaatattaggtttttcaataagattaattattcgtttagaattaggaatacctggaagattaattggtaatgatcaaatttataatagaattgttacttcacatgcttttattataattttttttatagttatgccagtaataattggtggttttggaaattgattaattcctttaatattaggatcacctgatatatcatttcctcgaataaataatataagattttgattattaattccatcattaatattattaattagtagaggatttattaatactggtgtgggaacaggatgaactgtttatcctccattatctttaattttaggacatggaggaatatctgtagatttaggaattttttctttacatttggctggtgcatcatcaattataggagctgttaattttattactacattaataaatatgcgagttaatttatttataatagataaaatatcattattttgttgatctgtattaattactgctattttattattattatctttacctgttttagcaggtgcaattacaatattattaactgatcgaaatttaaatactagattttttgatccttctggtgggggagatcctattctttatcaacatttattt
>DHJPAR0031553|Dolichogenidea_annlisterudae|BOLD:AAB5549
aattttatattttttatttggattatgagctggaatattaggattttctataagattaattattcgattagaacttggaattccaggatcacttattggaaatgatcaaatttataatagaattgtaacctctcatgcttttattataattttttttatggttatacctgtaataattggaggattcggaaattgattaattccattaatattaggatcaccagatatatcctttccacgaataaataacataagattttgattattaattccttcattattcttattaattttaagaggatttattaacactggagcaggaactggttgaacagtatatccacctttatctttaattataggtcatagaggattatcagtagatataagaatttttgctttacatttagctggagcatcatctattataggtgcagtaaactttatcactactattttaaatatacgagttaatttatttattttagataaaatatctttatttatttgatcagtttttattacagctattttattattattatcattacctgtattagcaggtgcaattacaatattattaactgatcgaaatttaaatacaagattttttgatccagcaggaggaggtgatccaattttatatcaacatttattt
>DHJPAR0013226|Dolichogenidea_annlisterudae|BOLD:AAB5549
?a?tttatattttttatttggattatgagctggaatattaggattttctataagattaattattcgattagaacttggaattccaggatcacttattggaaatgatcaaatttataatagaattgtaacctctcatgcttttattataattttttttatggttatacctgtaataattggaggattcggaaattgattaattccattaatattaggatcaccagatatatcctttccacgaataaataacataagattttgattattaattccttcattattcttattaattttaagaggatttattaacactggagcaggaactggttgaacagtatatccacctttatctttaattataggtcatagaggattatcagtagatataagaatttttgctttacatttagctggagcatcatctattataggtgcagtaaactttatcactactattttaaatatacgagttaatttatttattttagataaaatatctttatttatttgatcagtttttattacagctattttattattattatcattacctgtattagcaggtgcaattacaatattattaactgatcgaaatttaaatacaagattttttgatccagcaggaggaggtgatccaattttatatcaacatttattt
>DHJPAR0013208|Dolichogenidea_annlisterudae|BOLD:AAB5549
???tttatattttttatttggattatgagctggaatattaggattttctataagattaattattcgattagaacttggaattccaggatcacttattggaaatgatcaaatttataatagaattgtaacctctcatgcttttattataattttttttatggttatacctgtaataattggaggattcggaaattgattaattccattaatattaggatcaccagatatatcctttccacgaataaataacataagattttgattattaattccttcattattcttattaattttaagaggatttattaacactggagcaggaactggttgaacagtatatccacctttatctttaattataggtcatagaggattatcagtagatataagaatttttgctttacatttagctggagcatcatctattataggtgcagtaaactttatcactactattttaaatatacgagttaatttatttattttagataaaatatctttatttatttgatcagtttttattacagctattttattattattatcattacctgtattagcaggtgcaattacaatattattaactgatcgaaatttaaatacaagattttttgatccagcaggaggaggtgatccaattttatatcaacatttattt
>DHJPAR0012724|Dolichogenidea_annlisterudae|BOLD:AAB5549
????????????????????????????gctggaatattaggattttctataagattaattattcgattagaacttggaattccaggatcacttattggaaatgatcaaatttataatagaattgtaacctctcatgcttttattataattttttttatggttatacctgtaataattggaggattcggaaattgattaattccattaatattaggatcaccagatatatcctttccacgaataaataacataagattttgattattaattccttcattattcttattaattttaagaggatttattaacactggagcaggaactggttgaacagtatatccacctttatctttaattataggtcatagaggattatcagtagatataagaatttttgctttacatttagctggagcatcatctattataggtgcagtaaactttatcactactattttaaatatacgagttaatttatttattttagataaaatatctttatttatttgatcagtttttattacagctattttattattattatcattacctgtattagcaggtgcaattacaatattattaactgatcgaaatttaaatacaagattttttgatccagcaggaggaggtgatccaattttatatcaacatttattt
>CBG-A04624-G05|Microgastrinae|BOLD:AAB5549
???tttatattttttatttggattatgagctggaatattaggattttctataagattaattattcgattagaacttggaattccaggatcacttattggaaatgatcaaatttataatagaattgtaacctctcatgcttttattataattttttttatggttatacctgtaataattggaggattcggaaattgattaattccattaatattaggatcaccagatatatcctttccacgaataaataacataagattttgattattaattccttcattattcttattaattttaagaggatttattaacactggagtaggaactggttgaacagtatatccacctttatctttaattataggtcatagaggattatcagtagatataagaatttttgctttacatttagctggagcatcatctattataggtgcagtaaactttatcactactattttaaatatacgagttaatttatttattttagataaaatatctttatttatttgatcagtttttattacagctattttattattattatcattacctgtattagcaggtgcaattacaatattattaactgatcgaaatttaaatacaagattttttgatccagcaggaggaggtgatccaattttatatcaacatttat??
>CBG-A04333-E04|Microgastrinae|BOLD:AAB5549
??ttttatattttttatttggattatgagctggaatattaggattttctataagattaattattcgattagaacttggaattccaggatcacttattggaaatgatcaaatttataatagaattgtaacctctcatgcttttattataattttttttatggttatacctgtaataattggaggattcggaaattgattaattccattaatattaggatcaccagatatatcctttccacgaataaataacataagattttgattattaattccttcattattcttattaattttaagaggatttattaacactggagcaggaactggttgaacagtatatccacctttatctttaattataggtcatagaggattatcagtagatataagaatttttgctttacatttagctggaacatcatctattataggtgcagtaaactttatcactactattttaaatatacgagttaatttatttattttagataaaatatctttatttatttgatcagtttttattacagctattttattattattatcattacctgtattagcaggtgcaattacaatattattaactgatcgaaatttaaatacaagattttttgatccagcaggaggaggtgatccaattttatatcaacatttat??
>BIOUG32765-D06|Dolichogenidea_annlisterudae|BOLD:ACF0272
aattttatattttttatttggattatgagctggaatattaggattttctataagattaattattcgattagaacttggaattccaggatcacttattggaaatgatcaaatttataatagaattgtaacctctcatgcttttattataattttttttatggttatacctgtaataattggaggattcggaaattgattaattccattaatattaggatcaccagatatgtcctttccacgaataaataatataagattttgattattaattccttcattatttttattaattttaagaggatttattaacactggagtaggaactggttgaacagtatacccacctttgtctttaattataagtcatagaggattatcagtagatataggaatttttgccttacacttagctggagcatcatctattataggtgcagtaaactttatcactactattttaaatatacgagttaatttatttattttagataaaatatctttatttatttgatcagtttttattacagctattttattattattatcattacctgtattagcaggtgcaattacaatattattaactgatcgaaatttaaataca??????????????????????????????????????????????????????
>DHJPAR0012733|Dolichogenidea_annlisterudae|BOLD:ACF0272
?attttatattttttatttggattatgagctggaatattaggattttctataagattaattattcgattagaacttggaattccaggatcacttattggaaatgatcaaatttataatagaattgtaacctctcatgcttttattataattttttttatggttatacctgtaataattggaggattcggaaattgattaattccattaatattaggatcaccagatatgtcctttccacgaataaataatataagattttgattattaattccttcattatttttattaattttaagaggatttattaacactggagtaggaactggttgaacagtatacccacctttgtctttaattataagtcatagaggattatcagtagatataggaatttttgccttacacttagctggagcatcatctattataggtgcagtaaactttatcactactattttaaatatacgagttaatttatttattttagataaaatatctttatttatttgatcagtttttattacagctattttattattattatcattacctgtattagcaggtgcaattacaatattattaactgatcgaaatttaaatacaagattttttgatccagcaggaggaggagatccaattttatatcaacatttattt
>DHJPAR0013224|Dolichogenidea_annlisterudae|BOLD:ACF0272
?attttat?ttttttatttggattatgagctggaatattaggattttctataagattaattattcgattagaacttggaattccaggatcacttattggaaatgatcaaatttataatagaattgtaacctctcatgcttttattataattttttttatggttatacctgtaataattggaggattcggaaattgattaattccattaatattaggatcaccagatatgtcctttccacgaataaataatataagattttgattattaattccttcattatttttattaattttaagaggatttattaacactggagtaggaactggttgaacagtatacccacctttgtctttaattataagtcatagaggattatcagtagatataggaatttttgccttacacttagctggagcatcatctattataggtgcagtaaactttatcactactattttaaatatacgagttaatttatttattttagataaaatatctttatttatttgatcagtttttattacagctattttattattattatcattacctgtattagcaggtgcaattacaatattattaactgatcgaaatttaaatacaagattttttgatccagcaggaggaggagatccaattttatatcaacatttattt
>DHJPAR0012551|Dolichogenidea_annlisterudae|BOLD:ACF0272
?attttatattttttatttggattatgagctggaatattaggattttctataagattaattattcgattagaacttggaattccaggatcacttattggaaatgatcaaatttataatagaattgtaacctctcatgcttttattataattttttttatggttatacctgtaataattggaggattcggaaattgattaattccattaatattaggatcaccagatatgtcctttccacgaataaataatataagattttgattattaattccttcattatttttattaattttaagaggatttattaacactggagtaggaactggttgaacagtatacccacctttgtctttaattataagtcatagaggattatcagtagatataggaatttttgccttacacttagctggagcatcatctattataggtgcagtaaactttatcactactattttaaatatacgagttaatttatttattttagataaaatatctttatttatttgatcagtttttattacagctattttattattattatcattacctgtattagcaggtgcaattacaatattattaactgatcgaaatttaaatacaagattttttgatccagcaggaggaggagatccaattttatatcaacattt????
>DHJPAR0012556|Dolichogenidea_annlisterudae|BOLD:ACF0272
?attttatattttttatttggattatgagctggaatattaggattttctataagattaattattcgattagaacttggaattccaggatcacttattggaaatgatcaaatttataatagaattgtaacctctcatgcttttattataattttttttatggttatacctgtaataattggaggattcggaaattgattaattccattaatattaggatcaccagatatgtccttcccacgaataaataatataagattttgattattaattccttcattatttttattaattttaagaggatttattaacactggagtaggaactggttgaacagtatacccacctttgtctttaattataagtcatagaggattatcagtagatataggaatttttgccttacacttagctggagcatcatctattataggtgcagtaaactttatcactactattttaaatatacgagttaatttatttattttagataaaatatctttatttatttgatcagtttttattacagctattttattattattatcattacctgtattagcaggtgcaattacaatattattaactgatcgaaatttaaatacaagattttttgatccagcaggaggaggagatccaattttatatcaacatttattt
>BIOUG33119-D12|Dolichogenidea_sp.|BOLD:AAB5549
aattttatattttttatttggattatgagccggaatattaggattttctataagattaattattcgattagaacttggaattccaggatcacttattggaaatgatcaaatttataataggattgtaacatctcatgcttttattataattttttttatggttatacctgtaataattggaggattcggaaattgattaattccattaatattaggatcaccagatatatcctttccacgaataaataatataagattttgattattaattccttcattattattattaattttaagaggatttattaacactggagtaggaactggttgaacagtatatccacctttatctttaattataggtcatagaggattatcagtagatataggaatttttgctttacatttagctggagcatcctctattataggtgcagtaaactttatcactactattttaaatatacgagttaatttatttattttagataaaatatctttatttatttgatcagtttttattacagctattttattattattatcattacctgtattagcaggtgcaattacaatattattaactgat?????????????????????????????????????????????????????????????????????
>DHJPAR0031516|Dolichogenidea_sp.|BOLD:AAB5549
aattttatattttttatttggattatgagccggaatattaggattttctataagattaattattcgattagaacttggaattccaggatcacttattggaaatgatcaaatttataataggattgtaacatctcatgcttttattataattttttttatagttatacctgtaataattggaggattcggaaattgattaattccattaatattaggatcaccagatatatcctttccacgaataaataatataagattttgattattaattccttcattattattattaattttaagaggatttattaacactggagtaggaactggttgaacagtatatccacctttatctttaattataggtcatagaggattatcagtagatataggaatttttgctttacatttagctggagcatcctctattataggtgcagtaaactttatcactactattttaaatatacgagttaatttatttattttagataaaatatctttatttatttgatcagtttttattacagctattttattattattatcattacctgtattagcaggtgcaattacaatattattaactgatcgaaatttaaatacaagattttttgatccagcaggaggaggagatccaattttatatcaacatttattt
>DHJPAR0031509|Dolichogenidea_sp.|BOLD:AAB5549
aattttatattttttatttggattatgagccggaatattaggattttctataagattaattattcgattagaacttggaattccaggatcacttattggaaatgatcaaatttataataggattgtaacatctcatgcttttattataattttttttatagttatacctgtaataattggaggattcggaaattgattaattccattaatattaggatcaccagatatatcctttccacgaataaataatataagattttgattattaattccttcattattattattaattttaagaggatttattaacactggagtaggaactggttgaacagtatatccacctttatctttaattataggtcatagaggattatcagtagatataggaatttttgctttacatttagctggagcatcctctattataggtgcagtaaactttattactactattttaaatatacgagttaatttatttattttagataaaatatctttatttatttgatcagtttttattacagctattttattattattatcattacctgtattagcaggtgcaattacaatattattaactgatcgaaatttaaatacaagattttttgatccagcaggaggaggagatccaattttatatcaacatttattt
>DHJPAR0013484|Dolichogenidea_sp.|BOLD:AAB5549
?attttatattttttatttggattatgagccggaatattaggattttctataagattaattattcgattagaacttggaattccaggatcacttattggaaatgatcaaatttataataggattgtaacatctcatgcttttattataattttttttatggttatacctgtaataattggaggattcggaaattgattaattccattaatattaggatcaccagatatatcctttccacgaataaataatataagattttgattattaattccttcattattattattaattttaagaggatttattaacactggagtaggaactggttgaacagtatatccacctttatctttaattataggtcatagaggattatcagtagatataggaatttttgctttacatttagctggagcatcctctattataggtgcagtaaactttatcactactattttaaatatacgagttaatttatttattttagataaaatatctttatttatttgatcagtttttattacagctattttattattattatcattacctgtattagcaggtgcaattacaatattattaactgatcgaaatttaaatacaagattttttgatccagcaggaggaggagatccaattttatatcaacatttattt
>DHJPAR0012730|Dolichogenidea_sp.|BOLD:AAB5549
?attttatattttttatttggattatgagccggaatattaggattttctataagattaattattcgattagaacttggaattccaggatcacttattggaaatgatcaaatttataataggattgtaacatctcatgcttttattataattttttttatggttatacctgtaataattggaggattcggaaattgattaattccattaatattaggatcaccagatatatcctttccacgaataaataatataagattttgattattaattccttcattattattattaattttaagaggatttattaacactggagtaggaactggttgaacagtatatccacctttatctttaattataggtcatagaggattatcagtagatataggaatttttgctttacatttaactggagcatcctctattataggtgcagtaaactttatcactactattttaaatatacgagttaatttatttattttagataaaatatctttatttatttgatcagtttttattacagctattttattattattatcattacctgtattagcaggtgcaattacaatattattaactgatcgaaatttaaatacaagattttttgatccagcaggaggaggagatccaattttatatcaacatttattt
>BIOUG93726-B11|Dolichogenidea_sp.|BOLD:AAB5549
???tttatattttttatttggattatgagctggaatattaggattttctataagattaattattcgattagaacttggaattccaggatcacttattggaaatgatcaaatttataatagaattgtaacatctcatgcttttattataattttttttatagttatacctgtaataattggaggattcggaaattgattaattccattaatattaggatcaccagatatatcctttccacgaataaataatataagattttgattattaattccttcattattcctattaattttaagaggatttattaacactggagtaggaactggttgaacagtatatccacctttatctttaattataggtcatagaggattatcagtagatataggaatttttgctttacatttagctggagcatcctctattataggtgcagtaaactttatcactactattttaaatatacgagttaatttatttattttagataaaatatctttatttatttgatcagtttttattacagctattttattattattatcattacctgtattagcaggtgcaattacaatattattaactgatcgaaatttaaatacaagattttttgatccagcaggaggaggagatccaatcttatatcaacatttatt?
>DHJPAR0026947|Dolichogenidea_sp.|BOLD:AAB5549
?attttatattttttatttggattatgagctggaatattaggattttctataagattaattattcgattagaacttggaattccaggatcacttattggaaatgatcaaatttataatagaattgtaacctctcatgcttttattataattttttttatagttatacctgtaataattggaggatttggaaattgattaattccattaatattaggttcaccagatatatcctttccacgaataaataatataagattttgattattaattccttcattattcttattaattttaagaggatttattaacactggagtaggaactggttgaacagtatatccacctttatctttaattataggacatagaggattatcagtagatataggaatttttgctttacatttagctggagcatcctctattataggtgcagtaaactttatcactactattttaaatatacgagttaatttatttattttagataaaatatctttatttatttgatcagtttttattacagctattttattattattatcattacctgtattagcaggtgcaattacaatattattaactgatcgaaatttaaatacaagattttttgatccagcaggaggaggagatccaattttatatcaacatttattt
>DHJPAR0033777|Dolichogenidea_johnrobinsoni|BOLD:ACF0267
aattttatattttttatttggattatgatctggaatactaggattttctataagattaattattcgattagaacttggaattccaggatcacttatcggaaatgatcaaatttataatagaattgtaacctctcatgcttttattataattttttttatggttatacctgtaataattggaggattcggaaattgattaattccattaatattaggatcaccagatatatcctttccacgaataaataatataagattttgattattaattccttcattattcttattaattttaagaggatttattaacactggggtaggaactggttgaacagtatatccacctttatctttaattatagggcatagaggattatcagtagatataagaatttttgctttacatttagctggagcatcctctattataggtgcagtaaactttattactactattttaaatatacgagttaatttatttattttagataaaatatctttatttatttgatcagtttttattacagctattttattattattatcattacctgtattagcaggtgcaattacaatattattaactgatcgaaatttaaatacaagattttttgatccagcaggaggaggagatccaattttatatcaacatttattt
>BIOUG08167-E03|Dolichogenidea_sp.|BOLD:ACE8228
aattttatattttttatttggattgtgagctggaatattaggattttctataagattaattattcgattagaacttggaataccaggatcacttattggaaatgatcaaatttataatagaattgtaacctctcatgcttttattataattttttttatggttatacctgtaataattggaggatttggaaattgattaattccattaatattaggatcaccagatatatcatttccacgaataaataatataagattttgattattaattccttcattattcttattaattttcagaggatttattaacactggagtaggaactggttgaacagtatatccacctttatctttaattataagtcatagaggattatcagtagatataggaatttttgcattacatttagctggagcatcctctattataggtgcagtaaattttatcactactattttaaatatacgagttaatttatttattttagataaaatatctttatttatttgatcagtctttattacagctattttattattattatcattacctgtattagcaggtgcaattacaatattattaactgatcgaaatttaaatacaagattttttgatccagcaggaggaggagatccaattttatatcaacatttattt
>BIOUG70860-G04|Dolichogenidea_katiemccluskeyae|BOLD:ACE8228
????ttatattttttatttggattatgagctggaatattaggattttctataagattaattattcgattagaacttggaataccaggatcacttattggaaatgatcaaatttataatagaattgtaacctctcatgcttttattataattttttttatagttatacctgtaataattggaggattcggaaattgattaattccattaatattaggatcaccagatatatcatttccacgaataaataatataagattttgattattaattccttcattattcttattaattttaagaggatttattaacactggagtaggaactggttgaacagtatatccacctttatctttaattataagtcatagaggattatcagtagatataggaatttttgcattacatttagctggagcatcctctattataggtgcagtaaattttatcactactattttaaatatacgagttaatttatttattttagataaaatatctttatttatttgatcagtctttattacagctattttattattattatcattacctgtattagcaggtgcaattacaatattattaactgatcgaaatttaaatacaagattttttgatccagcaggtggaggagatccaattttataccaacattta???
>BIOUG78470-G01|Dolichogenidea_paulfryi|BOLD:ACF2929
????ttatattttttatttggattatgagctggaatattaggattttctataagattaattattcgattagaacttggaataccaggatcacttattggaaatgatcaaatttataatagaattgtaacctctcatgcttttattataattttttttatagttatacctgtaataattgggggatttggaaattgattaattccattaatattaggttcaccagatatatcatttccacgaataaataatataagattttgattattaattccttcattattcttattaattttaagaagatttattaacactggagtaggaactggttgaacagtatatccacctttatctttaattataggtcatagaggattatcagtagatataggaatttttgcattacatttagctggagcatcatctattataggtgctgtaaattttatcactactattttaaatatacgagttaatttatttattttagataaaatatctttatttatttgatcagtctttattacagctattttattattattatcattacctgtattagcaggtgcaattacaatattattaactgatcgaaatttaaatacaagattttttgatccagcaggaggaggagatccaattttatatcaacatttattt
>BIOUG84585-C02|Dolichogenidea_paulfryi|BOLD:ACF2929
????ttatattttttatttggattatgagctggaatattaggattttctataagattaattattcgattagaacttggaataccaggatcacttattggaaatgatcaaatttataatagaattgtaacctctcatgcttttattataattttttttatagttatacctgtaataattgggggatttggaaattgattaattccattaatattaggttcaccagatatatcatttccacgaataaataatataagattttgattattaattccttcattattcttattaattttaagaagatttattaacactggagtaggaactggttgaacagtatatccacctttatctttaattataggtcatagaggattatcagtagatataggaatttttgcattacatttagctggagcatcatctattataggtgctgtaaattttatcattactattttaaatatacgagttaatttatttattttagataaaatatctttatttatttgatcagtctttattacagctattttattattattatcattacctgtattagcaggtgcaattacaatattattaactgatcgaaatttaaatacaagattttttgatccagcaggaggaggagatccaattttatatcaacatttat??
>BIOUG91002-B07|Dolichogenidea_paulfryi|BOLD:ACF2929
???tttatattttttatttggattatgagctggaatattaggattttctataagattaattattcgattagaacttggaataccaggatcacttattggaaatgatcaaatttataatagaattgtaacctctcatgcttttattataattttttttatagttatacctgtaataattgggggatttggaaattgattaattccattaatattaggttcaccagatatatcatttccacgaataaataatataagattttgattattaattccttcattattcttattaattttaagaagatttattaacactggagtaggaactggttgaacagtatatccacctttatctttaattataggtcatagaggattatcagtagatataggaatttttgcattacatttagctggagcatcatctattataggtgctgtaaattttatcactactattttaaatatacgagttaatttatttattttagataaaatatctttatttatttgatcagtctttattacagctattttattattattatcattacctgtattagcaggtgcaattacaatattattaactgatcgaaatttaaatacaagattttttgatccagcaggaggaggagatccaattttata?????????????
>DHJPAR0026846|Dolichogenidea_paulfryi|BOLD:ACF2929
?attttatattttttatttggattgtgagctggaatattaggattttctataagattaattattcgattagaacttggaataccaggaccacttattggaaatgatcaaatttataatagaattgtaacctctcatgcttttattataattttttttatagttatacctgtaataattgggggatttggaaattgattaattccattaatattaggttcaccagatatatcatttccacgaataaataatataagattttgattattaattccttcattattcttattaattttaagaagatttattaacactggagtaggaactggttgaacagtatatccacctttatctttaattataggtcatagaggattatcagtagatataggaatttttgcattacatttagctggaacatcatctattataggtgctgtaaattttatcactactattttaaatatacgagttaatttatttattttagataaaatatctttatttatttgatcagtctttattacagctattttattattattatcattacctgtattagcaggtgcaattacaatattattaactgatcgaaatttaaatacaagattttttgatccagcaggaggaggagatccaattttatatcaacatttattt
>DHJPAR0025364|Dolichogenidea_paulfryi|BOLD:ACF2929
?attttatattttttatttggattgtgagctggaatattaggattttctataagattaattattcgattagaacttggaataccaggaccacttattggaaatgatcaaatttataatagaattgtaacctctcatgcttttattataattttttttatagttatacctgtaataattgggggatttggaaattgattaattccattaatattaggttcaccagatatatcatttccacgaataaataatataagattttgattattaattccttcattattcttattaattttaagaagatttattaacactggagtaggaactggttgaacagtatatccacctttatctttaattataggtcatagaggattatcagtagatataggaatttttgcattacatttagctggaacatcatctattataggtgctgtaaattttatcactactattttaaatatacgagttaatttatttattttagataaaatatctttatttatttgatcagtctttattacagctattttattattattatcattacctgtattagcaggtgcaattacaatattattaactgatcgaaatttaaatacaagattttttgatccagcaggagggggagatccaattttatat????????????
>BIOUG77544-F03|Dolichogenidea_paulfryi|BOLD:ACF2929
??ttttatattttttatttggattatgagctggaatattaggattttctataagattaattattcgattagaacttggaataccaggaccacttattggaaatgatcaaatttataatagaattgtaacctctcatgcttttattataattttttttatagttatacctgtaataattgggggatttggaaattgattaattccattaatattaggttcaccagatatatcatttccacgaataaataatataagattttgattattaattccttcattattcttattaattttaagaagatttattaacactggagtaggaactggttgaacagtatatccacctttatctttaattataggtcatagaggattatcagtagatataggaatttttgcattacatttagctggaacatcatctattataggtgctgtaaattttattactactattttaaatatacgagttaatttatttattttagataaaatatctttatttatttgatcagtctttattacagctattttattattattatcattacctgtattagcaggtgcaattacaatattattaactgatcgaaatttaaatacaagattttttgatccagcaggagggggagatccaattttatatcaacatttatt?
>BIOUG81500-D09|Dolichogenidea_paulfryi|BOLD:ACF2929
??ttttatattttttatttggattgtgagctggaatattaggattttctataagattaattattcgattagaacttggaataccaggaccacttattggaaatgatcaaatttataatagaattgtaacctctcatgcttttattataattttttttatagttatacctgtaataattggaggatttggaaattgattaattccattaatattaggatcaccagatatatcatttccacgaataaataatataagattttgattattaattccttcattattcttattaattttaagaagatttattaacactggagtaggaactggttgaacagtatatccacctttatctttaattataggtcatagagggttatcagtagatataggaatttttgcattacatttagctggagcatcatctattataggtgctgtaaattttatcactactattttaaatatacgagttaatttatttattttagataaaatatctttatttatttgatcagtctttattacagctattttattattattatcattacctgtattagcaggtgcaattacaatattattaactgatcgaaatttaaatacaagattttttgatccagcaggaggaggagatccaattttatatcaacatttat??
>BIOUG82444-A07|Dolichogenidea_paulfryi|BOLD:ACF2929
???tttatattttttatttggattgtgagctggaatattaggattttctataagattaattattcgattagaacttggaataccaggaccacttattggaaatgatcaaatttataatagaattgtaacctctcatgcttttattataattttttttatagttatacctgtaataattggaggatttggaaattgattaattccattaatattaggatcaccagatatatcatttccacgaataaataatataagattttgattattaattccttcattattcttattaattttaagaagatttattaacactggagtaggaactggttgaacagtatatccacctttatctttaattataggtcatagagggttatcagtagatataggaatttttgcattacatttagctggagcatcatctattataggtgctgtaaattttatcactactattttaaatatacgagttaatttatttattttagataaaatatctttatttatttgatcagtctttattacagctattttattattattatcattacctgtattagcaggtgcaattacaatattattaactgatcgaaatttaaatacaagattttttgatccagcaggaggaggagatccaattttatatcaacatttatt?
>BIOUG82150-G01|Dolichogenidea_paulfryi|BOLD:ACF2929
???tttatattttttatttggattgtgagctggaatattaggattttctataagattaattattcgattagaacttggaataccaggaccacttattggaaatgatcaaatttataatagaattgtaacctctcatgcttttattataattttttttatagttatacctgtaataattggaggatttggaaattgattaattccattaatattaggatcaccagatatatcatttccacgaataaataatataagattttgattattaattccttcattattcttattaattttaagaagatttattaacactggagtaggaactggttgaacagtatatccacctttatctttaattataggccatagagggttatcagtagatataggaatttttgcattacatttagctggagcatcatctattataggtgctgtaaattttatcactactattttaaatatacgagttaatttatttattttagataaaatatctttatttatttgatcagtctttattacagctattttattattattatcattacctgtattagcaggtgcaattacaatattattaactgatcgaaatttaaatacaagattttttgatccagcaggaggaggagatccaattttatatcaacatttatt?
>DHJPAR0025863|Dolichogenidea_paulfryi|BOLD:ACF2929
?attttatattttttattcggattgtgagctggaatattaggattttctataagattaattattcgattagaacttggaataccaggaccacttattggaaatgatcaaatttataatagaattgtaacctctcatgcttttattataattttttttatagttatacctgtaataattggaggatttggaaattgattaattccattaatattaggatcaccagatatatcatttccacgaataaataatataagattttgattattaattccttcattattcttattaattttaagaagatttattaacactggagtaggaactggttgaacagtatatccacctttatctttaattataggtcatagagggttatcagtagatataggaatttttgcattacatttagctggggcatcatctattataggtgctgtaaattttatcactactattttaaatatacgagttaatttatttattttagataaaatatctttatttatttgatcagtctttattacagctattttattattattatcattacctgtattagcaggtgcaattacaatattattaactgatcgaaatttaaatacaagattttttgatccagcaggaggaggagatccaattttatatcaacatttattt
>BIOUG19940-E07|Dolichogenidea_paulfryi|BOLD:ACF2929
??????????tttttattcggattgtgagctggaatattaggattttctataagattaattattcgattagaacttggaataccaggaccacttattggaaatgatcaaatttataatagaattgtaacctctcatgcttttattataattttttttatagttatacctgtaataattggaggatttggaaattgattaattccattaatattaggatcaccagatatatcatttccacgaataaataatataagattttgattattaattccttcattattcttattaattttaagaagatttattaacactggagtaggaactggttgaacagtatatccacctttatctttaattataggtcatagagggttatcagtagatataggaatttttgcattacatttagctggggcatcatctattataggtgctgtaaattttatcactactattttaaatatacgagttaatttatttattttagat?aaatatctttatttatttgatcagtctttattacagctattttattattattatcattacctgtattagcaggtgcaattacaatattattaact????????????????????????????????????????????????????????????????????????
>BIOUG31724-A11|Dolichogenidea_joshdarfleri|BOLD:AAC7481
?attttatattttttatttggattatgagctggaatattagggttttctataagattaattattcgattagaacttggaataccaggatcacttattggaaatgatcaaatctataatagaattgtaacctcccatgcttttattataattttttttatagtaatacctgtaataattggaggatttggaaattgattaattccattaatattaggatcaccagatatatcctttccacgaataaataatataagattttgattattaattccatcattattccttttaattttaagaggattcattaacactggagtaggaactggatgaacagtatacccacctttatcattaattttaagtcatagaggaatatcagtagatataagaatttttgccttacacttagctggagcatcatctattataggtgcagtaaattttattactactattctaaacatacgagttaatttatttattttagataaaatatctctatttatttgatcagtttttattacagctattttactattattatcattacctgtattagcaggtgcaattacaatattattaact????????????????????????????????????????????????????????????????????????
>BIOUG90823-H02|Dolichogenidea_joshdarfleri|BOLD:AAC7481
????ttatattttttatttggattatgagctggaatattaggattttctataagattaattattcgattagaacttggaataccaggatcacttattggaaatgatcaaatctataatagaattgtaacctcccatgcttttattataattttttttatagtaatacctgtaataattggaggatttggaaattgattaattccattaatattaggatcaccagatatatcctttccacgaataaataatataagattttgattattaattccatcattattccttttaattttaagaggattcattaacactggagtaggaactggatgaacagtatacccacctttatcattaattttaagtcatagaggaatatcagtagatataagaatttttgccttacacttagctggagcatcatctattataggtgcagtaaattttattactactattctaaacatacgagttaatttatttattttagataaaatatccctatttatttgatcagtttttattacagctattttactattattatcattacctgtattagcaggtgcaattacaatattattaactgatcgaaatttaaatacaagattttttgatccagcaggaggaggagatccaattttatatcaacattta???
>BIOUG90821-F07|Dolichogenidea_joshdarfleri|BOLD:AAC7481
???tttatattttttatttggattatgagctggaatattaggattttctataagattaattattcgattagaacttggaataccaggatcacttattggaaatgatcaaatctataatagaattgtaacctcccatgcttttattataattttttttatagtaatacctgtaataattggaggatttggaaattgattaattccattaatattaggatcaccagatatatcctttccacgaataaataatataagattttgattattaattccatcattattccttttaattttaagaggattcattaacactggggtaggaactggatgaacagtatacccacctttatcattaattttaagtcatagaggaatatcagtagatataagaatttttgccttacacttagctggagcatcatctattataggtgcagtaaattttattactactattctaaacatacgagttaatttatttattttagataaaatatccctatttatttgatcagtttttattacagctattttactattattatcattacctgtattagcaggtgcaattacaatattattaactgatcgaaatttaaatacaagattttttgatccagcaggaggaggagatccaattttatatcaacatttat??
>DHJPAR0025369|Dolichogenidea_joshdarfleri|BOLD:AAC7481
?attttatattttttatttggattatgagctggaatattaggattttctataagattaattattcgattagaacttggaataccaggatcacttattggaaatgatcaaatctataatagaattgtaacctcccatgcttttattataattttttttatagtaatacctgtaataattggaggatttggaaattgattaattccattaatattaggatcaccagatatatcctttccacgaataaataatataagattttgattattaattccatcattattccttttaattttaagaggattcattaacactggagtaggaactggatgaacagtatacccacctttatcattaattttaagtcatagaggaatatcagtagatataagaatttttgccttacacttagctggagcatcatctattataggtgcagtaaattttattactactattctaaacatacgagttaatttatttattttagataaaatatccctatttatttgatcagtttttattacagctattttactattattatcattacctgtattagcaggtgcaattacaatattattaactgatcgaaatttaaatacaagattttttgatccagcaggaggaggaga?ccaatttta???????????????
>DHJPAR0025502|Dolichogenidea_joshdarfleri|BOLD:AAC7481
?attttatattttttatttggattatgagctggaatattaggattttctataagattaattattcgattagaacttggaataccaggatcacttattggaaatgatcaaatctataatagaattgtaacctcccatgcttttattataattttttttatagtaatacctgtaataattggaggatttggaaattgattaattccattaatattaggatcaccagatatatcctttccacgaataaataatataagattttgattattaattccatcattattccttttaattttaagaggattcattaacactggagtaggaactggatgaacagtatacccgcctttatcattaattttaagtcatagaggaatatcagtagatataagaatttttgccttacacttagctggagcatcatctattataggtgcagtaaattttattactactattctaaacatacgagttaatttatttattttagataaaatatccctatttatttgatcagtttttattacagctattttactattattatcattacctgtattagcaggtgcaattacaatattattaactgatcgaaatttaaatacaagattttttgatccagcaggaggaggagatcc??????????????????????
>DHJPAR0025468|Dolichogenidea_joshdarfleri|BOLD:AAC7481
?????tatattttttatttggattatgagctggaatattaggattttctataagattaattattcgattagaacttggaataccaggatcacttattggaaatgatcaaatctataatagaattgtaacctcccatgcttttattataattttttttatagtaatacctgtaataattggaggatttggaaattgattaattccattaatattaggatcaccagatatatcctttccacgaataaataatataagattttgattattaattccatcattattccttttaattttaagaggattcattaacactggagtaggaactggatgaacagtatacccgcctttatcattaattttaagtcatagaggaatatcagtagatataagaatttttgccttacacttagctggagcatcatctattataggtgcagtaaattttattactactattctaaacatacgagttaatttatttattttagataaaatatccctatttatttgatcagtttttattacagctattttactattattatcattacctgtattagcagg?gcaattacaatattattaactgatcgaaatttaaata??agattttttg????????????????????????????????????????????
>DHJPAR0025743|Dolichogenidea_joshdarfleri|BOLD:AAC7481
?attttatattttttatttggattatgagctggaatattaggattttctataagattaattattcgattagaacttggaataccaggatcacttattggaaatgatcaaatctataatagaattgtaacctcccatgcttttattataattttttttatagtaatacctgtaataattggaggatttggaaattgattaattccattaatattaggatcaccagatatatcctttccacgaataaataatataagattttgattattaattccatcattattccttttaattttaagaggattcattaacactggagtaggaactggatgaacagtatacccgcctttatcattaattttaagtcatagaggaatatcagtagatataagaatttttgccttacacttagctggagcatcatctattataggtgcagtaaattttattactactattctaaacatacgagttaatttatttattttagataaaatatccctatttatttgatcagtttttattacagctattttactattattatcattacctgtattagcaggtgcaattacaatattattaactgatcgaaatttaaatacaagattttttgatccagcaggaggaggaga?ccaattttatatcaacatttattt
>DHJPAR0025424|Dolichogenidea_joshdarfleri|BOLD:AAC7481
?attttatattttttatttggattatgggctggaatattaggattttctataagattaattattcgattagaacttggaataccaggatcacttattggaaatgatcaaatctataatagaattgtaacctcccatgcttttattataattttttttatagtaatacctgtaataattggaggatttggaaattgattaattccattaatattaggatcaccagatatatcctttccacgaataaataatataagattttgattattaattccatcattattccttttaattttaagaggattcattaacactggagtaggaactggatgaacagtatacccgcctttatcattaattttaagtcatagaggaatatcagtagatataagaatttttgccttacacttagctggagcatcatctattataggtgcagtaaattttattactactattctaaacatacgagttaatttatttattttagataaaatatccctatttatttgatcagtttttattacagctattttactattattatcattacctgtattagcaggtgcaattacaatattattaactgatcgaaatttaaatacaagattttttgatccagcaggaggaggagatccaattttatatcaacatttattt
>DHJPAR0027687|Dolichogenidea_joshdarfleri|BOLD:AAC7481
???????????????????????????????????????????????ctataagattaattattcgattagaacttggaataccaggatcacttattggaaatgatcaaatctataatagaattgtaacctcccatgcttttattataattttttttatagtaatacctgtaataattggaggatttggaaattgattaattccattaatattaggatcaccagatatatcctttccacgaataaataatataagattttgattattaattccatcattattccttttaattttaagaggattcattaacactggagtaggaactggatgaacagtatacccgcctttatcattaattttaagtcatagaggaatatcagtagatataagaatttttgccttacacttagctggagcatcatctattataggtgcagtaaattttattactactattctaaacatacgagttaatttatttattttagataaaatatccctatttatttgatcagtttttattacagctattttactattattatcattacctgtattagcagg?g?aattacaatattattaactgatcgaaatttaaatac?agattttttgatccagcaggaggaggagatcc?attttatatc?acatttattt
>DHJPAR0025356|Dolichogenidea_joshdarfleri|BOLD:AAC7481
??t?tt?tattttttatttggattatgagctggaatattaggattttctataagattaattattcgattagaacttggaataccaggatcacttattggaaatgatcaaatctataatagaattgtaacctcccatgcttttattataattttttttatagtaatacctgtaataattggaggatttggaaattgattaattccattaatattaggatcaccagatatatcctttccacgaataaataatataagattttgattattaattccatcattattccttttaattttaagaggattcattaacactggagtaggaactggatgaacagtatacccgcctttatcattaattttaagtcatagaggaatatcagtagatataagaatttttgccttacacttagctggagcatcatctattataggtgcagtaaattttattactactattctaaacatacgagttaatttatttattttagataaaatatccctatttatttgatcagtttttattacagctattttactattattatcattacctgtattagcaggtgcaattacaatattattaactgatcgaaatttaaatacaagattttttgatccagcaggaggaggagagcc??????????????????????
>BIOUG90782-E11|Dolichogenidea_joshdarfleri|BOLD:AAC7481
???tttatattttttatttggattatgagctggaatattaggattttctataagattaattattcgattagaacttggaataccaggatcacttattggaaatgatcaaatctataatagaattgtaacctcccatgcttttattataattttttttatagtaatacctgtaataattggaggatttggaaattgattaattccattaatattaggatcaccagatatatcctttccacgaataaataatataagattttgattattaattccatcattattccttttaattttaagaggattcattaacactggggtaggaactggatgaacagtatacccacctttatcattaattttaagtcatagaggaatatcagtagatataagaatttttgccttacacttagcaggagcatcatctattataggtgcagtaaattttattactactattctaaacatacgagttaatttatttattttagataaaatatccctatttatttgatcagtttttattacagctattttactattattatcattacctgtattagcaggtgcaattacaatattattaactgatcgaaatttaaatacaagattttttgatccagcaggaggaggagatccaattttatatcaacattta???
>CNCHYM_00106|Dolichogenidea_ensiger|BOLD:AAA3764
???????????????????????????????????????????????????????????????????????????????????????????????????????????????????????????????????????????????????????????????????????????????????????????????????????????????????????????????????????????????????????????taagattttgattattaattccttctttatttttattaatttttagaggatttattaatactggtataggcactggatgaacagtttatccaccattatctttaattttaggtcatggaggaatatcagtagatataggaattttttcactacatttagcaggagcatcatctattataggagcaataaactttattactaccattttaaatatacgaattaatttatttattatagataaaatatctttatttatttgatcagtttttattacagctattctattacttctttcattacctgttctagcaggagcaattacaatattattaactgatcgaaatttaaatacaagattttttgatccagcaggagg?ggtgatccaattttatatcaacatttattt
>CAM0635|Dolichogenidea_ensiger|BOLD:AAA3764
aattttatactttttatttggattatgagctggaatattaggattttctataagattaattattcgattagaacttggaataccaggatcattaattgaaaatgatcaaatttacaatagaattgtcacttctcatgcttttattataattttttttatagtaatacctgtaataattggaggatttggaaattgattaattccattaatactaggttcaccagatatatctttcccacgaataaataatataagattttgattattaattccttctttatttttattaatttttagaggatttattaatactggtataggcactggatgaacagtttatccaccattatctttaattttaggtcatggaggaatatcagtagatataggaattttttcactacatttagcaggagcatcatctattataggagcaataaactttattactaccattttaaatatacgaattaatttatttattatagataaaatatctttatttatttgatcagtttttattacagctattctattacttctttcattacctgttctagcaggagcaattacaatattattaactgatcgaaatttaaatacaagattttttgatccagcaggaggtggtgatccaattttatatcaacatttattt
>BIOUG33682-F06|Dolichogenidea_ensiger|BOLD:AAA3764
aattttatattttttatttggattatgagctggaatattaggattttctataagattaattattcgattagaacttggaataccaggatcattaattgaaaatgatcaaatttacaacagaattgtcacttctcatgcttttattataattttttttatagtaatacctgtaataattggaggatctggaaattgattaattccattaatactaggttcaccagatatatctttcccacgaataaataatataagattttgattattaattccttctttatttttattaatttttagaggatttattaatactggtataggcactggatgaacagtttatccaccattatctttaattttaggtcatggaggaatatcagtagatataggaattttttcactacatttagcaggagcatcatctattataggagcaataaactttattactaccattttaaatatacgaattaatttatttattatagataaaatatctttatttatttgatcagtttttattacagctattctattacttctttcattacctgttctagcaggagcaattacaatattattaactgatcgaaatttaaatacaagattttttgatccagcaggaggtggtgatccaattttatatcaacatttattt
>BIOUG33641-G07|Dolichogenidea_ensiger|BOLD:AAA3764
aattttatattttttatttggattatgggctggaatattaggattttctataagattaattattcgattagaacttggaataccaggatcattaattgaaaatgatcaaatttacaacagaattgtcacttctcatgcttttattataattttttttatagtaatacctgtaataattggaggatttggaaattgattaattccattaatactaggttcaccagatatatctttcccacgaataaataatataagattttgattattaattccttctttatttttattaatttttagaggatttattaatactggtataggcactggatgaacagtttatccaccattatctttaattttaggtcatggaggaatatcagtagatataggaattttttcactacatttagcaggagcatcatctattataggagcaataaactttattactaccattttaaatatacgaattaatttatttattatagataaaatatctttatttatttgatcagtttttattacagctattctattacttctttcattacctgttctagcaggagcaattacaatattattaactgatcgaaatttaaatacaagattttttgatccagcaggaggtggtgatccaattttatatcaacatttattt
>BIOUG21213-A01|Dolichogenidea_ensiger|BOLD:AAA3764
?????????????ttatttggattatgagctggaatattagga?tttctataagattaattattcgattagaacttggaataccaggatcattaattgaaaatgatcaaatttacaacagaattgtcacttctcatgcttttattataattttttttatagtaatacctgtaataattggaggatttggaaattgattaattccattaatactaggttcaccagatatatctttcccacgaataaataatataagattttgattattaattccttctttatttttattaatttttagaggatttattaatactggtataggcactggatgaacagtttatccaccattatctttaattttaggtcatggaggaatatcagtagatataggaattttttcactacatttagcaggagcatcatctattataggagcaataaactttattactaccattttaaatatacgaattaatttatttattatagataaaatatctttatttatttgatcagtttttattacagctattctattacttctt??????????????????????????????????????????????????????????????????????????????????????????????????????????????????
>BIOUG33773-G09|Dolichogenidea_ensiger|BOLD:AAA3764
aattttatattttttatttggattatgagctggaatattaggattttctataagattaattattcgattagaacttggaataccaggatcattaattgaaaatgatcaaatttacaacagaattgtcacttctcatgcttttattataattttttttatagtaatacctgtaataattggaggatttggaaattgattaattccattaatactaggttcaccagatatatctttcccacgaataaataatataagattttgattattaattccttctttatttttattaatttttagaggatttattaatactggtataggcactggatgaacagtttatccaccattatctttaattttaggtcatggaggaatatcagtagatataggaattttttcactacatttagcaggagcatcatctattataggagcaataaactttattactaccattttaaatatacgaattaatttatttattatagataaaatatctttatttatttgatcagtttttattacagctattctattacttctttcattacctgttctagcaggagcaattacaatattattaactgatcgaaatttaaatacaagattttttgatccagcaggaggtggtgatccaattttatatcaacatttattt
>BIOUG20970-D11|Dolichogenidea_ensiger|BOLD:AAA3764
??????????tttttatttggattatgagctggaatattaggattttctataagattaattattcgattagaacttggaataccaggatcattaattgaaaatgatcaaatttacaacagaattgtcacttctcatgcttttattataattttttttatagtaatacctgtaataattggaggatttggaaattgattaattccattaatactaggttcaccagatatatctttcccacgaataaataatataagattttgattattaattccttctttatttttattaatttttagaggatttattaatactggtataggcactggatgaacagtttatccaccattatctttaattttaggtcatggaggaatatcagtagatataggaattttttcactacatttagcaggagcatcatctattataggagcaataaactttattactaccattttaaatatacgaattaatttatttattatagataaaatatctttatttatttgatc?gtttttattac?g?tattctattacttctttca???????????????????????????????????????????????????????????????????????????????????????????????????????????????
>ASGLE-0880|Dolichogenidea_ensiger|BOLD:AAA3764
aattttatactttttatttggattatgagctggaatattaggattttctataagattaattattcgattagaacttggaataccaggatcattaattgaaaatgatcaaatttacaacagaattgtcacttctcatgcttttattataattttttttatagtaatacctgtaataattggaggatttggaaattgattaattccattaatactaggttcaccagatatatctttcccacgaataaataatataagattttgattattaattccttctttatttttattaatttttagaggatttattaatactggtataggcactggatgaacagtttatccaccattatctttaattttaggtcatggaggaatatcagtagatataggaattttttcactacatttagcaggagcatcatctattataggagcaataaactttattactaccattttaaatatacgaattaatttatttattatagataaaatatctttatttatttgatcagtttttattacagctattctattacttctttcattacctgttctagcaggagcaattacaatattattaactgatcgaaatttaaatacaagattttttgatccagcaggaggtggtgatccaattttatatcaacatttattt
>CAM0530|Dolichogenidea_ensiger|BOLD:AAA3764
?attttatattttttatttggattatgagctggaatattaggattttctataagattaattattcgattagaacttggaataccaggatcattaattgaaaatgatcaaatttacaacagaattgtcacttctcatgcttttattataattttttttatagtaatacctgtaataattggaggatttggaaattgattaattccattaatactaggttcaccagatatatctttcccacgaataaataatataagattttgattattaattccttctttatttttattaatttttagaggatttattaatactggtataggtactggatgaacagtttatccaccattatctttaattttaggtcatggaggaatatcagtagatataggaattttttcactacatttagcaggagcatcatctattataggagcaataaactttattactaccattttaaatatacgaattaatttatttattatagataaaatatctttatttatttgatcagtttttattacagctattctattacttctttcattacctgttctagcaggagcaattacaatattattaactgatcgaaatttaaatacaagattttttgatccagcaggaggtggtgatccaattttatatcaacatttattt
>BIOUG20974-B06|Dolichogenidea_ensiger|BOLD:AAA3764
??????????tttttatttggattatgagctggaatattaggattttctataagattaattattcgattagaacttggaataccaggatcattaattgaaaatgatcaaatttacaacagaattgtcacttctcatgcttttattataattttttttatagtaatacctgtaataattggaggatttggaaattgattaattccattaatactaggttcaccagatatatctttcccacgaataaataatataagattttgattattaattccttctttatttttattaatttttaggggatttattaatactggtataggcactggatgaacagtttatccaccattatctttaattttaggtcatggaggaatatcagtagatataggaattttttcactacatttagcaggagcatcatctattataggagcaataaactttattactaccattttaaatatacgaattaatttatttattatagataaaatatctttatttatttgatc?gtttttattac?g?tattctattacttctttca???????????????????????????????????????????????????????????????????????????????????????????????????????????????
>BIOUG20970-C10|Dolichogenidea_ensiger|BOLD:AAA3764
??????????tttttatttggattatgagctggaatattaggattttctataagattaattattcgattagaacttggaataccaggatcattaattgaaaatgatcaaatttacaacagaattgtcacttctcatgcttttattataattttttttatagtaatacctgtaataattggaggatttggaaattgattaattccattaatactaggttcaccagatatatctttcccacgaataaataatataagattttgattattaattccttctttatttttattaatttttaggggatttattaatactggtataggcactggatgaacagtttatccaccattatctttaattttaggtcatggaggaatatcagtagatataggaattttttcactacatttagcaggagcatcatctattataggagcaataaactttattactaccattttaaatatacgaattaatttatttattatagataaaatatctttatttatttgatc?gtttttat?ac?g?tattctattacttctttca???????????????????????????????????????????????????????????????????????????????????????????????????????????????
>CNC620149|Dolichogenidea_ensiger|BOLD:AAA3764
aattttatactttttatttggattatgagctggaatattaggattttctataagattaattattcgattagaacttggaataccaggatcattaattgaaaatgatcaaatttacaacagaattgtcacttctcatgcttttattataattttttttatagtaatacctgtaataattggaggatttggaaattgattaattccattaatactaggttcaccagatatatctttcccacgaataaataatataagattttgattattaattccttctttatttttattaatttttaggggatttattaatactggtataggcactggatgaacagtttatccaccattatctttaattttaggtcatggaggaatatcagtagatataggaattttttcactacatttagcaggagcatcatctattataggagcaataaactttattactaccattttaaatatacgaattaatttatttattatagataaaatatctttatttatttgatcagtttttattacagctattctattacttctttcattacctgttctagcaggagcaattacaatattattaactgatcgaaatttaaatacaagattttttgatccagcaggaggtggtgatccaattttatatcaacatttattt
>BIOUG20971-A09|Dolichogenidea_ensiger|BOLD:AAA3764
???????tactttttatttggattatgagctggaatattaggattttctataagattaattattcgattagaacttggaataccaggatcattaattgaaaatgatcaaatttacaacagaattgtcacttctcatgcttttattataattttttttatagtaatacctgtaataattggaggatttggaaattgattaattccattaatactaggttcaccagatatatctttcccacgaataaataatataagattttgattattaattccttctttatttttattaatttttaggggatttattaatactggtataggcactggatgaacagtttatccaccattatctttaattttaggtcatggaggaatatcagtagatataggaattttttcactacatttagcaggagcatcatctattataggagcaataaactttattactaccattttaaatatacgaattaatttatttattatagataaaatatctttatttatttgatcagtttttattacagctattctattacttctttcattacctgttctagcaggagc?attacaatattattaactgatcgaaat???????????????????????????????????????????????????????????????
>BIOUG35351-B06|Dolichogenidea_ensiger|BOLD:AAA3764
aattttatactttttatttggattatgagctggaatattaggattttctataagattaattattcgattagaacttggaataccaggatcattaattgaaaatgatcaaatttacaacagaattgtcacttctcatgcttttattataattttttttatagtaatacctgtaataattggaggatttggaaattgattaattccattaatactaggttcaccagatatatctttcccacgaataaataatataagattttgattattaattccttctttatttttattaatttttaggggatttattaatactggtataggcactggatgaacagtttatccaccattatctttaattttaggtcatggaggaatatcagtagatataggaattttttcactacatttagcaggagcatcatctattataggagcaataaactttattactaccattttaaatatacgaattaatt?atttattatagataaaatatctttatttatttgatcagtttttattacagctattctattacttctttcattacctgttctagcaggagcaattacaatattattaactgatcgaaatttaaatacaagattttttgatccagcaggaggtggtgatccaattttatatcaacatttatt?
>BIOUG20793-B07|Dolichogenidea_ensiger|BOLD:AAA3764
?attttatactttttatttggattatgag??ggaatattaggatttt?tataagattaattatt?gattagaacttggaat?ccaggatcattaattgaaaatgatcaaatttacaacagaattgtcacttctcatgcttttattataattttttttatagtaatacctgtaataattggaggatttggaaattgattaattccattaatactaggttcaccagatatatctttcccacgaataaataatataagattttgattattaattccttctttatttttattaatttttaggggatttattaatactggtataggcactggatgaacagtttatccaccattatctttaattttaggtcatggaggaatatcagtagatataggaattttttcactacatttagcaggagcatcatctattataggagcaataaactttattactaccattttaaatatacgaattaatttatttattatagataaaatatctttatttatttgatcagtttttattacagctattctattacttctttcattacctgttctagcaggagcaattacaatattattaactgatcgaaatttaaatacaagattt????????????????????????????????????????????????
>BIOUG33773-D10|Dolichogenidea_ensiger|BOLD:AAA3764
aattttatactttttatttggattatgagctggaatattaggattttctataagattaattattcgattagaacttggaataccaggatcattaattgaaaatgatcaaatttacaacagaattgttacttctcatgcttttattataattttttttatagtaatacctgtaataattggaggatttggaaattgattaattccattaatactaggttcaccagatatatctttcccacgaataaataatataagattttgattattaattccttctttatttttattaatttttaggggatttattaatactggtataggcactggatgaacagtttatccaccattatctttaattttaggtcatggaggaatatcagtagatataggaattttttcactacatttagcaggagcatcatctattataggagcaataaactttattactaccattttaaatatacgaattaatttatttattatagataaaatatctttatttatttgatcagtttttattacagctattctattacttctttcattacctgttctagcaggagcaattacaatattattaactgatcgaaatttaaatacaagattttttgatccagcaggaggtggtgatccaattttatatcaacatttattt
>BIOUG33607-B03|Dolichogenidea_ensiger|BOLD:AAA3764
aattttatactttttatttggattatgagctggaatattaggattttctataagattaattattcgattagaacttagaataccaggatcattaattgaaaatgatcaaatttacaacagaattgtcacttctcatgcttttattataattttttttatagtaatacctgtaataattggaggatttggaaattgattaattccattaatactaggttcaccagatatatctttcccacgaataaataatataagattttgattattaattccttctttatttttattaatttttaggggatttattaatactggtataggcactggatgaacagtttatccaccattatctttaattttaggtcatggaggaatatcagtagatataggaattttttcactacatttagcaggagcatcatctattataggagcaataaactttattactaccattttaaatatacgaattaatttatttattatagataaaatatctttatttatttgatcagtttttattacagctattctattacttctttcattacctgttctagcaggagcaattacaatattattaactgatcgaaatttaaatacaagattttttgatccagcaggaggtggtgatccaattttatatcaacatttattt
>CAM0527|Dolichogenidea_ensiger|BOLD:AAA3764
?????????????????????????????????????ttaggattttctataagattaattattcgattagaacttgg?ataccaggatcattaattgaaaatgatcaaatttacaacagaattgtcacttctcatgcttttattataattttttttatagtaatacctgtaataattggaggatttggaaattgattaattccattaatactaggttcaccagatatatctttcccacgaataaataatataagattttgattattaattccttctttatttttattaatttttaggggatttattaatactggtataggcactggatgaacagtttatccaccattatctttaattttaggtcatggaggaatatcagtagatataggaattttttcactacatttagcaggagcatcatctattataggagcaataaactttattactaccattttaaatatacgaattaatttatttattatagataaaatatctttatttatttgatcagtttttattacagctattctattacttctttcattacctgttctagcaggagcaattacaatattattaactgatcgaaatttaaatacaagattttttgatccagcaggaggtggtgatccaattttatatcaacatttattt
>BIOUG33769-F04|Dolichogenidea_ensiger|BOLD:AAA3764
aattttatactttttatttggattatgagctggaatattaggattttctataagattaattattcgattagaacttggtataccaggatcattaattgaaaatgatcaaatttacaacagaattgtcacttctcatgcttttattataattttttttatagtaatacctgtaataattggaggatttggaaattgattaattccattaatactaggttcaccagatatatctttcccacgaataaataatataagattttgattattaattccttctttatttttattaatttttaggggatttattaatactggtataggcactggatgaacagtttatccaccattatctttaattttaggtcatggaggaatatcagtagatataggaattttttcactacatttagcaggagcatcatctattataggagcaataaactttattactaccattttaaatatacgaattaatttatttattatagataaaatatctttatttatttgatcagtttttattacagctattctattacttctttcattacctgttctagcaggagcaattacaatattattaactgatcgaaatttaaatacaagattttttgatccagcaggaggtggtgatccaattttatatcaacatttattt
>BIOUG33912-A01|Dolichogenidea_ensiger|BOLD:AAA3764
aattttatactttttatttggattatgagctggaatattaggattttctataagattaattattcgattagaacttggaataccaggatcattaattgaaaatgatcaaatttacaatagaattgtcacttctcatgcttttattataattttttttatagtaatacctgtaataattggaggatttggaaattgattaattccattaatactaggttcaccagatatatctttcccacgaataaataatataagattttgattattaattccttctttatttttattaatttttaggggatttattaatactggtataggcactggatgaacagtttatccaccattatctttaattttaggtcatggaggaatatcagtagatataggaattttttcactacatttagcaggagcatcatctattataggagcaataaactttattactaccattttaaatatacgaattaatttatttattatagataaaatatctttatttatttgatcagtttttattacagctattctattacttctttcattacctgttctagcaggagcaattacaatattattaactgatcgaaatttaaatacaagattttttgatccagcaggaggtggtgatccaattttatatcaacatttattt
>BIOUG01572-D01|Dolichogenidea_ensiger|BOLD:AAA3764
aattttatactttttatttggattatgagctggaatattaggattttctataagattaattattcgattagaacttggaataccaggatcattaattgaaaatgatcaaatttacaatagaattgtcacttctcatgcttttattataattttttttatagtaatacctgtaataattggaggatttggaaattgattaattccattaatactaggttcaccagatatatctttcccacgaataaataatataagattttgattattaattccttctttatttttattaatttttaggggatttattaatactggtataggcactggatgaacagtttatccaccattatctttaattttaggtcatggaggaatatcagtagatataggaattttttcactacatttagcaggagcatcatctattataggagcaataaactttattactaccattttaaatatacgaattaatttatttattatagataaaatatctttatttatttgatcagtttttattacagctattctattacttctttcattacctgttctagcaggagcaattacaatattattaactgatcgaaatttaaatacaagattttttgatccagc?ggaggtggtgatccaattttatatcaacatttattt
>BIOUG33641-B02|Dolichogenidea_ensiger|BOLD:AAA3764
aattttatactttttatttggattatgagctggaatattaggattttctataagattaattattcgattagaacttggaataccaggatcattaattgaaaatgatcaaatttacaatagaattgtcacttctcatgcttttattataattttttttatagtaatacctgtaataattggaggatttggaaattgattaattccattaatactaggttcaccagatatatctttcccacgaataaataatataagattttgattattaattccttctttatttt?attaatttttaggggatttattaatactggtataggcactggatgaacagtttatccaccattatctttaattttaggtcatggaggaatatcagtagatataggaattttttcactacatttagcaggagcatcatctattataggagcaataaactttattactaccattttaaatatacgaattaatttatttattatagataaaatatctttatttatttgatcagtttttattacagctattctattacttctttcattacctgttctagcaggagcaattacaatattattaactgatcgaaatttaaatacaagattttttgatccagcaggaggtggtgatccaattttatatcaacatttatt?
>BIOUG34912-H08|Dolichogenidea_ensiger|BOLD:AAA3764
aattttatactttttatttggattatgagctggaatattaggattttctataagattaattattcgattaaaacttggaataccaggatcattaattgaaaatgatcaaatttacaatagaattgtcacttctcatgcttttattataattttttttatagtaatacctgtaataattggaggatttggaaattgattaattccattaatactaggttcaccagatatatctttcccacgaataaataatataagattttgattattaattccttctttatttttattaatttttaggggatttattaatactggtataggcactggatgaacagtttatccaccattatctttaattttaggtcatggaggaatatcagtagatataggaattttttcactacatttagcaggagcatcatctattataggagcaataaactttattactaccattttaaatatacgaattaatttatttattatagataaaatatctttatttatttgatcagtttttattacagctattctattacttctttcattacctgttctagcaggagcaattacaatattattaactgatcgaaatttaaatacaagattttttgatccagcaggaggtggtgatccaattttatatcaacatttattt
>BIOUG34472-D06|Dolichogenidea_ensiger|BOLD:AAA3764
aattttatactttttatttggattatgagctggaatattaggattttctataagattaattattcgattagaacttggaataccaggatcattaattgaaaatgatcaaatttacaatagaattgtcacttctcatgcttttattataattttttttatagtaatacctgtaataattggaggatttggaaattgattaattccattaatactaggttcaccagatatatctttcccacggataaataatataagattttgattattaattccttctttatttttattaatttttaggggatttattaatactggtataggcactggatgaacagtttatccaccattatctttaattttaggtcatggaggaatatcagtagatataggaattttttcactacatttagcaggagcatcatctattataggagcaataaactttattactaccattttaaatatacgaattaatttatttattatagataaaatatctttatttatttgatcagtttttattacagctattctattacttctttcattacctgttctagcaggagcaattacaatattattaactgatcgaaatttaaatacaagattttttgatccagcaggaggtggtgatccaattttatatcaacatttattt
>BIOUG33917-D06|Dolichogenidea_ensiger|BOLD:AAA3764
aattttatactttttatttggattatgagctggaatattaggattttctataagattaattattcgattagaacttggaataccaggatcattaattgaaaatgatcaaatttacaatagaattgtcacttctcatgcttttattataattttttt?atagtaatacctgtaataattggaggatttggaaattgattaattccattaatactaggttcaccagatatatctttcccacggataaataatataagattttgattattaattccttctttatttttattaatttttaggggatttattaatactggtataggcactggatgaacagtttatccaccattatctttaattttaggtcatggaggaatatcagtagatataggaattttttcactacatttagcaggagcatcatctattataggagcaataaactttattactaccattttaaatatacgaattaatttatttattatagataaaatatctttatttatttgatcagtttttattacagctattctattacttctttcattacctgttctagcaggagcaattacaatattattaactgatcgaaatttaaatacaagattttttgatccagcaggaggtggtgatccaattttatatcaacatttatt?
>10BBHYM-1225|Dolichogenidea_ensiger|BOLD:AAA3764
?????????ttttttatttggattatgagctggaatattgggattttctataagattaattattcgattagaacttggaataccaggatcattaattgaaaatgatcaaatttacaatagaattgtcacttctcatgcttttattataattttttttatagtaatacctgtaataattggaggatttggaaattgattaattccattaatactaggttcaccagatatatctttcccacgaataaataatataagattttgattattaattccttctttatttttattaatttttaggggatttattaatactggtataggcactggatgaacagtttatccaccattatctttaattttaggtcatggaggaatatcagtagatataggaattttttcactacatttagcaggagcatcatctattataggagcaataaactttattactaccattttaaatatacgaattaatttatttattatagataaaatatctttatttatttgatcagtttttattacagctattctattacttctttcattacctgttctagcaggagcaattacaatattattaactgatcgaaatttaaatacaagattttttgatccagcaggaggtggtgatccaattttatatcaacatttattt
>BBP-60|Dolichogenidea_ensiger|BOLD:AAA3764
aattttatactttttatttggattatgagctggaatattgggattttctataagattaattattcgattagaacttggaataccaggatcattaattgaaaatgatcaaatttacaatagaattgtcacttctcatgcttttattataattttttttatagtaatacctgtaataattggaggatttggaaattgattaattccattaatactaggttcaccagatatatctttcccacgaataaataatataagattttgattattaattccttctttatttttattaatttttaggggatttattaatactggtataggcactggatgaacagtttatccaccattatctttaattttaggtcatggaggaatatcagtagatataggaattttttcactacatttagcaggagcatcatctattataggagcaataaactttattactaccattttaaatatacgaattaatttatttattatagataaaatatctttatttatttgatcagtttttattacagctattctattacttctttcattacctgttctagcaggagcaattacaatattattaactgatcgaaatttaaatacaagattttttgatccagcaggaggtggtgatccaattttatatcaacatttattt
>BIOUG03123-B05|Dolichogenidea_ensiger|BOLD:AAA3764
aattttatactttttatttggattatgagctggaatattaggattttctataagattaattattcgattagaacttggaataccaggatcattaattgaaaatgatcaaatttacaatagaattgtcacttctcatgcttttattataattttttttatagtaatacctgtaataattggaggatttggaaattgattaattccattaatactaggttcaccagatatatctttcccacgaataaataatataagattttgattattaattccttctttatttttattaatttttaggggatttattaatactggtataggcactggatgaacagtttatccaccattatctttaattttaggtcatggaggaatatcagtagatataggaattttttcactacatttagcaggagcatcatctattataggagcaataaactttattactaccattttaaatatacgaattaatttatttattatagataaaatatctttatttatttgatcagtttttattacagctattctattacttctctcattacctgttctagcaggagcaattacaatattattaactgatcgaaatttaaatacaagattttttgatccagcaggaggtggt???????????????????????????
>BIOUG34544-A03|Dolichogenidea_ensiger|BOLD:AAA3764
aattttatactttgtatttggattatgagctggaatattaggattttctataagattaattattcgattagaacttggaataccaggatcattaattgaaaatgatcaaatttacaacagaattgtcacttctcatgcttttattataattttttttatagtaatacctgtaataattggaggatttggaaattgattaattccattaatactaggttcaccagatatatctttcccacgaataaataatataagattttgattattaattccttctttatttttattaatttttaggggatttattaatactggtataggcactggatgaacagtttatccaccattatctttaattttaggtcatggaggaatatcagtagatataggaattttttcactacatttagcaggagcatcatctattataggagcaataaactttattactaccattttaaatatacgaattaatttatttattatagataaaatatctttatttatttgatcagtttttattacagctattctattacttctttcattacctgttctagcaggagcaattacaatattattaactgatcgaaatttaaatacaagattttttgatccagcaggaggtggtgatccaatttcatatcaacatttattt
>BIOUG33927-C09|Dolichogenidea_ensiger|BOLD:AAA3764
aattttatattttttatttggattatgagctggaatattaggattttctataagattaattattcgattagaacttggaataccaggatcattaattgaaaatgatcaaatttacaacagaattgtcacttctcatgcttttattataattttttt?atagtaatacctgtaataattggaggatttggaaattgattaattccattaatactaggttcaccagatatatctttcccacgaataaataatataagattttgattattaactccttctttatttttattaatttttagaggatttattaatactggtataggcactggatgaacagtttatccaccattatctttaattttaggtcatggaggaatatcagtagatataggaattttt?cactacatttagcaggagcatcatctattataggagcaataaactttattactaccattttaaatatacgaattaatttatttattatagataaaatatctttatttatttgatcagtttttattacagctattctattacttctttcattacctgttctagcaggagcaattacaatattattaactgatcgaaatttaaatacaagattttttgatccagcaggaggtggtgatccaattttatatcaacatttattt
>BIOUG06471-C10|Dolichogenidea_ensiger|BOLD:AAA3764
????????actttttatttggattatgagctggaatattaggattttctataagattaattattcgattagaacttggaataccaggatcattaattgaaaatgatcaaatttacaacagaattgtcacttctcatgcttttattataattttttttatagtaatacctgtaataattggaggatttggaaattgattaattccattaatactaggttcaccagatatatctttcccacgaataaataatataagattttgattattaattccttctttatttttattaatttttaggggatttattaatactggtataggcactggatgaacaatttatccaccattatctttaattttaggtcatggaggaatatcagtagatataggaattttttcactacatttagcaggagcatcatctattataggagcaataaactttattactaccattttaaatatacgaattaatttatttattatagataaaatatctttatttatttgatcagtttttattacagctattctattacttctttc????????????????????????????????????????????????????????????????????????????????????????????????????????????????
>BIOUG36377-G05|Dolichogenidea_ensiger|BOLD:AAA3764
?atgttatactttttatttggattatgagctggaatattaggattttctataagattaattattcgattagaacttggaataccaggatcattaattgaaaatgatcaaatttacaacagaattgtcacttctcatgcttttattataattttttttatagtaatacctgtaataattggaggatttggaaattgattaattccattaatactaggttcaccagatatatctttcccacgaataaataatataagattttgattattaattccttctttatttttattaatttttaggggatttattaatactggtataggcactggatgaacagtttatccaccattatctttaattttaggtcatggaggaatatcagtagatataggaattttttcactacatttagcaggagcatcatctattataggagcaataaattttattactaccattttaaatatacgaattaatttatttattatagataaaatatctttatttatttgatcagtttttattacagctattctattacttctttcattacctgttctagcaggagcaattacaatattattaactgatcgaaat???????????????????????????????????????????????????????????????
>BIOUG45402-D04|Dolichogenidea_ensiger|BOLD:AAA3764
???gttatactttttatttggattatgagctggaatattaggattttctataagattaattattcgattagaacttggaataccaggatcattaattgaaaatgatcaaatttacaacagaattgtcacttctcatgcttttattataattttttttatagtaatacctgtaataattggaggatttggaaattgattaattccattaatactaggttcaccagatatatctttcccacgaataaataatataagattttgattattaattccttctttatttttattaatttttaggggatttattaatactggtataggcactggatgaacagtttatccaccattatctttaattttaggtcatggaggaatatcagtagatataggaattttttcactacatttagcaggagcatcatctattataggagcaataaattttattactaccattttaaatatacgaattaatttatttattatagataaaatatctttatttatttgatcagtttttattacagctattctattacttctttcattacctgttctagcaggagcaattacaatattattaactgatcgaaatttaaatacaagattttttgatccagcaggaggtggtgatccaattttatatcaacatttat??
>BIOUG33949-F05|Dolichogenidea_ensiger|BOLD:AAA3764
aattttatactttttatttggattatgagctggaatattaggattttctataagattaattattcgattagaacttggaataccaggatcattaattgaaaatgatcaaatttacaacagaattgttacttctcatgcttttattataattttttttatagtaatacctgtaataattggaggatttggaaattgattaattccattaatactaggttcaccagatatatctttcccacgaataaataatataagattttgattattaattccttctttatttttattaatttttaggggatttattaatactggtataggtactggatgaacagtttatccaccattatctttaattttaggtcatggaggaatatcagtagatataggaattttttcactacatttagcaggagcatcatctattataggagcaataaactttattactaccattttaaatatacgaattaatttatttattatagataaaatatctttatttatttgatcagtttttattacagctattctattacttctttcattacctgttctagcaggagcaattacaatattattaactgatcgaaatttaaatacaagattttttgatccggcaggaggtggtgatccaattttatatcaacatttattt
>BIOUG34390-D11|Dolichogenidea_ensiger|BOLD:AAA3764
aattttatactttttatttggattatgagctggaatattaggattttctataagattaattattcgattagaacttggaataccaggatcattaattgaaaatgatcaaatttacaacagaattgttacttctcatgcttttattataattttttttatagtaatacctgtaataattggaggatttggaaattgattaattccattaatactaggttcaccagatatatctttcccacgaataaataatataagattttgattattaattccttctttatttttattaatttttaggggatttattaatactggtataggtactggatgaacagtttatccaccattatctttaattttaggtcatggaggaatatcagtagatataggaattttttcactacatttagcaggagcatcatctattataggagcaataaactttattactaccattttaaatatacgaattaatttatttattatagataaaatatctttatttatttgatcagtttttattacaactattctattacttctttcattacctgttctagcaggagcaattacaatattattaactgatcgaaatttaaatacaagattttttgatccggcaggaggtggtgatccaattttatatcaacatttactt
>BIOUG33769-C12|Dolichogenidea_ensiger|BOLD:AAA3764
aattttatactttttatttggattatgagctggaatattaggattttctataagattaattattcgattagaacttggaataccaggatcattaattgaaaatgatcaaatttacaacagaattgtcacttctcatgcttttattataattttttttatagtaatacctgtaataattggaggatttggaaattgattaattccattaatactaggttcaccagatatatctttcccacgaataaataatataagattttgattattaattccttctttatttttattaatttttaggggatttattaatactggtataggcactggatgaacagtttatccaccattatctttaattttaggtcatggaggaatatcagtagatataggaattttttcactacatttagcaggagcatcatctattataggatcaataaactttattactaccattttaaatatacgaattaatttatttattatagataaaatatctttatttatttgatcagtttttattacagctattctattacttctttcattacctgttctagcaggagcaattacaatattattaactgatcgaaatttaaatacaagattttttgatccagcaggaggtggtgatccaattttatatcaacatttattt
>BIOUG21792-E06|Dolichogenidea_ensiger|BOLD:AAA3764
??????????tttttatttggattatgagctggaatattaggattttctataagattaattattcgattagaacttggaataccaggatcattaattgaaaatgatcaaatttacaatagaattgtcacttctcatgcttttattataattttttttatagtaatacctgtaataattggaggatttggaaattgattaattccattaatactaggttcaccagatatatctttcccacgaataaataatataagattttgattattaattccttctttatttttattaatttttagtggatttattaatactggtataggcactggatgaacagtttatccaccattatctttaattttaggtcatggaggaatatcagtagatataggaattttttcactacatttagcaggagcatcatctattataggagcaataaactttattactaccattttaaatatacgaattaatttatttattatagataaaatatctttatttatttgatcagtttttattacagctattctattacttctttcattacctgttctagcaggagcaattacaatattattaactgatcgaaatttaaat?????????????????????????????????????????????????????????
>BIOUG34671-A02|Dolichogenidea_ensiger|BOLD:AAA3764
aactttatactttttatttggattatgagctggaatattaggattttctataagattaattattcgattagaacttggaataccaggatcattaatcgaaaatgatcaaatttacaatagaattgtcacttctcatgcttttattataattttttttatagtaatacctgtaataattggaggatttggaaattgattaattccattaatactaggttcaccagatatatctttcccacgaataaataatataagattttgattattaattccttctttatttttattaatttttaggggatttattaatactggtataggcactggatgaacagtttatccaccattatctttaattttaggtcatggaggaatatcagtagatataggaattttttcactacatttagcaggagcatcatctattataggagcaataaactttattactaccattttaaatatacgaattaatttatttattatagataaaatatctttatttatttgatcagtttttattacagctattctattacttctttcattacctgttctagcaggagcaattacaatattattaactgatcgaaatttaaatacaagattttttgatccagcaggaggtggtgatccaattttacatcaacatttattt
>BIOUG33773-E03|Dolichogenidea_ensiger|BOLD:AAA3764
aattttatactttttatttggattatgagctggaatattaggattttctataagattaattattcgattagaacttggaataccaggatcattaattgaaaatgatcaaatttacaatagaattgtcacttctcatgcttttattataattttttttatagtaatacctgtaataattggaggatttggaaattgattaattccattaatactaggttcaccagatatatctttcccacgaataaataatataagattttgattattaattccttctttatttttattaatttttagaggatttattaatactggtataggaactggatgaacagtttatccaccattatctttaattttaggtcatggaggaatatcagtagatataggaattttttcactacatttagcaggagcatcatctattataggagcaataaactttattactaccattttaaatatacgaattaatttatttattatagataaaatatctttatttatttgatcagtttttattacagctattctattacttctttcattacctgttctagcaggagcaattacaatattattaactgatcgaaatttaaatacaagattttttgatccagcaggaggtggtgatccaattttatatcaacatttattt
>CNC620207|Dolichogenidea_ensiger|BOLD:AAA3764
aattttatactttttatttggattatgagctggaatattaggattttctataagattaattattcgattagaacttggaataccaggatcattaattgaaaatgatcaaatttacaatagaattgtcacttctcatgcttttattataattttttttatagtaatacctgtaataattggaggatttggaaattgattaattccattaatactaggttcaccagatatatctttcccacgaataaataatataagattttgattattaattccttttttatttttattaatttttagaggatttattaatactggtataggaactggatgaacagtttatccaccattatctttaattttaggtcatggaggaatatcagtagatataggaattttttcactacatttagcaggagcatcatctattataggagcaataaactttattactaccattttaaatatacgaattaatttatttattatagataaaatatctttatttatttgatcagtttttattacagctattctattacttctttcattacctgttctagcaggagcaattacaatattattaactgatcgaaatttaaatacaagattttttgatccagcaggaggtggtgatccaattttatatcaacatttattt
>BIOUG34923-B07|Dolichogenidea_ensiger|BOLD:AAA3764
aattttatactttttatttggattatgagctggaatattaggattttctataagattaattattcgattagaacttggaataccaggatcattaattgaaaatgatcaaatttacaatagaattgtcacttctcatgcttttattataattttttttatagtaatacctgtaataattggaggatttggaaattgattaattccattaatactaggttcaccagatatatctttcccacgaataaataatataagattttgattattaattccttctttatttttattaatttttaggggatttattaatactggtataggcactggatgaacagtttatccaccattatctttaattttaggtcatggaggaatatcagtagatataggaattttttcactacattcaacaggagcatcatctattataggagcaataaactttattactaccattttaaatatacgaattaatttatttattatagataaaatacctttatttatttgatcagtttttattacagctattctattacttctttcattacctgttctagcaggagcaattacaatattattaactgatcgaaatttaaatacaagattttttgatccagcaggaggtggtgatccaattttatatcaacatttattt
>BIOUG14169-A12|Dolichogenidea_ensiger|BOLD:AAA3764
?attttatactttttatttggattatgagctggaatattaggattttctataagattaattattcgattagaacttggaataccaggatcattaattgaaaatgatcaaatttacaatagaattgtcacttctcatgcttttattataattttttttatagtaatacctgtaataattggaggatttggaaattgattaattccattaatactaggttcaccagatatatcattcccacgaataaataatataagattttgattattaattccttctttatttttattaatttttaggggatttattaatactggtataggcactggatgaacagtttatccaccattatctttaattttaggtcatggaggaatatcagtagatataggaattttttcactacatttagcaggagcatcatctattataggagcaataaactttattactaccattttaaatatacgaattaatttatttattatagataaaatatctttatttatttgatcagtttttatt???????????????????????????????????????????????????????????????????????????????????????????????????????????????????????????????????????
>BIOUG21213-D07|Dolichogenidea_ensiger|BOLD:AAA3764
?attttatactttttatttggattatgagctggaatattaggattttctataagattaattattcgattagaacttggaataccaggatcattaattgaaaatgatcaaatttacaatagaattgtcacttctcatgcttttattataattttttttatagtaatacctgtaataattggaggatttggaaattgattaattccattaatactaggttcaccagatatatctttcccacgaataaataatataagattttgattattaattccttctttatttttattaatttttaggggatttattaatactggtataggcactggatgaacagtttatccaccattatctttaattttaggtcatggagg---a?c?gtagatataggaattttttcactacatttagcaggagcatcatctattataggagcaataaactttattactaccattttaaatatacgaattaatttatttattatagataaaatatctttatttatttgatcagtttttattacagctatt??????????????????????????????????????????????????????????????????????????????????????????????????????????????????????????????
>BIOUG21126-E05|Dolichogenidea_ensiger|BOLD:AAA3764
?attttatattttttatttggattatgagctggaatattaggattttctataagattaattattcgattagaacttggaataccaggatcattaattgaaaatgatcaaat???c---agaattg?cacttctcatgcttttattataattttttttatagtaatacctgtaataattggaggatttggaaattgattaattccattaatactaggttcaccagatatatctttcccacgaataaataatataagattttgattattaattccttctttatttttattaatttttagaggatttattaatactggtataggcactggatgaacagtttatccaccattatctttaattttaggtcatggaggaatatcagtagatataggaattttttcactacatttagcaggagcatcatctattataggagcaataaactttattactaccattttaaatatacgaattaatttatttattatagataaaatatctttatttatttgatcagtttttattacagctattctattacttctt??????????????????????????????????????????????????????????????????????????????????????????????????????????????????
>BIOUG34146-G08|Dolichogenidea_ensiger|BOLD:AAA3764
aattttatattttttatttggattatgagctggaatattaggattttctataagattaattattcgattagaacttggaataccaggatcattaattgaaaatgatcaaatttacaacagaattgtcacttctcatgcttttattataattttttatatagtaatacctgtaataattggaggatttggaaattgattaattccattaatactaggttcaccagatatatctttcccacgaataaataatataagattttgattattaattccttctttatttttattaatttttagaggatttattaatactggtataggcactggatgaacagtttatccaccattatctttaattttaggtcatggaggaatatcagtagatataggaattttttcactacatttagcagggagctcatctattataggagcaataaactttattactaccattttaaatatacgaattaatttatttattacagataaaatatctttatttatttgatcagtttttattacagctattctattacttctttcattacctgttctagcaggagcaattacaatattattaactgatcgaaatttaaatacaagattttttgatccagcaggaggtggtgatccaattttatatcaacatttattt
>BIOUG74598-D09|Dolichogenidea_claudiadoblesae|BOLD:AAD2236
????ttatattttttatttggattatgagctggaataataggattttcaataagattaattattcgattagaacttgggataccaggatcattaattggaaatgatcaaatttataatagaattgttacttctcatgctttcattataattttttttatagtaatacctgtaataattggaggatttggaaattgattaattccattaatattaggatcaccagatatatctttcccacgaataaataacataagattctgattattaattccttctttatttttattaatttttagaggttttattaatactggtgtaggtactggatgaacagtttatcctccattatccttaattttaggtcatggaggaatatcagtagatataggaattttttccttacatttagctggagcatcatctattataggagcagtaaactttattaccactattttaaatatacgaattaatttatttattatagataaaatatctttatttatttgatcagtttttattacagctattttattattattatcattacctgtactagcaggagcaattacaatattattaactgatcgaaatttaaatacaagattttttgacccagctggaggaggagacccaattctataccaacatttatt?
>BIOUG74598-A06|Dolichogenidea_claudiadoblesae|BOLD:AAD2236
????ttatattttttatttggattatgagctggaataataggattttcaataagattaattattcgattagaacttgggataccaggatcattaattggaaatgatcaaatttataatagaattgttacttctcatgctttcattataattttttttatagtaatacctgtaataattggaggatttggaaattgattaattccattaatattaggatcaccagatatatctttcccacgaataaataacataagattctgattattaattccttctttatttttattaatttttagaggttttattaatactggtgtaggtactggatggacagtttatcctccattatccttaattttaggtcatggaggaatatcagtagatataggaattttttccttacatttagctggagcatcatctattataggagcagtaaactttattaccactattttaaatatacgaattaatttatttattatagataaaatatctttatttatttgatcagtttttattacagctattttattattattatcattacctgtactagcaggagcaattacaatattattaactgatcgaaatttaaatacaagattttttgacccagctggaggaggagacccaattctataccaacattta???
>BIOUG60155-B04|Dolichogenidea_claudiadoblesae|BOLD:AAD2236
???tttatattttttatttggattatgagctggaataatgggattttcaataagattaattattcgattagaacttggaataccaggatcattaattggaaatgatcaaatttataatagaattgttacttctcatgctttcattataattttttttatagtaatacctgtaataattggaggatttggaaattgattaattccattaatattaggatcaccagatatatctttcccacgaataaataacataagattctgattattaattccttctttatttttattaatttttagaggttttattaatactggtgtaggtactggatggacagtttatcctccattatccttaattttaggtcatggaggaatatcagtagatataggaattttttccttacatttagctggagcatcatctattataggagcagtaaactttattaccactattttaaatatacgaattaatttatttattatagataaaatatctttatttatttgatcagtttttattacagctattttattattattatcattacctgtactagcaggagcaattacaatattattaactgatcgaaatttaaatacaagattttttgacccagctggaggaggagacccaattctataccaacatttatt?
>BIOUG59007-E10|Dolichogenidea_claudiadoblesae|BOLD:AAD2236
aattttatattttttatttggattatgagctggaataatgggattttcaataagattaattattcgattagaacttggaataccaggatcattaattggaaatgatcaaatttataatagaattgttacttctcatgctttcattataattttttttatagtaatacctgtaataattggaggatttggaaattgattaattccattaatattaggatcaccagatatatctttcccacgaataaataacataagattctgattattaattccttctttatttttattaatttttagaagttttattaatactggtgtaggtactggatggacagtttatcctccattatccttaattttaggtcatggaggaatatcagtagatataggaattttttccttacatttagctggagcatcatctattataggagcagtaaactttattaccactattttaaatatacgaattaatttatttattatagataaaatatctttatttatttgatcagtttttattacagctattttattattattatcattacctgtactagcaggagcaattacaatattattaactgatcgaaatttaaatacaagattttttgacccagctggaggaggagacccaattctataccaacatttatt?
>BIOUG58267-F06|Dolichogenidea_claudiadoblesae|BOLD:AAD2236
???tttatattttttatttggattatgagctggaataatgggattttcaataagattaattattcgattagaacttggaataccaggatcattaattggaaatgatcaaatttataatagaattgttacttctcatgctttcattataattttttttatagtaatacctgtaataattggaggatttggaaattgattaattccattaatattaggatcaccagatatatctttcccacgaataaataacataagattctgattattaattccttctttatttttattaatttttagaagttttattaatactggtgtaggtactggatggacagtttatcctccattatccttaattttaggtcatggaggaatatcagtagatataggaattttttccttacatttagctggagcatcatctattataggagcagtaaactttattaccactattttaaatatacgaattaatttatttattatagataaaatatctttatttatttgatcagtttttattacagctattttattattattatcattacctgtactagcaggagcaattacaatattattaactgatcgaaatttaaatacaagattttttgacccagctggaggaggagacccaattctataccaacatttattt
>BIOUG44129-B02|Dolichogenidea_claudiadoblesae|BOLD:AAD2236
???tttatattttttatttggattatgagctggaataatgggattttcaataagattaattattcgattagaacttgggataccaggatcattaattggaaatgatcaaatttataatagaattgttacttctcatgctttcattataattttttttatagtaatacctgtaataattggaggatttggaaattgattaattccattaatattaggatcaccagatatatctttcccacgaataaataacataagattctgattattaattccttctttatttttattaatttttagaagttttattaatactggtgtaggtactggatggacagtttatcctccattatccttaattttaggtcatggaggaatatcagtagatataggaattttttccttacatttagctggagcatcatctattataggagcagtaaactttattaccactattttaaatatacgaattaatttatttattatagataaaatatctttatttatttgatcagtttttattacagctattttattattattatcattacctgtactagcaggagcaattacaatattattaactgatcgaaatttaaatacaagattttttgacccagctggaggaggagacccaattctataccaacatttatt?
>BIOUG55550-C12|Dolichogenidea_claudiadoblesae|BOLD:AAD2236
??ttttatattttttatttggattatgagctggaataatgggattttcaataagattaattattcgattagaacttgggataccaggatcattaattggaaatgatcaaatttataatagaattgttacttctcatgctttcattataattttttttatagtaatacctgtaataattggaggatttggaaattgattaattccattaatattaggatcaccagatatatctttcccacgaataaataacataagattctgattattaattccttctttatttttattaatttttagaagttttattaatactggtgtaggtactggatggacagtttatcctccattatccttaattttaggtcatggaggaatatcagtagatataggaattttttccttacatttagctggagcatcatctattataggagcagtaaactttattaccactattttaaatatacgaattaatttatttattatagataaaatatctttatttatttgatcagtttttattacagctattttattattattatcattacctgtactagcaggagcaattacaatattattaactgatcgaaatttaaatacaagattttttgacccagctggaggaggagacccaattctataccaacatttat??
>BIOUG55902-C05|Dolichogenidea_claudiadoblesae|BOLD:AAD2236
???tttatattttttatttggattatgagctggaataatgggattttcaataagattaattattcgattagaacttgggataccaggatcattaattggaaatgatcaaatttataatagaattgttacttctcatgctttcattataattttttttatagtaatacctgtaataattggaggatttggaaattgattaattccattaatattaggatcaccagatatatctttcccacgaataaataacataagattctgattattaattccttctttatttttattaatttttagaggttttattaatactggtgtaggtactggatggacagtttatcctccattatccttaattttaggtcatggaggaatatcagtagatataggaattttttctttacatttagctggagcatcatctattataggagcagtaaactttattaccactattttaaatatacgaattaatttatttattatagataaaatatctttatttatttgatcagtttttattacagctattttattattattatcattacctgtactagcaggagcaattacaatattattaactgatcgaaatttaaatacaagattttttgacccagctggaggaggagacccaattctataccaacatttatt?
>BIOUG57274-B06|Dolichogenidea_claudiadoblesae|BOLD:AAD2236
aattttatattttttatttggattatgagctggaataatgggattttcaataagattaattattcgattagaacttgggataccaggatcattaattggaaatgatcaaatttataatagaattgttacttctcatgctttcattataattttttttatagtaatacctgtaataattggaggatttggaaattgattaattccattaatattaggatcaccagatatatctttcccacgaataaataacataagattctgattattaattccttctttatttttattaatttttagaggttttattaatactggtgtaggtactggatggacagtttatcctccattatccttaattttaggtcatggaggaatatcagtagatataggaattttttccttacatttagctggagcatcatctattataggagcagtaaactttattaccactattttaaatatacgaattaatttatttattatagataaaatatctttatttatttgatcagtttttattacagctattttattattattatcattacctgtactagcaggagcaattacaatattattaactgatcgaaatttaaatacaagattttttgacccagctggaggaggagacccaattctataccaacatttattt
>DHJPAR0013219|Dolichogenidea_claudiadoblesae|BOLD:AAD2236
??ttttatattttttatttggattatgagctggaataatgggattttcaataagattaattattcgattagaacttgggataccaggatcattaattggaaatgatcaaatttataatagaattgttacttctcatgctttcattataattttttttatagtaatacctgtaataattggaggatttggaaattgattaattccattaatattaggatcaccagatatatctttcccacgaataaataacataagattctgattattaattccttctttatttttattaatttttagaggttttattaatactggtgtaggtactggatggacagtttatcctccattatccttaattttaggtcatggaggaatatcagtagatataggaattttttccttacatttagctggagcatcatctattataggagcagtaaactttattaccactattttaaatatacgaattaatttatttattatagataaaatatctttatttatttgatcagtttttattacagctattttattattattatcattacctgtactagcaggagcaattacaatattattaactgatcgaaatttaaatacaagattttttgacccagctggaggaggaga?ccaattctataccaacatttattt
>DHJPAR0024677|Dolichogenidea_claudiadoblesae|BOLD:AAD2236
?attttatattttttatttggattatgagctggaataatgggattttcaataagattaattattcgattagaacttgggataccagggtcattaattggaaatgatcaaatttataatagaattgttacttctcatgctttcattataattttttttatagtaatacctgtaataattggaggatttggaaattgattaattccattaatattaggatcaccagatatatctttcccacgaataaataacataagattctgattattaattccttctttatttttattaatttttagaggttttattaatactggtgtaggtactggatggacagtttatcctccattatccttaattttaggtcatggaggaatatcagtagatataggaattttttccttacatttagctggagcatcatctattataggagcagtaaactttattaccactattttaaatatacgaattaatttatttattatagataaaatatctttatttatttgatcagtttttattacagctattttattattattatcattacctgtactagcaggagcaattacaatattattaactgatcgaaatttaaatacaagattttttgacccagctggaggaggagacccaattctataccaacatttattt
>BIOUG55743-B03|Dolichogenidea_claudiadoblesae|BOLD:AAD2236
aattttatattttttatttggattatgagctggaataatgggattttcaataagattaattattcgattagaacttgggataccagggtcattaattggaaatgatcaaatttataatagaattgttacttctcatgctttcattataattttttttatagtaatacctgtaataattggaggatttggaaattgattaattccattaatattaggatcaccagatatatctttcccacgaataaataacataagattctgattattaattccttctttatttttattaatttttagaggttttattaatactggtgtaggtactggatggacagtttatcctccattatccttaattttaggtcatggaggaatatcagtagatataggaattttttccttacatttagctggagcatcatctattataggagcagtaaactttattaccactattttaaatatacgaattaatttatttattatagataaaatatctttatttatttgatcagtttttattacagctattttattattattatcattacctgtactagcaggagcaattacaatattattaactgatcgaaatttaaatacaagattttttgacccagctggaggaggagacccaattctataccaacatttatt?
>BIOUG64072-D04|Dolichogenidea_claudiadoblesae|BOLD:AAD2236
????ttatattttttatttggattatgagctggaataatgggattttcaataagattaattattcgattagaacttgggataccaggatcattaattggaaatgatcaaatttataatagaattgttacttctcatgctttcattataattttttttatagtaatacctgtaataattggaggatttggaaattgattaattccattaatattaggatcaccagatatatctttcccacgaataaataacataagattctgattattaattccttctttatttttattaatttttagaggttttattaatactggtgtaggtactggatggacagtttatcctccattatccttaattttaggccatggaggaatatcagtagatataggaattttttccttacatttagctggagcatcatctattataggagcagtaaactttattaccactattttaaatatacgaattaatttatttattatagataaaatatctttatttatttgatcagtttttattacagctattttattattattatcattacctgtactagcaggagcaattacaatattattaactgatcgaaatttaaatacaagattttttgacccagctggaggaggagacccaattctata?????????????
>BIOUG58264-A08|Dolichogenidea_claudiadoblesae|BOLD:AAD2236
????ttatattttttatttggattatgagctggaataatgggattttcaataagattaattattcgattagaacttgggataccaggatcattaattggaaatgatcaaatttataatagaattgttacttctcatgctttcattataattttttttatagtaatacctgtaataattggaggatttggaaattgattaattccattaatattaggatcaccagatatatctttcccacgaataaataacataagattctgattattaattccttctttatttttattaatttttagaggttttattaatactggtgtaggtactggatggacagtttatcctccattatccttaattttaggtcatggaggaatatcagtagatataggaattttttccttgcatttagctggagcatcatctattataggagcagtaaactttattaccactattttaaatatacgaattaatttatttattatagataaaatatctttatttatttgatcagtttttattacagctattttattattattatcattacctgtactagcaggagcaattacaatattattaactgatcgaaatttaaatacaagattttttgacccagctggaggaggagacccaattctat??????????????
>BIOUG53287-H09|Dolichogenidea_claudiadoblesae|BOLD:AAD2236
???tttatattttttatttggattatgagctggaataatgggattttcaataagattaattattcgattagaacttgggataccagggtcattaattggaaatgatcaaatttataatagaattgttacttctcatgctttcattataatttttttactagtaatacctgtaataattggaggatttggaaattgattaattccattaatattaggatcaccagatatatctttcccacgaataaataacataagattctgattattaattccttctttatttttattaatttttagaggttttattaatactggtgtaggtactggatggacagtttatcctccattatccttaattttaggtcatggaggaatatcagtagatataggaattttttccttacatttagctggagcatcatctattataggagcagtaaactttattaccactattttaaatatacgaattaatttatttattatagataaaatatctttatttatttgatcagtttttattacagctattttattattattatcattacctgtactagcaggagcaattacaatattattaactgatcgaaatttaaatacaagattttttgacccagctggaggaggagacccaattctataccaacattta???
>DHJPAR0034049|Dolichogenidea_teremariae|BOLD:AAM5842
aattttatattttttatttggattatgagccggaatattaggattttcaataagattaattattcgattagaattaggaataccaggatcattaattggaaatgatcaaatttataatagaattgttacttcacatgcttttattataattttttttatagttatacctgtaataattggaggatttggaaattgattaattccattaatattaggatcaccagatatatcctttccacgaataaataatataagtttttgattgttaattccttctttatttttattaattttaagaggttttattaatactggtgtaggtactggatgaacagtatatcctccattatctttaattttaggtcatggaggtatatcagtagatataagaatttttgcattacatttggcaggagcatcatctattataggtgctgtaaattttattactactattttaaatatacgagttaatttatttattatagataaaatatctttatttatttgatcagtttttattacagctattttattattattatcattacctgtattagcaggtgcaattacaatattattaactgatcgaaatttaaatacaagattttttgatccagctggaggtggagatccaattttatatcaacatttattt
>DHJPAR0033883|Dolichogenidea_teremariae|BOLD:AAM5842
aattttatattttttatttggattatgagccggaatattaggattttcaataagattaattattcgattagaattaggaataccaggatcattaattggaaatgatcaaatttataatagaattgttacttcacatgcttttattataattttttttatagttatacctgtaataattggaggatttggaaattgattaattccattaatattaggatcaccagatatatcctttccacgaataaataatataagtttttgattgttaattccttctttatttttattaattttaagaggttttattaatactggtgtaggtactggatgaacagtatatcctccattatctttaattttaggtcatggaggtatatcagtagatataggaatttttgcattacatttggcaggagcatcatctattataggtgctgtaaattttattactactattttaaatatacgagttaatttatttattatagataaaatatctttatttatttgatcagtttttattacagctattttattattattatcattacctgtattagcaggtgcaattacaatattattaactgatcgaaatttaaatacaagattttttgatccagctggaggtggagatccaattttatatcaacatttattt
>DHJPAR0031388|Dolichogenidea_teremariae|BOLD:AAM5842
aattttatattttttatttggattatgagccggaatattaggattttcaataagattaattattcgattagaattaggaataccaggatcattaattggaaatgatcaaatttataatagaattgttacttcacatgcttttattataattttttttatagttatacctgtaataattggaggatttggaaattgattaattccattaatattaggatcaccagatatatcctttccacgaataaataatataagtttttgattgttaattccttctttatttttattaattttaagaggttttattaatactggtgtaggtactggatgaacagtatatcctccattatctttaattttaggtcatggaggtatatcagtagatataggaatttttgcattacatttggcagga?catcatctattataggtgctgtaaattttattactactattttaaatatacgagttaatttatttattatagataaaatatctttatttatttgatcagtttttattacagctattttattattattatcattacctgtattagcaggtgcaattacaatattattaactgatcgaaatttaaatacaagattttttgatccagctggaggtggagatccaattttatatcaacatttattt
>DHJPAR0031190|Dolichogenidea_teremariae|BOLD:AAM5842
aattttatattttttatttggattatgagccggaatattaggattttcaataagattaattattcgattagaattaggaataccaggatcattaattggaaatgatcaaatttataatagaattgttacttcacatgcttttattataattttttttatagttatacctgtaataattggaggatttggaaattgattaattccattaatattaggatcaccagatatatcctttccacgaataaataatataagtttttgattgttaattccttctttatttttattaattttaagaggttttattaatactggtgtaggtactggatgaacagtatatcctccattatctttaattttaggtcatggaggtatatcagtagatataggaatttttgcattacatttggcaggaacatcatctattataggtgctgtaaattttattactactattttaaatatacgagttaatttatttattatagataaaatatctttatttatttgatcagtttttattacagctattttattattattatcattacctgtattagcaggtgcaattacaatattattaactgatcgaaatttaaatacaagattttttgatccagctggaggtggagatccaattttatatcaacatttattt
>DHJPAR0033773|Dolichogenidea_teremariae|BOLD:AAM5842
aattttatattttttatttggattatgagccggaatattaggattttcaataagattaattattcgattagaattaggaataccaggatcattaattggaaatgatcaaatttataatagaattgttacttcacatgcttttattataattttttttatagttatacctgtaataattggaggatttggaaattgattaattccattaatattaggatcaccagatatatcctttccacgaataaataatataagtttttgattgttaattccttctttatttttattaattttaagaggttttattaatactggtgtaggtactggatgaacagtatatcctccattatctttaattttaggtcatggaggtatatcagtagatataggaatttttgcattacatttggcaggagcatcatctattataggtgctgtaaattttattactactattttaaatatacgagttaatttatttattatagataaaatatctttatttatttgatcagtttttattacagctattttattattattatcattacctgtattagcaggtgcaattacaatattattaactgatcgaaatttaaatacaagattttttgatccagctggaggcggagatccaattttatatcaacatttattt
>DHJPAR0034045|Dolichogenidea_teremariae|BOLD:AAM5842
aattttatattttttatttggattatgagccggaatattaggattttcaataagattaattattcgattagaattaggaataccaggatcattaattggaaatgatcaaatttataatagaattgttacttcacatgcttttattataattttttttatagttatacctgtaataattggaggatttggaaattgattaattccattaatattaggatcaccagatatatcctttccacgaataaataatataagtttttgattgttaattccttctttatttttattaattttaagaagttttattaatactggtgtaggtactggatgaacagtatatcctccattatctttaattttaggtcatggaggtatatcagtagatataggaatttttgcattacatttggcaggagcatcatctattataggtgctgtaaattttattactactattttaaatatacgagttaatttatttattatagataaaatatctttatttatttgatcagtttttattacagctattttattattattatcattacctgtattagcaggtgcaattacaatattattaactgatcgaaatttaaatacaagattttttgatccagctggaggtggagatccaattttatatcaacatttattt
>DHJPAR0034039|Dolichogenidea_teremariae|BOLD:AAM5842
aattttatattttttatttggattatgagccggaatattaggattttcaataagattaattattcgattagaattaggaataccaggatcattaattggaaatgatcaaatttataatagaattgttacttcacatgcttttattataattttttttatagttatacctgtaataattggaggatttggaaattgattaattccattaatattaggatcaccagatatatcctttccacgaataaataatataagtttttgattgttaattccttctttatttttattaattttaagaggttttattaatactggtgtaggtactggatgaacagtatatcctccattatctttaattttaggtcatggaggtatatcagtagatataggaatttttgcattacatttggcaggagcatcatctattataggtgctataaattttattactactattttaaatatacgagttaatttatttattatagataaaatatctttatttatttgatcagtttttattacagctattttattattattatcattacctgtattagcaggtgcaattacaatattattaactgatcgaaatttaaatacaagattttttgatccagctggaggtggagatccaattttatatcaacatttattt
>DHJPAR0033829|Dolichogenidea_teremariae|BOLD:AAM5842
aattttatattttttatttggattatgagccggaatattaggattttcaataagattaattattcgattagaattaggaataccaggatcattaattggaaatgatcaaatttataatagaattgttacttcacatgcttttattataattttttttatagttatacctgtaataattggaggatttggaaattgattaattccattaatattaggatcaccagatatatcctttccacgaataaataatataagtttttgattgttaattccttctttatttttattaattttaagaggttttattaatactggtgtaggtactggatgaacagtatatcctccattatctttaattttaggtcatggaggtatatcagtagatataggaatttttgcattacatttggcaggagcatcatctattataggtgctgtaaattttattactactattttaaatatacgagttaatttatttattataaataaaatatctttatttatttgatcagtttttattacagctattttattattattatcattacctgtattagcaggtgcaattacaatattattaactgatcgaaatttaaatacaagattttttgatccagctggaggtggagatccaattttatatcaacatttattt
>DHJPAR0033818|Dolichogenidea_teremariae|BOLD:AAM5842
aattttatattttttatttggattatgagccggaatattaggattttcaataagattaattattcgattagaattaggaataccaggatcattaattggaaatgatcaaatttataatagaattgttacttcacatgcttttattataattttttttatagttatacctgtaataattggaggatttggaaattgattaattccattaatattaggatcaccagatatatcctttccacgaataaataatataagtttttgattgttaattccttctttatttttattaattttaagaggttttattaatactggtgtaggtactggatgaacagtatatcctccattatctttaattttaggtcatggaggtatatcagtagatataggaatttttgcattacatttggcaggagcatcatctattataggtgctgtaaattttattactactattttaaatatacgagttaatttatttattatagataaaatatctttatttatttgatcagtttttattacaactattttattattattatcattacctgtattagcaggtgcaattacaatattattaactgatcgaaatttaaatacaagattttttgatccagctggaggtggagatccaattttatatcaacatttattt
>DHJPAR0033972|Dolichogenidea_teremariae|BOLD:AAM5842
aattttatattttttatttggattatgagccggaatattaggattttcaataagattaattattcgattagaattaggaataccaggatcattaattggaaatgatcaaatttataatagaattgttacttcacatgcttttattataattttttttatagttatacctgtaataattggaggatttggaaattgattaattccattaatattaggatcaccagatatatcctttccacgaataaataatataagtttttgattgttaattccttctttatttttattaattttaagaggttttattaatactggtgtaggtactggatgaacagtatatcctccattatctttaattttaggtcatggaggtatatcagtagatataggaatttttgcattacatttggcaggagcatcatctattataggtgcagtaaattttattactactattttaaatatacgagttaatttatttattatagataaaatatctttatttatttgatcagtttttattacagctattttattattattatcattacctgtattagcaggtgcaattacaatattattaactgatcgaaatttaaatacaagattttttgatccagctggaggtggagatccaattttatatcaacatttattt
>DHJPAR0034072|Dolichogenidea_teremariae|BOLD:AAM5842
aattttatattttttatttggattatgagccggaatattaggattttcaataagattaattattcgattagaattaggaataccaggatcattaattggaaatgatcaaatttataatagaattgttacttcacatgcttttattataattttttttatagttatacctgtaataattggaggatttggaaattgattaattccattaatattaggatcaccagatatatcctttccacgaataaataatataagtttttgattgttaattccttctttatttttattaattttaagtggttttattaatactggtgtaggtactggatgaacagtatatcctccattatctttaattttaggtcatggaggtatatcagtagatataggaatttttgcattacatttggcaggagcatcatctattataggtgctgtaaattttattactactattttaaatatacgagttaatttatttattatagataaaatatctttatttatttgatcagtttttattacagctattttattattattatcattacctgtattagcaggtgcaattacaatattattaactgatcgaaatttaaatacaagattttttgatccagctggaggtggagatccaattttatatcaacatttattt
>DHJPAR0033857|Dolichogenidea_teremariae|BOLD:AAM5842
aattttatattttttatttggattatgagccggaatattaggattttcaataagattaattattcgattagaattaggaataccaggatcattaattggaaatgatcaaatttataatagaattgttacttcacatgcttttattataattttttttatagttatacctgtaataattggaggatttggaaattgattaattccattaatattaggatcaccagatatatcctttccacgaataaataatataagtttttgattgttaattccttctttatttttattaattttaagaggttttattaatactggtgtaggtactggatgaacagtatatcctccattatctttaattttaggtcatggaggtatatcagtagatataggaattttttcattacatttggcaggagcatcatctattataggtgctgtaaattttattactactattttaaatatacgagttaatttatttattatagataaaatatctttatttatttgatcagtttttattacagctattttattattattatcattacctgtattagcaggtgcaattacaatattattaactgatcgaaatttaaatacaagattttttgatccagctggaggtggagatccaattttatatcaacatttattt
>CBG-A04315-C11|Microgastrinae|BOLD:AAM5842
???tttatattttttatttggattatgagccggaatattaggattttcaataagattaattattcgattagaattaggaataccaggatcattaattggaaatgatcaaatttataatagaattgttacttcacatgcttttattataattttttttatagttatacctgtaataattggaggatttggaaattgattaattccattaatattaggatcaccagatatatcctttccacgaataaataatataagtttttgattgttaattccttctttatttttattaattttaagaggttttattaatactggtgttggtactggatgaacagtatatcctccattatctttaattttaggtcatggaggtatatcagtagatataggaatttttgcattacatttggcaggagcatcatctattataggtgctgtaaattttattactactattttaaatatacgagttaatttatttattatagataaaatatctttatttatttgatcagtttttattacagctattttattattattatcattacctgtattagcaggtgcaattacaatattattaactgatcgaaatttaaatacaagattttttgatccagctggaggtggagatccaattttatatcaacatttat??
>BIOUG28324-G10|Dolichogenidea_sp.|BOLD:AAM5842
?attttatattttttatttggattatgagccggaatattaggattttcaataagattaattattcgattagaattaggaataccaggatcattaattggaaatgatcaaatttataatagaattgttacttcacatgcttttattataattttttttatagtaatacctgtaataattggaggatttggaaattgattaattccattaatattaggatcaccagatatatcctttccacgaataaataatataagtttttgattgttaattccttctttatttttattaattttaagaggttttattaatactggtgttggtactggatgaacagtataccctccattatctttaattttaggtcatggaggtatatcagtagacataggaatttttgcattacatttggcaggagcatcatctattataggtgctgtaaattttattactactattttaaatatacgagttaatttatttattatagataaaatatctttatttatttgatcagtttttattacagctattttattattattatcattacctgtattagcaggtgcaattacaatattattaactgatcgaaatttaaat?????????????????????????????????????????????????????????
>DHJPAR0031200|Dolichogenidea_jasonkelleyi|BOLD:AAI9747
aattttatattttctatttggattatgagctggaatattaggattttcaataagattaattattcgattagaattaggaataccaggatcactaattggaaatgatcaaatttataatagaattgtaacttcacatgcttttattataattttttttatagtaatacctgtaataattgggggatttggaaattgattaattccattaatattaggatcaccagatatatctttcccacgaataaacaatatgagtttttgattactaattccttctttattcttattaattttaagaggttttattaatactggtataggtactggatgaacagtttatcctccattatctttaattttaggtcatggaggaatatcagtagatataggaatttttgcattacatttagcaggagcatcatctattataggtgctgtaaactttattactactattataaatatacgagttaatttatttattatagataaaatatccttatttatttgatcagtttttattacagctattttattattactatcactacccgtactagcaggtgcaattacaatattattaactgatcgaaatttaaatacaagattttttgatccagctggaggaggagatccaattttataccaacatttattt
>DHJPAR0024738|Dolichogenidea_josephfridmani|BOLD:AAE8602
?attctatatttcttatttggattatgagctggaatattaggattttcaataagattaattattcgattagaacttggtataccaggatcattaattggaaatgatcaaatttataatagaattgtaacttcacacgcttttattataattttttttatagtaatacctgtaataattggaggatttggaaattgattaattccactaatattaagatctccagacatatctttcccccgaataaataatataagtttttgattattaattccttctttatttttattaattttaagaagttttattaatactggtgtaggaacaggatgaacagtatatcctccattatctttaattttaggacatagaggaatatcagtagacataagaatttttgcattacatttagcaggagcatcatccattataggtgcagtaaattttattactactattataaatatgcgagtaaatttatttttaatagataaaatatctttatttatctgatcagtttttattacagctatcttattattattatcactacctgtattagcaggtgcaattacaatactactaactgaccgaaatttaaatacaagattttttgacccagctggaggaggagatcctattttatatcaacatttattt
>BIOUG58586-A12|Dolichogenidea_josephfridmani|BOLD:AAE8602
??ttctatatttcttatttggattatgagctggaatattaggattttcaataagattaattattcgattagaacttggtataccaggatcattaattggaaatgatcaaatttataatagaattgtaacttcacacgcttttattataattttttttatagtaatacctgtaataattggaggatttggaaattgattaattccactaatattaagatctccagacatatctttcccccgaataaataatataagtttttgattattaattccttctttatttttattaattttaagaagttttattaatactggtgtaggaacaggatgaacagtatatcctccattatctttaattttaggacatagaggaatatcagtagacataagaatttttgcattacatttagcaggagcatcatccattataggtgcagtaaattttattactactattataaatatgcgagtaaatttatttttaatagataaaatatctttatttatctgatcagtttttattacagctatcttattattattatcactacctgtattagcaggtgcaattacaatactactaactgaccgaaacttaaatacaagattttttgacccagctggaggaggagatcctattttatatcaacatttatt?
>BIOUG57839-G01|Dolichogenidea_josephfridmani|BOLD:AAE8602
????ctatatttcttatttggattatgagctggaatattaggattttcaataagattaattattcgattagaacttggtataccaggatcattaattggaaatgatcaaatttataatagaattgtaacttcacacgcttttattataattttttttatagtaatacctgtaataattggaggatttggaaattgattaattccactaatattaagatctccagacatatctttcccccgaataaataatataagtttttgattattaattccttctttatttttattaattttaagaagttttattaatactggtgtaggaacaggatgaacagtatatcctccattatctttaattttaggacatagaggaatatcagtagacataagaatttttacattacatttagcaggagcatcatccattataggtgcagtaaattttattactactattataaatatgcgagtaaatttatttttaatagataaaatatctttatttatctgatcagtttttattacagctatcttattattattatcactacctgtattagcaggtgcaattacaatactactaactgaccgaaatttaaatacaagattttttgacccagctggaggaggagatcctattttatatcaacatttattt
>BIOUG07919-F03|Dolichogenidea_jennyphillipsae|BOLD:AAM5088
??????????????????????????????aggaatattgggattttcaataagattaattattcgattagaacttggaacaccag?atcactaattggaaatgatcaaatttataatagaattgttacttctcatgcttttattataattttttttatagttatacctgtaataattggaggatttggaaattgattaattccattaatacttggatcaccagacatatcttttccacgaataaataatataagtttttgattactgattccttccttatttatgctaattttaagaagttttattaatacaggagtaggaactggatgaaccgtttatccccctttatctttaattttaggtcatggaggaatgtcagtagatataggaatttttgccctccatttagcaggagcatcatctattataggtgcagtaaactttattaccactattttaaatatacgagttaatttatttattatagataaaatatcattatttatttgatcagtttttattactgctattttattattattatcactacctgtattagctggagcaattacaatattattaactg???????????????????????????????????????????????????????????????????????
>BIOUG07615-H10|Dolichogenidea_jennyphillipsae|BOLD:AAM5088
aattttatatttcttatttggtttatgatcaggaatattgggattttcaataagattaattattcgattagaacttggaacaccaggatcactaattggaaatgatcaaatttataatagaattgttacttctcatgcttttattataattttttttatagttatacctgtaataattggaggatttggaaattgattaattccattaatacttggatcaccagacatatcttttccacgaataaataatataagtttttgattactgattccttccttatttatgctaattttaagaagttttattaatacaggagtaggaactggatgaaccgtttatccccctttatctttaattttaggtcatggaggaatgtcagtagatataggaatttttgccctccatttagcaggagcatcatctattataggtgcagtaaactttattaccactattttaaatatacgagttaatttatttattatagataaaatatcattatttatttgatcagtttttattactgctattttattattattatcactacctgtattagctggagcaattacaatattattaactgatcgaaatttaaatacaagattttttgatccagcaggtggaggagatccaattttataccaacatttattt
>BIOUG17841-H09|Dolichogenidea_jennyphillipsae|BOLD:AAM5088
aattttatatttcttatttggtttatgatcaggaatattgggattttcaataagattaattattcgattagaacttggaacaccaggatcactaattggaaatgatcaaatttataatagaattgttacttctcatgcttttattataattttttttatagttatacctgtaataattggaggatttggaaattgattaattccattaatacttggatcaccagacatatcttttccacgaataaataatataagtttttgatta?tgattccttccttatttatgctaattttaagaagttttattaatacaggagtaggaactggatgaaccgtttatccccctttatctttaattttaggtcatggaggaatgtcagtagatataggaatttttgccctccatttagcaggagcatcatctattataggtgcagtaaactttattaccactattttaaatatacgagttaatttatttattatagataaaatatcattatttatttgatcagtttttattactgctattttattattattatcactacctgtattagctggagcaattacaatattattaactgatcgaaatttaaatacaagattttttgatccagcaggtggaggag??????????????????????????
>BIOUG08265-D05|Dolichogenidea_jennyphillipsae|BOLD:AAM5088
aattttatatttcttatttggtttatgatcaggaatattgggattttcaataagattaattattcgattagaacttggaacaccaggatcactaattggaaatgatcaaatttataatagaattgttacttctcatgcttttattataattttttttatagttatacctgtaataattggaggatttggaaattgattaattccattaatacttggatcaccagatatatcttttccacgaataaataatataagtttttgattactgattccttccttatttatgctaattttaagaagttttattaatacaggagtaggaactggatgaaccgtttatccccctttatctttaattttaggtcatggaggaatgtcagtagatataggaatttttgccctccatttagcaggagcatcatctattataggtgcagtaaactttattaccactattttaaatatacgagttaatttatttattatagataaaatatcattatttatttgatcagtttttattactgctattttattattattatcactacctgtattagctggagcaattacaatattattaact????????????????????????????????????????????????????????????????????????
>BIOUG70194-F01|Dolichogenidea_jennyphillipsae|BOLD:AAM5088
???tttatatttcttatttggtttatgatcaggaatattgggattttcaataagattaattattcgattagaacttggaacaccaggatcactaattggaaatgatcaaatttataatagaattgttacttctcatgcttttattataattttttttatagttatacctgtaataattggaggatttggaaattgattaattccattaatacttggatcaccagatatatcttttccacgaataaataatataagtttttgattactgattccttccttatttatgctaattttaagaagttttattaatacaggagtaggaactggatgaaccgtttatccccctttatctttaattttaggtcatggaggaatgtcagtagatataggaatttttgccctccatttagcaggagcatcatctattataggtgcagtaaactttattaccactattttaaatatacgagttaatttatttattatagataaaatatcattatttatttgatcagtttttattactgctattttattattattatcactacctgtattagctggagcaattacaatattattaactgatcgaaatttaaatacaagattttttgatccagcaggtggaggagatccaattttataccaacatttatt?
>BIOUG68256-F10|Dolichogenidea_jennyphillipsae|BOLD:AAM5088
???tttatatttcttatttggtttatgatcaggaatattgggattttcaataagattaattattcgattagaacttggaacaccaggatcactaattggaaatgatcaaatttataatagaattgttacttctcatgcttttattataattttttttatagttatacctgtaataattggaggatttggaaattgattaattccattaatacttggatcaccagacatatcttttccacgaataaataatataagtttttgattactgattccttccttatttatactaattttaagaagttttattaatacaggagtaggaactggatgaaccgtttatccccctttatctttaattttaggtcatggaggaatgtcagtagatataggaatttttgccctccatttagcaggagcatcatctattataggtgcagtaaactttattaccactattttaaatatacgagttaatttatttattatagataaaatatcattatttatttgatcagtttttattactgctattttattattattatcactacctgtattagctggagcaattacaatattattaactgatcgaaatttaaatacaagattttttgatccagcaggtggaggagatccaattttataccaacatttatt?
>BIOUG17842-C06|Dolichogenidea_jennyphillipsae|BOLD:AAM5088
?????????????ttatttggtttatgatcaggaatattgggattttcaataagattaattattcgattagaacttggaacaccaggatcactaattggaaatgatcaaatttataatagaattgttacttctc---???ttattataattttttttatagttatacctgtaataattggaggatttggaaattgattaattccattaatacttggatcaccagacatatcttttccacgaataaataatataagtttttgattactgattccttccttatttatgctaattttaagaagttttattaatacaggagtaggaactggatgaaccgtttatccccctttatctttaattttaggtcatggaggaatgtcagtagatataggaatttttgccctccatttagcaggagcatcatctattataggtgcagtaaactttattaccactattttaaatatacgagttaatttatttattatagataaaatatcattatttatttgatcagtttttattactgctattttattattattatcacta????????????????????????????????????????????????????????????????????????????????????????????????????????????
>BIOUG18510-B09|Dolichogenidea_jennyphillipsae|BOLD:AAM5088
aattttatatttcttatttggtttatgatcaggaatattgggattttcaataagattaattattcgattagaacttggaacaccaggatcactaattggaaatgatcaaatttataatagaattgttacttctcatgcttttattataattttttttatagttatacctgtaataattggaggatttggaaattgattaattccattaatacttggatcaccagacatatcttttccacgaataaataatataagtttttgattactgattccttccttatttatgctaattttaagaagttttattaatacaggagtaggaactggatgaaccgtttatccccctttatctttaattttaggtcatggaggaatgtcagtagatataggaatttttgccctccatttagcaggagcatcatctattataggtgcagtaaactttattaccactattttaaatatacgagttaatttatttattatagataaaatatcattatttatttgatcagtttttattactgctattttattattattatcactacctgtattagctggagcaattacaatattattaactgatcgaaatttaaatacaagattttt-------------------gatcc??????????????????????
>BIOUG17841-A06|Dolichogenidea_isidrochaconi|BOLD:AAB9372
?attttatat?tcttatttggtttatgatcaggaatattaggattttcaataagattaattattcgattagaacttggtacaccaggatcattaattggaaatgatcaaatttataatagaattgttacttctcatgcttttattataattttttttatagttatacctgtaataattggaggatttggaaattgactaatcccattaatacttggatcaccagatatatcattcccacgaataaataatataagtttttgattattaattccttctttacttatattaattttaagaagttttattaatacgggagtagggacaggatgaacagtttatcctcctttatctttaattttaggacatgggggaatatcagtagatataggaatttttgcactccatttagcaggagcatcatctattataggtgctgtaaactttattaccactattttaaatatacgagttaaattattcattatagataaaatatcattatttatttgatcagtttttattacagctattttattattattatcattacctgtattagctggagcaattacaatattattaact????????????????????????????????????????????????????????????????????????
>DHJPAR0031809|Dolichogenidea_isidrochaconi|BOLD:AAB9372
aattttatatttcttatttggtttatgatcaggaatattaggattttcaataagattaattattcgattagaacttggtacaccaggatcattaattggaaatgatcaaatttataatagaattgttacttctcatgcttttattataattttttttatagttatacctgtaataattggaggatttggaaattgactaatcccattaatacttggatcaccagatatatcattcccacgaataaataatataagtttttgattattaattccttctttacttatattaattttaagaagttttattaatacgggagtagggacaggatgaacagtttatcctcctttatctttaattttaggacatgggggaatatcagtagatataggaatttttgcactccatttagcaggagcatcatctattataggtgctgtaaactttattaccactattttaaatatacgagttaaattattcattatagataaaatatcattatttatttgatcagtttttattacagctattttattattattatcattacctgtattagctggagcaattacaatattattaactgatcgaaatttaaatacaagattttttgacccagcaggcggaggagacccaattttataccaacatttattt
>DHJPAR0013203|Dolichogenidea_isidrochaconi|BOLD:AAB9372
?attttatatttcttatttggtttatgatcaggaatattaggattttcaataagattaattattcgattagaacttggtacaccaggatcattaattggaaatgatcaaatttataatagaattgttacttctcatgcttttattataattttttttatagttatacctgtaataattggaggatttggaaattgactaatcccattaatacttggatcaccagatatatcattcccacgaataaataatataagtttttgattattaattccttctttacttatattaattttaagaagttttattaatacgggagtagggacaggatgaacagtttatcctcctttatctttaattttaggacatgggggaatatcagtagatataggaatttttgcactccatttagcaggagcatcatctattataggtgctgtaaactttattaccactattttaaatatacgagttaaattattcattatagataaaatatcattatttatttgatcagtttttattacagctattttattattattatcattacctgtattagctggagcaattacaatattattaactgatcgaaatttaaatacaagattttttgacccagcaggcggaggaga?ccaattttataccaacatttattt
>DHJPAR0031688|Dolichogenidea_isidrochaconi|BOLD:AAB9372
aattttatatttcttatttggtttatgatcaggaatattaggattttcaataagattaattattcgattagaacttggtacaccaggatcattaattggaaatgatcaaatttataatagaattgttacttctcatgcttttattataattttttttatagttatacctgtaataattggaggatttggaaattgactaatcccattaatacttggatcaccagatatatcattcccacgaataaataatataagtttttgattattaattccttctttacttatattaattttaagaagttttattaatacgggagtagggacaggatgaacagtttatcctcctttatctttaattttaggacatgggggaatatcagtagatataggaatttttgcactccatttagcaggagcatcatctattataggtgctgtaaactttattaccactattttaaatatacgagttaaattattcattatagataaaatatcattatttatttgatcagtttttattacagctattttattattattatcattacctgtattagctggagcaattacaatattattaactgatcgaaatttaaatacaagattttttgacccagcagggggaggagacccaattttataccaacatttattt
>10BZMT-0485|Dolichogenidea_isidrochaconi|BOLD:AAB9372
aattttatatttcttatttggtttatgatcaggaatattaggattttcaataagattaattattcgattagaacttggtacaccaggatcattaattggaaatgatcaaatttataatagaattgttacttctcatgcttttattataattttttttatagttatacctgtaataattggaggatttggaaattgactaatcccattaatacttggatcaccagatatatcattcccacgaataaataatataagtttttgattattaattccttctttacttatattaattttaagaagttttattaatacgggagtagggacaggatgaacagtttatcctcctttatctttaattttaggacatgggggaatatcagtagatataggaatttttgcactccatctagcaggagcatcatctattataggtgctgtaaactttatcaccactattttaaatatacgagttaaattattcattatagataaaatatcattatttatttgatcagtttttattacagctattttattattattatcattacctgtattagctggagcaattacaatattattaactgatcgaaatttaaatacaagattttttgacccagcaggcggaggagacccaattttataccaacatttattt
>DHJPAR0031768|Dolichogenidea_isidrochaconi|BOLD:AAB9372
aattttatatttcttatttggtttatgatcaggaatattaggattttcaataagattaattattcgattagaacttggtacaccaggatcattaattggaaatgatcaaatttataatagaattgttacttctcatgcttttattataattttttttatagttatacctgtaataattggaggatttggaaattgactaatcccattaatacttggatcaccagatatatcattcccacgaataaataatataagtttttgattattaattccttctttacttatattaattttaagaagttttattaatacgggagtagggacaggatgaacagtttatcctcctttatctttaattttaggacatgggggaatatcagtagatataggaatttttgcactccatctagcaggagcatcatctattataggtgctgtaaactttattaccactattttaaatatacgagttaaattattcattatagataaaatatcattatttatttgatcagtttttattacagctattttattattattatcattacctgtattagctggagcaattacaatattattaactgatcgaaatttaaatacaagattttttgacccagcaggcggaggagacccaattttataccaacatttattt
>DHJPAR0013089|Dolichogenidea_isidrochaconi|BOLD:AAB9372
?attttatat?t??tatttggtttatgatcaggaatattaggattttcaataagattaattattcgattagaacttggtacaccaggatcattaattggaaatgatcaaatttataatagaattgttacttctcatgcttttattataattttttttatagttatacctgtaataattggaggatttggaaattgactaatcccattaatacttggatcaccagatatatcattcccacgaataaataatataagtttttgattattaattccttctttacttatattaattttaagaagttttattaatacgggagtagggacaggatgaacagtttatcctcctttatctttaattttaggacatgggggaatatcagtagatataggaatttttgcactccatctagcaggagcatcatctattataggtgctgtaaactttattaccactattttaaatatacgagttaaattattcattatagataaaatatcattatttatttgatcagtttttattacagctattttattattattatcattacctgtattagctggagcaattacaatattattaactga?cgaaatttaaatacaagattttttgacccagcaggcggaggagacccaattttataccaac?tttattt
>DHJPAR0012554|Dolichogenidea_isidrochaconi|BOLD:AAB9372
?attttatatttcttatttggtttatgatcaggaatattaggattttcaataagattaattattcgattagaacttggttcaccaggatcattaattggaaatgatcaaatttataatagaattgttacttctcatgcttttattataattttttttatagttatacctgtaataattggaggatttggaaattgactaatcccattaatacttggatcaccagatatatcattcccacgaataaataatataagtttttgattattaattccttctttacttatattaattttaagaagttttattaatacgggagtagggacaggatgaacagtttatcctcctttatctttaattttaggacatgggggaatatcagtagatataggaatttttgcactccatctagcaggagcatcatctattataggtgctgtaaactttattaccactattttaaatatacgagttaaattattcattatagataaaatatcattatttatttgatcagtttttattacagctattttattattattatcattacctgtattagctggagcaattacaatattattaactgatcgaaatttaaatacaagattttttgacccagcaggcggaggagacccaattttataccaacatttattt
>DHJPAR0012517|Dolichogenidea_isidrochaconi|BOLD:AAB9372
?attttatatttcttatttggtttatgatcaggaatattaggattttcaataagattaattattcgattagaacttggttcaccaggatcattaattggaaatgatcaaatttataatagaattgttacttctcatgcttttattataattttttttatagttatacctgtaataattggaggatttggaaattgactaatcccattaatacttggatcaccagatatatcattcccacgaataaataatataagtttttgattattaattccttctttacttatattaattttaagaagttttattaatacgggagtagggacaggatgaacagtttatcctcctttatctttaattttaggacatgggggaatatcagtagatataggaatttttgcactccatctagcaggagcatcatctattataggtgctgtaaactttattaccactattttaaatatacgagttaaattattcattatagataaaatatcattatttatttgatcagtttttattacagctattttattattattatcattacctgtattagctggagcaattacaatattattaactgatcgaaatttaaatacaagattttttgacccagcaggtggaggagacccaattttataccaacatttattt
>DHJPAR0013077|Dolichogenidea_isidrochaconi|BOLD:AAB9372
?attttatatttcttatttggtttatgatccggaatattaggattttcaataagattaattattcgattagaacttggtacaccaggatcattaattggaaatgatcaaatttataatagaattgttacttctcatgcttttattataattttttttatagttatacctgtaataattggaggatttggaaattgactaatcccattaatacttggatcaccagatatatcattcccacgaataaataatataagtttttgattattaattccttctttacttatattaattttaagaagttttattaatacgggagtagggacaggatgaacagtttatcctcctttatctttaattttaggacatgggggaatatcagtagatataggaatttttgcactccatttagcaggagcatcatctattataggtgctgtaaactttattaccactattttaaatatacgagttaaattattcattatagataaaatatcattatttatttgatcagtttttattacagctattttattattattatcattacctgtattagctggagcaattacaatattattaactgatcgaaatttaaatac?aga?tttttgac?cagc??gcgggagagacccaattttataccaacatttattt
>DHJPAR0013115|Dolichogenidea_isidrochaconi|BOLD:AAB9372
?attttatatttttattttggtttatgatcaggaatattaggattttcaataagattaattattcgattagaacttggtacaccaggatcattaattggaaatgatcaaatttataatagaattgttacttctcatgcttttattataattttttttatagttatacctgtaataattggaggatttggaaattgactaatcccattaatacttggatcaccagatatatcattcccacgaataaataatataagtttttgattattaattccttctttacttatattaattttaagaagttttattaatacgggagtagggacaggatgaacagtttatcctcctttatctttaattttaggacatgggggaatatcagtagatataggaatttttgcactccatttagcaggagcatcatctattataggtgctgtaaactttattaccactattttaaatatacgagttaaattattcattatagataaaatatcattatttatttgatcagtttttattacagctattttattattattatcattacctgtattagctggagcaattacaatattattaactgatcgaaatttaaatacaagattttttgacccagcaggcggaggaga?ccaattttataccaacatttattt
>DHJPAR0013042|Dolichogenidea_isidrochaconi|BOLD:AAB9372
??atttata-?tcttatttggtttatgatcaggaatattaggattttcaataagattaattattcgattagaacttggtacaccaggatcattaattggaaatgatcaaatttataatagaattgttacttctcatgcttttattataattttttttatagttatacctgtaataattggaggatttggaaattgactaatcccattaatacttggatcaccagatatatcattcccacgaataaataatataagtttttgattattaattccttctttacttatattaattttaagaagttttattaatacgggagtagggacaggatgaacagtttatcctcctttatctttaattttaggacatgggggaatatcagtagatataggaatttttgcactccatttagcaggagcatcatctattataggtgctgtaaactttattaccactattttaaatatacgagttaaattattcattatagataaaatatcattatttatttgatcagtttttattacagctattttattattattatcattacctgtattagctggagcaattacaatattattaactgatcgaaatttaaatacaagattttttgacccagcaggcggaggagacccaattttataccaacatttattt
>DHJPAR0031824|Dolichogenidea_robertofernandezi|BOLD:AAC8392
aattttatatttcttatttggtttatgatcaggaatattaggattttcaataagattaattattcgattagaacttggtacaccaggatcattaattgggaatgatcaaatttacaatagaattgtaacttctcatgcttttattataattttttttatagttatacctgtaataattggaggatttggaaattgattaattccattaatacttggatcaccagatatatcattcccacgaataaataatataagtttttgattattaattccttctttacttatattaattttaagaagttttattaatacaggggtaggaacaggatgaacagtttacccccctttatctttaattttaggacatgggggaatatcagtagatatgggaattttcgcactccatctagcaggagcatcatctattataggtgctgtaaactttattaccactatcttaaatatacgagttaaattattcatcatagataaaatatcattatttatttgatcagtttttattacagctattttattattattatcattacctgtattagctggggcaattacaatattattaactgatcgaaatttaaatacaagattttttgacccagcaggcggaggagatccaattttataccaacatttattt
>DHJPAR0013079|Dolichogenidea_robertofernandezi|BOLD:AAC8392
?at?ttatatttcttatttggtttatgatcaggaatattaggattttcaataagattaattattcgattagaacttggtacaccaggatcattaattgggaatgatcaaatttacaatagaattgtaacttctcatgcttttattataattttttttatagttatacctgtaataattggaggatttggaaattgattaattccattaatacttggatcaccagatatatcattcccacgaataaataatataagtttttgattattaattccttctttacttatattaattttaagaagttttattaatacaggggtaggaacaggatgaacagtttacccccctttatctttaattttaggacatgggggaatatcagtagatatgggaattttcgcactccatctagcaggagcatcatctattataggtgctgtaaactttattaccactatcttaaatatacgagttaaattattcatcatagataaaatatcattatttatttgatcagtttttattacagctattttattattattatcattacctgtattagctggggcaattacaatattattaactgatcgaaatttaaatacaagattttttgacccagcaggcggaggagatccaattttataccaacatttattt
>DHJPAR0013663|Dolichogenidea_robertofernandezi|BOLD:AAC8392
??????????????????????????????????????taggattttcaataagattaattattcgattagaacttggtacaccaggatcattaattgggaatgatcaaatttacaatagaattgtaacttctcatgcttttattataattttttttatagttatacctgtaataattggaggatttggaaattgattaattccattaatacttggatcaccagatatatcattcccacgaataaataatataagtttttgattattaattccttctttacttatattaattttaagaagttttattaatacaggggtaggaacaggatgaacagtttacccccctttatctttaattttaggacatgggggaatatcagtagatatgggaattttcgcactccatctagcaggagcatcatctattataggtgctgtaaactttattaccactatcttaaatatacgagttaaattattcatcatagataaaatatcattatttatttgatcagtttttattacagctattttattattattatcattacctgtattagctggggcaattacaatattattaactgatcgaaatttaaatacaagattttttgacccagcaggcggagga???????????????????????????
>DHJPAR0013174|Dolichogenidea_robertofernandezi|BOLD:AAC8392
???tttatatttcttatttggtttatgatcaggaatattaggattttcaataagattaattattcgattagaacttggtacaccaggatcattaattgggaatgatcaaatttacaatagaattgtaacttctcatgcttttattataattttttttatagttatacctgtaataattggaggatttggaaattgattaattccattaatacttggatcaccagatatatcattcccacgaataaataatataagtttttgattattaattccttctttacttatattaattttaagaagttttattaatacaggggtaggaacaggatgaacagtttacccccctttatctttaattttaggacatgggggaatatcagtagatatgggaattttcgcactccatctagcaggagcatcatctattataggtgctgtaaactttattaccactatcttaaatatacgagttaaattattcatcatagataaaatatcattatttatttgatcagtttttattacagctattttattattattatcattacctgtattagctggggcaattacaatattattaactgatcgaaatttaaatacaagattttttgacccagcaggcggaggagatccaattttataccaacatttattt
>DHJPAR0013116|Dolichogenidea_robertofernandezi|BOLD:AAC8392
?attttatatttcttatttggtttatgatcaggaatattaggattttcaataagattaattattcgattagaacttggtacaccaggatcattaattgggaatgatcaaatttacaatagaattgtaacttctcatgcttttattataattttttttatagttatacctgtaataattggaggatttggaaattgattaattccattaatacttggatcaccagatatatcattcccacgaataaataatataagtttttgattattaattccttctttacttatattaattttaagaagttttattaatacaggggtaggaacaggatgaacagtttacccccctttatctttaattttaggacatgggggaatatcagtagatatgggaattttcgcactccatctagcaggagcatcatctattataggtgctgtaaactttattaccactatcttaaatatacgagttaaattattcatcatagataaaatatcattatttatttgatcagtttttattacagctattttattattattatcattacctgtattagctggggcaattacaatattattaactgatcgaaatttaaatacaagattttttgacccagcaggcggaggaga?ccaattttataccaac?tttattt
>DHJPAR0013101|Dolichogenidea_robertofernandezi|BOLD:AAC8392
?attttatattttttatttggtttatgatcaggaatattaggattttcaataagattaattattcgattagaacttggtacaccaggatcattaattgggaatgatcaaatttacaatagaattgtaacttctcatgcttttattataattttttttatagttatacctgtaataattggaggatttggaaattgattaattccattaatacttggatcaccagatatatcattcccacgaataaataatataagtttttgattattaattccttctttacttatattaattttaagaagttttattaatacaggggtaggaacaggatgaacagtttacccccctttatctttaattttaggacatgggggaatatcagtagatatgggaattttcgcactccatctagcaggagcatcatctattataggtgctgtaaactttattaccactatcttaaatatacgagttaaattattcatcatagataaaatatcattatttatttgatcagtttttattacagctattttattattattatcattacctgtattagctggggcaattacaatattattaactgatcgaaatttaaatacaagattttttgacc?agcaggcggaggaga?ccaattttataccaacatttattt
>BIOUG18510-A01|Dolichogenidea_robertofernandezi|BOLD:AAC8392
aattttatatttcttatttggtttatgatcaggaatattaggattttcaataagattaattattcgattagaacttggtacaccaggatcattaattgggaatgatcaaatttacaatagaattgtaacttctcatgcttttattataattttttttatagttatacctgtaataattggaggatttggaaat?gattaattccattaatacttggatcaccagatatatcattcccacgaataaataatataagtttttgattattaattccttctttacttatattaattttaagaagttttattaatacaggggtaggaacaggatgaacagtttacccccctttatctttaattttaggacatgggggaatatcagtagatatgggaattttcgcactccatctagcaggagcatcatctattataggtgctgtaaactttattaccactatcttaaatatacgagttaaattattcatcatagataaaatatcattatttatttgatcagtttttattacagctattttattattattatcattacctgtattagctggggcaattacaatattattaactgatcgaaatttaaatacaagatttttgaccc?????????????????????????????????????????
>DHJPAR0026313|Dolichogenidea_ericpalolai|BOLD:AAF7717
?attttatattttttatttggaatatgagccggaatattaggattttcaataagattaattattcgattagaacttggaataccaggatcactaattggaaatgatcaaatttacaatagtattgttacatcacatgcctttattataattttttttatagttataccagtaataattggaggatttggaaattgattaattccattaatattaggatcacctgatatatccttcccacgaataaataatataagattttgattattaattccttccttaactttattaattttaagaaattttattaacactggtgtaggaaccggatgaactgtatatccaccactatcattaatttcaagacatggaggaatatcagtagatataagaatttttgcactacatttagcaggagcatcatccattataggagcagtaaattttattactacaattttaaatatacgaattaatttatttattattgataaaatatcattatttacttgatcagtatttattacagcaattcttttattattatcattacccgtattagcaggtgctattacaatattattaactgatcgaaatttaaatacaagattctttgatccagctggaggaggagacccaattttatatcaacatttattt
>DHJPAR0025187|Dolichogenidea_ericpalolai|BOLD:AAF7717
?attttatattttttatttggaatatgagccggaatattaggattttcaataagattaattattcgattagaacttggaataccaggatcactaattggaaatgatcaaatttacaatagtattgttacatcacatgcctttattataattttttttatagttataccagtaataattggaggatttggaaattgattaattccattaatattaggatcacctgatatatccttcccacgaataaataatataagattttgattattaattccttccttaactttattaattttaagaaattttattaacactggtgtaggaaccggatgaactgtatatccaccactatcattaatttcaagacatggaggaatatcagtagatataagaatttttgcactacatttagcaggagcatcatccattataggagcagtaaattttattactacaattttaaatatacgaattaatttatttattattgataaaatatcattatttacttgatcagtatttattacagcaattcttttattattatcattacccgtattagcaggtgctattacaatattattaactgatcgaaatttaaatacaaga?tctttgatccagctggaggaggagacccaattttatatcaacatttattt
>DHJPAR0025511|Dolichogenidea_ericpalolai|BOLD:AAF7717
?attttatattttttatttggaatatgagccggaatattaggattttcaataagattaattattcgattagaacttggaataccaggatcactaattggaaatgatcaaatttacaatagtattgttacatcacatgcctttattataattttttttatagttataccagtaataattggaggatttggaaattgattaattccattaatattaggatcacctgatatatccttcccacgaataaataatataagattttgattattaattccttccttaactttattaattttaagaaattttattaacactggtgtaggaaccggatgaactgtatatccaccactatcattaatttcaagacatggaggaatatcagtagatataagaatttttgcactacatttagcaggagcatcatccattataggagcagttaattttattactacaattttaaatatacgaattaatttatttattattgataaaatatcattatttacttgatcagtatttattacagcaattcttttattattatcattacccgtattagcaggtgctattacaatattattaactgatcgaaatttaaatacaagattctttgatccagctggaggaggagacccaattttatatcaacatttattt
>BIOUG82055-F11|Dolichogenidea_ericpalolai|BOLD:AAF7717
????ttatattttttatttggaatatgagccggaatattaggattttcaataagattaattattcgattagaacttggaataccaggatcactaattggaaatgatcaaatttacaatagtattgttacatcacatgcctttattataattttttttatagttataccagtaataattggaggatttggaaattgattaattccattaatattaggatcacctgatatatccttcccacgaataaataatataagattttgattattaattccttctttaactttattaattttaagaaattttattaacactggtgtaggaaccggatgaactgtatatccaccactatcattaatttcaagacatggaggaatatcagtagatataagaatttttgcactacatttagcaggagcatcatccattataggagcagtaaattttattactactattttaaatatacgaattaatttatttattattgataaaatatcattatttacttgatcagtatttattacagcaattcttttattattatcattacccgtattagcaggtgctattacaatattattaactgatcgaaatttaaatacaagattctttgatccagctggaggaggagacccaattttataccaacatttat??
>BIOUG90479-C06|Dolichogenidea_ericpalolai|BOLD:AAF7717
???tttatattttttatttggaatatgatccggaatattaggattttcaataagattaattattcgattagaacttggaataccaggatcattaattggaaatgatcaaatttacaatagtattgttacatcacatgcctttattataattttttttatagttataccagtaataattggaggatttggaaattgattaattccattaatattaggatcacctgatatatcctttccacgaataaataatataagattttgattattaattccttctttaactttattaattttaagaaattttattaacactggtgtaggaaccggatgaactgtatatccaccactatcattaatttcaagacatggaggtatatcagtagatataagaatttttgcactacatttagcaggagcatcatccattataggggcagtaaattttattactactattttaaatatacgaattaatttatttattattgataaaatatcattatttacttgatcagtatttattacagcaattcttttattattatcattacccgtattagcaggtgctattacaatattattaactgatcgaaatttaaatacaagattctttgatccagctggaggaggggatccaattttataccaacatttat??
>DHJPAR0031280|Dolichogenidea_dole|BOLD:AAM5739
tattttatactttttatttggtttatgagccggaatattagggttttcaataagattaattattcgattagaattaggtataccaggatcattaattataaatgatcaaatttataatagtattgtaacttcccatgcttttattataattttttttatagtaatacctattataattggagggtttgggaattgactaattccattaatattaggagccccagatatatctttcccacgaataaataatataagtttttgattattaattccttctttatttatattaattttaagaagttttattaacattggtgtaggaacaggatggacagtttatccacctttatcattaattttaggacatggaggaatatcagtagatataagaatttttgctttacatttagctggggcatcttctattataggagcagtaaattttattactaccattctaaatatacgagttaatttatttattatagataaaatatcattatttatttgatcagtttttattacagcaattttattattattatcattacctgtattagcaggtgcaattacaatattattaacagatcgaaatttaaatacaagattttttgacccagctggtggaggggatcctattttataccaacacctattc
>DHJPAR0041700|Dolichogenidea_jaimelewisi|BOLD:AAM5738
tatattatactttttatttggtttatgatctggaatagtaggattttcaataagattaattattcgattagaattaggaataccaggatctttaattggaaatgatcaaatttataatagtattgttacttctcatgcttttattataattttttttatagttatacctgtaataattggaggattcggaaattgattaatcccattaatattaggatctccagatatatctttcccccgaataaataacataagtttttgattattaattcctgcattatttttattaattttaagaggtttcattaatactggagtaggaactggttgaacagtatacccacctttatcattaatactcagacatagaggaatatcagtagacataagaattttttccttacatttagctggagcatcttctattataggtgcagtaaattttattactactattttaaatatacgagttaatttatttattatagataaaatatcattatttatttgatcagtttttattacagccattttattattattatcattaccagtattagctggagcaattactatattattaactgatcgaaacttaaatacaagattttttgatccagctggtgggggtgatccaattttataccaacacttattt
>DHJPAR0020597|Apanteles_diegoalpizari
?attttatactttttatttggaatatgagctggaatactaggattttctataagattaattattcgattagaattaggaataccaggttcattaattggaaatgatcaaatttataatagtattgtaacttcacatgcttttattataattttttttatagttatacctgtaataattgggggatttggaaattgattaattccattaatattaggagcccctgatatatcattcccacgaataaacaatataagattttgattactaattccatctttatttatattaatttttagaagttttattaatattggggtaggaacaggatgaacagtttacccacctttatcattaattttagggcatggaggaatatcagtagatataagaatttttgccttacatttagcaggggcatcatctattataggggcagtaaattttattactacaattttaaatatacgagttaatttatttcttatagataaaatatctttatttatctgatctgtttttattacagctattttattacttttatctctacctgttctagctggtgctattactatattactaacagatcgaaatttaaatacaagattttttgatccagctggaggaggagatccaattttatatcaacatttattt
>DHJPAR0025581|Dolichogenidea_junhyongkimi|BOLD:AAD6850
?atattatatttcatatttggtatatgatctggaatattaggattttcaataagatttattattcgattagaattaggaataccaggatcattaattggaaatgaccaaatttataatagaattgtaacttcacatgcttttattataattttttttatagtaataccagtaataattggaggctttggaaattgattaattccattaatattaggagcacctgatatatcatttccacgaataaataatataagattttgattattaattccatctttatttttattaatttttagaagatttattaatacaggtgtaggaacaggttgaacagtttatcctccattatcattaattttaggacatggaggaatatcagtagatttaagaatttttgctttacatttagctggagcatcttctattataggagcagtaaattttattactactattttaaatatacgagttatattatttattatagataaaatatccttatttatttgatctgtctttattacagcaattttattattattatcattacctgtattagctggagcaattacaatattattaactgatcgaaatttaaatacaagattttttgatccttctggtggaggagatcctattctataccaacatttattt
>DHJPAR0026079|Dolichogenidea_leahdennisae|BOLD:AAJ1396
?attttatatttcttatttggtctatgagcaggaatactaggattttcaataagattaattattcgattagaattaggaataccaggatcaataattgaaaatgatcaaatttataatagtattgtaacatcacatgcttttattataattttttttatagtaatacctgtaataattggaggatttggaaattgattaattccattaatattaggatcaccagatatatcattcccacgaataaataatataagattttgattattaattccatctttattttttttaattttaagaagtttcattaatacaggtataggtactggatgaacaatttatccaccattatccctaattataggacatggaggaatatcagtagatattggaattttttctttacatttagctggaatatcatctattataggagctgtaaattttattactacaattttaaatatacgaactaatttatttaatatagacaaaatatcattatttatttgatcagtatttattacagctattcttttattattatctttgcctgtattagcaggtgctatcacaatactattaacagatcgaaatttaaatacaagattttttgatccatctggaggtggagacccaatcttataccaacatttattt
>DHJPAR0012030|Apanteles_adrianaguilarae
?atattatatttcttatttggtttatgagccggaatattaggattttcaataagattaattattcgattagaattaggaaatcctggatcaataattggaaatgaccaaatttataatagtattgtaacatcacatgcctttattataattttttttatagtaatacctgtaataattggaggatttggaaactgattaattcctttaatattaggagcacctgatatatcattcccacgaataaataatataagattttgattattaattccttcattattacttcttatttttagaagattaattaatattggagtaggaacaggctgaacagtatatccacctttatcattaattttaagtcatggaggtatatcagtagatataggaatttttgctttacatttagctggagcttcttctattataggagctgtaaattttattactacaattttaaatatgcgagttaatttatttattatagataaaatatcattatttatttgatctgttttcattacagctattttattattattatcattacctgtattagctggtgctattacaatattactaactgatcgaaatttaaatacaagattctttgatccagctggtggaggagaccctattttatatcaacacttattt
>DHJPAR0031380|Dolichogenidea_carlosalvaradoi|BOLD:AAM5848
tatactatactttctatttggtttatgagccggaatattaggattctccataagattaattattcgattagaattaggaatacctggatcattaattgaaaatgatcaaatttataatagtattgttacttcccatgcttttattataatttttttcatagttataccagtaataattggaggatttggaaattgattaattccattaatattaggatcccccgatatatctttcccacgaataaataatataagtttttgattacttattccttcattaactctactaatttttagaagttttattaacacaggagtaggaacaggatgaacagtttatccaccattatcattaatcataggacatggaggtatatcagtagatataagaatttttgctttacatttagccggtgcatcatctattataggagcaattaactttattacaacaattctaaatatacgaattaatttatttattatagataaaatatcattatttatttgatcagttttcattacagctattttattattattatcattaccagtattagcaggtgcaatcactatattattaactgaccgaaacttaaacaccagattttttgatcctgcaggtggtggagatcctatcttataccaacacttattc
>DHJPAR0031295|Dolichogenidea_juanmatai|BOLD:AAM5740
tataatatattttttatttggattatgagctggaataataggattttcaataagattaattattcggttagaaataggtatacctggttcattaattggaaatgatcaaatttacaatagtattgttacttcacatgcttttattataattttttttatagttataccagtaataattggaggttttggaaattgattaattccattaatacttggagcgccagatatatctttcccacgaataaataatataagtttttgattattaattccttcattatttatattaatcctaagaagttttattaatattggtataggaactggatgaacagtttacccccccctatccttaattttaggacatggaggaatatcagtagatataggaatttttgccctacatttagctggggcatcctccattataggggcagtaaattttattactacaattttaaatatacgagttaatttattcatcatagataaaatatccttatttacttgatcagtctatattacagctattttattattattatcattaccagttttagcaggagcaatcacaatattattaactgaccgaaatttaaacacaagattttttgatccagctggagggggtgaccctatcttatatcaacacttattt
>DHJPAR0035358|Apanteles_yilbertalvaradoi
tatattatattttatattcggtttatgagcaggaatattaggattttctataagtttaattattcgattagaattaggaatacctggatcattaattggaaatgatcaaatttataatagaattgttacatctcatgcttttattataattttttttatagttataccagtaataattggaggttttggaaactgattaattccattaatattaggagcccctgatatatcatttccacgaataaacaatataagattttgattattaattccttcattatttctattagtatttagaggtttcattaatactggtgtaggaacaggatgaacagtatatcccccattatccctaattttaggtcatggaggaatatctgtagatataggaatttttgctttacatttagctggggcatcttcaattataggagcaattaattttattacaactattcttaatatacgagttaatctatttattatagataaaatatcattatttatttgatctgtttttattactgctattttattactattatctttacctgtattagcaggtgctatcacaatattattaactgaccgaaatttaaatacaagattttttgatccagctggaggaggagatccaattttatatcaacatttattt
>DHJPAR0012280|Apanteles_randallgarciai
?atattatactttatattcggtttatgagctggaatattaggtttttctataagtttaattattcgattagaattaggaatacctggatcattaattggaaatgaccaaatttataatagaattgttacatctcatgcttttattataattttttttatagttataccagtaataattggaggtttcggaaactgattaattcctttaatattaggagcccctgatatatcattcccccgaataaataatataagattttgactattaattccttcattatttttattaatatttaggggattcattaatactggagtaggaacaggatgaactgtatatccaccattatctttaattttaggacatggaggaatatccgtagatataagaatttttgctttacatttagctggagcatcctcaattataggagcaattaattttatcacaactattctaaatatacgagttaaaatatttattatagataaaatatcattatttacctgatctgtttttattactgctattttactattattatcattacctgtattagctggtgctattactatactattaactgaccgaaatttaaatacaagattttttgacccagctggtggaggagaccctattttataccaacatttattt
>DHJPAR0024665|Apanteles_bernyapui
?ttattatattttttatttggcttatgagctggaatacttggattttcaataagattaattattcgattagaattaggttcacctggaccatttattaataatgatcaaatttacaatagaattgtaacatcacacgcttttattataattttttttatagttatacctgtaataattggtggattcggaaattgattaattccgctaatactaggtgctccagatatatcatttccacgaataaataatataagattttgattattaattccatctttatttttattaatttttagaagatttattaatacaggtgtaggaacaggttgaacagtttatcctccattatcattaattttaggtcatggaggtatatcagttgatataagaatttttgcattacatttagctggagcatcttctattataggtgcaattaattttattactacaattttaaatatacgaattaatatatttactatagataaaatatctctttttatttgatcagtttttattacagcaattttattattattatctctacctgttttagcaggtgcaattacaatattattaactgatcgaaatttaaatacaagattttttgatccagctggtggaggagatccaattttatatcaacatttattt
>DHJPAR0031312|Dolichogenidea_shelleymcsweeneyae|BOLD:AAM5736
tattttatatttcttatttggaatatgatccggaacattaggtttctcaataagattaattattcgattagaattaggtacaccaggatcactaattggtaatgatcaaatttataatagtattgttacatcacatgcttttattataattttttttatagtaataccggtaataattggaggttttggaaactgattaattcctttaatattaggatccccagatatatcattcccacgaataaataatataagattttgattattaatcccctcattatttttactaattttaagaagttttattaatacaggagtaggtactggttggactgtataccctccattatctttaattttaggacatggaggaatatctgtagatataagaatcttcgccctacatttagcaggaacatcatctattataggtgcagtaaactttattactactattttaaatttacgagttaatttatttattatagataaaatatcactatttacttgatcagtatttatcaccgccattctactattactatcactccctgtattagcaggagctattacaatattattaactgatcgaaatttaaatacaagattttttgatccctccggaggaggagatccaattttataccaacatttattc
>DHJPAR0053812|Apanteles_alejandromorai
aatattatatttcatattcggattatgatctggtatattaggattttctataagattaattatccgattagaattagggataccaggatcattaattggaaatgatcaaatttataatagtattgttacttcacatgcatttattataattttttttatagtaatacctgtaataattggtggatttggaaattgattaattcctttaatattaggagcaccagatatatcatttcctcgaataaataatataagattttgattattaattccctcattattcttattaatttttagaagattcattaacgttggtgtaggaactggatgaacagtctaccctcctttatcattaattataggccatagaggaatatcagtagatataagaatttttgcattacatttagcaggggcgtcatcaattataggagcaattaattttattacaacaattttaaatatacgaattaatctttttttaatagataaaatatctttatttacttgatcagtatttattacagctattttattattattatcattacctgttttggcaggagcaattactatactattaactgatcgaaatttaaatactagattttttgatccagcaggtggaggagatccaattttataccaacatttattt
>CNCH0621|Dolichogenidea_sp.|BOLD:AAF5364
?????????????????????????????????????????gattttcaataagattaattatccgtttagaattaggatctactggatcattaattggaaatgatcaaatttataatagattagttacctcacacgcttttattataattttttttatagttatacctattataattggaggatttggaaattgattaattccattaatattaggagccccagatatatcatttcctcgaataaataatataagattttgattattaattccatcattatttttattaactttaagaaattttattaatataggtgtaggaacaggatgaacggtataccccccattatcctcaactttaggacatagaggaatatcagttgatataagaatttttgcacttcatttagcaggagcatcatctatcataggagctatcaattttattactataattttaaatatacgagttaacttttttaatttagataaaatatcattatttatttgatctgtatttattacagctattttattattactatctttaccagttttagccggagcaattacaatattattaactgatcgaaatttaaatacaagattttttgatccctctggtggaggtgatccaattttatatcaacatttattt
>CBG-A00726-A04|Microgastrinae|BOLD:AAF5364
?atactctattttttatttggattatgagcaggaatattaggattttcaataagattaattatccgtttagaattaggatctactggatcattaattggaaatgatcaaatttataatagattagttacctcacacgcttttattataattttttttatagttatacctattataattggaggatttggaaattgattaattccattaatattaggagccccagatatatcatttcctcgaataaacaatataagattttgattattaattccatcattatttttattaactttaagaaattttattaatataggtgtaggaacaggttgaacggtataccctccattatcttcaactttaggacatagaggaatatcagttgatataagaatttttgcacttcatttagcaggagcatcatctatcataggagctatcaattttattactacaattttaaatatacgagttaacttttttaatttagataaaatatcattatttatttgatctgtatttattacagctattttattattactatctttaccagttttagctggagcaattaccatattattaactgatcgaaatttaaatacaagattttttgatccctctggtggaggtgatccaattttatatcaacatttatt?
>BIOUG92585-A04.ONT3|Microgastrinae|BOLD:AAF5364
tatactctattttttatttggattatgagcaggaatattaggattttcaataagattaattatccgtttagaattaggatctactggatcattaattggaaatgatcaaatttataatagattagttacctcacacgcttttattataattttttttatagttatacctattataattggaggatttggaaattgattaattccattaatattaggagccccagatatatcatttcctcgaataaacaatataagattttgattattaattccatcattatttttattaactttaagaaattttattaatataggtgtaggaacaggttgaacggtataccctccattatcttcaactttaggacatagaggaatatcagttgatataagaatttttgcacttcatttagcaggagcatcatctatcataggagctatcaattttattactacaattttaaatatacgagttaacttttttaatttagataaaatatcattatttatttgatctgtatttattacagctattttattattactatctttaccagttttagccggagcaattaccatattattaactgatcgaaatttaaatacaagattttttgatccctctggtggaggtgatccaattttatatcaacatttattt
>DHJPAR0012744|Dolichogenidea_alexamasisae|BOLD:AAF5364
?atactctattttttatttggattatgagcaggaatattaggattttcaataagattaattatccgtttagaattaggatctactggatcattaattggaaatgatcaaatttataatagattagttacctcacacgcttttattataattttttttatagttatacctattataattggaggatttggaaattgattaattccattaatattaggagccccagatatatcatttcctcgaataaacaatataagattttgattattaattccatcattatttttattaactttaagaaattttattaatataggtgtaggaacaggttgaacggtataccctccattatcttcaactttaggacatagaggaatatcagttgatataagaatttttgcacttcatttagcaggagcatcatctatcataggagctatcaattttattactacaattttaaatatacgagttaacttttttaatttagataaaatatcattatttatttgatctgtatttattacagctattttattattactatctttaccagttttagccggagcaattaccatattattaactgatcgaaatttaaacacaagattttttgatccctctggtggaggtgatccaattttatatcaacatttattt
>DHJPAR0051056|Dolichogenidea_alexamasisae|Rhectocraspeda_Solis05|BOLD:AAF5364
tatactctattttttatttggattatgagcaggaatattaggattttcaataagattaattatccgtttagaattaggatctactggatcattaattggaaatgatcaaatttataatagattagttacctcacacgcttttattataattttttttatagttatacctattataattggaggatttggaaattgattaattccattaatattaggagccccagatatatcatttcctcgaataaacaatataagattttgattattaattccatcattatttttattaactttaagaaattttattaatataggtgtaggaacaggttgaacggtataccctccattatcttcaactttaggacatagaggaatatcagttgatataagaatttttgcacttcatttagcaggagcatcatctatcataggagctatcaattttattactacaattttaaatatacgagttaacttttttaatttagataaaatatcattatttatttgatctgtatttattacagctattttattattactatctttaccagttttagccggagcaattaccatattattaactgatcgaaatttaaacacaagattttttgatccctctgg?ggaggtgatccaattttatatcaacatttattt
>DHJPAR0013660|Dolichogenidea_alexamasisae|BOLD:AAF5364
??????????????????????????????????????????????tcaataagattaattatccgtttagaattaggatctactggatcattaattggaaatgatcaaatttataatagattagttacctcacacgcttttattataattttttttatagttatacctattataattggaggatttggaaattgattaattccattaatattaggagccccagatatatcatttcctcgaataaacaatataagattttgattattaattccatcattatttttattaactttaagaaattttattaatataggtgtaggaacaggttgaacggtataccctccattatcttcaactttaggacatagaggaatatcagttgatataagaatttttgcacttcatttagcaggagcatcatctatcataggagctatcaattttattactacaattttaaatatacgagttaacttttttaatttagataaaatatcattatttatttgatctgtatttattacagctattttattattactatctttaccagttttagccggagcaattaccatattattaactgatcgaaatttaaacacaagattttttgatcc-tctggtggagg????????????????????????????
>DHJPAR0031702|Dolichogenidea_robinsherwoodae|BOLD:ABX5195
??????????????????????????????????atattaggattttctataagattaattattcgtttagagttaggaatacctgggagtttaattgggaatgatcaaatttacaatagaatagtcacttctcatgcttttattataattttttttatagttatacccgtaataattggaggttttggaaattgattaattcctttaatattaggagctccagatatatctttcccacgtataaataatataagattttgattattaattccgtcattatttttattaattttgagtggatttgttaatataggtgttggaactggatgaacagtttatccacctttatctttaatttttagacatggaggtgtatctgttgatataggaatttttgctttacatttggcaggggcttcttcaattataggggctgtcaattttattagaacgattttaaatatacgggtaaattttttttttttt???????????????????????????????????????????????????????????????????????????????????????????????????????????????????????????????????????????????????????????????????????????
>DHJPAR0031869|Dolichogenidea_robinsherwoodae|BOLD:ABX5195
?????????????????????????????tctggatattaggattttctataagattaattattcgtttagagttaggaatacctgggagtttaattgggaatgatcaaatttacaatagaatagtcacttctcatgcttttattataattttttttatagttatacccgtaataattggaggttttggaaattgattaattcctttaatattaggagctccagatatatctttcccacgtataaataatataagattttgattattaattccgtcattatttttattaattttgagtggatttgttaatataggtgttggaactggatgaacagtttatccacctttatctttaatttttagacatggaggtgtatctgttgatataggaatttttgctttacatttggcaggggcttcttcaattataggggctgtcaattttattagaacgattttaaatatacgggtaaatttttttttttt????????????????????????????????????????????????????????????????????????????????????????????????????????????????????????????????????????????????????????????????????????????
>DHJPAR0031848|Dolichogenidea_robinsherwoodae|BOLD:ABX5195
??????????????????????????????ctggatattaggattttctataagattaattattcgtttagagttaggaatacctgggagtttaattgggaatgatcaaatttacaatagaatagtcacttctcatgcttttattataattttttttatagttatacctgtaataattggaggttttggaaattgattaattcctttaatattaggagctccagatatatctttcccacgtataaataatataagattttgattattaattccgtcattatttttattaattttgagtggatttgttaatataggtgttggaactggatgaacagtttatccacctttatctttaatttttagacatggaggtgtatctgttgatataggaatttttgctttacatttggcaggggcttcttcaattataggggctgtcaattttattagaacgattttaaatatacgggtaaattttttttttttaaaaaaaaa???????????????????????????????????????????????????????????????????????????????????????????????????????????????????????????????????????????????????????????????????
>DHJPAR0031853|Dolichogenidea_robinsherwoodae|BOLD:ABX5195
??????????????????????gtttgatctggaatattaggattttctataagattaattattcgtttagagttaggaatacctgggagtttaattgggaatgatcaaatttacaatagaatagtcacttctcatgcttttattataattttttttatagttatacccgtaataattggaggttttggaaattgattaattcctttaatattaggagctccagatatatctttcccacgtataaataatataagattttgattattaattccgtcattatttttattaattttgagtggatttgttaatataggtgttggaactggatgaacagtttatccacctttatctttaatttttagacatggaggtgtatctgttgatataggaatttttgctttacatttggcaggggcttcctcaattataggggctgtcaattttattagaacgattttaaatatacgggtaaatttttttttttt????????????????????????????????????????????????????????????????????????????????????????????????????????????????????????????????????????????????????????????????????????????
>DHJPAR0024739|Dolichogenidea_robinsherwoodae|BOLD:ABX5195
????????????????????????????????ggatattaggattttctataagattaattattcgtttagagttaggaatacctgggagtttaattgggaatgatcaaatttacaatagaatagtcacttctcatgcttttattataattttttttatagttatacccgtaataattggaggttttggaaattgattaattcctttaatattaggagctccagatatatctttcccacgtataaataatataagattttgattattaattccgtcattatttttattaattttgagtggatttgttaatataggtgttggaactggatgaacagtttatccacctttatctttaatttttagacatggaggtgtatctgttgatataggaatttttgctttacatttggcaggggcttcttcaattataggggctgtcaattttattagaacgattttaaatatacgggtaaatttttttttttta?a?aaaaatt?????????????????????????????????????????????????????????????????????????????????????????????????????????????????????????????????????????????????????????????????
>DHJPAR0013557|Dolichogenidea_robinsherwoodae|BOLD:ABX5195
???????????????????????????atctggaatattaggattttctataagattaattattcgtttagagttaggaatacctgggagtttaattgggaatgatcaaatttacaatagaatagtcacttctcatgcttttattataattttttttatagttatacccgtaataattggaggttttggaaattgattaattcctttaatattaggagctccagatatatctttcccacgtataaataatataagattttgattattaattccgtcattatttttattaattttgagtggatttgttaatataggtgttggaactggatgaacagtttatccacctttatctttaatttttagacatggaggtgtatctgttgatataggaatttttgctttacatttggcaggggcttcttcaattataggggctgtcaattttattagaacgattttaaatatacgggtaaattttttttttttagataaaaattctttatttatttggtctgtttttattacagcaattttattattattatctctacctgttttagctggagcaattactatattattaacggatcgaaatttaaatacaagattttttgatcctgctggtggtggaga?????????????????????????
>DHJPAR0039485|Dolichogenidea_robinsherwoodae|Antaeotricha_Janzen221|BOLD:ABX5195
????????????????????????????tctggaagattaggattttctataagattaattattcgtttagagttaggaatacctgggagtttaattgggaatgatcaaatttacaatagaatagtcacttctcatgcttttattataattttttttatagttatacccgtaataattggaggttttggaaattgattaattcctttaatattaggagctccagatatatctttcccacgtataaataatataagattttgattattaattccgtcattatttttattaattttgagtggatttgttaatataggtgttggaactggatgaacagtttatccacctttatctttaatttttagacatggaggtgtatctgttgatataggaatttttgctttacatttggcaggggcttcttcaattataggggctgtcaattttattagaacgattttaaatatacgggtaaattttttttttttagataaaaattctttatttatttggtctgtttttattacagcaattttattattattatctctacctgttttagctggagcaatcactatattattaacggatcgaaatttaaatacaagattttttgatcctgctggtggtggagac????????????????????????
>DHJPAR0013218|Dolichogenidea_robinsherwoodae|BOLD:ABX5195
?????????????????????????????c?g?aa?attagga?tttctataaga?taattattcgtttagagttaggaatacctgggagtttaattgggaatgatcaaatttacaatagaatagtcacttctcatgcttttattataattttttttatagttatacccgtaataattggaggttttggaaattgattaattcctttaatattaggagctccagatatatctttcccacgtataaataatataagattttgattattaattccgtcattatttttattaattttgagtggatttgttaatataggtgttggaactggatgaacagtttatccacctttatctttaatttttagacatggaggtgtatctgttgatataggaatttttgctttacatttggcaggggcttcttcaattataggggctgtcaattttattagaacgattttaaatatacgggtaaattttttttttttagataaaaattctttatttatttggtctgtttttattacagcaattttattattattatctctacctgttttagctggagcaatcactatattattaacggatcgaaatttaaatacaagattttttgatcctgctggtggtgg????????????????????????????
>BIOUG70484-H07|Dolichogenidea_robinsherwoodae|BOLD:ABX5195
???attatacttcatttttggagtttgatctggaatattaggattttctataagattaattattcgtttagagttaggaatacctgggagtttaattgggaatgatcaaatttacaatagaatagtcacttctcatgcttttattataattttttttatagttatacccgtaataattggaggttttggaaattgattaattcctttaatattaggagctccagatatatctttcccacgtataaataatataagattttgattattaattccgtcattatttttattaattttgagtggatttgttaatataggtgttggaactggatgaacagtttatccacctttatctttaatttttagacatggaggtgtatctgttgatataggaatttttgctttacatttggcaggggcttcttcaattataggggctgtcaattttattagaacgattttaaatatacgggtaaattttttttttttagataaaaattctttatttatttggtctgtttttattacagcaattttattattattatctctacctgttttagctggagcaatcactatattattaacggatcgaaatttaaatacaagattttttgatcctgctggtggtggagacccagttttgtatcaacatttatt?
>DHJPAR0045153|Dolichogenidea_robinsherwoodae|Antaeotricha_Janzen221|BOLD:ABX5195
aatattatacttcatttttggagtttgatctggaatattaggattttctataagattaattattcgtttagagttaggaatacctgggagtttaattgggaatgatcaaatttacaatagaatagtcacttctcatgcttttattataattttttttatagttatacccgtaataattggaggttttggaaattgattaattcctttaatattaggagctccagatatatctttcccacgtataaataatataagattttgattattaattccgtcattatttttattaattttgagtggatttgttaatataggtgttggaactggatgaacagtttatccacctttatctttaatttttagacatggaggtgtatctgttgatataggaatttttgctttacatttggcaggggcttcttcaattataggggctgtcaattttattagaacgattttaaatatacgggtaaattttttttttttagataaaaattctttatttatttggtctgtttttattacagcaattttattattattatctctacctgttttagctggagcaatcactatattattaacggatcgaaatttaaatacaagattttttgatcctgctggtggtggaga?????????????????????????
>DHJPAR0012544|Dolichogenidea_robinsherwoodae|BOLD:ABX5195
?atattatacttcatttttggagtttgatctggaatattaggattttctataagattaattattcgtttagagttaggaatacctgggagtttaattgggaatgatcaaatttacaatagaatagtcacttctcatgcttttattataattttttttatagttatacccgtaataattggaggttttggaaattgattaattcctttaatattaggagctccagatatatctttcccacgtataaataatataagattttgattattaattccgtcattatttttattaattttgagtggatttgttaatataggtgttggaactggatgaacagtttatccacctttatctttaatttttagacatggaggtgtatctgttgatataggaatttttgctttacatttggcaggggcttcttcaattataggggctgtcaattttattagaacgattttaaatatacgggtaaattttttttttttagataaaaattctttatttatttggtctgtttttattacagcaattttattattattatctctacctgttttagctggagcaatcactatattattaacggatcgaaatttaaatacaagattttttgatcctgctggtggtggaga?????????????????????????
>DHJPAR0012720|Dolichogenidea_robinsherwoodae|BOLD:ABX5195
????????????????????????????????????????????tttctataagattaattattcgtttagagttaggaatacctgggagtttaattgggaatgatcaaatttacaatagaatagtcacttctcatgcttttattataattttttttatagttatacccgtaataattggaggttttggaaattgattaattcctttaatattaggagctccagatatatctttcccacgtataaataatataagattttgattattaattccgtcattatttttattaattttgagtggatttgttaatataggtgttggaac?ggatgaacagtttatcc?ccttt?tctttaatttttagaca?ggagg?gtatctgttgatataggaatttttgctttacatttggcaggggcttcttcaattataggggctgtcaattttattagaacgattttaaatatacgggtaaattttttttttttagataaaaattctttatttatttggtctgtttttattacagcaattttattattattatctctacctgttttagctggagcaatcactatattattaacggatcgaaatttaaatacaagattttttgatcctgctggtggtggaga?????????????????????????
>DHJPAR0013231|Dolichogenidea_robinsherwoodae|BOLD:ABX5195
??????????????????????????ga?ctggaa?attagga?tttctataagattaattattcgtttagagttaggaatacctgggagtttaattgggaatgatcaaatttacaatagaatagtcacttctcatgcttttattataattttttttatagttatacccgtaataattggaggttttggaaattgattaattcctttaatattaggagctccagatatatctttcccacgtataaataatataagattttgattattaattccgtcattatttttattaattttgagtggatttgttaatataggtgttggaactggatgaacagtttatccacctttatctttaatttttagacatggaggtgtatctgttgatataggaatttttgctttacatttggcaggggcttcttcaattataggggctgtcaattttattagaacgattttaaatatacgggtaaattttttttttttagataaaaattctttatttatttggtctgtttttattacagcaattttattattattatctctacctgttttagctggagcaattactatattattaacggatcgaaatttaaatacaagattttttgatcctgctggtggtgg????????????????????????????
>BIOUG68244-C07|Dolichogenidea_robinsherwoodae|BOLD:ABX5195
????ttatacttcatttttggagtttgatctggaatattaggattttctataagattaattattcgtttagagttaggaatacctgggagtttaattgggaatgatcaaatttacaatagaatagtcacttctcatgcttttattataattttttttatagttatacccgtaataattggaggttttggaaattgattaattcctttaatattaggagctccagatatatcttttccacgtataaataatataagattttgattattaattccgtcattatttttattaattttgagtggatttgttaatataggtgttggaactggatgaacagtttatccacctttatctttaatttttagacatggaggtgtatctgttgatataggaatttttgctttacatttggcaggggcttcttcaattataggggctgtcaattttattagaacgattttaaatatacgggtaaattttttttttttagataaaaattctttatttatttggtctgtttttattacagcaattttattattattatctctacctgttttagctggagcaatcactatattattaacggatcgaaatttaaatacaagattttttgatcctgctggtggtggagacccagttttgtatcaacatttatt?
>DHJPAR0013211|Dolichogenidea_robinsherwoodae|BOLD:ABX5195
??????????????????????????ga?c?g?aatattagga?tttctataagattaattattcgtttagagttaggaatacctgggagtttaattgggaatgatcaaatttacaatagaatagtcacttctcatgcttttattataattttttttatagttatacccgtaataattggaggttttggaaattgattaattcctttaatattaggagctccagatatatctttcccacgtataaataatataagattttgattattaattccgtcattatttttattaattttgagtggatttgttaatataggtgttggaactggatgaacagtttatccacctttatctttaatttttagacatggaggtgtatctgttgatataggaatttttgctttacatttggcaggggcttcttcaattataggggctgtcaattttattagaacgattttaaatatacgggtaaattttttttttttagataaaaattctttatttatttggtctgtttttattacagcaattttattattattatctctacctgttttagctggagcaatcmctatattattaacggatcgaaatttaaatacaagattttttg?tcctgctggtggtgg????????????????????????????
>DHJPAR0013214|Dolichogenidea_robinsherwoodae|BOLD:ABX5195
??????????????????????????gatctggaa?attagga?tttctataaga?taattattcgtttagagttaggaatacctgggagtttaattgggaatgatcaaatttacaatagaatagtcacttctcatgcttttattataattttttttatagttatacctgtaataattggaggttttggaaattgattaattcctttaatattaggagctccagatatatctttcccacgtataaataatataagattttgattattaattccgtcattatttttattaattttgagtggatttgttaatataggtgttggaactggatgaacagtttatccacctttatctttaatttttagacatggaggtgtatctgttgatataggaatttttgctttacatttggcaggggcttcttcaattataggggctgtcaattttattagaacgattttaaatatacgggtaaattttttttttttagataaaaattctttatttatttggtctgtttttattacagcaattttattattattatctctacctgttttagctggagcaatcactatattattaacggatcgaaatttaaatacaagattttttg?tcctgctggtggtgg????????????????????????????
>DHJPAR0013209|Dolichogenidea_robinsherwoodae|BOLD:ABX5195
?atattatacttcatttttgg?gtttgatctggaatattaggattttctataagattaattattcgtttagagttaggaatacctgggagtttaattgggaatgatcaaatttacaatagaatagtcacttctcatgcttttattataattttttttatagttatacccgtaataattggaggttttggaaattgattaattcctttaatattaggagctccagatatatctttcccacgtataaataatataagattttgattattaattccgtcattatttttattaattttgagtggatttgttaatataggtgttggaactggatgaacagtttatccmcctttatctttaatttttagacatggaggtgtatctgttgatataggaatttttgctttacatttggcaggggcttcttcaattataggggctgtcaattttattagaacgattttaaatatacgggtaaattttttttttttagataaaaattctttatttatttggtctgtttttattacagcaattttattattattatctctacctgttttagctggagcaatcactatattattaacggatcgaaatttaaatacaagattttttgatcctgctggtggtgg????????????????????????????
>DHJPAR0013215|Dolichogenidea_robinsherwoodae|BOLD:ABX5195
?at?tt?ta?ttcattttt?gagtttgatctggaat?ttaggattttctataagattaattattcgtttagagttaggaatacctgggagtttaattgggaatgatcaaatttacaatagaatagtcacttctcatgcttttattataattttttttatagttatacccgtaataattggaggttttggaaattgattaattcctttaatattaggagctccagatatatctttcccacgtataaataatataagattttgattattaattccgtcattatttttattaattttgagtggatttgttaatataggtgttggaactggatgaacagtttatccmcctttatctttaatttttagacatggaggtgtatctgttgatataggaatttttgctttacatttggcaggggcttcttcaattataggggctgtcaattttattagaacgattttaaatatacgggtaaattttttttttttagataaaaattctttatttatttggtctgtttttattacagcaattttattattattatctctacctgttttagctggagcaatcactatattattaacggatcgaaatttaaatacaagattttttgatcctgctggtggtgg????????????????????????????
>BIOUG70720-C11|Dolichogenidea_robinsherwoodae|BOLD:ABX5195
???attatacttcatttttggagtttgatctggaatattaggattttctataagattaattattcgtttagagttaggtatacctgggagtttaattgggaatgatcaaatttacaatagaatagtcacttctcatgcttttattataattttttttatagttatacccgtaataattggaggttttggaaattgattaattcctttaatattaggagctccagatatatctttcccacgtataaataatataagattttgattattaattccgtcattatttttattaattttgagtggatttgttaatataggtgttggaactggatgaacagtttatccacctttatctttaatttttagacatggaggtgtatctgttgatataggaatttttgctttacatttggcaggggcttcttcaattataggggctgtcaattttattagaacgattttaaatatacgggtaaattttttttttttagataaaaattctttatttatttggtctgtttttattacagcaattttattattattatctctacctgttttagctggagcaatcactatattattaacggatcgaaatttaaatacaagattttttgatcctgctggtggtggagacccagttttgtatcaacatttatt?
>DHJPAR0051289|Dolichogenidea_robinsherwoodae|Antaeotricha_Janzen221|BOLD:ABX5195
?????????????????????????????????????????gaatttctataagattaattattcgtttagagttaggaatacctgggagtttaattgggaatgatcaaatttacaatagaatagtcacttctcatgcttttattataattttttttatagttatacccgtaataattggaggttttggaaattgattaattcctttaatattaggagctccagatatatctttcccacgtataaataatataagattttgattattaattccgtcattatttttattaattttgagtggatttgttaatataggtgttggaactggatgaacagtttatccacctttatctttaatttttagacatggaggtgtatctgttgatataggaatttttgctttacatttggcaggggcttcttcaattataggggctgtcaattttattagaacgattttaaatatacgggtaaattttttttttttagataaaaattctttatttatttggtctgtttttattacagcaattttattattattatctctacctgttttagctggagcaatcactatattattaacggatcgaaatttaa???????????????????????????????????????????????????????????
>DHJPAR0031854|Dolichogenidea_robinsherwoodae|BOLD:ABX5195
???????????????????????????????????????aggattttctataagattaattattcgtttagagttaggaatacctgggagtttaattgggaatgatcaaatttacaatagaatagtcacttctcatgcttttattataattttttttatagttatacccgtaataattggaggttttggaaattgattaattcctttaatattaggagctccagatatatctttcccacgtataaataatataagattttgattattaattccgtcattatttttattaattttgagtggatttgttaatataggtgttggaactggatgaacagtttatccacctttatctttaatttttagacatggaggtgtatctgttgatataggaatttttgctttacatttggcaggggcttcttcaattataggggctgtcaattttattagaacgattttaaatatacgggtaaattttttttttttagataaaaattctttatttatttggtctgtttttattacagcaattttattattattatctctacctgttttagctggagcaatcactatattattaacggatcgaaatttaaatacaagattttttgatcctgctgggggggga???????????????????????????
>DHJPAR0013210|Dolichogenidea_robinsherwoodae|BOLD:ABX5195
??????????????????????????????????????tagga?tttctataagattaattattcgtttagagttaggaatacctgggagtttaattgggaatgatcaaatttacaatagaatagtcacttctcatgcttttattataattttttttatagttatacctgtaataattggaggttttggaaattgattaattcctttaatattaggagctccagatatatctttcccacgtataaataatataagattttgattattaattccgtcattatttttattaattttgagtggatttgttaatataggtgttggaactggatgaacagtttatccacctttatctttaatttttagacatggaggtgtatctgttgatataggaatttttgctttacatttggcaggggcttcttcaattataggggctgtcaattttattagaacgattttaaatatacgggtaaattttttttttttagataaaaattctttatttatttggtctgtttttattacagcaattttattattattatctctacctgttttagctggrgcaatcactatattattaacggatcgaaatttaaatacaagattttttg???t????????????????????????????????????????
>BIOUG08911-B02|Dolichogenidea_robinsherwoodae|BOLD:ABX5195
aatattatacttcatttttggagtttgatctggaatattaggattttctataagattaattattcgtttagagttaggaatacctgggagtttaattgggaatgatcaaatttacaatagaatagtcacttctcatgcttttattataattttttttatagttatacccgtaataattggaggttttggaaattgattaattcctttaatattaggagctccagatatat?tttcccacgtataaataatataagattttgattattaattccgtcattatttttattaattttgagtggatttgttaatataggtgttggaactggatgaacagtttatcc?cctttat?tttaatttttagacatggagg?gtat?tgttgatataggaatttttgctttacatttggcagggggtttttcaattataggggctgtcaattttattagaacgattttaaatatacgggtaaattttttttttttagataaaaattctttatttatttggtctgtttttattacagcaattttattattattatctctacctgttttagctggagcaatcactatattattaacggatcgaaatttaaatacaagattttttgatcctgctggt?????????????????????????????????
>BIOUG08769-A02|Dolichogenidea_robinsherwoodae|BOLD:ABX5195
aatattatacttcatttttggagtttgatctggaatattaggattttctataagattaattattcgtttagagttaggaatacctgggagtttaattgggaatgatcaaatttacaatagaatagtcacttctcatgcttttattataattttttttatagttatacccgtaataattggaggttttggaaattgattaattcctttaatattaggagctccagatatat?tttcccacgtataaataatataagattttgattattaattccgtcattatttttattaattttgagtggatttgttaatataggtgttggaactggatgaacagtttatcc?cctttatctttaatttttagacatggagg?gtat?tgttgatataggaatttttgctttacatttggcagggg?tt?ttcaattataggggctgtcaattttattagaacgattttaaatatacgggtaaattttttttttttagataaaaattctttatttatttggtctgtttttattacagcaattttattattattatctctacctgttttagctggagcaatcactatattattaacggatcgaaatttaaatacaagattttttgatcctgctggtggtggagaccc??????????????????????
>DHJPAR0045301|Dolichogenidea_robinsherwoodae|Antaeotricha_Janzen221|BOLD:ABX5195
????????????????????????????????????????????tttctataaga?taattattcgtttagagttaggaatacctgggagtttaattgggaatgatcaaatttacaatagaatagtcacttctcatgcttttattataattttttttatagttatacccgtaataattggaggttttggaaattgattaattcctttaatattaggagctccagatatatctttcccacgtataaataatataagattttgattattaattccgtcattatttttattaattttgagtggatttgttaatataggtgttggaactggatgaacagtttatccacctttatctttaatttttagacatggaggtgtatctgttgatataggaatttttgctttacatttggcaggggcttcttcaattataggggctgtcaattttattagaacgattttaaatatacgggtaaattttttttttttagataaaaattctttatttatttggtctgtttttattacagcaattttattattattatctctacctgttttagctggagcaatcactatattattaacggatcgaaatttaaatacaagattttttgatcctgctggtggtggaga?ccagtgttt???????????????
>BIOUG09441-G08|Dolichogenidea_puschendorfi|BOLD:AAM5853
aatattatattttatatttggtttatggtcgggtatagtggggttttcaataagtttaattattcgattagaattaggtataccaggaagattaattggtaatgatcaaatttataatagaatagttacttctcatgcttttattataattttttttatagttatacctgtaataattggtggttttggaaattggttggtcccattgatagttggggctccagatatatcttttcctcgtatgaataatataagattttgattattaattccttcattatttttattattattaagaggatttattaatgttggtgttgggactggatgaacagtttatccacctttatctttaattttaggacatgggggtatatcagtagatttaggtattttttctttacatttagctggtgcatcatcaattataggagctgttaattttattactactattttaaatatacgtgtaaattattataaaatagataagttatcattatttgtttgatcagtatttattacagcattgttgttgttattatctttaccagttttagctggtgcaattactatattattaactgatcgtaatttaaatactagattttttgatccttcaggtggaggggaccctattctttatcaacatttattt
>DHJPAR0031864|Dolichogenidea_puschendorfi|BOLD:AAM5853
aatattatattttatatttggtttatggtcgggtatggtggggttttcaataagtttaattattcgattagaattaggtataccaggaagattaattggtaatgatcaaatttataatagaatagttacttcccatgcttttattataattttttttatagttatacctgtaataattggtggttttggaaattggttggtcccattgatagttggggccccagacatatcttttcctcgtatgaataatataagattttgattattaattccttcattatttttattattattaagaggatttattaatgttggtgttgggactggatgaacagtttatccacctttatctttaattttaggacatgggggtatatcagtagatttaggtattttttctttacatttagctggtgcatcatcaattataggagctgttaattttattactactattttaaatatacgtgtaaattattataaaatagataagttatcattatttgtttgatcagtatttattacagcattgttgttgttattatctttaccagttttagctggtgcaattactatattattaactgatcgtaatttaaatactagattttttgatccttcaggtggaggggaccctattctttatcaacatttattt
>BOLD:AAA6006|Microplitis_plutellae
tatattatattttatttttggaatttgatcaggaatattaggattttcaataagtttaattattcgattggaattaggtataccaggaaatttaattggaaatgatcaaatttataatagaattgtaacttctcatgcttttattataattttttttatagttataccaattataattggtggatttggaaattgattagttcctttaatattaggagcacctgatatagcatttccacgtataaataatataagattttgattattaattccatcattatttttattagtattaagaagatttattaatgttggtgttggtacaggatgaacagtctatcctcctttatctttaattttaggtcatggtggtttatctgttgatataagaatttttgctttacatttagctggagcatcttcaattataggtgctgtaaattttattacaaccgtttttaatatgcgttcaaattatttaaatatagataaaatttctttatttacttgatcagtatttattacagctattttattattattatctttaccagttttagctggggcaattacaatattattaactgatcgaaatttaaatacaagattttttgatccttcaggaggaggggatccaattttatatcaacatttattt
>DHJPAR0053056|Dolichogenidea_angelsolisi|immidJanzen01_Janzen26|BOLD:ACI3413
aattttatattttttatttggaatttgatctggaatagtaggtttttcaataagtataattattcgattagagttaggaatacctggtagattaattggtaatgatcaaatttataatagaatagttacttcccatgcttttattataattttttttatagttatacctgttataattggagggtttggaaattgattaattcctttaatattaggttctccagatatgtcttttcctcgaataaataatataagtttttgattattaattccatcagtagtattattaattataagaggatttattaatgttggtgtaggtactggttgaacagtttatcctcctttatcattatcgataggtcatagtggaatgtcagttgatataagaattttttcattacatttagcaggtgcatcttcaattatagggtcagtaaatttcatatctactgttttaaatatacgaacaaatttatttttgatagataaattatctttattttcttgatcagtatttattacagttattttattattattatcattaccagttttagctggtgcaattacaatattattaactgatcgtaatttaaatacaagtttttttgatccatcaggaggtggtgatccagttttgtatcaacatttattt
